# Supplementary material for: Identification of molecular signatures and pathways involved in Rett syndrome using a multi-omics approach
Source: Hum Genomics. 2023 Sep 15;17:85. doi: 10.1186/s40246-023-00532-1 (PMC10503149; doi:10.1186/s40246-023-00532-1)
Supplement: Supplementary file 4 — Additional file 4: Table S1. Detailed description of the study cohort. [file 40246_2023_532_MOESM4_ESM.xlsx]

## Sheet: patient_cohort
Table S2: Detailed description of the study cohort.
Sample_ID	Fibroblast_ID	RNAseq_ID	Proteome_ID	RNAseq	Proteomics	Disease	Gene	cDNA	Protein	Type	MECP2_domain	CGHarray	Dup_location	Sex	Age	Severity_score	Biopsy_origin	XCI
F01	132703	-	P132703	FALSE	TRUE	Rett_like	AHDC1	c.2188dupG	p.Glu730GlyfsTer38	Frameshift	Null	Null	Null	F	13	14	External	na
F02	133961	RNA-067	P133961	TRUE	TRUE	Control	Null	Null	Null	Null	Null	Null	Null	F	42	NA	Forearm	85:15
F03	133719	RNA-068C	P133719	TRUE	TRUE	Control	Null	Null	Null	Null	Null	Null	Null	F	24	NA	Forearm	88:12
F05	133530	RNA-77F	P133530	TRUE	TRUE	Control	Null	Null	Null	Null	Null	Null	Null	F	27	NA	Forearm	82:18
F07	133720	RNA-078A	P133720	TRUE	TRUE	Control	Null	Null	Null	Null	Null	Null	Null	F	22	NA	Forearm	54:46
F14	133714	RNA-088B	P133714	TRUE	TRUE	Rett	MECP2 (NM_004992.3)	c.789dupC	p.Ile264HisfsTer67	Frameshift	postTRD	Null	Null	M	1	NA	Arm	-
F15	134545	RNA-93A_S9	P134545	TRUE	TRUE	Control	Null	Null	Null	Null	Null	Null	Null	F	36	NA	Arm	97:3
F19	133956	RNA-082C	P133956	TRUE	TRUE	Control	Null	Null	Null	Null	Null	Null	Null	F	11	NA	External	ni
F20	132700	RNA-083B	P132700	TRUE	TRUE	Rett	MECP2 (NM_004992.3)	c.502C>T	p.Arg168*	Nonsense	preTRD	Null	Null	F	7	10	External	ni
F24	133715	RNA-094BB	P133715	TRUE	TRUE	MDS	MECP2 (NM_004992.3)	Null	Null	Duplication	Null	Xq28(149116213-154929279)x2; Yq11.222q11.23(20826207-28629893)x0	chr_y	M	3	NA	External	-
F25	134761	RNA-095C	P134761	TRUE	TRUE	MDS	MECP2 (NM_004992.3)	Null	Null	Duplication	Null	Xq28(152111224-154841455)x3; 18p11.32(159550-496915)x1; 15q13.2(30783615-31089985)x3	chr_18	M	12	NA	Arm	-
F26	134758	RNA-096A	P134758	TRUE	TRUE	MDS	MECP2 (NM_004992.3)	Null	Null	Duplication	Null	Xq28(153101077-153565901)x2	tandem	M	7	NA	Arm	-
F28	134762	RNA-98C	P134762	TRUE	TRUE	Control	Null	Null	Null	Null	Null	Null	Null	M	10	NA	Hand	-
F29	134760	RNA-099	P134760	TRUE	TRUE	Control	Null	Null	Null	Null	Null	Null	Null	M	10	NA	Back	-
F30	133711	RNA-100BB	P133711	TRUE	TRUE	Control	Null	Null	Null	Null	Null	Null	Null	M	3	NA	Back	-
F31	134765	RNA-101A	P134765	TRUE	TRUE	Control	Null	Null	Null	Null	Null	Null	Null	M	15	NA	Hand	-
F32	133712	RNA-102B	P133712	TRUE	TRUE	Control	Null	Null	Null	Null	Null	Null	Null	M	2	NA	Leg	-
F33	133713	RNA-103AA	P133713	TRUE	TRUE	Control	Null	Null	Null	Null	Null	Null	Null	M	1	NA	Neck	-
F34	133716	RNA-104A	P133716	TRUE	TRUE	MDS	MECP2 (NM_004992.3)	Null	Null	Duplication	Null	Xq27.2q28(140928466-155232885)x2	chr_xp	M	3	NA	Arm	-
F36	135049	RNA-106A	P135049	TRUE	TRUE	Rett_like	GRIN2B	c.1657C>A	p.Pro553Thr	Missense	Null	Null	Null	F	9	NA	External	77:23
F38	132684	RNA-108A	P132684	TRUE	TRUE	Rett_like	CDKL5	c.533G>A	p.Arg178Gln	Missense	Null	Null	Null	M	1	18	Arm	-
F39	133957	RNA-0109	P133957	TRUE	TRUE	Rett	MECP2 (NM_004992.3)	c.473C>T	p.Thr158Met	Missense	preTRD	Null	Null	F	6	NA	Arm	57:43
F42	132704	RNA-110A	P132704	TRUE	TRUE	Rett_like	NR2F1	c.436T>C	p.Cys146Arg	Missense	Null	Null	Null	F	9	13	Arm	55:45
F43	132685	RNA-111A	P132685	TRUE	TRUE	Rett	MECP2 (NM_004992.3)	c.502C>T	p.Arg168*	Nonsense	preTRD	Null	Null	F	24	10	Arm	63:37
F44	134763	RNA-112A	P134763	TRUE	TRUE	MDS	MECP2 (NM_004992.3)	Null	Null	Duplication	Null	1q25.3(183996990-184265525)x3; Xq28(152957295-153594098)x2	tandem	M	22	NA	Arm	-
F46	132697	-	P132697	FALSE	TRUE	Rett	MECP2 (NM_004992.3)	c.316C>T	p.Arg106Trp	Missense	Null	Null	Null	F	12	15	Arm	85:15
F47	133201	RNA-115B	P133201	TRUE	TRUE	Rett_like	CDKL5	c.858C>A	p.Tyr286*	Nonsense	Null	Null	Null	M	15	19	Arm	-
F48	132686	RNA-116A	P132686	TRUE	TRUE	Rett_like	CDKL5	del_ex_1-2	p.?	Deletion	Null	Null	Null	F	21	14	Arm	68:32
F51	135047	RNA-0119	P135047	TRUE	TRUE	Rett	MECP2 (NM_004992.3)	c.916C>T	p.Arg306Cys	Missense	postTRD	Null	Null	F	13	11	Arm	55:45
F52	134757	RNA-120B	P134757	TRUE	TRUE	MDS	MECP2 (NM_004992.3)	Null	Null	Duplication	Null	Xq28(152962751-153473892)x2	tandem	M	15	NA	Arm	-
F53	134766	RNA-121B	P134766	TRUE	TRUE	MDS	MECP2 (NM_004992.3)	Null	Null	Duplication	Null	Xq28(152949788-153473892)x2	tandem	M	12	NA	Arm	-
F55	132698	RNA-130A	P132698	TRUE	TRUE	Rett	MECP2 (NM_004992.3)	c.423C>G	p.Tyr141*	Nonsense	preTRD	Null	Null	F	2	19	Arm	ni
F56	133958	RNA-127A	P133958	TRUE	TRUE	Rett	MECP2 (NM_004992.3)	c.423C>G	p.Tyr141*	Nonsense	preTRD	Null	Null	F	2	13	Arm	ni
F57	132696	RNA-128B	P132696	TRUE	TRUE	Rett	MECP2 (NM_004992.3)	c.1A>G	p.Met1?	Start_loss	preTRD	Null	Null	F	9	8	Arm	88:12
F58	134192	RNA-132B	P134192	TRUE	TRUE	Rett	MECP2 (NM_004992.3)	c.880C>T	p.Arg294*	Nonsense	postTRD	Null	Null	F	13	9	Arm	ni
F59	135050	RNA-123B	P135050	TRUE	TRUE	Rett	MECP2 (NM_004992.3)	c.916C>T	p.Arg306Cys	Missense	postTRD	Null	Null	F	7	9	Arm	ni
F60	132687	RNA-124B	P132687	TRUE	TRUE	Rett_like	FOXG1	c.461insG	p.Glu154GlyfsTer294	Frameshift	Null	Null	Null	M	7	21	Arm	-
F61	132699	RNA-135C	P132699	TRUE	TRUE	Rett	MECP2 (NM_004992.3)	c.455C>G	p.Pro152Arg	Missense	preTRD	Null	Null	F	6	8	Arm	53:47
F62	132688	RNA-0125	P132688	TRUE	TRUE	Rett	MECP2 (NM_004992.3)	c.808C>T	p.Arg270*	Nonsense	postTRD	Null	Null	F	10	17	Arm	ni
F63	135048	RNA-133A	P135048	TRUE	TRUE	Rett	MECP2 (NM_004992.3)	c.808C>T	p.Arg270*	Nonsense	postTRD	Null	Null	F	15	12	Arm	86:14
F64	133202	RNA-126B	P133202	TRUE	TRUE	Rett	MECP2 (NM_004992.3)	c.763C>T	p.Arg255*	Nonsense	postTRD	Null	Null	F	3	16	Arm	68:32
F67	132689	RNA-129A	P132689	TRUE	TRUE	Rett_like	FOXG1	c.624C>G	p.Tyr208*	Nonsense	Null	Null	Null	F	12	18	Arm	52:48
F69	132690	-	P132690	FALSE	TRUE	Rett_like	Unknown	Unknown	Unknown	Unknown	Null	Null	Null	F	16	12	Arm	ni
F70	132701	RNA-137E	P132701	TRUE	TRUE	Rett	MECP2 (NM_004992.3)	c.1157_1200del	p.Leu386GlnfsTer4	Frameshift	postTRD	Null	Null	F	3	10	Arm	94:6
F72	133717	RNA-139D	P133717	TRUE	TRUE	MDS	MECP2 (NM_004992.3)	Null	Null	Duplication	Null	Xq28(152832700-153576940)x2	tandem	M	4	NA	Arm	-
F74	134759	RNA-141B	-	TRUE	FALSE	Rett	MECP2 (NM_004992.3)	c.905C>A	p.Pro302His	Missense	postTRD	Null	Null	F	17	8	Arm	ni
F75	133718	RNA-142D	P133718	TRUE	TRUE	MDS	MECP2 (NM_004992.3)	Null	Null	Duplication	Null	Xq28(153194797-153406233)x2	tandem	M	3	NA	Arm	-
F76	133959	RNA-143C	P133959	TRUE	TRUE	Rett	MECP2 (NM_004992.3)	c.473C>T	p.Thr158Met	Missense	preTRD	Null	Null	F	10	16	Arm	55:45
F77	132702	RNA-144A	P132702	TRUE	TRUE	Rett	MECP2 (NM_004992.3)	c.1152_1195del	p.Pro385HisfsTer5	Frameshift	postTRD	Null	Null	F	9	12	Arm	ni
F78	133960	RNA-148B	P133960	TRUE	TRUE	Rett	MECP2 (NM_004992.3)	c.880C>T	p.Arg294*	Nonsense	postTRD	Null	Null	F	16	12	Arm	80:20
F79	135046	RNA-145C	P135046	TRUE	TRUE	Rett	MECP2 (NM_004992.3)	c.203C>G	p.Ser68*	Nonsense	preTRD	Null	Null	F	13	14	Arm	ni
F80	133524	RNA-146E	P133524	TRUE	TRUE	MDS	MECP2 (NM_004992.3)	Null	Null	Duplication	Null	Xq28(153194797-153611490)x2	tandem	M	3	NA	Arm	-
F82	132691	RNA-149B	P132691	TRUE	TRUE	Rett_like	CDKL5	del_ex_2-3	p.?	Deletion	Null	Null	Null	M	1	17	Arm	-
F83	133526	RNA-150B	P133526	TRUE	TRUE	MDS	MECP2 (NM_004992.3)	Null	Null	Duplication	Null	Xq28(153194797-153611490)x2	tandem	M	1	NA	Arm	-
F85	134193	RNA-152A	P134193	TRUE	TRUE	Rett	MECP2 (NM_004992.3)	c.763C>T	p.Arg255*	Nonsense	postTRD	Null	Null	F	2	21	Arm	67:33
F86	132692	RNA-153C	P132692	TRUE	TRUE	Rett_like	Unknown	Unknown	Unknown	Unknown	Null	Null	Null	F	24	NA	External	60:40
F89	132695	RNA-156D	P132695	TRUE	TRUE	Rett_like	Unknown	Unknown	Unknown	Unknown	Null	Null	Null	F	15	NA	External	82:18
F90	134764	RNA-157A	P134764	TRUE	TRUE	MDS	MECP2 (NM_004992.3)	Null	Null	Duplication	Null	Xq28(153287517-153601836)x2	tandem	M	11	NA	Arm	-
F93	133532	RNA-159C	P133532	TRUE	TRUE	MDS	MECP2 (NM_004992.3)	Null	Null	Duplication	Null	Xq28(153028550-153792888)x2	tandem	M	2	NA	Arm	-
F94	134546	RNA-160B	P134546	TRUE	TRUE	Control	Null	Null	Null	Null	Null	Null	Null	F	36	NA	Arm	60:40
F95	133531	RNA-161C	P133531	TRUE	TRUE	MDS	MECP2 (NM_004992.3)	Null	Null	Duplication	Null	Xq28(153155029-153541192)x2	tandem	M	3	NA	Arm	-
F96	133528	RNA-162C	P133528	TRUE	TRUE	MDS	MECP2 (NM_004992.3)	Null	Null	Duplication	Null	Xq28(153120541-153870079)x2	tandem	M	4	NA	Arm	-
