# Supplementary material for: Identification of molecular signatures and pathways involved in Rett syndrome using a multi-omics approach
Source: Hum Genomics. 2023 Sep 15;17:85. doi: 10.1186/s40246-023-00532-1 (PMC10503149; doi:10.1186/s40246-023-00532-1)
Supplement: Supplementary file 5 — Additional file 5: Table S2. Sequence of the designed primers. [file 40246_2023_532_MOESM5_ESM.xlsx]

## Sheet: Primers
Table S1: Sequence of the designed primers.
Oxidative stress Quality Control					Genes for validation
Gene_name	Forward	Reverse			Gene_name	Forward	Reverse
MT-CO1	AATACCAAACGCCCCTCTTC	TTCAGGGTGACCGAAAAATC			ACTB	GGACTTCGAGCAAGAGATGG	AGGAAGGAAGGCTGGAAGAG
MT-CO2	AATTGGCCACCAATGGTACT	CTCGATTGTCAACGTCAAGG			AKT1	GGTGATCCTGGTGAAGGAGA	GCGTACTCCATGACAAAGCA
MT-CYB	TAGCCAACCCCTTAAACACC	AGTTTGTTAGGGACGGATCG			ALDOA	ATTGGGGGTGTCATCCTCTT	TGTCTACCTTGATGCCCACA
MT-ND4	CGCCTCACACTCATTCTCAA	TGTTTGTCGTAGGCAGATGG			C3	GCACCGGAAACAGAAAAGAG	GGAGCAAAGCCAGTCATCAT
MT-ATP6	CCACCCTAGCAATATCAACCA	TTAAGGCGACAGCGATTTCT			CXCL12	AGAGCCAACGTCAAGCATCT	CTTTAGCTTCGGGTCAATGC
					DNM2	TCTGCTGATCGACATTGAGC	ATTGGGGATGGCTCTCTTCT
					EPHA2	AGGAGAGTTTGGGGAGGTGT	ATGATGTTGTGGTGGCTGAA
					FLNA	CCCTGATCCTGCACTACTCC	GTCCCAAGAGTCCCAGTCAG
					FOXP1	CGTTAAAGGGGCAGTATGGA	GCCATTGAAGCCTGTAAAGC
					IL1R1	TCCAAAGACTGTTGGGGAAG	CCAGCTGAAGCCTGATGTTT
					PIK3CA	CCCCTCCATCAACTTCTTCA	CGGTTGCCTACTGGTTCAAT
					PKM	AGTACCATGCGGAGACCATC	GCGTTATCCAGCGTGATTTT
					PPARGGC1A	CCTTGCAGCACAAGAAAACA	CTGCTTCGTCGTCAAAAACA
					PSMC3	GCCTTGACCGCAAGATAGAG	GCCAGCTCCTCGTAGTTCAC
					PSMD3	GTGCAGGGCTTCTTCACTTC	AGATGACCACGAGGAGTTGG
					SEMA7	AAGACGCCATTGTTCCACTC	CTTGTGGATAGTGCCCCTGT
					SERPINF1	GGATGAAGAGAGGACCGTGA	AGGGGCAGGAAGAAGATGAT
					SHTN1	CAGTGGCAGTGGTGCTAAGA	TCTGGCTTTGTCTTCGGTCT
					SLC2A1	CTTCACTGTCGTGTCGCTGT	TGAAGAGTTCAGCCACGATG
					TGFBR3	CCAAGATGAATGGCACACAC	CCATCTGGCCAACCACTACT
					SMO	GACAACCCCAAGAGCTGGTA	GCACGCATTGACGTAGAAGA
					WNT5A	ATGAACCTGCACAACAACGA	ACTTCTCCTTCAGGGCATCA
