# Supplementary material for: Identification of molecular signatures and pathways involved in Rett syndrome using a multi-omics approach
Source: Hum Genomics. 2023 Sep 15;17:85. doi: 10.1186/s40246-023-00532-1 (PMC10503149; doi:10.1186/s40246-023-00532-1)
Supplement: Supplementary file 6 — Additional file 6: Table S3. RNAseq and proteomics differential expression results for RTT - MECP2 versus healthy controls. [file 40246_2023_532_MOESM6_ESM.xlsx]

## Sheet: a) Rett RNAseq results
Table S3a: RNAseq differential expression results for RTT - MECP2 versus healthy controls.
ENSG	GeneSymbol	log2FoldChange	pvalue	BH	significant	MECP2_partner	RettSpectrum	zscore
ENSG00000000003.14_2	TSPAN6	0.316014	0.000131886	0.00145514	TRUE	FALSE	FALSE	3.82291
ENSG00000000419.12_2	DPM1	0.0706838	0.34545	0.510543	FALSE	FALSE	TRUE	0.943451
ENSG00000000457.13_3	SCYL3	0.126906	0.115173	0.23615	FALSE	FALSE	FALSE	1.57536
ENSG00000000460.16_5	C1orf112	-0.126093	0.174864	0.317305	FALSE	FALSE	FALSE	-1.35674
ENSG00000000971.15_2	CFH	0.592023	0.01044	0.0404222	TRUE	FALSE	FALSE	2.5609
ENSG00000001036.13_2	FUCA2	-0.250464	0.00210445	0.0120942	TRUE	FALSE	FALSE	-3.07508
ENSG00000001084.12_5	GCLC	0.254454	0.00543487	0.0249965	TRUE	FALSE	FALSE	2.78006
ENSG00000001167.14_3	NFYA	-0.0691921	0.396668	0.558376	FALSE	FALSE	FALSE	-0.847588
ENSG00000001460.17_3	STPG1	-0.346223	0.000320422	0.00287469	TRUE	FALSE	FALSE	-3.5982
ENSG00000001461.16_2	NIPAL3	-0.405358	0.00259478	0.0141977	TRUE	FALSE	FALSE	-3.01206
ENSG00000001497.16_2	LAS1L	-0.234455	1.41546e-06	4.58761e-05	TRUE	FALSE	TRUE	-4.82281
ENSG00000001561.6_2	ENPP4	0.327528	0.329404	0.494682	FALSE	TRUE	FALSE	0.975315
ENSG00000001617.11_3	SEMA3F	0.0752639	0.770412	0.860097	FALSE	FALSE	FALSE	0.291836
ENSG00000001629.9_3	ANKIB1	0.0939357	0.0402394	0.109335	FALSE	FALSE	FALSE	2.05128
ENSG00000001630.16_5	CYP51A1	-0.266733	0.0720862	0.167475	FALSE	FALSE	FALSE	-1.79857
ENSG00000001631.15_5	KRIT1	0.0815737	0.149323	0.284522	FALSE	FALSE	FALSE	1.44193
ENSG00000002016.17_3	RAD52	-0.130789	0.248631	0.405684	FALSE	FALSE	FALSE	-1.15368
ENSG00000002330.13_4	BAD	-0.00108486	0.991551	0.996345	FALSE	FALSE	FALSE	-0.0105895
ENSG00000002549.12_3	LAP3	0.0191382	0.829413	0.899585	FALSE	FALSE	FALSE	0.215454
ENSG00000002745.12_3	WNT16	-0.156161	0.751516	0.845906	FALSE	FALSE	FALSE	-0.316641
ENSG00000002746.14_3	HECW1	-0.371544	0.168688	0.309207	FALSE	FALSE	FALSE	-1.37643
ENSG00000002822.15_4	MAD1L1	-0.118701	0.099717	0.212657	FALSE	FALSE	FALSE	-1.64623
ENSG00000002834.17_3	LASP1	-0.302562	1.95809e-06	5.83118e-05	TRUE	FALSE	FALSE	-4.7577
ENSG00000002919.14_2	SNX11	-0.134429	0.0631674	0.152007	FALSE	FALSE	FALSE	-1.85801
ENSG00000003056.3	M6PR	-0.211639	0.0131638	0.048195	TRUE	FALSE	FALSE	-2.47931
ENSG00000003137.8_3	CYP26B1	1.58087	8.82524e-05	0.00107177	TRUE	FALSE	FALSE	3.92081
ENSG00000003393.14_4	ALS2	-0.244807	0.000294126	0.00271005	TRUE	FALSE	TRUE	-3.62042
ENSG00000003400.14_4	CASP10	0.220659	0.291579	0.452847	FALSE	FALSE	FALSE	1.05466
ENSG00000003402.19_3	CFLAR	0.124148	0.10408	0.219698	FALSE	FALSE	FALSE	1.62539
ENSG00000003436.15_4	TFPI	0.330219	0.0513909	0.13087	FALSE	FALSE	FALSE	1.9482
ENSG00000003509.15_2	NDUFAF7	0.0430631	0.534325	0.679077	FALSE	FALSE	FALSE	0.621418
ENSG00000003756.16_5	RBM5	-0.0408004	0.614053	0.743625	FALSE	FALSE	FALSE	-0.504297
ENSG00000004059.10_4	ARF5	-0.192674	5.94391e-05	0.000788182	TRUE	FALSE	FALSE	-4.01503
ENSG00000004139.13_3	SARM1	0.112128	0.128529	0.255254	FALSE	FALSE	FALSE	1.51993
ENSG00000004142.11_2	POLDIP2	-0.257345	1.06395e-15	9.46006e-13	TRUE	FALSE	FALSE	-8.01925
ENSG00000004399.12_5	PLXND1	0.113148	0.309859	0.47379	FALSE	FALSE	FALSE	1.01552
ENSG00000004455.16_2	AK2	-0.119844	0.01833	0.0611886	FALSE	FALSE	FALSE	-2.35888
ENSG00000004478.7_2	FKBP4	-0.132907	0.0770035	0.175658	FALSE	FALSE	FALSE	-1.76834
ENSG00000004487.16_4	KDM1A	-0.0686798	0.157289	0.294869	FALSE	FALSE	TRUE	-1.41425
ENSG00000004534.14_3	RBM6	0.0231468	0.780015	0.866854	FALSE	FALSE	FALSE	0.279299
ENSG00000004660.14_2	CAMKK1	-0.292628	0.0813621	0.182881	FALSE	FALSE	FALSE	-1.74284
ENSG00000004700.15_3	RECQL	0.151252	0.0115223	0.0436487	TRUE	FALSE	FALSE	2.52645
ENSG00000004766.16_3	VPS50	0.0867228	0.0901336	0.197254	FALSE	FALSE	FALSE	1.69469
ENSG00000004776.12_2	HSPB6	0.661877	0.0165323	0.0566579	FALSE	FALSE	FALSE	2.39695
ENSG00000004777.18_3	ARHGAP33	-0.340142	0.0465082	0.122087	FALSE	FALSE	FALSE	-1.99075
ENSG00000004779.9_2	NDUFAB1	0.180438	0.0197692	0.0647258	FALSE	FALSE	FALSE	2.3307
ENSG00000004864.13_2	SLC25A13	-0.258124	0.0136039	0.0492811	TRUE	FALSE	FALSE	-2.46756
ENSG00000004866.20_5	ST7	0.224582	0.0314102	0.0911409	FALSE	FALSE	FALSE	2.15184
ENSG00000004897.11_4	CDC27	0.0319669	0.349111	0.513741	FALSE	FALSE	FALSE	0.936315
ENSG00000004961.14_2	HCCS	-0.0497447	0.320208	0.485381	FALSE	FALSE	TRUE	-0.99403
ENSG00000004975.11_2	DVL2	-0.0452491	0.367604	0.531591	FALSE	FALSE	FALSE	-0.90097
ENSG00000005007.12_3	UPF1	0.0552014	0.552199	0.694763	FALSE	FALSE	FALSE	0.594469
ENSG00000005020.12_3	SKAP2	0.0455741	0.742002	0.839814	FALSE	FALSE	FALSE	0.329203
ENSG00000005022.5_2	SLC25A5	-0.128623	0.0284994	0.0849114	FALSE	FALSE	FALSE	-2.19034
ENSG00000005059.15_5	MCUB	0.183557	0.0583456	0.143648	FALSE	FALSE	FALSE	1.89309
ENSG00000005073.5_2	HOXA11	-0.525019	0.0695477	0.163376	FALSE	FALSE	FALSE	-1.81485
ENSG00000005075.15_2	POLR2J	-0.179671	0.0010919	0.00728793	TRUE	FALSE	FALSE	-3.26571
ENSG00000005100.12_5	DHX33	-0.0937169	0.0632796	0.152225	FALSE	FALSE	FALSE	-1.85722
ENSG00000005156.11_5	LIG3	-0.325349	3.53401e-07	1.54157e-05	TRUE	FALSE	FALSE	-5.09248
ENSG00000005175.9_3	RPAP3	0.0218437	0.575171	0.713405	FALSE	FALSE	FALSE	0.560452
ENSG00000005189.19_5	REXO5	-0.16373	0.115882	0.236981	FALSE	FALSE	FALSE	-1.5723
ENSG00000005194.14_3	CIAPIN1	-0.05757	0.373577	0.537212	FALSE	FALSE	FALSE	-0.889793
ENSG00000005206.16_1	SPPL2B	0.0296542	0.743824	0.840897	FALSE	FALSE	FALSE	0.326794
ENSG00000005238.19_2	FAM214B	-0.218192	0.0153579	0.0537526	FALSE	FALSE	FALSE	-2.42383
ENSG00000005243.9_3	COPZ2	-0.163529	0.0604071	0.14721	FALSE	FALSE	FALSE	-1.87781
ENSG00000005249.12_2	PRKAR2B	0.00705406	0.976126	0.988916	FALSE	FALSE	FALSE	0.0299261
ENSG00000005302.18_4	MSL3	-0.0771631	0.111042	0.230183	FALSE	FALSE	TRUE	-1.59353
ENSG00000005339.14_4	CREBBP	0.063486	0.320396	0.485607	FALSE	FALSE	TRUE	0.993644
ENSG00000005379.16_5	TSPOAP1	0.192151	0.54979	0.692521	FALSE	FALSE	FALSE	0.598075
ENSG00000005436.13_5	GCFC2	0.154066	0.142975	0.276402	FALSE	FALSE	FALSE	1.4648
ENSG00000005448.16_2	WDR54	-0.265626	0.00343501	0.017618	TRUE	FALSE	FALSE	-2.92586
ENSG00000005469.11_2	CROT	0.10077	0.131491	0.259809	FALSE	FALSE	FALSE	1.50825
ENSG00000005471.17_5	ABCB4	0.0619387	0.82788	0.898549	FALSE	FALSE	FALSE	0.217421
ENSG00000005483.20_4	KMT2E	0.0190505	0.775403	0.86381	FALSE	FALSE	TRUE	0.285315
ENSG00000005486.16_2	RHBDD2	-0.0731944	0.287138	0.447792	FALSE	FALSE	FALSE	-1.06442
ENSG00000005700.14_3	IBTK	0.107301	0.0097386	0.0384478	TRUE	FALSE	FALSE	2.58498
ENSG00000005801.17_5	ZNF195	0.104698	0.289404	0.450132	FALSE	FALSE	FALSE	1.05943
ENSG00000005810.17_1	MYCBP2	0.363483	0.00954435	0.0378973	TRUE	FALSE	FALSE	2.59191
ENSG00000005812.10_5	FBXL3	0.201318	0.00945327	0.0376077	TRUE	FALSE	FALSE	2.59521
ENSG00000005882.11_4	PDK2	0.00730596	0.931108	0.96372	FALSE	FALSE	FALSE	0.0864515
ENSG00000005884.17_2	ITGA3	-1.11417	3.33731e-08	2.19804e-06	TRUE	FALSE	FALSE	-5.52275
ENSG00000005889.15_3	ZFX	0.416134	1.28486e-05	0.000243438	TRUE	FALSE	FALSE	4.36267
ENSG00000005893.15_3	LAMP2	0.140727	0.0583153	0.143607	FALSE	FALSE	TRUE	1.89332
ENSG00000006007.11_2	GDE1	0.0826334	0.0883831	0.19469	FALSE	FALSE	FALSE	1.70399
ENSG00000006015.17_5	REX1BD	0.155381	0.345431	0.510543	FALSE	FALSE	FALSE	0.943488
ENSG00000006016.10_2	CRLF1	1.30443	0.0185278	0.0616504	FALSE	FALSE	FALSE	2.3549
ENSG00000006025.11_3	OSBPL7	-0.298772	0.0470808	0.122952	FALSE	FALSE	FALSE	-1.98557
ENSG00000006042.11_4	TMEM98	0.0322576	0.744978	0.841733	FALSE	FALSE	FALSE	0.325268
ENSG00000006062.15_3	MAP3K14	-0.12612	0.333321	0.498999	FALSE	FALSE	FALSE	-0.967447
ENSG00000006118.14_5	TMEM132A	0.458675	0.0258116	0.0788009	FALSE	FALSE	FALSE	2.22904
ENSG00000006125.17_5	AP2B1	-0.0865142	0.0628932	0.151606	FALSE	FALSE	FALSE	-1.85995
ENSG00000006194.9_3	ZNF263	0.0730889	0.20814	0.358706	FALSE	FALSE	FALSE	1.2587
ENSG00000006282.20_4	SPATA20	-0.324208	0.0113903	0.0432935	TRUE	FALSE	FALSE	-2.53049
ENSG00000006283.17_3	CACNA1G	1.61137	0.00132269	0.00848264	TRUE	FALSE	TRUE	3.21101
ENSG00000006327.13_2	TNFRSF12A	-0.444776	0.000165189	0.00172651	TRUE	FALSE	FALSE	-3.76705
ENSG00000006451.7_3	RALA	-0.0253843	0.760016	0.852467	FALSE	FALSE	FALSE	-0.30546
ENSG00000006453.13_3	BAIAP2L1	-0.322428	0.193866	0.340758	FALSE	FALSE	FALSE	-1.29923
ENSG00000006459.10_2	KDM7A	0.544823	1.77911e-06	5.40154e-05	TRUE	FALSE	FALSE	4.77702
ENSG00000006468.13_4	ETV1	1.07081	0.000197332	0.00199395	TRUE	FALSE	FALSE	3.72241
ENSG00000006530.16_3	AGK	-0.0924135	0.0224395	0.071275	FALSE	FALSE	FALSE	-2.28285
ENSG00000006534.15_2	ALDH3B1	-0.816363	1.36431e-06	4.50476e-05	TRUE	FALSE	FALSE	-4.83015
ENSG00000006576.16_2	PHTF2	0.132169	0.200876	0.349622	FALSE	FALSE	FALSE	1.27906
ENSG00000006607.13_4	FARP2	-0.0349841	0.684641	0.797531	FALSE	FALSE	FALSE	-0.406138
ENSG00000006625.17_3	GGCT	0.153327	0.0741035	0.170721	FALSE	FALSE	FALSE	1.78597
ENSG00000006634.7_2	DBF4	-0.140634	0.107498	0.224822	FALSE	FALSE	FALSE	-1.60954
ENSG00000006638.11_2	TBXA2R	-0.0148296	0.934026	0.965641	FALSE	FALSE	FALSE	-0.0827807
ENSG00000006652.13_4	IFRD1	0.17755	0.0974784	0.209029	FALSE	FALSE	FALSE	1.6572
ENSG00000006695.10_2	COX10	-0.156066	0.008636	0.0350623	TRUE	FALSE	FALSE	-2.62614
ENSG00000006704.10_4	GTF2IRD1	-0.0969536	0.201864	0.350705	FALSE	FALSE	FALSE	-1.27626
ENSG00000006712.14_3	PAF1	-0.123028	0.0711588	0.165979	FALSE	FALSE	FALSE	-1.80446
ENSG00000006715.15_3	VPS41	0.0511491	0.479937	0.634479	FALSE	FALSE	FALSE	0.706404
ENSG00000006740.16_2	ARHGAP44	0.63808	0.000479163	0.00391379	TRUE	FALSE	FALSE	3.49214
ENSG00000006744.18_4	ELAC2	-0.234526	1.57256e-09	1.76353e-07	TRUE	FALSE	FALSE	-6.03674
ENSG00000006747.14_2	SCIN	-0.393033	0.514508	0.662494	FALSE	FALSE	FALSE	-0.651834
ENSG00000006756.15_2	ARSD	0.0647479	0.60638	0.737346	FALSE	FALSE	FALSE	0.515248
ENSG00000006757.11_2	PNPLA4	0.195386	0.193262	0.340176	FALSE	FALSE	FALSE	1.30099
ENSG00000006831.9_2	ADIPOR2	-0.014555	0.750892	0.845279	FALSE	FALSE	FALSE	-0.317464
ENSG00000007047.14_3	MARK4	0.0637312	0.270848	0.429766	FALSE	FALSE	FALSE	1.10111
ENSG00000007080.10_2	CCDC124	-0.246278	5.63587e-05	0.000760903	TRUE	FALSE	FALSE	-4.02756
ENSG00000007168.12_3	PAFAH1B1	0.0524627	0.10294	0.217777	FALSE	FALSE	TRUE	1.63076
ENSG00000007202.14_3	KIAA0100	0.00901029	0.864861	0.922755	FALSE	FALSE	FALSE	0.17019
ENSG00000007237.18_4	GAS7	0.706684	0.00178776	0.0106785	TRUE	FALSE	FALSE	3.1234
ENSG00000007255.10_2	TRAPPC6A	-0.0346607	0.742056	0.839814	FALSE	FALSE	FALSE	-0.329132
ENSG00000007341.18_3	ST7L	-0.0336215	0.809127	0.885996	FALSE	FALSE	FALSE	-0.241553
ENSG00000007376.7_2	RPUSD1	-0.111895	0.249159	0.406279	FALSE	FALSE	FALSE	-1.15239
ENSG00000007384.15_3	RHBDF1	-0.0223726	0.754475	0.847928	FALSE	FALSE	FALSE	-0.312744
ENSG00000007392.16_3	LUC7L	-0.0141941	0.878155	0.931669	FALSE	FALSE	FALSE	-0.153308
ENSG00000007520.3_2	TSR3	-0.222863	5.78049e-05	0.00077622	TRUE	FALSE	FALSE	-4.0216
ENSG00000007541.16_3	PIGQ	-0.0602538	0.39797	0.55945	FALSE	FALSE	TRUE	-0.845253
ENSG00000007545.15_3	CRAMP1	0.0686944	0.18332	0.327963	FALSE	FALSE	FALSE	1.3306
ENSG00000007866.20_6	TEAD3	-0.220212	0.00320777	0.0167019	TRUE	FALSE	FALSE	-2.94709
ENSG00000007923.15_3	DNAJC11	-0.15756	3.51358e-05	0.000532412	TRUE	FALSE	FALSE	-4.13734
ENSG00000007944.14_2	MYLIP	0.399237	0.0717969	0.166933	FALSE	FALSE	FALSE	1.8004
ENSG00000007968.6_2	E2F2	-0.570352	0.00346575	0.0177319	TRUE	FALSE	FALSE	-2.92309
ENSG00000008018.8_2	PSMB1	-0.177905	0.00346408	0.0177319	TRUE	FALSE	FALSE	-2.92324
ENSG00000008083.13_2	JARID2	0.0377854	0.779431	0.866325	FALSE	FALSE	FALSE	0.280061
ENSG00000008086.11_3	CDKL5	0.035647	0.764535	0.855685	FALSE	TRUE	TRUE	0.299531
ENSG00000008128.22_4	CDK11A	-0.191214	0.111118	0.230225	FALSE	FALSE	FALSE	-1.59319
ENSG00000008130.15_2	NADK	-0.00170174	0.97731	0.989448	FALSE	FALSE	FALSE	-0.028441
ENSG00000008256.15_3	CYTH3	-0.0283353	0.752514	0.84657	FALSE	FALSE	FALSE	-0.315326
ENSG00000008277.14_2	ADAM22	0.511565	0.0253686	0.077742	FALSE	FALSE	FALSE	2.23574
ENSG00000008282.8_3	SYPL1	0.0693181	0.443559	0.602776	FALSE	FALSE	FALSE	0.766197
ENSG00000008283.15_3	CYB561	-0.0150302	0.903549	0.946506	FALSE	FALSE	FALSE	-0.121179
ENSG00000008294.20_3	SPAG9	0.119443	0.0235005	0.0735299	FALSE	FALSE	FALSE	2.2652
ENSG00000008300.16_3	CELSR3	-0.0305416	0.877896	0.931473	FALSE	FALSE	FALSE	-0.153637
ENSG00000008311.14_2	AASS	0.135891	0.163005	0.302263	FALSE	FALSE	TRUE	1.39503
ENSG00000008324.11_2	SS18L2	0.0939161	0.273453	0.4324	FALSE	FALSE	FALSE	1.09515
ENSG00000008382.15_5	MPND	-0.194202	0.0127807	0.0471668	TRUE	FALSE	FALSE	-2.48982
ENSG00000008394.12_3	MGST1	0.0734937	0.747677	0.843339	FALSE	FALSE	FALSE	0.321704
ENSG00000008405.11_3	CRY1	0.052394	0.593917	0.727952	FALSE	FALSE	FALSE	0.533168
ENSG00000008441.16_5	NFIX	0.116812	0.186918	0.332441	FALSE	FALSE	TRUE	1.31975
ENSG00000008513.15_5	ST3GAL1	0.303311	0.0152776	0.0535527	FALSE	FALSE	FALSE	2.42573
ENSG00000008517.16_5	IL32	-0.187723	0.604133	0.735836	FALSE	FALSE	FALSE	-0.518466
ENSG00000008710.19_3	PKD1	0.118809	0.221536	0.374176	FALSE	FALSE	FALSE	1.22245
ENSG00000008838.19_4	MED24	-0.198758	3.30738e-06	8.59505e-05	TRUE	FALSE	FALSE	-4.65074
ENSG00000008853.16_2	RHOBTB2	-0.0738841	0.373651	0.537215	FALSE	FALSE	TRUE	-0.889655
ENSG00000008869.11_2	HEATR5B	-0.0226775	0.667497	0.784682	FALSE	FALSE	FALSE	-0.429586
ENSG00000008952.16_2	SEC62	0.191607	0.00010721	0.00125075	TRUE	FALSE	FALSE	3.87367
ENSG00000008988.9_2	RPS20	0.10792	0.170577	0.31189	FALSE	FALSE	FALSE	1.37035
ENSG00000009307.15_5	CSDE1	0.121489	0.00043027	0.00358661	TRUE	FALSE	FALSE	3.52079
ENSG00000009335.17_3	UBE3C	0.00343682	0.914255	0.953313	FALSE	FALSE	FALSE	0.107673
ENSG00000009413.15_4	REV3L	0.371804	0.0104045	0.0403336	TRUE	FALSE	FALSE	2.56209
ENSG00000009780.15_4	FAM76A	-0.0302901	0.677209	0.791846	FALSE	FALSE	FALSE	-0.416274
ENSG00000009830.11_5	POMT2	-0.134873	0.0252319	0.077495	FALSE	FALSE	TRUE	-2.23783
ENSG00000009844.15_3	VTA1	0.111784	0.0286418	0.0852133	FALSE	FALSE	FALSE	2.18838
ENSG00000009954.10_2	BAZ1B	-0.0202292	0.680902	0.794526	FALSE	FALSE	FALSE	-0.411233
ENSG00000010017.12_2	RANBP9	0.190126	0.000774494	0.00562784	TRUE	FALSE	FALSE	3.36175
ENSG00000010072.15_3	SPRTN	0.229159	0.000116143	0.00132032	TRUE	FALSE	FALSE	3.85413
ENSG00000010165.19_3	METTL13	-0.0993088	0.156953	0.294594	FALSE	FALSE	FALSE	-1.41539
ENSG00000010219.13_4	DYRK4	-0.290708	0.00787679	0.0328711	TRUE	FALSE	FALSE	-2.65731
ENSG00000010244.18_4	ZNF207	-0.0808008	0.0749832	0.172212	FALSE	FALSE	FALSE	-1.78057
ENSG00000010256.10_2	UQCRC1	-0.357782	4.5179e-16	4.32606e-13	TRUE	FALSE	FALSE	-8.12381
ENSG00000010270.13_2	STARD3NL	0.0464805	0.362536	0.52648	FALSE	FALSE	FALSE	0.910543
ENSG00000010278.13_4	CD9	0.603689	0.0947931	0.204447	FALSE	FALSE	FALSE	1.67064
ENSG00000010292.12_3	NCAPD2	-0.327458	0.000252788	0.0024057	TRUE	FALSE	TRUE	-3.65942
ENSG00000010295.19_4	IFFO1	-0.0940111	0.304212	0.466934	FALSE	FALSE	FALSE	-1.02744
ENSG00000010318.20_3	PHF7	0.0284421	0.740442	0.838444	FALSE	FALSE	FALSE	0.331268
ENSG00000010322.15_3	NISCH	-0.0554623	0.297456	0.459452	FALSE	FALSE	FALSE	-1.04191
ENSG00000010361.13_3	FUZ	0.119773	0.11088	0.229963	FALSE	FALSE	FALSE	1.59425
ENSG00000010404.17_3	IDS	0.412981	0.00025641	0.00243091	TRUE	FALSE	TRUE	3.65577
ENSG00000010539.11_5	ZNF200	0.0278474	0.80702	0.884545	FALSE	FALSE	FALSE	0.244273
ENSG00000010626.14_4	LRRC23	0.0149728	0.871513	0.92715	FALSE	FALSE	FALSE	0.161738
ENSG00000010704.18_4	HFE	-0.0668824	0.387969	0.549924	FALSE	FALSE	FALSE	-0.863307
ENSG00000010803.16_3	SCMH1	-0.20059	0.0119831	0.044878	TRUE	FALSE	FALSE	-2.51264
ENSG00000010810.17_5	FYN	0.323066	0.00052598	0.004189	TRUE	FALSE	FALSE	3.46716
ENSG00000010818.9_2	HIVEP2	0.0820233	0.416436	0.578033	FALSE	FALSE	TRUE	0.812619
ENSG00000011007.12_3	ELOA	-0.0803616	0.174776	0.317237	FALSE	FALSE	FALSE	-1.35702
ENSG00000011009.10_2	LYPLA2	-0.243179	7.055e-06	0.000152466	TRUE	FALSE	FALSE	-4.49202
ENSG00000011021.22_4	CLCN6	-0.0599877	0.47244	0.628171	FALSE	FALSE	FALSE	-0.718515
ENSG00000011028.13_2	MRC2	-0.119317	0.198556	0.346798	FALSE	FALSE	FALSE	-1.28568
ENSG00000011105.13_4	TSPAN9	-0.0973165	0.5602	0.701517	FALSE	FALSE	FALSE	-0.582544
ENSG00000011114.14_5	BTBD7	0.108775	0.00776841	0.0325703	TRUE	FALSE	FALSE	2.66197
ENSG00000011132.11_3	APBA3	0.0157073	0.815023	0.889813	FALSE	FALSE	FALSE	0.233951
ENSG00000011143.16_5	MKS1	-0.15445	0.0540859	0.135766	FALSE	FALSE	TRUE	-1.92615
ENSG00000011198.9_4	ABHD5	0.000550634	0.995874	0.997992	FALSE	FALSE	TRUE	0.0051712
ENSG00000011243.17_4	AKAP8L	-0.0917559	0.0667378	0.15845	FALSE	FALSE	FALSE	-1.83344
ENSG00000011258.15_3	MBTD1	0.328836	2.00503e-05	0.000338651	TRUE	FALSE	FALSE	4.26433
ENSG00000011260.13_2	UTP18	-0.015418	0.785294	0.870297	FALSE	FALSE	FALSE	-0.272427
ENSG00000011275.18_3	RNF216	-0.0475969	0.193185	0.340137	FALSE	FALSE	FALSE	-1.30121
ENSG00000011295.15_5	TTC19	0.0386179	0.488971	0.64172	FALSE	FALSE	FALSE	0.691946
ENSG00000011304.19_6	PTBP1	-0.138897	0.0242409	0.0751558	FALSE	FALSE	FALSE	-2.25329
ENSG00000011332.19_4	DPF1	-0.32837	0.0373711	0.103462	FALSE	FALSE	FALSE	-2.08169
ENSG00000011347.9_4	SYT7	0.942104	0.0350917	0.0985163	FALSE	FALSE	FALSE	2.1073
ENSG00000011376.10_5	LARS2	-0.168697	0.0250995	0.0771645	FALSE	FALSE	TRUE	-2.23987
ENSG00000011405.13_3	PIK3C2A	0.183493	0.00258613	0.0141765	TRUE	FALSE	FALSE	3.01308
ENSG00000011422.11_4	PLAUR	-0.262598	0.0235038	0.0735299	FALSE	FALSE	FALSE	-2.26514
ENSG00000011426.10_4	ANLN	-0.63074	0.000654182	0.00495332	TRUE	FALSE	FALSE	-3.40809
ENSG00000011451.19_5	WIZ	0.0343536	0.573618	0.712322	FALSE	FALSE	FALSE	0.562731
ENSG00000011454.16_3	RABGAP1	0.169998	0.375679	0.538948	FALSE	FALSE	FALSE	0.885886
ENSG00000011465.16_3	DCN	0.936261	1.55509e-08	1.15225e-06	TRUE	FALSE	FALSE	5.65537
ENSG00000011478.11_2	QPCTL	-0.492803	4.90104e-08	3.09686e-06	TRUE	FALSE	FALSE	-5.45486
ENSG00000011485.14_2	PPP5C	-0.0734152	0.228408	0.382153	FALSE	FALSE	FALSE	-1.20447
ENSG00000011523.13_3	CEP68	0.0904019	0.328167	0.49354	FALSE	FALSE	FALSE	0.977812
ENSG00000011566.14_4	MAP4K3	0.221023	0.000172809	0.00178665	TRUE	FALSE	FALSE	3.75577
ENSG00000011638.10_3	TMEM159	0.23464	0.0662502	0.157653	FALSE	FALSE	FALSE	1.83673
ENSG00000012048.21_4	BRCA1	-0.204339	0.0577722	0.142519	FALSE	FALSE	TRUE	-1.89742
ENSG00000012061.15_4	ERCC1	-0.139384	0.0189262	0.0625747	FALSE	FALSE	TRUE	-2.34698
ENSG00000012171.19_4	SEMA3B	-0.173132	0.321691	0.486859	FALSE	FALSE	FALSE	-0.990989
ENSG00000012174.11_3	MBTPS2	0.171205	0.00699849	0.0301131	TRUE	FALSE	FALSE	2.69692
ENSG00000012211.12_3	PRICKLE3	-0.203645	0.0131267	0.0480876	TRUE	FALSE	FALSE	-2.48031
ENSG00000012232.8_2	EXTL3	-0.18933	0.00727152	0.0310305	TRUE	FALSE	TRUE	-2.68415
ENSG00000012660.13_3	ELOVL5	0.108749	0.208844	0.359477	FALSE	FALSE	FALSE	1.25675
ENSG00000012822.15_3	CALCOCO1	0.0109804	0.892743	0.940493	FALSE	FALSE	FALSE	0.134834
ENSG00000012963.14_3	UBR7	0.0907461	0.213	0.363907	FALSE	FALSE	TRUE	1.24536
ENSG00000012983.11_2	MAP4K5	0.153189	0.0104349	0.0404149	TRUE	FALSE	FALSE	2.56107
ENSG00000013016.15_3	EHD3	-0.516379	0.0536019	0.134959	FALSE	TRUE	FALSE	-1.93004
ENSG00000013275.7_2	PSMC4	-0.211923	2.59573e-10	3.80138e-08	TRUE	TRUE	FALSE	-6.32118
ENSG00000013288.8_3	MAN2B2	0.00986436	0.88527	0.935788	FALSE	FALSE	FALSE	0.144292
ENSG00000013293.5_3	SLC7A14	0.69036	0.0597355	0.146271	FALSE	FALSE	FALSE	1.88274
ENSG00000013297.11_4	CLDN11	0.441226	0.0416004	0.112135	FALSE	FALSE	FALSE	2.0375
ENSG00000013306.15_3	SLC25A39	-0.287095	3.54185e-07	1.54157e-05	TRUE	FALSE	FALSE	-5.09206
ENSG00000013364.18_3	MVP	-0.234568	0.000123994	0.00139051	TRUE	FALSE	FALSE	-3.83809
ENSG00000013374.16_5	NUB1	0.0284985	0.579853	0.717211	FALSE	FALSE	FALSE	0.553599
ENSG00000013375.15_5	PGM3	0.152943	0.0223231	0.0710166	FALSE	FALSE	TRUE	2.28482
ENSG00000013392.7_2	RWDD2A	0.403882	5.84605e-06	0.000131452	TRUE	FALSE	FALSE	4.53188
ENSG00000013441.15_3	CLK1	0.151591	0.307201	0.470534	FALSE	FALSE	FALSE	1.02111
ENSG00000013503.9_2	POLR3B	0.00532152	0.959691	0.97944	FALSE	FALSE	FALSE	0.0505418
ENSG00000013523.9_4	ANGEL1	-0.12819	0.143914	0.277528	FALSE	FALSE	FALSE	-1.46137
ENSG00000013561.17_4	RNF14	0.0419616	0.527447	0.673402	FALSE	FALSE	FALSE	0.631907
ENSG00000013563.13_3	DNASE1L1	-0.447943	0.0238597	0.0742329	FALSE	FALSE	FALSE	-2.25938
ENSG00000013573.16_4	DDX11	-0.306249	0.0697729	0.163739	FALSE	FALSE	TRUE	-1.81338
ENSG00000013583.9_4	HEBP1	0.0203747	0.843701	0.909376	FALSE	FALSE	FALSE	0.197162
ENSG00000013588.8_4	GPRC5A	1.25737	0.0119482	0.0447852	TRUE	FALSE	FALSE	2.51367
ENSG00000013619.13_4	MAMLD1	-0.202142	0.252731	0.410115	FALSE	FALSE	FALSE	-1.14374
ENSG00000013810.18_3	TACC3	-0.649017	1.72238e-05	0.000303255	TRUE	FALSE	FALSE	-4.29814
ENSG00000014123.9_2	UFL1	0.0808369	0.220896	0.373349	FALSE	FALSE	FALSE	1.22415
ENSG00000014138.8_4	POLA2	-0.2859	0.0147148	0.0521922	FALSE	FALSE	FALSE	-2.43932
ENSG00000014164.6_2	ZC3H3	-0.0571276	0.510915	0.659806	FALSE	FALSE	FALSE	-0.657414
ENSG00000014216.15_6	CAPN1	-0.345049	7.71601e-11	1.3528e-08	TRUE	FALSE	FALSE	-6.50604
ENSG00000014641.17_2	MDH1	-0.0317238	0.512373	0.661209	FALSE	FALSE	FALSE	-0.655147
ENSG00000014824.13_3	SLC30A9	0.0350866	0.510034	0.659157	FALSE	FALSE	FALSE	0.658785
ENSG00000014914.20_2	MTMR11	-0.124632	0.207541	0.358061	FALSE	FALSE	FALSE	-1.26036
ENSG00000014919.12_3	COX15	-0.0392232	0.606377	0.737346	FALSE	FALSE	TRUE	-0.515251
ENSG00000015153.14_3	YAF2	0.00225849	0.980352	0.990448	FALSE	FALSE	FALSE	0.024627
ENSG00000015171.19_3	ZMYND11	0.118658	0.0016146	0.00987817	TRUE	FALSE	TRUE	3.15326
ENSG00000015475.18_3	BID	-0.116634	0.193452	0.340317	FALSE	FALSE	FALSE	-1.30044
ENSG00000015479.18_5	MATR3_2	-0.0451664	0.533413	0.678276	FALSE	FALSE	FALSE	-0.622805
ENSG00000015532.9_2	XYLT2	-0.297072	1.02791e-08	8.14998e-07	TRUE	FALSE	FALSE	-5.72606
ENSG00000015676.17_2	NUDCD3	-0.106064	0.0326508	0.0937789	FALSE	FALSE	FALSE	-2.13635
ENSG00000016391.10_4	CHDH	-0.228718	0.435919	0.595841	FALSE	FALSE	FALSE	-0.779103
ENSG00000016864.18_5	GLT8D1	0.188665	0.000465812	0.00381476	TRUE	FALSE	FALSE	3.49968
ENSG00000017260.19_6	ATP2C1	-0.0211287	0.735768	0.835258	FALSE	FALSE	FALSE	-0.337463
ENSG00000017483.14_4	SLC38A5	-0.529663	0.0219308	0.0700706	FALSE	FALSE	FALSE	-2.29156
ENSG00000017797.12_3	RALBP1	-0.125694	0.0109097	0.0418891	TRUE	FALSE	FALSE	-2.54558
ENSG00000018189.12_3	RUFY3	0.0132345	0.867519	0.924663	FALSE	FALSE	FALSE	0.16681
ENSG00000018236.14_5	CNTN1	1.76309	0.000413312	0.00348888	TRUE	FALSE	FALSE	3.53143
ENSG00000018408.14_3	WWTR1	0.613352	5.8026e-08	3.57578e-06	TRUE	FALSE	FALSE	5.42478
ENSG00000018510.14_4	AGPS	0.174328	0.00222352	0.0126609	TRUE	FALSE	FALSE	3.05863
ENSG00000018610.14_3	CXorf56	0.00591737	0.925063	0.960158	FALSE	FALSE	FALSE	0.0940586
ENSG00000018699.12_3	TTC27	0.0306905	0.681367	0.794832	FALSE	FALSE	FALSE	0.410598
ENSG00000018869.16_3	ZNF582	0.375816	0.000311333	0.00282057	TRUE	FALSE	FALSE	3.60568
ENSG00000019144.18_5	PHLDB1	-0.0934221	0.287026	0.447781	FALSE	FALSE	FALSE	-1.06467
ENSG00000019485.13_4	PRDM11	0.383202	5.66215e-05	0.000761972	TRUE	FALSE	FALSE	4.02647
ENSG00000019549.11_4	SNAI2	-0.178802	0.185757	0.331181	FALSE	FALSE	FALSE	-1.32323
ENSG00000019582.14_4	CD74	0.846664	0.0554673	0.138285	FALSE	FALSE	FALSE	1.9152
ENSG00000019991.16_4	HGF	1.28318	7.05243e-05	0.000898299	TRUE	FALSE	FALSE	3.97451
ENSG00000019995.6_3	ZRANB1	0.102177	0.0316077	0.0916072	FALSE	FALSE	FALSE	2.14934
ENSG00000020129.15_3	NCDN	-0.0297179	0.627788	0.754992	FALSE	FALSE	FALSE	-0.484843
ENSG00000020181.17_2	ADGRA2	-0.176336	0.0411114	0.111154	FALSE	FALSE	FALSE	-2.0424
ENSG00000020256.19_3	ZFP64	-0.0464064	0.445795	0.604678	FALSE	FALSE	FALSE	-0.762443
ENSG00000020426.10_3	MNAT1	-0.0364082	0.595559	0.729063	FALSE	FALSE	FALSE	-0.530798
ENSG00000020577.13_3	SAMD4A	-0.0127984	0.892733	0.940493	FALSE	FALSE	FALSE	-0.134847
ENSG00000020633.18_2	RUNX3	-1.14716	0.00905488	0.0363832	TRUE	FALSE	FALSE	-2.60998
ENSG00000020922.12_5	MRE11	0.0474179	0.514646	0.662494	FALSE	FALSE	TRUE	0.651621
ENSG00000021355.12_2	SERPINB1	-0.137405	0.101234	0.214943	FALSE	FALSE	FALSE	-1.6389
ENSG00000021574.12_3	SPAST	0.208285	0.0117188	0.0441507	TRUE	FALSE	FALSE	2.5205
ENSG00000021762.19_3	OSBPL5	-0.289785	0.000885554	0.00621736	TRUE	FALSE	FALSE	-3.32457
ENSG00000021776.10_3	AQR	0.0681884	0.126818	0.252783	FALSE	FALSE	FALSE	1.52677
ENSG00000021826.15_4	CPS1	0.166331	0.345842	0.510742	FALSE	FALSE	TRUE	0.942684
ENSG00000022267.16_4	FHL1	0.661294	0.00408094	0.0199713	TRUE	FALSE	FALSE	2.87184
ENSG00000022277.12_4	RTF2	-0.182845	0.00110875	0.00734581	TRUE	FALSE	FALSE	-3.26137
ENSG00000022567.9_3	SLC45A4	0.101173	0.263857	0.422117	FALSE	FALSE	FALSE	1.11732
ENSG00000022840.15_4	RNF10	-0.0731585	0.0486894	0.126097	FALSE	FALSE	FALSE	-1.9713
ENSG00000022976.15_3	ZNF839	0.0328562	0.654334	0.775809	FALSE	FALSE	FALSE	0.44775
ENSG00000023041.11_3	ZDHHC6	-0.0499194	0.391795	0.553708	FALSE	FALSE	FALSE	-0.856367
ENSG00000023171.17_5	GRAMD1B	-0.0273192	0.857954	0.918468	FALSE	FALSE	FALSE	-0.178979
ENSG00000023191.16_2	RNH1	-0.342033	6.70128e-05	0.000864933	TRUE	FALSE	FALSE	-3.98665
ENSG00000023228.13_3	NDUFS1	-0.0249707	0.5778	0.715667	FALSE	FALSE	TRUE	-0.556601
ENSG00000023287.12_4	RB1CC1	0.253142	1.50764e-07	7.69144e-06	TRUE	FALSE	FALSE	5.25162
ENSG00000023318.7_3	ERP44	0.0854475	0.272849	0.43181	FALSE	FALSE	FALSE	1.09653
ENSG00000023330.14_2	ALAS1	-0.123131	0.233588	0.38754	FALSE	FALSE	FALSE	-1.19117
ENSG00000023445.13_2	BIRC3	0.983674	0.00121266	0.00789911	TRUE	FALSE	FALSE	3.23589
ENSG00000023516.8_2	AKAP11	0.260322	6.73485e-05	0.000865175	TRUE	FALSE	FALSE	3.98546
ENSG00000023572.9_3	GLRX2	0.155286	0.0894701	0.19614	FALSE	FALSE	FALSE	1.6982
ENSG00000023608.4_3	SNAPC1	0.275825	0.0296217	0.0872528	FALSE	FALSE	FALSE	2.17511
ENSG00000023697.12_4	DERA	-0.0245261	0.597427	0.730599	FALSE	FALSE	FALSE	-0.528104
ENSG00000023734.10_3	STRAP	-0.017248	0.630276	0.757013	FALSE	FALSE	FALSE	-0.481338
ENSG00000023902.13_2	PLEKHO1	-0.40565	1.91207e-05	0.000326494	TRUE	FALSE	FALSE	-4.27492
ENSG00000023909.9_2	GCLM	0.0989885	0.390426	0.552401	FALSE	TRUE	FALSE	0.858845
ENSG00000024048.10_2	UBR2	0.142234	0.00800875	0.0331978	TRUE	FALSE	FALSE	2.6517
ENSG00000024422.11_3	EHD2	-0.166538	0.0714312	0.166294	FALSE	FALSE	FALSE	-1.80273
ENSG00000024526.16_3	DEPDC1	-0.491194	0.014875	0.0525586	FALSE	FALSE	FALSE	-2.43541
ENSG00000024862.17_4	CCDC28A	-0.0124808	0.865455	0.923231	FALSE	FALSE	FALSE	-0.169434
ENSG00000025039.14_2	RRAGD	0.154933	0.700544	0.810293	FALSE	FALSE	FALSE	0.384586
ENSG00000025156.12_3	HSF2	0.0998209	0.0818295	0.183643	FALSE	FALSE	FALSE	1.74017
ENSG00000025293.16_3	PHF20	0.054169	0.327363	0.492806	FALSE	FALSE	FALSE	0.979439
ENSG00000025434.18_3	NR1H3	-0.0547563	0.704175	0.813434	FALSE	FALSE	FALSE	-0.379691
ENSG00000025708.13_3	TYMP	0.425293	0.0246654	0.0761495	FALSE	FALSE	FALSE	2.2466
ENSG00000025770.18_3	NCAPH2	-0.266552	0.00296684	0.015771	TRUE	FALSE	FALSE	-2.97115
ENSG00000025772.7_2	TOMM34	-0.348554	4.90731e-06	0.0001168	TRUE	FALSE	FALSE	-4.56871
ENSG00000025796.13_2	SEC63	0.201854	7.3751e-05	0.000931072	TRUE	FALSE	FALSE	3.96385
ENSG00000025800.13_3	KPNA6	-0.0846567	0.0934252	0.202148	FALSE	FALSE	FALSE	-1.6776
ENSG00000026025.15_5	VIM	-0.196288	0.115784	0.236896	FALSE	FALSE	FALSE	-1.57272
ENSG00000026036.22_4	RTEL1-TNFRSF6B	-0.422827	0.0127126	0.0469574	TRUE	FALSE	FALSE	-2.49172
ENSG00000026103.21_3	FAS	0.121303	0.160519	0.299078	FALSE	FALSE	FALSE	1.40333
ENSG00000026297.15_4	RNASET2	0.366231	0.0397078	0.108348	FALSE	FALSE	TRUE	2.05678
ENSG00000026508.18_6	CD44	0.129176	0.245804	0.402124	FALSE	FALSE	FALSE	1.1606
ENSG00000026559.13_3	KCNG1	0.160826	0.393564	0.555326	FALSE	FALSE	FALSE	0.853171
ENSG00000026652.13_3	AGPAT4	0.156055	0.112156	0.231643	FALSE	FALSE	FALSE	1.58858
ENSG00000026950.16_4	BTN3A1	0.0995279	0.285212	0.445796	FALSE	FALSE	FALSE	1.06868
ENSG00000027001.9_3	MIPEP	0.0116823	0.853116	0.915402	FALSE	FALSE	FALSE	0.185145
ENSG00000027075.14_4	PRKCH	0.920703	1.90872e-05	0.00032637	TRUE	FALSE	FALSE	4.27531
ENSG00000027697.14_5	IFNGR1	0.418273	1.033e-10	1.73767e-08	TRUE	FALSE	FALSE	6.46204
ENSG00000027847.13_3	B4GALT7	-0.142662	0.0165358	0.0566579	FALSE	FALSE	FALSE	-2.39687
ENSG00000028116.17_4	VRK2	-0.113142	0.0679805	0.160623	FALSE	FALSE	FALSE	-1.82514
ENSG00000028137.18_3	TNFRSF1B	0.284975	0.204905	0.354642	FALSE	FALSE	FALSE	1.2677
ENSG00000028203.17_3	VEZT	0.0469539	0.418834	0.580196	FALSE	FALSE	FALSE	0.808446
ENSG00000028277.21_5	POU2F2	-0.406547	0.0997016	0.212657	FALSE	FALSE	FALSE	-1.6463
ENSG00000028310.17_3	BRD9	-0.23039	2.55459e-07	1.16611e-05	TRUE	FALSE	FALSE	-5.15365
ENSG00000028528.14_3	SNX1	0.0370691	0.266818	0.425767	FALSE	FALSE	FALSE	1.11042
ENSG00000028839.9_3	TBPL1	0.104663	0.143239	0.27674	FALSE	FALSE	FALSE	1.46384
ENSG00000029153.14_5	ARNTL2	-0.0525564	0.672456	0.787908	FALSE	FALSE	FALSE	-0.422779
ENSG00000029363.16_4	BCLAF1	0.0988991	0.110658	0.229656	FALSE	FALSE	FALSE	1.59524
ENSG00000029364.11_2	SLC39A9	0.105278	0.0168275	0.0574359	FALSE	FALSE	FALSE	2.39046
ENSG00000029534.20_5	ANK1	0.252493	0.512552	0.661302	FALSE	FALSE	FALSE	0.65487
ENSG00000029639.10_2	TFB1M	-0.159243	0.11377	0.234189	FALSE	TRUE	FALSE	-1.58147
ENSG00000029725.16_5	RABEP1	0.0430586	0.338918	0.504045	FALSE	FALSE	FALSE	0.956305
ENSG00000029993.14_4	HMGB3	-0.419838	0.000127747	0.00141729	TRUE	FALSE	TRUE	-3.83076
ENSG00000030066.13_4	NUP160	0.189426	0.00017976	0.00184366	TRUE	FALSE	FALSE	3.74588
ENSG00000030110.12_2	BAK1	-0.278252	0.00337773	0.0174026	TRUE	FALSE	FALSE	-2.93109
ENSG00000030419.16_4	IKZF2	0.789335	0.000279777	0.00261069	TRUE	FALSE	FALSE	3.63334
ENSG00000030582.17_3	GRN	-0.0821483	0.351194	0.515649	FALSE	FALSE	TRUE	-0.932275
ENSG00000031003.10_3	FAM13B	0.363682	0.000237169	0.00229037	TRUE	FALSE	FALSE	3.67573
ENSG00000031081.10_4	ARHGAP31	-0.281086	0.0395583	0.108058	FALSE	FALSE	TRUE	-2.05833
ENSG00000031691.6_2	CENPQ	-0.0450061	0.767166	0.857782	FALSE	FALSE	FALSE	-0.296084
ENSG00000031698.12_2	SARS	-0.0975995	0.214305	0.365384	FALSE	FALSE	FALSE	-1.24181
ENSG00000031823.14_3	RANBP3	-0.0862387	0.0212845	0.068708	FALSE	FALSE	FALSE	-2.3029
ENSG00000032219.18_3	ARID4A	0.196088	0.0189614	0.0625975	FALSE	FALSE	FALSE	2.34629
ENSG00000032389.12_6	EIPR1	-0.249488	1.41396e-07	7.26519e-06	TRUE	FALSE	FALSE	-5.26342
ENSG00000032444.16_4	PNPLA6	-0.291623	1.0037e-05	0.000201192	TRUE	FALSE	FALSE	-4.41638
ENSG00000032742.17_5	IFT88	0.165422	0.0191674	0.0631874	FALSE	FALSE	FALSE	2.34226
ENSG00000033011.12_5	ALG1	-0.112758	0.0110164	0.0421804	TRUE	FALSE	TRUE	-2.54218
ENSG00000033030.13_3	ZCCHC8	0.133387	0.0538096	0.135318	FALSE	FALSE	FALSE	1.92837
ENSG00000033050.8_3	ABCF2	-0.151996	0.011665	0.0440419	TRUE	FALSE	FALSE	-2.52212
ENSG00000033100.16_4	CHPF2	-0.0988743	0.120271	0.243479	FALSE	FALSE	FALSE	-1.55364
ENSG00000033170.16_3	FUT8	0.211023	0.0810893	0.182465	FALSE	FALSE	TRUE	1.7444
ENSG00000033178.12_2	UBA6	0.0619888	0.341961	0.506995	FALSE	FALSE	FALSE	0.950298
ENSG00000033327.12_3	GAB2	0.114998	0.370934	0.534743	FALSE	FALSE	FALSE	0.894725
ENSG00000033627.16_4	ATP6V0A1	0.00411495	0.970488	0.986255	FALSE	FALSE	FALSE	0.0369959
ENSG00000033800.13_2	PIAS1	0.120001	0.00434455	0.0209292	TRUE	FALSE	FALSE	2.852
ENSG00000033867.16_4	SLC4A7	0.376716	0.00171686	0.0103423	TRUE	TRUE	FALSE	3.13529
ENSG00000034053.14_5	APBA2	0.190442	0.577324	0.71522	FALSE	FALSE	FALSE	0.557297
ENSG00000034152.18_3	MAP2K3	-0.241541	0.109697	0.22827	FALSE	FALSE	FALSE	-1.59956
ENSG00000034510.5_2	TMSB10	-0.328223	1.74915e-05	0.000306102	TRUE	FALSE	FALSE	-4.29472
ENSG00000034533.11_4	ASTE1	0.0255735	0.791362	0.8747	FALSE	FALSE	FALSE	0.264542
ENSG00000034677.12_3	RNF19A	0.231644	0.0049009	0.0230863	TRUE	FALSE	FALSE	2.81348
ENSG00000034693.14_3	PEX3	0.0402027	0.416803	0.578412	FALSE	FALSE	TRUE	0.81198
ENSG00000034713.7_2	GABARAPL2	0.16263	0.0037591	0.0188093	TRUE	FALSE	FALSE	2.8977
ENSG00000035115.21_3	SH3YL1	0.235696	0.000391965	0.00335338	TRUE	FALSE	FALSE	3.54544
ENSG00000035141.7_2	FAM136A	-0.133063	0.0150545	0.0529824	FALSE	FALSE	FALSE	-2.43106
ENSG00000035403.17_3	VCL	-0.150773	0.0505979	0.129558	FALSE	FALSE	FALSE	-1.95487
ENSG00000035499.12_2	DEPDC1B	-0.53557	0.00223537	0.0127117	TRUE	FALSE	FALSE	-3.05704
ENSG00000035664.11_4	DAPK2	0.0544526	0.790164	0.874385	FALSE	FALSE	FALSE	0.266098
ENSG00000035681.8_4	NSMAF	-0.023042	0.751857	0.846031	FALSE	FALSE	FALSE	-0.316191
ENSG00000035687.9_3	ADSS	0.0731884	0.0479905	0.124611	FALSE	FALSE	FALSE	1.97745
ENSG00000035862.12_3	TIMP2	0.187234	0.0163104	0.056086	FALSE	FALSE	FALSE	2.4019
ENSG00000035928.15_3	RFC1	-0.000936574	0.982288	0.990885	FALSE	TRUE	FALSE	-0.0222002
ENSG00000036054.12_3	TBC1D23	0.143522	0.050532	0.12945	FALSE	FALSE	TRUE	1.95543
ENSG00000036257.12_3	CUL3	0.12128	0.00103209	0.00698993	TRUE	FALSE	TRUE	3.28163
ENSG00000036549.12_4	AC118549.1	0.0952869	0.148931	0.283947	FALSE	FALSE	FALSE	1.44332
ENSG00000036672.15_3	USP2	0.557062	0.203093	0.352545	FALSE	FALSE	FALSE	1.27279
ENSG00000037042.8_2	TUBG2	-0.168395	0.0540592	0.135753	FALSE	FALSE	FALSE	-1.92636
ENSG00000037241.7_3	RPL26L1	-0.223673	0.000845987	0.00600048	TRUE	TRUE	FALSE	-3.33729
ENSG00000037474.14_2	NSUN2	-0.0858267	0.0171365	0.0581084	FALSE	FALSE	TRUE	-2.38376
ENSG00000037637.10_3	FBXO42	0.130061	0.00907838	0.0364658	TRUE	FALSE	FALSE	2.60909
ENSG00000037749.12_4	MFAP3	0.135664	0.110842	0.229961	FALSE	FALSE	FALSE	1.59442
ENSG00000037757.13_3	MRI1	-0.240202	0.0305393	0.0892587	FALSE	FALSE	FALSE	-2.16302
ENSG00000037897.16_4	METTL1	-0.17264	0.00270439	0.0146864	TRUE	FALSE	FALSE	-2.99948
ENSG00000037965.5_3	HOXC8	0.468944	0.0814153	0.182968	FALSE	FALSE	FALSE	1.74253
ENSG00000038002.8_2	AGA	-0.0189812	0.870239	0.926509	FALSE	FALSE	TRUE	-0.163355
ENSG00000038210.12_3	PI4K2B	0.00234206	0.988502	0.994574	FALSE	FALSE	FALSE	0.0144115
ENSG00000038219.12_2	BOD1L1	0.147463	0.0100636	0.0394308	TRUE	FALSE	FALSE	2.57364
ENSG00000038274.16_3	MAT2B	0.0395105	0.535477	0.680026	FALSE	FALSE	FALSE	0.619667
ENSG00000038358.14_3	EDC4	-0.246854	3.94686e-06	9.94545e-05	TRUE	FALSE	FALSE	-4.61416
ENSG00000038382.19_3	TRIO	-0.196077	0.00934744	0.0372704	TRUE	FALSE	TRUE	-2.59908
ENSG00000038427.15_4	VCAN	0.18769	0.248092	0.405016	FALSE	FALSE	FALSE	1.155
ENSG00000038532.15_4	CLEC16A	-0.0483771	0.288556	0.449275	FALSE	FALSE	FALSE	-1.06129
ENSG00000039123.15_4	MTREX	0.0921628	0.010351	0.0402152	TRUE	FALSE	FALSE	2.56388
ENSG00000039139.9_3	DNAH5	-0.537605	0.00276596	0.0149439	TRUE	FALSE	FALSE	-2.99262
ENSG00000039319.16_3	ZFYVE16	0.299139	2.09862e-07	1.00878e-05	TRUE	FALSE	FALSE	5.19038
ENSG00000039523.19_6	RIPOR1	-0.26931	6.50273e-06	0.00014253	TRUE	FALSE	FALSE	-4.50935
ENSG00000039560.13_3	RAI14	-0.0401981	0.67839	0.792772	FALSE	FALSE	FALSE	-0.414661
ENSG00000039650.11_4	PNKP	-0.175822	0.0124571	0.0462883	TRUE	FALSE	TRUE	-2.49892
ENSG00000040199.18_4	PHLPP2	-0.0965488	0.313897	0.478144	FALSE	FALSE	FALSE	-1.00708
ENSG00000040275.16_5	SPDL1	-0.160232	0.186045	0.331409	FALSE	FALSE	FALSE	-1.32237
ENSG00000040341.17_4	STAU2	0.202985	0.00816555	0.0336261	TRUE	FALSE	FALSE	2.64515
ENSG00000040487.12_3	PQLC2	-0.268748	5.39043e-05	0.000734137	TRUE	FALSE	FALSE	-4.03802
ENSG00000040531.14_4	CTNS	-0.0420379	0.694816	0.805994	FALSE	FALSE	FALSE	-0.392327
ENSG00000040633.12_3	PHF23	-0.191874	0.108181	0.225909	FALSE	FALSE	FALSE	-1.60642
ENSG00000040933.15_3	INPP4A	0.0558137	0.161853	0.300753	FALSE	FALSE	FALSE	1.39887
ENSG00000041353.9_3	RAB27B	0.320139	0.306448	0.469723	FALSE	FALSE	FALSE	1.0227
ENSG00000041357.15_3	PSMA4	-0.0511475	0.324154	0.489456	FALSE	FALSE	FALSE	-0.985957
ENSG00000041802.10_3	LSG1	-0.0324544	0.542652	0.686431	FALSE	FALSE	FALSE	-0.608807
ENSG00000041880.14_4	PARP3	-0.224448	0.00489047	0.023068	TRUE	FALSE	FALSE	-2.81416
ENSG00000041982.15_3	TNC	0.120931	0.656012	0.776756	FALSE	FALSE	FALSE	0.445426
ENSG00000041988.15_5	THAP3	-0.139719	0.062489	0.150836	FALSE	FALSE	FALSE	-1.86281
ENSG00000042062.11_5	RIPOR3	1.59095	5.3175e-07	2.17024e-05	TRUE	FALSE	FALSE	5.01449
ENSG00000042088.13_4	TDP1	-0.265416	8.55515e-05	0.00104612	TRUE	FALSE	FALSE	-3.92829
ENSG00000042286.14_2	AIFM2	-0.0936688	0.384054	0.546615	FALSE	FALSE	FALSE	-0.870452
ENSG00000042317.16_4	SPATA7	0.166781	0.0599938	0.146618	FALSE	FALSE	FALSE	1.88084
ENSG00000042429.11_3	MED17	0.106953	0.155793	0.293168	FALSE	FALSE	FALSE	1.41937
ENSG00000042445.13_3	RETSAT	-0.0356288	0.63124	0.757586	FALSE	FALSE	FALSE	-0.479982
ENSG00000042493.15_2	CAPG	-0.380491	0.00982529	0.0386675	TRUE	FALSE	FALSE	-2.58192
ENSG00000042753.11_2	AP2S1	-0.218577	7.45768e-05	0.000937709	TRUE	FALSE	FALSE	-3.96119
ENSG00000043093.13_5	DCUN1D1	0.178732	0.00315849	0.0165212	TRUE	FALSE	FALSE	2.95188
ENSG00000043143.20_3	JADE2	0.00971582	0.926172	0.960844	FALSE	FALSE	FALSE	0.0926619
ENSG00000043514.16_3	TRIT1	0.00489042	0.947339	0.972335	FALSE	FALSE	TRUE	0.0660491
ENSG00000044090.8_2	CUL7	-0.217412	0.00617335	0.0273473	TRUE	FALSE	FALSE	-2.73843
ENSG00000044115.20_3	CTNNA1	-0.0482985	0.333377	0.499023	FALSE	FALSE	FALSE	-0.967335
ENSG00000044446.11_2	PHKA2	-0.0684073	0.348243	0.512949	FALSE	FALSE	FALSE	-0.938002
ENSG00000044459.14_3	CNTLN	0.220983	0.00056165	0.00440266	TRUE	FALSE	FALSE	3.44949
ENSG00000044574.7_2	HSPA5	-0.000686166	0.993622	0.996906	FALSE	FALSE	FALSE	-0.00799324
ENSG00000046647.13_4	GEMIN8	0.245811	0.00809107	0.0334166	TRUE	FALSE	FALSE	2.64825
ENSG00000046651.14_4	OFD1	0.272988	0.00488006	0.0230452	TRUE	FALSE	TRUE	2.81485
ENSG00000046889.18_3	PREX2	0.107881	0.80222	0.881846	FALSE	FALSE	FALSE	0.250476
ENSG00000047056.15_3	WDR37	0.0347447	0.710636	0.817787	FALSE	FALSE	TRUE	0.371002
ENSG00000047188.15_2	YTHDC2	-0.0440875	0.407104	0.568757	FALSE	FALSE	FALSE	-0.829001
ENSG00000047230.14_2	CTPS2	0.127498	0.060917	0.148061	FALSE	FALSE	FALSE	1.8741
ENSG00000047249.17_5	ATP6V1H	-0.122538	0.0850899	0.188889	FALSE	FALSE	FALSE	-1.72189
ENSG00000047315.15_2	POLR2B	0.032521	0.353037	0.517349	FALSE	FALSE	FALSE	0.928714
ENSG00000047346.12_5	FAM214A	0.340171	3.785e-05	0.0005609	TRUE	FALSE	FALSE	4.12023
ENSG00000047410.13_2	TPR	0.0780433	0.159278	0.297523	FALSE	FALSE	FALSE	1.4075
ENSG00000047578.12_6	KIAA0556	-0.0883996	0.123984	0.248921	FALSE	FALSE	FALSE	-1.53826
ENSG00000047579.19_3	DTNBP1	-0.061258	0.293513	0.455057	FALSE	FALSE	FALSE	-1.05045
ENSG00000047621.11_3	C12orf4	0.156101	0.000453185	0.0037384	TRUE	FALSE	FALSE	3.507
ENSG00000047634.14_3	SCML1	0.120367	0.25538	0.412986	FALSE	FALSE	FALSE	1.13738
ENSG00000047644.18_3	WWC3	0.201971	0.100873	0.214387	FALSE	FALSE	FALSE	1.64064
ENSG00000047648.21_4	ARHGAP6	0.447931	0.00426136	0.0206384	TRUE	FALSE	FALSE	2.85814
ENSG00000047849.21_5	MAP4	-0.214714	3.1969e-05	0.000496197	TRUE	FALSE	FALSE	-4.15897
ENSG00000047932.13_4	GOPC	0.199794	0.0159854	0.0552126	FALSE	FALSE	FALSE	2.40925
ENSG00000048028.11_3	USP28	-0.00995143	0.884906	0.935642	FALSE	FALSE	FALSE	-0.144752
ENSG00000048052.21_4	HDAC9	0.414322	0.124051	0.248942	FALSE	FALSE	FALSE	1.53799
ENSG00000048140.17_4	TSPAN17	-0.275937	8.83693e-09	7.23698e-07	TRUE	FALSE	FALSE	-5.75166
ENSG00000048162.20_3	NOP16	-0.17288	0.0272974	0.0822162	FALSE	TRUE	FALSE	-2.20724
ENSG00000048342.15_4	CC2D2A	-0.00476511	0.969146	0.985373	FALSE	FALSE	TRUE	-0.0386798
ENSG00000048392.11_2	RRM2B	0.291987	0.000786674	0.00568011	TRUE	FALSE	TRUE	3.35744
ENSG00000048405.9_4	ZNF800	0.310283	3.85071e-06	9.72286e-05	TRUE	TRUE	FALSE	4.61928
ENSG00000048471.13_3	SNX29	0.091762	0.312597	0.476514	FALSE	FALSE	FALSE	1.00979
ENSG00000048544.5_2	MRPS10	0.0770348	0.0959315	0.206351	FALSE	FALSE	FALSE	1.66491
ENSG00000048649.13_4	RSF1	0.170263	0.000300274	0.00274637	TRUE	FALSE	FALSE	3.61506
ENSG00000048707.15_5	VPS13D	0.173812	0.00616469	0.0273186	TRUE	FALSE	FALSE	2.73889
ENSG00000048740.18_4	CELF2	0.720536	0.000187586	0.00191086	TRUE	FALSE	FALSE	3.73517
ENSG00000048828.16_3	FAM120A	-0.0970401	0.10525	0.221571	FALSE	FALSE	FALSE	-1.61992
ENSG00000048991.16_3	R3HDM1	-0.170822	0.00252996	0.0139599	TRUE	FALSE	FALSE	-3.01973
ENSG00000049089.14_5	COL9A2	-0.0500845	0.820342	0.893483	FALSE	FALSE	FALSE	-0.227106
ENSG00000049130.15_3	KITLG	0.359472	0.0294568	0.0869318	FALSE	FALSE	FALSE	2.17732
ENSG00000049167.14_4	ERCC8	0.0386096	0.487868	0.64088	FALSE	FALSE	TRUE	0.693705
ENSG00000049192.14_3	ADAMTS6	-0.180493	0.259016	0.416783	FALSE	FALSE	FALSE	-1.12872
ENSG00000049239.12_3	H6PD	0.271094	0.00230956	0.0130264	TRUE	FALSE	FALSE	3.04724
ENSG00000049245.12_3	VAMP3	0.0425926	0.404912	0.566395	FALSE	FALSE	FALSE	0.83288
ENSG00000049246.14_2	PER3	0.0493179	0.690088	0.802	FALSE	FALSE	FALSE	0.398735
ENSG00000049323.15_4	LTBP1	1.1224	0.00134122	0.00857937	TRUE	FALSE	FALSE	3.20701
ENSG00000049449.9_4	RCN1	-0.00784452	0.916984	0.955296	FALSE	FALSE	FALSE	-0.104234
ENSG00000049540.16_4	ELN	0.684708	0.0734457	0.169664	FALSE	FALSE	TRUE	1.79005
ENSG00000049541.10_3	RFC2	-0.178767	0.0165517	0.0566965	FALSE	FALSE	FALSE	-2.39652
ENSG00000049618.23_5	ARID1B	0.0341787	0.567559	0.70763	FALSE	FALSE	TRUE	0.57165
ENSG00000049656.13_2	CLPTM1L	-0.0754647	0.113207	0.233388	FALSE	FALSE	FALSE	-1.58394
ENSG00000049759.17_5	NEDD4L	0.185666	0.494228	0.646302	FALSE	FALSE	TRUE	0.6836
ENSG00000049769.12_4	PPP1R3F	0.171305	0.11028	0.229062	FALSE	FALSE	FALSE	1.59693
ENSG00000049860.13_3	HEXB	0.118984	0.224981	0.378251	FALSE	FALSE	FALSE	1.21339
ENSG00000049883.14_3	PTCD2	0.22537	0.000396004	0.00337866	TRUE	FALSE	FALSE	3.54273
ENSG00000050130.17_3	JKAMP	0.140037	0.0175001	0.0590675	FALSE	FALSE	FALSE	2.37603
ENSG00000050165.17_2	DKK3	-1.006	0.00124529	0.00807782	TRUE	FALSE	FALSE	-3.2283
ENSG00000050327.14_4	ARHGEF5	-0.428682	0.00636199	0.0279937	TRUE	FALSE	FALSE	-2.72852
ENSG00000050393.11_3	MCUR1	0.0193035	0.70347	0.812997	FALSE	FALSE	FALSE	0.38064
ENSG00000050405.13_3	LIMA1	-0.109543	0.267349	0.426226	FALSE	FALSE	FALSE	-1.10919
ENSG00000050426.15_6	LETMD1	0.14672	0.0222632	0.0709322	FALSE	FALSE	FALSE	2.28585
ENSG00000050438.16_2	SLC4A8	-0.496623	0.000343142	0.0030251	TRUE	FALSE	FALSE	-3.58034
ENSG00000050628.20_3	PTGER3	0.539225	0.221569	0.374182	FALSE	FALSE	FALSE	1.22237
ENSG00000050730.15_4	TNIP3	-0.185302	0.459229	0.616525	FALSE	FALSE	FALSE	-0.740118
ENSG00000050748.17_5	MAPK9	0.0993202	0.0596885	0.14626	FALSE	FALSE	FALSE	1.88309
ENSG00000050820.16_6	BCAR1	-0.383069	9.01371e-05	0.00108965	TRUE	FALSE	FALSE	-3.91571
ENSG00000051009.10_3	FAM160A2	0.0327999	0.639703	0.764522	FALSE	FALSE	FALSE	0.468113
ENSG00000051108.14_5	HERPUD1	0.103665	0.189763	0.335918	FALSE	FALSE	FALSE	1.31128
ENSG00000051128.18_4	HOMER3	-0.267722	0.000291751	0.00270017	TRUE	FALSE	FALSE	-3.62252
ENSG00000051180.16_2	RAD51	-0.402902	0.00929125	0.0371025	TRUE	FALSE	TRUE	-2.60115
ENSG00000051341.13_3	POLQ	-0.522209	0.00122691	0.00798357	TRUE	FALSE	FALSE	-3.23255
ENSG00000051382.8_2	PIK3CB	-0.0179958	0.82914	0.899523	FALSE	FALSE	FALSE	-0.215805
ENSG00000051523.10_3	CYBA	-0.220607	0.0639884	0.153533	FALSE	FALSE	FALSE	-1.85226
ENSG00000051596.9_3	THOC3	-0.295779	0.036072	0.100764	FALSE	FALSE	FALSE	-2.09611
ENSG00000051620.10_2	HEBP2	-0.319679	0.00115408	0.00758102	TRUE	FALSE	FALSE	-3.24999
ENSG00000051825.14_5	MPHOSPH9	-0.0276332	0.671304	0.787225	FALSE	FALSE	FALSE	-0.424359
ENSG00000052126.14_3	PLEKHA5	0.170852	0.0517238	0.131513	FALSE	FALSE	FALSE	1.94543
ENSG00000052723.11_3	SIKE1	0.225371	0.000690685	0.00515446	TRUE	FALSE	FALSE	3.39325
ENSG00000052749.13_5	RRP12	-0.142724	0.0339668	0.0965781	FALSE	FALSE	FALSE	-2.12047
ENSG00000052795.12_3	FNIP2	0.437815	0.0497463	0.128048	FALSE	FALSE	FALSE	1.96214
ENSG00000052802.12_3	MSMO1	0.00942147	0.958651	0.978861	FALSE	FALSE	FALSE	0.051846
ENSG00000052841.14_3	TTC17	0.188701	0.000297586	0.00273182	TRUE	FALSE	FALSE	3.61739
ENSG00000052850.6_3	ALX4	0.411783	0.532969	0.678018	FALSE	FALSE	TRUE	0.62348
ENSG00000053254.15_4	FOXN3	0.0861779	0.356428	0.520508	FALSE	FALSE	FALSE	0.922194
ENSG00000053371.12_5	AKR7A2	-0.196087	0.000194799	0.00197465	TRUE	FALSE	FALSE	-3.72567
ENSG00000053372.4_3	MRTO4	-0.225991	2.50013e-07	1.1484e-05	TRUE	FALSE	FALSE	-5.15769
ENSG00000053501.12_3	USE1	-0.115828	0.0367571	0.102155	FALSE	FALSE	FALSE	-2.08845
ENSG00000053747.16_4	LAMA3	1.47372	0.000203445	0.00203705	TRUE	FALSE	FALSE	3.7147
ENSG00000053770.11_3	AP5M1	0.122133	0.0257641	0.078726	FALSE	FALSE	FALSE	2.22975
ENSG00000053900.10_2	ANAPC4	0.0568978	0.163142	0.302336	FALSE	FALSE	FALSE	1.39458
ENSG00000054116.11_2	TRAPPC3	-0.034837	0.469074	0.624964	FALSE	FALSE	FALSE	-0.723986
ENSG00000054118.14_5	THRAP3	-0.0857957	0.0711757	0.165979	FALSE	FALSE	FALSE	-1.80435
ENSG00000054148.17_3	PHPT1	-0.132056	0.026113	0.0794756	FALSE	FALSE	FALSE	-2.22453
ENSG00000054267.21_3	ARID4B	0.178134	0.00278151	0.0150149	TRUE	FALSE	FALSE	2.99091
ENSG00000054277.13_3	OPN3	0.323501	0.0687162	0.161789	FALSE	FALSE	FALSE	1.82028
ENSG00000054282.15_2	SDCCAG8	0.234851	0.00585273	0.0263394	TRUE	FALSE	TRUE	2.75592
ENSG00000054356.13_4	PTPRN	-0.527256	0.106229	0.222917	FALSE	FALSE	FALSE	-1.61538
ENSG00000054392.12_4	HHAT	-0.358988	0.0321044	0.0927148	FALSE	FALSE	FALSE	-2.14311
ENSG00000054523.17_4	KIF1B	-0.0408376	0.529459	0.67518	FALSE	FALSE	FALSE	-0.628832
ENSG00000054598.7_3	FOXC1	0.262556	0.114691	0.235522	FALSE	TRUE	FALSE	1.57745
ENSG00000054611.13_2	TBC1D22A	-0.0928914	0.073435	0.169664	FALSE	FALSE	FALSE	-1.79012
ENSG00000054654.16_5	SYNE2	0.580806	0.000534926	0.00423047	TRUE	FALSE	FALSE	3.46263
ENSG00000054793.13_4	ATP9A	0.282348	0.00155131	0.00960734	TRUE	FALSE	FALSE	3.16491
ENSG00000054965.10_3	FAM168A	0.0361491	0.520907	0.667516	FALSE	FALSE	FALSE	0.641948
ENSG00000054967.12_2	RELT	-0.287469	0.0976231	0.209159	FALSE	FALSE	FALSE	-1.65649
ENSG00000054983.16_4	GALC	0.244576	0.00221099	0.0126366	TRUE	FALSE	TRUE	3.06032
ENSG00000055044.10_2	NOP58	-0.0321104	0.657491	0.777966	FALSE	FALSE	FALSE	-0.443379
ENSG00000055070.16_2	SZRD1	-0.135182	0.00291022	0.0155545	TRUE	FALSE	FALSE	-2.97707
ENSG00000055130.15_2	CUL1	-0.0268787	0.391853	0.553728	FALSE	FALSE	FALSE	-0.856261
ENSG00000055147.18_3	FAM114A2	-0.0254376	0.606572	0.737508	FALSE	FALSE	FALSE	-0.514973
ENSG00000055163.19_4	CYFIP2	0.360947	0.0923934	0.200438	FALSE	FALSE	FALSE	1.68291
ENSG00000055208.18_4	TAB2	0.0890138	0.191698	0.338166	FALSE	FALSE	FALSE	1.30557
ENSG00000055211.13_3	GINM1	0.340442	1.80421e-07	8.91221e-06	TRUE	FALSE	FALSE	5.21846
ENSG00000055332.17_4	EIF2AK2	0.143968	0.00161932	0.00988585	TRUE	TRUE	FALSE	3.1524
ENSG00000055483.19_5	USP36	0.017747	0.803706	0.882701	FALSE	FALSE	FALSE	0.248554
ENSG00000055609.17_3	KMT2C	0.216796	0.00224171	0.0127361	TRUE	FALSE	TRUE	3.05619
ENSG00000055732.12_2	MCOLN3	0.599882	0.0294381	0.0868984	FALSE	FALSE	FALSE	2.17757
ENSG00000055813.5_3	CCDC85A	-0.235757	0.66545	0.783535	FALSE	FALSE	FALSE	-0.4324
ENSG00000055917.15_4	PUM2	0.162893	0.000106611	0.00124727	TRUE	FALSE	FALSE	3.87503
ENSG00000055950.16_3	MRPL43	-0.131719	0.00734772	0.0312485	TRUE	FALSE	FALSE	-2.68066
ENSG00000056050.6_5	HPF1	0.0869451	0.163783	0.303209	FALSE	FALSE	FALSE	1.39246
ENSG00000056097.15_2	ZFR	0.155279	0.000170664	0.00177331	TRUE	FALSE	FALSE	3.7589
ENSG00000056277.15_2	ZNF280C	0.0819461	0.332855	0.498422	FALSE	FALSE	FALSE	0.968378
ENSG00000056558.10_2	TRAF1	0.327672	0.00137505	0.00874191	TRUE	FALSE	FALSE	3.19984
ENSG00000056586.15_3	RC3H2	0.210884	0.000903426	0.00631693	TRUE	FALSE	FALSE	3.31899
ENSG00000056972.18_4	TRAF3IP2	0.120068	0.298865	0.461171	FALSE	FALSE	FALSE	1.03887
ENSG00000056998.19_3	GYG2	0.266772	0.230335	0.38407	FALSE	FALSE	FALSE	1.1995
ENSG00000057019.15_4	DCBLD2	0.0570343	0.615522	0.744825	FALSE	FALSE	FALSE	0.502207
ENSG00000057252.12_2	SOAT1	0.104963	0.260834	0.418847	FALSE	FALSE	FALSE	1.12442
ENSG00000057608.16_3	GDI2	0.000801791	0.985456	0.992793	FALSE	FALSE	FALSE	0.0182292
ENSG00000057657.16_5	PRDM1	-0.239815	0.437133	0.597174	FALSE	FALSE	FALSE	-0.777043
ENSG00000057663.15_4	ATG5	0.0186923	0.677563	0.792102	FALSE	FALSE	FALSE	0.415791
ENSG00000057757.9_3	PITHD1	0.00684281	0.916818	0.955265	FALSE	FALSE	FALSE	0.104443
ENSG00000057935.13_3	MTA3	0.0354469	0.483791	0.637244	FALSE	FALSE	FALSE	0.700218
ENSG00000058056.8_2	USP13	-0.0429415	0.573878	0.712322	FALSE	FALSE	FALSE	-0.562349
ENSG00000058063.15_4	ATP11B	0.121213	0.00863409	0.0350623	TRUE	FALSE	FALSE	2.62621
ENSG00000058085.14_3	LAMC2	1.89603	1.72076e-07	8.568e-06	TRUE	FALSE	FALSE	5.22722
ENSG00000058091.16_5	CDK14	0.242044	0.0140636	0.050538	FALSE	FALSE	FALSE	2.45564
ENSG00000058262.9_2	SEC61A1	0.00212314	0.964003	0.982713	FALSE	FALSE	FALSE	0.045131
ENSG00000058272.18_5	PPP1R12A	-0.0519191	0.447258	0.606016	FALSE	FALSE	FALSE	-0.759994
ENSG00000058453.16_3	CROCC	0.0096411	0.932923	0.965098	FALSE	FALSE	FALSE	0.0841675
ENSG00000058600.15_5	POLR3E	0.00706922	0.881362	0.933401	FALSE	FALSE	FALSE	0.149243
ENSG00000058668.14_4	ATP2B4	-0.116166	0.386206	0.548795	FALSE	FALSE	FALSE	-0.866519
ENSG00000058673.16_4	ZC3H11A	-0.0546662	0.659164	0.779229	FALSE	FALSE	FALSE	-0.441067
ENSG00000058729.10_3	RIOK2	0.0732975	0.326594	0.492285	FALSE	FALSE	FALSE	0.980997
ENSG00000058799.14_2	YIPF1	0.00450593	0.925482	0.960514	FALSE	FALSE	FALSE	0.0935301
ENSG00000058804.11_2	NDC1	0.0315316	0.721906	0.825039	FALSE	FALSE	FALSE	0.355913
ENSG00000059122.16_2	FLYWCH1	0.105904	0.245559	0.401777	FALSE	FALSE	FALSE	1.1612
ENSG00000059145.18_4	UNKL	0.234113	0.0242083	0.0750921	FALSE	FALSE	FALSE	2.25381
ENSG00000059378.12_2	PARP12	-0.0496417	0.66388	0.782426	FALSE	FALSE	FALSE	-0.434562
ENSG00000059573.8_2	ALDH18A1	-0.0485237	0.528624	0.674351	FALSE	FALSE	TRUE	-0.630108
ENSG00000059588.9_2	TARBP1	0.0296455	0.738003	0.836519	FALSE	FALSE	FALSE	0.3345
ENSG00000059691.11_3	GATB	-0.167786	0.00320809	0.0167019	TRUE	FALSE	FALSE	-2.94706
ENSG00000059728.10_3	MXD1	0.21874	0.0800642	0.180845	FALSE	FALSE	FALSE	1.75031
ENSG00000059758.7_3	CDK17	0.276313	0.00703709	0.0302374	TRUE	FALSE	FALSE	2.69508
ENSG00000059769.19_3	DNAJC25	0.271711	0.000844384	0.00599444	TRUE	FALSE	FALSE	3.33782
ENSG00000059804.15_2	SLC2A3	0.307886	0.113658	0.234048	FALSE	TRUE	FALSE	1.58196
ENSG00000060069.16_2	CTDP1	0.025442	0.719905	0.823807	FALSE	FALSE	FALSE	0.358586
ENSG00000060138.12_3	YBX3	0.108871	0.10761	0.224904	FALSE	FALSE	FALSE	1.60903
ENSG00000060237.16_4	WNK1	-0.00655074	0.897974	0.943002	FALSE	FALSE	FALSE	-0.128222
ENSG00000060339.13_4	CCAR1	-0.0371821	0.48879	0.641583	FALSE	FALSE	FALSE	-0.692235
ENSG00000060491.16_3	OGFR	-0.141928	0.0418943	0.112611	FALSE	FALSE	FALSE	-2.03457
ENSG00000060642.10_4	PIGV	0.0671457	0.278815	0.438772	FALSE	FALSE	TRUE	1.08299
ENSG00000060656.19_3	PTPRU	-0.210274	0.269681	0.42846	FALSE	FALSE	FALSE	-1.1038
ENSG00000060688.12_3	SNRNP40	-0.0807526	0.146297	0.280843	FALSE	FALSE	FALSE	-1.45274
ENSG00000060718.21_4	COL11A1	-0.692991	0.182818	0.327356	FALSE	FALSE	FALSE	-1.33213
ENSG00000060749.15_4	QSER1	0.0809786	0.185346	0.330638	FALSE	FALSE	FALSE	1.32447
ENSG00000060762.18_2	MPC1	0.0690914	0.34119	0.506313	FALSE	FALSE	FALSE	0.951816
ENSG00000060971.17_3	ACAA1	-0.15945	0.00155879	0.00962622	TRUE	FALSE	FALSE	-3.16351
ENSG00000060982.14_3	BCAT1	0.404442	0.0174885	0.0590443	FALSE	FALSE	FALSE	2.37627
ENSG00000061273.17_3	HDAC7	-0.0674037	0.142644	0.275976	FALSE	FALSE	FALSE	-1.46602
ENSG00000061337.15_3	LZTS1	-0.54847	0.0615936	0.149022	FALSE	FALSE	FALSE	-1.86921
ENSG00000061676.14_3	NCKAP1	0.0818074	0.0598575	0.146473	FALSE	FALSE	FALSE	1.88184
ENSG00000061794.12_3	MRPS35	0.0669709	0.106072	0.222625	FALSE	FALSE	FALSE	1.6161
ENSG00000061918.12_3	GUCY1B1	0.418685	0.103678	0.219129	FALSE	FALSE	FALSE	1.62728
ENSG00000061936.9_3	SFSWAP	-0.0782738	0.250548	0.407795	FALSE	FALSE	FALSE	-1.14902
ENSG00000061938.17_5	TNK2	-0.347246	0.00121847	0.00793281	TRUE	FALSE	FALSE	-3.23452
ENSG00000061987.15_4	MON2	0.197317	0.000259352	0.00245293	TRUE	FALSE	FALSE	3.65284
ENSG00000062194.15_2	GPBP1	0.22677	1.2281e-07	6.55807e-06	TRUE	FALSE	FALSE	5.28926
ENSG00000062282.14_4	DGAT2	1.32112	0.00570083	0.0258521	TRUE	FALSE	FALSE	2.76451
ENSG00000062370.16_3	ZNF112	0.18178	0.104419	0.220216	FALSE	FALSE	FALSE	1.6238
ENSG00000062485.18_4	CS	-0.195028	0.000295045	0.0027145	TRUE	FALSE	FALSE	-3.61961
ENSG00000062582.13_3	MRPS24	-0.182656	0.286705	0.447567	FALSE	FALSE	FALSE	-1.06538
ENSG00000062598.17_4	ELMO2	0.00296847	0.951594	0.97517	FALSE	FALSE	FALSE	0.0607056
ENSG00000062650.18_4	WAPL	0.020918	0.561726	0.702821	FALSE	FALSE	FALSE	0.58028
ENSG00000062716.12_3	VMP1	0.181266	0.204284	0.353886	FALSE	FALSE	FALSE	1.26944
ENSG00000062725.9_2	APPBP2	0.218093	0.000454814	0.00374195	TRUE	FALSE	FALSE	3.50605
ENSG00000062822.13_4	POLD1	-0.330898	0.00109868	0.00731369	TRUE	FALSE	FALSE	-3.26396
ENSG00000063046.17_3	EIF4B	0.0941199	0.289016	0.449709	FALSE	FALSE	FALSE	1.06028
ENSG00000063169.10_6	BICRA	0.0136575	0.878527	0.931796	FALSE	FALSE	FALSE	0.152837
ENSG00000063176.15_5	SPHK2	-0.114243	0.116827	0.238326	FALSE	FALSE	FALSE	-1.56823
ENSG00000063177.12_4	RPL18	-0.0962721	0.156084	0.293494	FALSE	TRUE	FALSE	-1.41837
ENSG00000063241.7_3	ISOC2	-0.200217	0.00825655	0.0339093	TRUE	FALSE	FALSE	-2.64139
ENSG00000063244.12_3	U2AF2	-0.226132	3.19311e-16	3.87262e-13	TRUE	FALSE	FALSE	-8.1658
ENSG00000063245.14_4	EPN1	-0.11888	0.186564	0.332058	FALSE	FALSE	FALSE	-1.32081
ENSG00000063322.13_3	MED29	0.068934	0.168104	0.30841	FALSE	FALSE	FALSE	1.37832
ENSG00000063438.16_4	AHRR	-0.330149	0.0157207	0.0546471	FALSE	FALSE	FALSE	-2.41534
ENSG00000063587.14_4	ZNF275	0.212171	0.0442744	0.117609	FALSE	FALSE	FALSE	2.01148
ENSG00000063601.16_4	MTMR1	-0.00753134	0.932779	0.965064	FALSE	FALSE	FALSE	-0.084349
ENSG00000063660.8_3	GPC1	-0.690141	5.04562e-06	0.000118729	TRUE	FALSE	FALSE	-4.56288
ENSG00000063761.15_4	ADCK1	-0.127991	0.186897	0.332441	FALSE	FALSE	FALSE	-1.31981
ENSG00000063854.12_2	HAGH	0.0221152	0.83294	0.90176	FALSE	FALSE	FALSE	0.210933
ENSG00000063978.15_4	RNF4	-0.0400931	0.476226	0.631445	FALSE	TRUE	FALSE	-0.712386
ENSG00000064012.21_5	CASP8	0.0512396	0.587158	0.722728	FALSE	FALSE	FALSE	0.542959
ENSG00000064042.17_3	LIMCH1	0.256358	0.466422	0.622337	FALSE	FALSE	FALSE	0.728313
ENSG00000064102.14_2	INTS13	-0.0693493	0.347742	0.512391	FALSE	FALSE	FALSE	-0.938977
ENSG00000064115.10_3	TM7SF3	-0.0646874	0.381492	0.544215	FALSE	FALSE	FALSE	-0.87515
ENSG00000064199.6_2	SPA17	-0.196413	0.0568834	0.140996	FALSE	FALSE	FALSE	-1.90421
ENSG00000064205.10_2	WISP2	0.570101	0.116727	0.23816	FALSE	FALSE	FALSE	1.56866
ENSG00000064309.14_2	CDON	1.10081	2.70734e-05	0.000435976	TRUE	FALSE	TRUE	4.19678
ENSG00000064313.11_3	TAF2	-0.0272001	0.517429	0.664916	FALSE	FALSE	TRUE	-0.647314
ENSG00000064393.15_3	HIPK2	0.32218	0.00285672	0.0153014	TRUE	TRUE	FALSE	2.98275
ENSG00000064419.13_3	TNPO3	-0.143496	0.00326594	0.0169323	TRUE	FALSE	FALSE	-2.94153
ENSG00000064490.13_4	RFXANK	-0.273836	0.000106559	0.00124727	TRUE	FALSE	FALSE	-3.87515
ENSG00000064545.14_6	TMEM161A	-0.129402	0.0470061	0.122853	FALSE	FALSE	FALSE	-1.98625
ENSG00000064547.13_3	LPAR2	-0.0543076	0.765947	0.856727	FALSE	FALSE	FALSE	-0.29768
ENSG00000064601.18_4	CTSA	-0.0313193	0.754848	0.848123	FALSE	FALSE	FALSE	-0.312253
ENSG00000064607.16_2	SUGP2	-0.177275	0.0288254	0.0855755	FALSE	FALSE	FALSE	-2.18587
ENSG00000064651.13_3	SLC12A2	0.212357	0.00653235	0.0285716	TRUE	FALSE	TRUE	2.71979
ENSG00000064652.10_2	SNX24	-0.19491	0.017226	0.0583006	FALSE	FALSE	FALSE	-2.38185
ENSG00000064666.14_5	CNN2	-0.351116	0.000932879	0.00646575	TRUE	FALSE	FALSE	-3.31002
ENSG00000064687.12_2	ABCA7	0.215051	0.303144	0.465697	FALSE	FALSE	FALSE	1.02971
ENSG00000064692.18_4	SNCAIP	0.00267953	0.992583	0.996345	FALSE	FALSE	FALSE	0.00929607
ENSG00000064703.11_2	DDX20	0.00483343	0.969068	0.985373	FALSE	FALSE	FALSE	0.0387768
ENSG00000064726.9_3	BTBD1	0.163196	0.0085482	0.0347511	TRUE	FALSE	FALSE	2.62961
ENSG00000064763.10_3	FAR2	-0.0732687	0.706756	0.815508	FALSE	FALSE	FALSE	-0.376216
ENSG00000064932.15_2	SBNO2	0.123265	0.266398	0.425363	FALSE	FALSE	FALSE	1.1114
ENSG00000064933.17_4	PMS1	0.175347	0.00168143	0.0101727	TRUE	FALSE	FALSE	3.1414
ENSG00000064961.18_3	HMG20B	-0.193911	0.0171947	0.0582104	FALSE	FALSE	FALSE	-2.38252
ENSG00000064995.17_3	TAF11	0.0455216	0.499764	0.650875	FALSE	FALSE	FALSE	0.674861
ENSG00000064999.14_4	ANKS1A	0.0247263	0.69482	0.805994	FALSE	FALSE	FALSE	0.392322
ENSG00000065000.17_5	AP3D1	-0.134816	0.00107372	0.00719744	TRUE	FALSE	FALSE	-3.27046
ENSG00000065029.14_4	ZNF76	-0.118148	0.0189952	0.0626696	FALSE	FALSE	FALSE	-2.34563
ENSG00000065054.13_3	SLC9A3R2	-0.631388	0.00352561	0.0179423	TRUE	FALSE	FALSE	-2.91776
ENSG00000065057.7_3	NTHL1	-0.289856	0.00471448	0.022442	TRUE	FALSE	FALSE	-2.82592
ENSG00000065060.16_2	UHRF1BP1	0.123111	0.232969	0.387132	FALSE	FALSE	FALSE	1.19274
ENSG00000065135.10_3	GNAI3	0.005635	0.896548	0.94195	FALSE	FALSE	FALSE	0.130023
ENSG00000065150.18_3	IPO5	0.110479	0.0719982	0.167333	FALSE	FALSE	FALSE	1.79913
ENSG00000065154.11_2	OAT	-0.0162457	0.790339	0.874492	FALSE	FALSE	FALSE	-0.26587
ENSG00000065183.15_2	WDR3	0.0014369	0.980469	0.990448	FALSE	FALSE	FALSE	0.0244808
ENSG00000065243.19_3	PKN2	0.138972	0.0218635	0.0699406	FALSE	FALSE	FALSE	2.29273
ENSG00000065268.10_3	WDR18	-0.1155	0.450309	0.608758	FALSE	FALSE	FALSE	-0.7549
ENSG00000065308.4_2	TRAM2	-0.21847	0.0272975	0.0822162	FALSE	FALSE	FALSE	-2.20724
ENSG00000065320.8_2	NTN1	0.605857	0.111391	0.230715	FALSE	FALSE	FALSE	1.59197
ENSG00000065328.16_3	MCM10	-0.392892	0.0292977	0.0865854	FALSE	FALSE	FALSE	-2.17946
ENSG00000065357.19_3	DGKA	-0.0922719	0.268063	0.426816	FALSE	FALSE	FALSE	-1.10753
ENSG00000065413.19_4	ANKRD44	0.405388	0.000375298	0.00324424	TRUE	FALSE	FALSE	3.55687
ENSG00000065427.14_5	KARS	-0.126569	0.0132183	0.0483593	TRUE	FALSE	FALSE	-2.47783
ENSG00000065457.10_5	ADAT1	-0.00254345	0.97573	0.988916	FALSE	FALSE	FALSE	-0.0304228
ENSG00000065485.19_4	PDIA5	-0.0855685	0.414852	0.576348	FALSE	FALSE	FALSE	-0.815385
ENSG00000065491.8_2	TBC1D22B	-0.0440489	0.534074	0.678868	FALSE	FALSE	FALSE	-0.621799
ENSG00000065518.7_2	NDUFB4	-0.00812018	0.898406	0.943186	FALSE	FALSE	FALSE	-0.127675
ENSG00000065526.10_2	SPEN	-0.00537734	0.939533	0.968636	FALSE	FALSE	TRUE	-0.0758564
ENSG00000065534.18_3	MYLK	-0.6571	0.00168066	0.0101727	TRUE	FALSE	FALSE	-3.14153
ENSG00000065548.17_3	ZC3H15	-0.0024368	0.954018	0.976774	FALSE	FALSE	FALSE	-0.0576621
ENSG00000065559.14_3	MAP2K4	0.0814178	0.0396383	0.10821	FALSE	FALSE	FALSE	2.0575
ENSG00000065600.12_3	TMEM206	0.0909928	0.20023	0.348889	FALSE	FALSE	FALSE	1.2809
ENSG00000065613.13_4	SLK	0.128751	0.0406895	0.110325	FALSE	FALSE	FALSE	2.04668
ENSG00000065615.13_2	CYB5R4	0.0961304	0.291485	0.452759	FALSE	FALSE	FALSE	1.05487
ENSG00000065621.14_2	GSTO2	-0.292065	0.263556	0.421798	FALSE	FALSE	FALSE	-1.11803
ENSG00000065665.20_3	SEC61A2	0.0469696	0.573892	0.712322	FALSE	FALSE	FALSE	0.562329
ENSG00000065717.14_4	TLE2	0.304127	0.18166	0.325789	FALSE	FALSE	FALSE	1.33566
ENSG00000065802.11_2	ASB1	0.0950029	0.266877	0.425767	FALSE	FALSE	FALSE	1.11028
ENSG00000065809.13_5	FAM107B	0.479433	0.015296	0.0535899	FALSE	FALSE	FALSE	2.42529
ENSG00000065833.8_2	ME1	-0.270202	0.0245792	0.0759398	FALSE	FALSE	FALSE	-2.24795
ENSG00000065882.15_3	TBC1D1	-0.361837	1.15391e-05	0.000223389	TRUE	FALSE	FALSE	-4.38612
ENSG00000065883.15_3	CDK13	0.123988	0.0284707	0.0848465	FALSE	FALSE	TRUE	2.19074
ENSG00000065911.11_2	MTHFD2	0.163235	0.155237	0.292432	FALSE	FALSE	FALSE	1.42127
ENSG00000065923.9_3	SLC9A7	-0.0311878	0.813713	0.889063	FALSE	FALSE	FALSE	-0.235639
ENSG00000065970.8_2	FOXJ2	-0.020239	0.70589	0.814735	FALSE	FALSE	FALSE	-0.377382
ENSG00000065978.18_3	YBX1	-0.111269	0.0520527	0.131939	FALSE	TRUE	FALSE	-1.9427
ENSG00000065989.15_3	PDE4A	-0.147159	0.0795762	0.180037	FALSE	FALSE	FALSE	-1.75315
ENSG00000066027.11_3	PPP2R5A	0.0567387	0.434564	0.594511	FALSE	FALSE	FALSE	0.781405
ENSG00000066044.14_3	ELAVL1	-0.0949711	0.0268771	0.0812449	FALSE	TRUE	FALSE	-2.2133
ENSG00000066084.12_2	DIP2B	0.0631543	0.331561	0.497022	FALSE	FALSE	TRUE	0.970975
ENSG00000066117.14_2	SMARCD1	-0.177192	1.23964e-05	0.000235588	TRUE	FALSE	TRUE	-4.3705
ENSG00000066135.12_4	KDM4A	-0.0663927	0.351038	0.515602	FALSE	FALSE	FALSE	-0.932577
ENSG00000066136.20_3	NFYC	-0.0316371	0.498371	0.649468	FALSE	FALSE	FALSE	-0.677055
ENSG00000066279.17_3	ASPM	-0.321161	0.0927565	0.201121	FALSE	FALSE	TRUE	-1.68103
ENSG00000066322.14_3	ELOVL1	-0.311405	1.41508e-08	1.06114e-06	TRUE	FALSE	FALSE	-5.67155
ENSG00000066379.14_2	ZNRD1	-0.161997	0.0441117	0.117405	FALSE	FALSE	FALSE	-2.01303
ENSG00000066422.4_2	ZBTB11	0.139853	0.0557638	0.138941	FALSE	FALSE	TRUE	1.91288
ENSG00000066427.22_5	ATXN3	0.105132	0.0841621	0.187481	FALSE	FALSE	FALSE	1.72703
ENSG00000066455.12_2	GOLGA5	0.12712	0.0159847	0.0552126	FALSE	FALSE	FALSE	2.40927
ENSG00000066468.22_5	FGFR2	-0.321759	0.557043	0.699353	FALSE	FALSE	TRUE	-0.587239
ENSG00000066557.5_2	LRRC40	0.0204202	0.725117	0.827611	FALSE	FALSE	FALSE	0.351628
ENSG00000066583.11_4	ISOC1	0.113703	0.149324	0.284522	FALSE	FALSE	FALSE	1.44192
ENSG00000066629.17_5	EML1	0.287204	0.00600938	0.0268021	TRUE	FALSE	FALSE	2.74727
ENSG00000066651.19_5	TRMT11	0.234004	0.000339143	0.0029962	TRUE	FALSE	FALSE	3.58341
ENSG00000066654.13_4	THUMPD1	0.161445	0.00146412	0.0091908	TRUE	FALSE	FALSE	3.1817
ENSG00000066697.14_3	MSANTD3	-0.0667394	0.224982	0.378251	FALSE	FALSE	FALSE	-1.21339
ENSG00000066739.11_2	ATG2B	0.0868101	0.0585825	0.144061	FALSE	FALSE	FALSE	1.89131
ENSG00000066777.8_4	ARFGEF1	-0.0412308	0.417051	0.578628	FALSE	FALSE	FALSE	-0.811548
ENSG00000066827.15_4	ZFAT	0.0352183	0.61354	0.743333	FALSE	FALSE	FALSE	0.505027
ENSG00000066855.15_4	MTFR1	0.00726526	0.897244	0.942523	FALSE	FALSE	FALSE	0.129144
ENSG00000066926.10_2	FECH	-0.109378	0.047654	0.123918	FALSE	FALSE	FALSE	-1.98044
ENSG00000066933.15_4	MYO9A	0.0476608	0.385401	0.548024	FALSE	FALSE	FALSE	0.867988
ENSG00000067057.16_3	PFKP	-0.519771	3.22059e-06	8.45778e-05	TRUE	FALSE	FALSE	-4.65623
ENSG00000067064.11_4	IDI1	0.119535	0.415358	0.576858	FALSE	FALSE	FALSE	0.814501
ENSG00000067066.16_3	SP100	0.0260233	0.601083	0.733656	FALSE	FALSE	FALSE	0.522843
ENSG00000067082.14_2	KLF6	-0.1118	0.405813	0.567463	FALSE	FALSE	FALSE	-0.831285
ENSG00000067113.16_3	PLPP1	0.277366	0.0934205	0.202148	FALSE	FALSE	FALSE	1.67762
ENSG00000067141.16_2	NEO1	0.12583	0.377247	0.540536	FALSE	FALSE	FALSE	0.882981
ENSG00000067167.7_2	TRAM1	0.331858	0.00252224	0.013938	TRUE	FALSE	FALSE	3.02066
ENSG00000067177.14_3	PHKA1	0.259485	0.203031	0.352486	FALSE	FALSE	FALSE	1.27296
ENSG00000067182.7_2	TNFRSF1A	0.122601	0.0219492	0.0700752	FALSE	FALSE	FALSE	2.29125
ENSG00000067191.15_3	CACNB1	-0.205938	0.0230717	0.0726203	FALSE	FALSE	FALSE	-2.27224
ENSG00000067208.14_3	EVI5	0.330311	1.89212e-05	0.000324424	TRUE	FALSE	FALSE	4.27725
ENSG00000067221.13_4	STOML1	-0.145289	0.0343493	0.0971774	FALSE	FALSE	FALSE	-2.11595
ENSG00000067225.17_4	PKM	-0.669593	1.89088e-26	2.35377e-22	TRUE	FALSE	FALSE	-10.6425
ENSG00000067248.9_3	DHX29	0.13662	0.00345989	0.0177237	TRUE	FALSE	FALSE	2.92362
ENSG00000067334.13_3	DNTTIP2	0.0848078	0.191888	0.338379	FALSE	FALSE	FALSE	1.30501
ENSG00000067365.14_3	METTL22	-0.157248	0.109436	0.227955	FALSE	FALSE	FALSE	-1.60073
ENSG00000067369.13_4	TP53BP1	0.0622035	0.21819	0.36988	FALSE	FALSE	FALSE	1.23136
ENSG00000067445.20_6	TRO	-0.0492332	0.735695	0.835258	FALSE	FALSE	FALSE	-0.337559
ENSG00000067533.5_2	RRP15	-0.0140653	0.849993	0.913277	FALSE	FALSE	FALSE	-0.189128
ENSG00000067560.10_3	RHOA	-0.181633	0.000154347	0.00164074	TRUE	FALSE	FALSE	-3.78397
ENSG00000067596.11_4	DHX8	-0.0997109	0.0854773	0.189631	FALSE	FALSE	FALSE	-1.71975
ENSG00000067704.9_2	IARS2	0.0215424	0.570844	0.710301	FALSE	FALSE	FALSE	0.566809
ENSG00000067798.15_4	NAV3	0.267938	0.0980893	0.209977	FALSE	FALSE	FALSE	1.65419
ENSG00000067829.18_3	IDH3G	-0.317774	0.00184425	0.0109791	TRUE	FALSE	FALSE	-3.11423
ENSG00000067836.12_4	ROGDI	-0.267388	0.00796447	0.0330777	TRUE	FALSE	TRUE	-2.65357
ENSG00000067900.7_3	ROCK1	-0.0285901	0.559512	0.701112	FALSE	FALSE	FALSE	-0.583567
ENSG00000067955.13_3	CBFB	0.105635	0.230239	0.383978	FALSE	FALSE	FALSE	1.19974
ENSG00000067992.13_5	PDK3	0.111578	0.561391	0.702684	FALSE	FALSE	FALSE	0.580777
ENSG00000068001.13_5	HYAL2	-0.109861	0.148073	0.283005	FALSE	FALSE	FALSE	-1.44637
ENSG00000068024.16_3	HDAC4	0.379754	1.68068e-05	0.000296333	TRUE	FALSE	TRUE	4.30357
ENSG00000068028.17_3	RASSF1	-0.254931	0.00521524	0.0242146	TRUE	FALSE	FALSE	-2.79343
ENSG00000068079.7_2	IFI35	-0.210264	0.0547377	0.136932	FALSE	FALSE	FALSE	-1.92095
ENSG00000068097.14_4	HEATR6	-0.00997735	0.880333	0.933077	FALSE	FALSE	FALSE	-0.150548
ENSG00000068120.14_4	COASY	-0.180598	4.4395e-05	0.000633749	TRUE	FALSE	TRUE	-4.08333
ENSG00000068137.14_2	PLEKHH3	0.0474783	0.591775	0.72647	FALSE	FALSE	FALSE	0.536266
ENSG00000068305.17_4	MEF2A	0.175885	0.0689718	0.162237	FALSE	FALSE	FALSE	1.8186
ENSG00000068308.13_4	OTUD5	-0.0647982	0.117372	0.239124	FALSE	FALSE	FALSE	-1.5659
ENSG00000068323.16_2	TFE3	-0.169591	0.0012514	0.00809987	TRUE	FALSE	FALSE	-3.2269
ENSG00000068354.15_3	TBC1D25	-0.203618	0.00172784	0.0104005	TRUE	FALSE	FALSE	-3.13342
ENSG00000068366.19_4	ACSL4	-0.011322	0.876532	0.930503	FALSE	FALSE	TRUE	-0.155367
ENSG00000068383.18_2	INPP5A	0.0493783	0.561041	0.702388	FALSE	FALSE	FALSE	0.581295
ENSG00000068394.10_2	GPKOW	-0.254671	1.08458e-07	5.84452e-06	TRUE	FALSE	FALSE	-5.31195
ENSG00000068400.13_3	GRIPAP1	-0.190622	0.00360301	0.0182182	TRUE	FALSE	FALSE	-2.91098
ENSG00000068438.14_3	FTSJ1	-0.386957	2.90285e-07	1.29981e-05	TRUE	FALSE	TRUE	-5.12965
ENSG00000068489.12_3	PRR11	-0.533644	0.00278855	0.0150333	TRUE	FALSE	FALSE	-2.99013
ENSG00000068650.18_4	ATP11A	0.305017	0.00366237	0.0184485	TRUE	FALSE	FALSE	2.90587
ENSG00000068654.15_3	POLR1A	-0.108104	0.10559	0.221987	FALSE	FALSE	FALSE	-1.61834
ENSG00000068697.6_2	LAPTM4A	0.279471	5.8503e-06	0.000131452	TRUE	TRUE	FALSE	4.53173
ENSG00000068724.15_3	TTC7A	-0.132921	0.104998	0.221191	FALSE	FALSE	FALSE	-1.62109
ENSG00000068745.14_2	IP6K2	-0.114847	0.105343	0.221726	FALSE	FALSE	FALSE	-1.61948
ENSG00000068784.12_2	SRBD1	0.0634793	0.345837	0.510742	FALSE	TRUE	FALSE	0.942696
ENSG00000068796.16_4	KIF2A	-0.0119047	0.810591	0.886742	FALSE	FALSE	FALSE	-0.239664
ENSG00000068878.14_2	PSME4	-0.0943022	0.0452086	0.119456	FALSE	FALSE	FALSE	-2.00271
ENSG00000068885.14_4	IFT80	0.390281	3.88831e-05	0.000574842	TRUE	FALSE	FALSE	4.11402
ENSG00000068903.19_3	SIRT2	-0.0956272	0.0597112	0.146271	FALSE	FALSE	FALSE	-1.88292
ENSG00000068912.13_3	ERLEC1	0.155992	0.00294377	0.0156934	TRUE	FALSE	FALSE	2.97355
ENSG00000068971.13_3	PPP2R5B	-0.0888892	0.131215	0.259387	FALSE	FALSE	FALSE	-1.50933
ENSG00000069020.18_3	MAST4	0.317051	0.00109742	0.00731302	TRUE	FALSE	FALSE	3.26428
ENSG00000069248.11_2	NUP133	0.0597151	0.151068	0.286836	FALSE	FALSE	TRUE	1.43577
ENSG00000069275.12_2	NUCKS1	-0.0440413	0.376324	0.539625	FALSE	FALSE	FALSE	-0.884689
ENSG00000069329.17_4	VPS35	-0.0314874	0.444972	0.60405	FALSE	FALSE	FALSE	-0.763824
ENSG00000069345.11_2	DNAJA2	0.0260742	0.463969	0.620287	FALSE	FALSE	FALSE	0.732326
ENSG00000069399.14_4	BCL3	0.230103	0.151955	0.288036	FALSE	FALSE	FALSE	1.43266
ENSG00000069424.14_2	KCNAB2	-0.10177	0.296862	0.458726	FALSE	FALSE	FALSE	-1.04319
ENSG00000069431.11_3	ABCC9	0.36146	0.382541	0.545207	FALSE	FALSE	FALSE	0.873225
ENSG00000069493.14_5	CLEC2D	0.109064	0.535081	0.679667	FALSE	FALSE	FALSE	0.620269
ENSG00000069509.5_2	FUNDC1	0.0787628	0.175344	0.317827	FALSE	FALSE	FALSE	1.35523
ENSG00000069667.15_4	RORA	0.503917	0.00381186	0.0189952	TRUE	FALSE	TRUE	2.89333
ENSG00000069702.10_3	TGFBR3	0.9386	3.37299e-07	1.47841e-05	TRUE	FALSE	FALSE	5.10132
ENSG00000069849.10_2	ATP1B3	-0.0741393	0.444046	0.603305	FALSE	FALSE	FALSE	-0.765379
ENSG00000069869.16_3	NEDD4	0.0572176	0.541229	0.685094	FALSE	FALSE	FALSE	0.610956
ENSG00000069943.9_2	PIGB	-0.0939328	0.256978	0.414522	FALSE	FALSE	TRUE	-1.13356
ENSG00000069956.11_3	MAPK6	0.0455708	0.493032	0.645298	FALSE	FALSE	FALSE	0.685495
ENSG00000069966.18_2	GNB5	-0.138343	0.0319664	0.0924316	FALSE	FALSE	TRUE	-2.14483
ENSG00000069974.15_3	RAB27A	0.231485	0.00253476	0.0139675	TRUE	FALSE	FALSE	3.01916
ENSG00000069998.12_4	HDHD5	-0.283647	1.60763e-07	8.13249e-06	TRUE	FALSE	FALSE	-5.23979
ENSG00000070010.18_6	UFD1	-0.187696	4.65732e-05	0.000654337	TRUE	FALSE	FALSE	-4.07219
ENSG00000070018.8_3	LRP6	0.195385	0.00231697	0.0130446	TRUE	FALSE	FALSE	3.04627
ENSG00000070047.11_2	PHRF1	-0.0588331	0.414909	0.576362	FALSE	FALSE	FALSE	-0.815286
ENSG00000070061.14_5	ELP1	0.0325545	0.575807	0.714122	FALSE	FALSE	FALSE	0.55952
ENSG00000070081.16_5	NUCB2	-0.00397827	0.960665	0.980193	FALSE	FALSE	FALSE	-0.0493194
ENSG00000070087.14_4	PFN2	-0.192812	0.118452	0.240615	FALSE	FALSE	FALSE	-1.56131
ENSG00000070214.15_2	SLC44A1	0.365164	0.000668662	0.00502324	TRUE	FALSE	FALSE	3.40212
ENSG00000070269.13_3	TMEM260	0.161965	0.00397122	0.0196166	TRUE	FALSE	FALSE	2.88044
ENSG00000070366.13_5	SMG6	-0.0382669	0.583574	0.719821	FALSE	FALSE	FALSE	-0.548172
ENSG00000070367.15_3	EXOC5	0.0500477	0.456507	0.614268	FALSE	FALSE	FALSE	0.744612
ENSG00000070371.15_3	CLTCL1	-0.542314	2.24555e-05	0.000372701	TRUE	FALSE	FALSE	-4.23896
ENSG00000070404.9_4	FSTL3	0.363955	0.177701	0.320769	FALSE	FALSE	FALSE	1.34787
ENSG00000070413.19_4	DGCR2	-0.0866274	0.0872742	0.192759	FALSE	FALSE	FALSE	-1.70996
ENSG00000070423.17_2	RNF126	-0.0134115	0.908702	0.949591	FALSE	FALSE	FALSE	-0.114675
ENSG00000070444.14_2	MNT	0.136865	0.309086	0.473039	FALSE	FALSE	FALSE	1.01714
ENSG00000070476.14_2	ZXDC	-0.0409112	0.473951	0.629718	FALSE	FALSE	FALSE	-0.716066
ENSG00000070495.14_3	JMJD6	-0.0799068	0.49771	0.648875	FALSE	FALSE	FALSE	-0.678097
ENSG00000070501.11_2	POLB	0.0195522	0.811435	0.887276	FALSE	FALSE	FALSE	0.238575
ENSG00000070540.12_4	WIPI1	0.0446436	0.622168	0.750388	FALSE	FALSE	FALSE	0.492779
ENSG00000070610.14_3	GBA2	-0.132928	0.045239	0.119485	FALSE	FALSE	TRUE	-2.00243
ENSG00000070614.14_3	NDST1	-0.360234	1.20376e-05	0.000229118	TRUE	FALSE	TRUE	-4.37691
ENSG00000070669.16_3	ASNS	0.0925384	0.486798	0.639813	FALSE	FALSE	FALSE	0.69541
ENSG00000070718.11_3	AP3M2	-0.0268738	0.81406	0.889365	FALSE	FALSE	FALSE	-0.235191
ENSG00000070756.15_3	PABPC1	0.0476581	0.516938	0.664619	FALSE	FALSE	FALSE	0.648072
ENSG00000070759.16_2	TESK2	0.120316	0.295814	0.457711	FALSE	FALSE	FALSE	1.04545
ENSG00000070761.7_2	CFAP20	-0.00120259	0.988347	0.994499	FALSE	FALSE	FALSE	-0.0146051
ENSG00000070770.8_3	CSNK2A2	-0.00569417	0.90048	0.944328	FALSE	FALSE	FALSE	-0.125055
ENSG00000070778.12_2	PTPN21	-0.0388109	0.558843	0.700834	FALSE	FALSE	FALSE	-0.584561
ENSG00000070785.16_4	EIF2B3	-0.0487016	0.354249	0.518482	FALSE	FALSE	TRUE	-0.92638
ENSG00000070814.19_5	TCOF1	-0.314237	1.56618e-06	4.95191e-05	TRUE	FALSE	FALSE	-4.8026
ENSG00000070831.15_5	CDC42	-0.184319	0.0890834	0.195543	FALSE	TRUE	TRUE	-1.70025
ENSG00000070882.12_4	OSBPL3	-0.1553	0.256033	0.41348	FALSE	FALSE	FALSE	-1.13582
ENSG00000070950.9_3	RAD18	-0.0847774	0.295311	0.457161	FALSE	FALSE	FALSE	-1.04654
ENSG00000070961.15_2	ATP2B1	0.232811	0.072259	0.16772	FALSE	FALSE	FALSE	1.79748
ENSG00000071051.13_3	NCK2	-0.0381825	0.663491	0.782116	FALSE	FALSE	FALSE	-0.435098
ENSG00000071054.16_4	MAP4K4	0.129212	0.111508	0.230881	FALSE	FALSE	FALSE	1.59145
ENSG00000071082.10_3	RPL31	0.153542	0.0646936	0.154837	FALSE	FALSE	FALSE	1.84737
ENSG00000071127.16_2	WDR1	-0.383675	2.86608e-06	7.75585e-05	TRUE	FALSE	FALSE	-4.68019
ENSG00000071189.21_2	SNX13	0.261471	1.11087e-08	8.64257e-07	TRUE	FALSE	FALSE	5.71287
ENSG00000071205.11_2	ARHGAP10	0.112878	0.123165	0.247883	FALSE	FALSE	FALSE	1.54163
ENSG00000071242.11_3	RPS6KA2	0.0760209	0.603061	0.73489	FALSE	FALSE	FALSE	0.520003
ENSG00000071243.15_2	ING3	0.148573	0.068592	0.161588	FALSE	FALSE	FALSE	1.8211
ENSG00000071246.10_3	VASH1	0.0313059	0.803581	0.882701	FALSE	FALSE	FALSE	0.248715
ENSG00000071282.11_2	LMCD1	-0.250248	0.111117	0.230225	FALSE	FALSE	FALSE	-1.59319
ENSG00000071462.11_6	BUD23	-0.20063	9.70313e-06	0.000195778	TRUE	FALSE	FALSE	-4.42369
ENSG00000071537.13_3	SEL1L	0.235619	4.46352e-05	0.000634756	TRUE	FALSE	FALSE	4.08208
ENSG00000071539.13_4	TRIP13	-0.474158	0.00264565	0.014419	TRUE	FALSE	TRUE	-3.00616
ENSG00000071553.16_4	ATP6AP1	-0.123125	0.246302	0.402887	FALSE	FALSE	FALSE	-1.15938
ENSG00000071564.14_5	TCF3	-0.0241118	0.778377	0.866162	FALSE	FALSE	FALSE	-0.281435
ENSG00000071575.11_2	TRIB2	0.356776	0.0732492	0.169386	FALSE	FALSE	FALSE	1.79127
ENSG00000071626.16_3	DAZAP1	-0.230558	5.86379e-05	0.000783879	TRUE	FALSE	FALSE	-4.01823
ENSG00000071655.17_4	MBD3	-0.100031	0.354789	0.519028	FALSE	FALSE	FALSE	-0.925341
ENSG00000071794.15_2	HLTF	0.09901	0.10516	0.22142	FALSE	FALSE	FALSE	1.62034
ENSG00000071859.14_2	FAM50A	-0.234269	0.0207469	0.0673422	FALSE	FALSE	FALSE	-2.31256
ENSG00000071889.16_3	FAM3A	-0.0540406	0.650811	0.773563	FALSE	FALSE	FALSE	-0.452636
ENSG00000071894.16_3	CPSF1	-0.136887	0.0651008	0.155512	FALSE	FALSE	FALSE	-1.84457
ENSG00000071967.11_2	CYBRD1	0.610099	2.09892e-07	1.00878e-05	TRUE	FALSE	FALSE	5.19036
ENSG00000071994.10_4	PDCD2	0.0726098	0.0872388	0.192715	FALSE	FALSE	FALSE	1.71015
ENSG00000072041.16_3	SLC6A15	0.323763	0.186108	0.331474	FALSE	FALSE	FALSE	1.32218
ENSG00000072042.12_3	RDH11	-0.0256624	0.763585	0.854786	FALSE	FALSE	FALSE	-0.300776
ENSG00000072062.13_2	PRKACA	-0.104563	0.0158816	0.0549913	FALSE	TRUE	FALSE	-2.41163
ENSG00000072071.16_3	ADGRL1	0.565617	6.48746e-05	0.000843844	TRUE	FALSE	FALSE	3.99434
ENSG00000072110.13_4	ACTN1	-0.536935	2.34417e-13	9.23631e-11	TRUE	FALSE	FALSE	-7.32754
ENSG00000072121.15_4	ZFYVE26	-0.0461176	0.605641	0.737024	FALSE	FALSE	FALSE	-0.516305
ENSG00000072133.10_2	RPS6KA6	0.253411	0.0512368	0.130696	FALSE	FALSE	FALSE	1.94949
ENSG00000072134.15_5	EPN2	0.00225509	0.976105	0.988916	FALSE	FALSE	FALSE	0.0299519
ENSG00000072135.12_3	PTPN18	-0.443831	2.44642e-06	6.88984e-05	TRUE	FALSE	FALSE	-4.71254
ENSG00000072163.19_4	LIMS2	-0.184708	0.50089	0.651932	FALSE	FALSE	FALSE	-0.673091
ENSG00000072195.14_1	SPEG	-0.00466467	0.9788	0.989877	FALSE	TRUE	TRUE	-0.0265738
ENSG00000072201.13_3	LNX1	0.297255	0.342336	0.507314	FALSE	FALSE	FALSE	0.94956
ENSG00000072210.18_4	ALDH3A2	0.285427	0.0231149	0.0727153	FALSE	FALSE	TRUE	2.27153
ENSG00000072274.12_2	TFRC	0.0337632	0.699726	0.809572	FALSE	FALSE	FALSE	0.385691
ENSG00000072310.16_3	SREBF1	-0.0253622	0.812647	0.888273	FALSE	FALSE	FALSE	-0.237012
ENSG00000072364.12_2	AFF4	0.155719	0.00162495	0.00991052	TRUE	FALSE	TRUE	3.15139
ENSG00000072401.14_2	UBE2D1	0.521289	0.000543402	0.00428498	TRUE	FALSE	FALSE	3.4584
ENSG00000072415.8_4	MPP5	-0.0398275	0.546385	0.689797	FALSE	FALSE	FALSE	-0.603186
ENSG00000072422.16_2	RHOBTB1	-0.215753	0.108318	0.226117	FALSE	FALSE	FALSE	-1.6058
ENSG00000072501.17_2	SMC1A	-0.00640546	0.93833	0.96783	FALSE	FALSE	TRUE	-0.0773686
ENSG00000072506.12_3	HSD17B10	-0.246164	6.292e-05	0.000825017	TRUE	FALSE	TRUE	-4.00158
ENSG00000072518.20_3	MARK2	-0.137864	0.00500402	0.0234791	TRUE	FALSE	FALSE	-2.80677
ENSG00000072571.19_4	HMMR	-0.51328	0.0121873	0.0454895	TRUE	FALSE	FALSE	-2.50667
ENSG00000072609.17_4	CHFR	-0.245086	7.50616e-06	0.000159177	TRUE	FALSE	FALSE	-4.47881
ENSG00000072657.8_3	TRHDE	0.0986217	0.872243	0.927689	FALSE	FALSE	FALSE	0.160811
ENSG00000072682.18_4	P4HA2	-0.27501	0.0134149	0.0487843	TRUE	FALSE	FALSE	-2.47256
ENSG00000072736.18_4	NFATC3	0.223121	5.89008e-05	0.000785849	TRUE	FALSE	FALSE	4.01717
ENSG00000072756.16_2	TRNT1	0.0671568	0.321094	0.486251	FALSE	FALSE	FALSE	0.992211
ENSG00000072778.19_2	ACADVL	-0.164415	0.182823	0.327356	FALSE	FALSE	FALSE	-1.33211
ENSG00000072786.12_3	STK10	-0.505917	4.07277e-09	3.99195e-07	TRUE	FALSE	FALSE	-5.88121
ENSG00000072803.17_3	FBXW11	0.0563297	0.179304	0.322691	FALSE	FALSE	TRUE	1.3429
ENSG00000072840.12_3	EVC	0.0888971	0.403453	0.564925	FALSE	FALSE	FALSE	0.83547
ENSG00000072849.10_3	DERL2	0.0938085	0.100794	0.214264	FALSE	FALSE	FALSE	1.64102
ENSG00000072864.14_3	NDE1	-0.214813	0.0139121	0.0501529	FALSE	FALSE	TRUE	-2.45952
ENSG00000072952.18_4	MRVI1	0.514138	0.171872	0.313934	FALSE	FALSE	FALSE	1.36621
ENSG00000072958.8_3	AP1M1	-0.170517	0.00492098	0.0231666	TRUE	FALSE	FALSE	-2.81216
ENSG00000073008.14_3	PVR	-0.0716188	0.615722	0.744994	FALSE	FALSE	FALSE	-0.501923
ENSG00000073050.11_4	XRCC1	-0.176895	0.00618073	0.0273605	TRUE	FALSE	FALSE	-2.73804
ENSG00000073060.15_3	SCARB1	0.0994805	0.51687	0.6646	FALSE	FALSE	FALSE	0.648178
ENSG00000073111.13_3	MCM2	-0.406399	0.000359177	0.00313098	TRUE	FALSE	FALSE	-3.56839
ENSG00000073146.15_3	MOV10L1	0.10806	0.612627	0.742549	FALSE	FALSE	FALSE	0.506327
ENSG00000073150.13_4	PANX2	-0.46468	0.0177157	0.0596014	FALSE	FALSE	FALSE	-2.37151
ENSG00000073169.13_4	SELENOO	-0.18662	0.0303559	0.0888271	FALSE	FALSE	FALSE	-2.16541
ENSG00000073331.17_4	ALPK1	0.263056	0.000818241	0.0058672	TRUE	FALSE	FALSE	3.34655
ENSG00000073417.14_4	PDE8A	0.0645669	0.247756	0.404627	FALSE	FALSE	FALSE	1.15582
ENSG00000073464.11_5	CLCN4	0.779189	0.00777767	0.032586	TRUE	FALSE	TRUE	2.66157
ENSG00000073536.17_2	NLE1	-0.0869579	0.18337	0.327987	FALSE	TRUE	FALSE	-1.33045
ENSG00000073578.16_4	SDHA	-0.240245	1.05523e-05	0.000209499	TRUE	FALSE	TRUE	-4.40553
ENSG00000073584.19_5	SMARCE1	0.0554552	0.262801	0.421022	FALSE	TRUE	TRUE	1.1198
ENSG00000073605.18_4	GSDMB	-0.156626	0.384125	0.546655	FALSE	FALSE	FALSE	-0.87032
ENSG00000073614.12_3	KDM5A	0.0536533	0.378744	0.54169	FALSE	FALSE	FALSE	0.880213
ENSG00000073711.10_4	PPP2R3A	-0.304485	0.0150932	0.0531036	FALSE	FALSE	FALSE	-2.43013
ENSG00000073712.14_5	FERMT2	0.198381	0.010929	0.0419241	TRUE	FALSE	FALSE	2.54496
ENSG00000073756.11_2	PTGS2	0.893541	0.0204866	0.0666117	FALSE	FALSE	FALSE	2.31731
ENSG00000073792.15_3	IGF2BP2	-0.088562	0.151245	0.286953	FALSE	FALSE	FALSE	-1.43515
ENSG00000073803.13_4	MAP3K13	0.0121554	0.849175	0.912905	FALSE	FALSE	FALSE	0.190171
ENSG00000073849.14_3	ST6GAL1	0.879755	0.00111875	0.00737618	TRUE	FALSE	FALSE	3.25882
ENSG00000073910.21_6	FRY	0.257654	0.138625	0.269774	FALSE	FALSE	FALSE	1.48093
ENSG00000073921.17_4	PICALM	0.00674766	0.890924	0.939933	FALSE	FALSE	FALSE	0.137135
ENSG00000073969.18_3	NSF	-0.0367535	0.41965	0.580938	FALSE	FALSE	TRUE	-0.807029
ENSG00000074047.21_3	GLI2	0.0336872	0.84438	0.909883	FALSE	FALSE	TRUE	0.196294
ENSG00000074054.18_4	CLASP1	0.0424027	0.328946	0.494114	FALSE	FALSE	FALSE	0.976238
ENSG00000074071.14_3	MRPS34	-0.193476	0.013062	0.0479067	TRUE	FALSE	TRUE	-2.48208
ENSG00000074181.8_2	NOTCH3	0.29466	0.301929	0.464231	FALSE	FALSE	TRUE	1.0323
ENSG00000074201.8_3	CLNS1A	0.0617177	0.189143	0.335289	FALSE	FALSE	FALSE	1.31312
ENSG00000074219.13_4	TEAD2	0.0794369	0.458444	0.616009	FALSE	TRUE	FALSE	0.741412
ENSG00000074266.19_3	EED	0.0224557	0.753788	0.847544	FALSE	FALSE	TRUE	0.313648
ENSG00000074319.12_4	TSG101	-0.0101474	0.806665	0.884235	FALSE	FALSE	FALSE	-0.24473
ENSG00000074356.16_2	NCBP3	-0.000815674	0.983187	0.99139	FALSE	FALSE	FALSE	-0.0210732
ENSG00000074370.17_3	ATP2A3	-0.729291	0.0158528	0.054962	FALSE	FALSE	FALSE	-2.41229
ENSG00000074410.13_3	CA12	1.11602	0.000571494	0.00446296	TRUE	FALSE	FALSE	3.44479
ENSG00000074416.14_6	MGLL	-0.346123	0.0325366	0.0935155	FALSE	FALSE	FALSE	-2.13776
ENSG00000074527.11_2	NTN4	0.82868	0.0609636	0.148073	FALSE	FALSE	FALSE	1.87376
ENSG00000074582.13_4	BCS1L	-0.205108	2.27417e-06	6.52279e-05	TRUE	FALSE	TRUE	-4.7274
ENSG00000074590.13_3	NUAK1	-0.107204	0.521378	0.668051	FALSE	FALSE	FALSE	-0.641223
ENSG00000074603.18_4	DPP8	0.090171	0.0519335	0.131798	FALSE	FALSE	FALSE	1.94368
ENSG00000074621.13_4	SLC24A1	-0.0887764	0.348486	0.513222	FALSE	FALSE	FALSE	-0.93753
ENSG00000074657.13_3	ZNF532	0.222324	0.000208245	0.00207425	TRUE	FALSE	FALSE	3.7088
ENSG00000074695.5_2	LMAN1	0.18252	0.00567441	0.0257604	TRUE	FALSE	FALSE	2.76603
ENSG00000074696.12_2	HACD3	0.0778067	0.161017	0.299647	FALSE	FALSE	FALSE	1.40166
ENSG00000074755.14_4	ZZEF1	-0.0671867	0.193048	0.33998	FALSE	FALSE	FALSE	-1.30161
ENSG00000074800.15_5	ENO1	-0.434601	1.3114e-14	8.16215e-12	TRUE	FALSE	FALSE	-7.70471
ENSG00000074842.7_5	MYDGF	-0.257087	0.00161525	0.00987817	TRUE	FALSE	FALSE	-3.15314
ENSG00000074855.10_3	ANO8	0.23026	0.0267094	0.0809148	FALSE	FALSE	FALSE	2.21574
ENSG00000074935.13_2	TUBE1	0.388193	1.68022e-05	0.000296333	TRUE	FALSE	FALSE	4.30363
ENSG00000074964.16_3	ARHGEF10L	-0.0851814	0.343448	0.508472	FALSE	FALSE	FALSE	-0.947375
ENSG00000075089.9_3	ACTR6	0.122101	0.0337525	0.0961885	FALSE	FALSE	FALSE	2.12302
ENSG00000075131.9_5	TIPIN	-0.0595355	0.531749	0.677004	FALSE	FALSE	FALSE	-0.625338
ENSG00000075142.13_3	SRI	0.0591105	0.215795	0.366947	FALSE	FALSE	FALSE	1.23779
ENSG00000075151.20_3	EIF4G3	0.132818	0.00612339	0.0271743	TRUE	FALSE	FALSE	2.7411
ENSG00000075188.8_3	NUP37	-0.0767232	0.0509801	0.130242	FALSE	FALSE	FALSE	-1.95165
ENSG00000075213.10_5	SEMA3A	0.667997	0.00548388	0.0251541	TRUE	FALSE	FALSE	2.77714
ENSG00000075218.18_3	GTSE1	-0.766782	0.000154506	0.00164103	TRUE	FALSE	FALSE	-3.78371
ENSG00000075223.13_2	SEMA3C	1.05194	2.43207e-06	6.86494e-05	TRUE	FALSE	FALSE	4.71374
ENSG00000075234.16_3	TTC38	-0.27836	0.00360234	0.0182182	TRUE	FALSE	FALSE	-2.91103
ENSG00000075239.13_2	ACAT1	-0.115181	0.0809062	0.182251	FALSE	FALSE	TRUE	-1.74545
ENSG00000075240.16_3	GRAMD4	0.0381371	0.616228	0.74539	FALSE	FALSE	FALSE	0.501203
ENSG00000075292.18_3	ZNF638	0.12494	0.0124648	0.046303	TRUE	FALSE	FALSE	2.49871
ENSG00000075303.12_2	SLC25A40	0.113511	0.179108	0.322467	FALSE	FALSE	FALSE	1.34351
ENSG00000075336.11_3	TIMM21	0.0816784	0.183756	0.328508	FALSE	FALSE	FALSE	1.32928
ENSG00000075340.22_2	ADD2	1.36148	0.00791718	0.0329719	TRUE	FALSE	FALSE	2.65558
ENSG00000075391.16_4	RASAL2	-0.0995438	0.374741	0.538098	FALSE	FALSE	FALSE	-0.887628
ENSG00000075399.13_5	VPS9D1	-0.0358574	0.51025	0.659221	FALSE	FALSE	FALSE	-0.658448
ENSG00000075407.18_3	ZNF37A	0.273573	1.54193e-06	4.90895e-05	TRUE	FALSE	FALSE	4.80572
ENSG00000075413.17_5	MARK3	-0.00566693	0.913434	0.952838	FALSE	FALSE	FALSE	-0.108708
ENSG00000075415.12_4	SLC25A3	-0.0834418	0.128419	0.255113	FALSE	FALSE	FALSE	-1.52037
ENSG00000075420.12_2	FNDC3B	0.207849	0.00125838	0.0081373	TRUE	FALSE	FALSE	3.22531
ENSG00000075426.11_3	FOSL2	0.200362	0.150413	0.285898	FALSE	FALSE	FALSE	1.43807
ENSG00000075539.14_4	FRYL	-0.0360788	0.460877	0.617565	FALSE	FALSE	FALSE	-0.737404
ENSG00000075568.16_2	TMEM131	0.0444851	0.385212	0.547888	FALSE	FALSE	FALSE	0.868333
ENSG00000075618.17_2	FSCN1	-0.297692	0.00061325	0.00471218	TRUE	FALSE	FALSE	-3.42569
ENSG00000075624.14_4	ACTB	-0.528324	1.35169e-10	2.12986e-08	TRUE	FALSE	TRUE	-6.42124
ENSG00000075643.5_3	MOCOS	0.0669825	0.744715	0.841599	FALSE	FALSE	FALSE	0.325615
ENSG00000075651.15_3	PLD1	0.520517	0.000450866	0.0037242	TRUE	FALSE	FALSE	3.50837
ENSG00000075702.17_4	WDR62	-0.943483	1.28971e-07	6.77395e-06	TRUE	FALSE	TRUE	-5.2803
ENSG00000075711.20_4	DLG1	0.121503	0.00674794	0.0293188	TRUE	FALSE	FALSE	2.70903
ENSG00000075785.12_2	RAB7A	-0.0347974	0.559282	0.700961	FALSE	FALSE	FALSE	-0.583909
ENSG00000075790.10_6	BCAP29	0.27429	0.0102367	0.0399099	TRUE	FALSE	FALSE	2.56773
ENSG00000075826.16_3	SEC31B	0.232292	0.180714	0.324482	FALSE	FALSE	FALSE	1.33856
ENSG00000075856.11_4	SART3	-0.166469	0.00124754	0.00807981	TRUE	FALSE	FALSE	-3.22778
ENSG00000075914.12_3	EXOSC7	-0.296599	1.7483e-06	5.34714e-05	TRUE	FALSE	FALSE	-4.78053
ENSG00000075945.12_2	KIFAP3	0.253486	0.000667936	0.00502108	TRUE	FALSE	FALSE	3.40241
ENSG00000075975.15_2	MKRN2	0.132184	0.00250372	0.0138825	TRUE	FALSE	FALSE	3.02289
ENSG00000076003.4_2	MCM6	-0.134202	0.0362404	0.101103	FALSE	FALSE	FALSE	-2.09422
ENSG00000076043.9_5	REXO2	0.0310574	0.661778	0.780864	FALSE	FALSE	FALSE	0.43746
ENSG00000076053.10_4	RBM7	0.198234	0.00810992	0.0334612	TRUE	FALSE	FALSE	2.64746
ENSG00000076067.12_2	RBMS2	-0.0814038	0.170242	0.311368	FALSE	FALSE	FALSE	-1.37143
ENSG00000076108.11_4	BAZ2A	-0.139036	0.067766	0.16028	FALSE	FALSE	FALSE	-1.82656
ENSG00000076201.14_2	PTPN23	-0.215267	3.1967e-07	1.4161e-05	TRUE	FALSE	TRUE	-5.11146
ENSG00000076242.14_2	MLH1	-0.0741621	0.1488	0.283869	FALSE	FALSE	FALSE	-1.44378
ENSG00000076248.10_3	UNG	-0.0472604	0.522812	0.669334	FALSE	FALSE	FALSE	-0.639017
ENSG00000076258.9_2	FMO4	0.419904	0.0168862	0.0575294	FALSE	FALSE	FALSE	2.38918
ENSG00000076321.10_3	KLHL20	0.103927	0.0740767	0.170716	FALSE	FALSE	FALSE	1.78614
ENSG00000076344.15_4	RGS11	-0.449682	0.0644485	0.154428	FALSE	FALSE	FALSE	-1.84906
ENSG00000076351.12_4	SLC46A1	0.176057	0.142137	0.275233	FALSE	FALSE	TRUE	1.46788
ENSG00000076356.6_2	PLXNA2	0.318777	0.135396	0.265461	FALSE	FALSE	FALSE	1.49316
ENSG00000076382.16_4	SPAG5	-0.650554	0.000234901	0.00227375	TRUE	FALSE	FALSE	-3.67818
ENSG00000076513.16_3	ANKRD13A	-0.155362	0.113369	0.233607	FALSE	FALSE	FALSE	-1.58323
ENSG00000076555.15_3	ACACB	0.334518	0.00483967	0.0229065	TRUE	FALSE	FALSE	2.81752
ENSG00000076604.14_3	TRAF4	-0.164973	0.0400627	0.109029	FALSE	FALSE	FALSE	-2.0531
ENSG00000076641.4_2	PAG1	-0.284778	0.183386	0.327987	FALSE	FALSE	FALSE	-1.3304
ENSG00000076650.6_2	GPATCH1	-0.0523097	0.442041	0.601632	FALSE	FALSE	FALSE	-0.768752
ENSG00000076662.9_3	ICAM3	-0.263216	0.007835	0.0327502	TRUE	FALSE	FALSE	-2.6591
ENSG00000076685.18_4	NT5C2	0.0672379	0.261249	0.419076	FALSE	FALSE	FALSE	1.12344
ENSG00000076706.16_3	MCAM	-0.284077	0.413145	0.574747	FALSE	FALSE	FALSE	-0.818371
ENSG00000076716.8_2	GPC4	0.0560331	0.875386	0.92984	FALSE	FALSE	TRUE	0.156821
ENSG00000076770.14_4	MBNL3	0.493367	0.00348603	0.0177772	TRUE	FALSE	FALSE	2.92127
ENSG00000076924.11_2	XAB2	-0.142	0.00134922	0.00861726	TRUE	TRUE	FALSE	-3.2053
ENSG00000076928.17_3	ARHGEF1	-0.270226	5.1226e-09	4.68869e-07	TRUE	FALSE	FALSE	-5.84314
ENSG00000076984.17_2	MAP2K7	-0.107487	0.0549759	0.137362	FALSE	FALSE	FALSE	-1.91907
ENSG00000077044.10_3	DGKD	0.100863	0.272669	0.431776	FALSE	FALSE	FALSE	1.09694
ENSG00000077097.15_4	TOP2B	-0.0479798	0.448432	0.607011	FALSE	FALSE	FALSE	-0.758032
ENSG00000077147.15_4	TM9SF3	0.219609	8.14164e-06	0.000170331	TRUE	FALSE	FALSE	4.46142
ENSG00000077150.18_3	NFKB2	-0.0128012	0.905527	0.947704	FALSE	FALSE	FALSE	-0.118683
ENSG00000077152.10_3	UBE2T	-0.321766	0.000941752	0.00650551	TRUE	FALSE	TRUE	-3.30737
ENSG00000077157.21_5	PPP1R12B	-0.118733	0.473693	0.629635	FALSE	FALSE	FALSE	-0.716483
ENSG00000077232.17_4	DNAJC10	0.285783	4.37822e-06	0.000107921	TRUE	FALSE	FALSE	4.59257
ENSG00000077235.17_3	GTF3C1	-0.064448	0.125884	0.251688	FALSE	FALSE	FALSE	-1.53054
ENSG00000077238.13_3	IL4R	0.0932663	0.425005	0.585746	FALSE	FALSE	FALSE	0.797769
ENSG00000077254.14_4	USP33	0.111649	0.02433	0.0753757	FALSE	FALSE	FALSE	2.25188
ENSG00000077312.8_4	SNRPA	-0.371998	6.2881e-09	5.49e-07	TRUE	FALSE	FALSE	-5.80891
ENSG00000077348.8_2	EXOSC5	-0.173266	0.0202178	0.0658482	FALSE	FALSE	FALSE	-2.32228
ENSG00000077380.15_4	DYNC1I2	-0.117708	0.0262931	0.0799259	FALSE	FALSE	TRUE	-2.22186
ENSG00000077420.15_3	APBB1IP	0.0749269	0.803553	0.882701	FALSE	FALSE	FALSE	0.248751
ENSG00000077454.15_3	LRCH4	-0.216014	0.0164268	0.0564241	FALSE	FALSE	FALSE	-2.39929
ENSG00000077458.12_2	FAM76B	0.242543	0.0182786	0.0610824	FALSE	FALSE	FALSE	2.35993
ENSG00000077463.14_4	SIRT6	-0.154236	0.030631	0.0894428	FALSE	FALSE	FALSE	-2.16183
ENSG00000077514.8_3	POLD3	0.08708	0.246575	0.403174	FALSE	FALSE	FALSE	1.15871
ENSG00000077549.17_4	CAPZB	-0.366563	3.42214e-16	3.87262e-13	TRUE	FALSE	FALSE	-8.15744
ENSG00000077585.13_4	GPR137B	0.228772	0.00832478	0.0340206	TRUE	FALSE	FALSE	2.63861
ENSG00000077616.10_3	NAALAD2	0.654822	0.0625382	0.150926	FALSE	FALSE	FALSE	1.86246
ENSG00000077684.15_3	JADE1	0.362574	0.024389	0.0755021	FALSE	FALSE	FALSE	2.25095
ENSG00000077713.18_3	SLC25A43	-0.0696201	0.393997	0.555564	FALSE	FALSE	FALSE	-0.852391
ENSG00000077721.15_2	UBE2A	0.0537574	0.229139	0.382917	FALSE	FALSE	TRUE	1.20258
ENSG00000077782.20_5	FGFR1	0.124444	0.163126	0.302336	FALSE	FALSE	TRUE	1.39463
ENSG00000077942.18_4	FBLN1	1.03801	2.64583e-06	7.30274e-05	TRUE	FALSE	TRUE	4.69656
ENSG00000077943.7_2	ITGA8	0.797828	0.0911149	0.198495	FALSE	FALSE	FALSE	1.68955
ENSG00000078018.19_5	MAP2	-0.0411211	0.906232	0.94808	FALSE	FALSE	FALSE	-0.117793
ENSG00000078043.15_4	PIAS2	0.0720322	0.120082	0.243291	FALSE	FALSE	FALSE	1.55443
ENSG00000078053.16_3	AMPH	-0.570574	0.00961753	0.0380785	TRUE	FALSE	FALSE	-2.58929
ENSG00000078061.12_2	ARAF	-0.222334	4.27519e-06	0.0001058	TRUE	FALSE	FALSE	-4.59753
ENSG00000078070.12_4	MCCC1	-0.0731995	0.293083	0.454559	FALSE	FALSE	TRUE	-1.05138
ENSG00000078098.13_3	FAP	0.365211	0.0189731	0.0626133	FALSE	FALSE	FALSE	2.34606
ENSG00000078124.11_3	ACER3	0.166074	0.0926089	0.20087	FALSE	FALSE	FALSE	1.68179
ENSG00000078140.13_3	UBE2K	0.0831466	0.0985158	0.210781	FALSE	FALSE	FALSE	1.65209
ENSG00000078142.12_3	PIK3C3	0.0669834	0.133871	0.263758	FALSE	FALSE	FALSE	1.49901
ENSG00000078177.13_3	N4BP2	0.283579	0.000491312	0.0039765	TRUE	FALSE	FALSE	3.48545
ENSG00000078237.6_3	TIGAR	0.0610406	0.615179	0.744554	FALSE	FALSE	FALSE	0.502695
ENSG00000078246.16_3	TULP3	-0.0563342	0.360416	0.52468	FALSE	FALSE	FALSE	-0.914572
ENSG00000078269.14_4	SYNJ2	-0.198701	0.117844	0.239772	FALSE	FALSE	FALSE	-1.56389
ENSG00000078304.19_4	PPP2R5C	0.0527861	0.169092	0.30972	FALSE	FALSE	FALSE	1.37513
ENSG00000078319.9_4	PMS2P1	-0.241235	0.000725159	0.00533674	TRUE	FALSE	FALSE	-3.37989
ENSG00000078369.17_2	GNB1	-0.199506	1.35555e-08	1.0289e-06	TRUE	FALSE	TRUE	-5.67891
ENSG00000078399.17_3	HOXA9	-0.0841682	0.711637	0.818579	FALSE	FALSE	FALSE	-0.369658
ENSG00000078401.6_2	EDN1	-0.302926	0.215804	0.366947	FALSE	FALSE	FALSE	-1.23776
ENSG00000078403.16_4	MLLT10	-0.0123637	0.857686	0.918468	FALSE	FALSE	FALSE	-0.17932
ENSG00000078487.17_4	ZCWPW1	0.414792	0.00014517	0.00156321	TRUE	FALSE	FALSE	3.79919
ENSG00000078618.21_3	NRDC	-0.0927032	0.0221946	0.0707498	FALSE	FALSE	FALSE	-2.28702
ENSG00000078668.13_3	VDAC3	-0.0876989	0.021751	0.0696818	FALSE	FALSE	FALSE	-2.29469
ENSG00000078674.17_3	PCM1	0.117423	0.0229225	0.0724027	FALSE	FALSE	FALSE	2.27472
ENSG00000078687.17_5	TNRC6C	0.00508083	0.955627	0.977295	FALSE	TRUE	FALSE	0.0556425
ENSG00000078699.21_3	CBFA2T2	0.141375	0.0170726	0.0579389	FALSE	FALSE	FALSE	2.38514
ENSG00000078725.12_2	BRINP1	0.110752	0.748744	0.843799	FALSE	FALSE	FALSE	0.320295
ENSG00000078747.14_3	ITCH	0.0851388	0.0304246	0.0890071	FALSE	FALSE	FALSE	2.16452
ENSG00000078804.12_3	TP53INP2	-0.00962511	0.936126	0.966805	FALSE	FALSE	FALSE	-0.0801398
ENSG00000078808.16_2	SDF4	-0.0396663	0.500329	0.651475	FALSE	FALSE	FALSE	-0.673972
ENSG00000078902.15_2	TOLLIP	-0.18701	0.00307913	0.0161658	TRUE	FALSE	FALSE	-2.95973
ENSG00000078967.12_3	UBE2D4	0.0694872	0.337634	0.502556	FALSE	FALSE	FALSE	0.958851
ENSG00000079102.16_5	RUNX1T1	0.110897	0.298913	0.461188	FALSE	FALSE	FALSE	1.03877
ENSG00000079134.11_3	THOC1	0.0189173	0.81037	0.886686	FALSE	FALSE	FALSE	0.239949
ENSG00000079150.17_4	FKBP7	0.260399	0.00853064	0.0347251	TRUE	FALSE	FALSE	2.63031
ENSG00000079156.16_3	OSBPL6	-0.339712	0.0455991	0.120232	FALSE	FALSE	FALSE	-1.99909
ENSG00000079215.13_3	SLC1A3	0.723514	0.00318027	0.0166057	TRUE	FALSE	TRUE	2.94975
ENSG00000079246.15_3	XRCC5	-0.0293425	0.353059	0.517349	FALSE	FALSE	FALSE	-0.928673
ENSG00000079257.7_2	LXN	0.73997	0.0350479	0.0984378	FALSE	FALSE	FALSE	2.1078
ENSG00000079277.20_5	MKNK1	-0.0807602	0.0847406	0.188368	FALSE	FALSE	FALSE	-1.72382
ENSG00000079308.18_5	TNS1	-0.135448	0.248339	0.405314	FALSE	FALSE	FALSE	-1.15439
ENSG00000079313.14_4	REXO1	-0.110266	0.162753	0.301931	FALSE	FALSE	FALSE	-1.39587
ENSG00000079332.14_5	SAR1A	0.187688	0.00892542	0.0359863	TRUE	FALSE	FALSE	2.6149
ENSG00000079335.19_4	CDC14A	0.221542	0.0460717	0.121273	FALSE	FALSE	FALSE	1.99474
ENSG00000079337.15_5	RAPGEF3	-0.815484	9.41723e-07	3.40772e-05	TRUE	FALSE	FALSE	-4.90344
ENSG00000079387.13_4	SENP1	0.049119	0.281294	0.441266	FALSE	FALSE	FALSE	1.07742
ENSG00000079432.7_5	CIC	0.0200945	0.819552	0.893013	FALSE	FALSE	TRUE	0.228121
ENSG00000079435.9_3	LIPE	-0.0652185	0.718229	0.82275	FALSE	FALSE	FALSE	-0.360827
ENSG00000079459.12_3	FDFT1	-0.362102	0.00558795	0.0254611	TRUE	FALSE	FALSE	-2.77103
ENSG00000079462.7_4	PAFAH1B3	-0.278025	0.0289378	0.0857458	FALSE	FALSE	FALSE	-2.18433
ENSG00000079482.12_3	OPHN1	0.199793	0.0913225	0.198773	FALSE	FALSE	TRUE	1.68846
ENSG00000079616.12_2	KIF22	-0.529948	1.08916e-05	0.000215205	TRUE	FALSE	FALSE	-4.39867
ENSG00000079691.17_5	CARMIL1	-0.0168942	0.928147	0.962149	FALSE	FALSE	FALSE	-0.0901764
ENSG00000079739.16_4	PGM1	0.158014	0.233475	0.387454	FALSE	FALSE	FALSE	1.19146
ENSG00000079785.14_3	DDX1	-0.13358	0.0217831	0.0697597	FALSE	FALSE	FALSE	-2.29413
ENSG00000079805.16_5	DNM2	-0.176705	4.39941e-05	0.000632377	TRUE	FALSE	FALSE	-4.08544
ENSG00000079819.18_5	EPB41L2	0.110427	0.258515	0.41624	FALSE	FALSE	FALSE	1.12991
ENSG00000079931.14_2	MOXD1	-0.0121964	0.957844	0.978518	FALSE	FALSE	FALSE	-0.0528596
ENSG00000079950.13_2	STX7	0.191938	0.0174132	0.058838	FALSE	FALSE	FALSE	2.37787
ENSG00000079974.17_3	RABL2B	0.125074	0.0128029	0.0471928	TRUE	FALSE	FALSE	2.48921
ENSG00000079999.13_3	KEAP1	0.000729308	0.988767	0.994638	FALSE	FALSE	FALSE	0.0140794
ENSG00000080189.14_4	SLC35C2	-0.158584	0.000109107	0.00126458	TRUE	FALSE	FALSE	-3.86939
ENSG00000080200.9_2	CRYBG3	0.202621	0.00200378	0.0117101	TRUE	FALSE	FALSE	3.08967
ENSG00000080298.15_4	RFX3	0.199859	0.0740846	0.170716	FALSE	FALSE	FALSE	1.78609
ENSG00000080345.17_4	RIF1	0.155221	0.00113298	0.00745813	TRUE	FALSE	FALSE	3.25524
ENSG00000080371.5_2	RAB21	0.112147	0.0739036	0.170393	FALSE	FALSE	FALSE	1.78721
ENSG00000080493.16_5	SLC4A4	-0.394525	0.0696796	0.163562	FALSE	FALSE	FALSE	-1.81399
ENSG00000080503.23_5	SMARCA2	0.165127	0.134557	0.264536	FALSE	TRUE	TRUE	1.49637
ENSG00000080546.13_3	SESN1	0.179064	0.0801313	0.180931	FALSE	FALSE	FALSE	1.74992
ENSG00000080561.13_3	MID2	-0.324789	0.0568059	0.140889	FALSE	FALSE	FALSE	-1.9048
ENSG00000080573.6_2	COL5A3	-0.0628477	0.809972	0.886454	FALSE	FALSE	FALSE	-0.240463
ENSG00000080603.16_4	SRCAP	-0.0287323	0.745783	0.841812	FALSE	FALSE	TRUE	-0.324205
ENSG00000080608.9_2	PUM3	-0.0990978	0.142956	0.276402	FALSE	FALSE	FALSE	-1.46487
ENSG00000080802.18_3	CNOT4	0.0479923	0.588315	0.723436	FALSE	FALSE	FALSE	0.54128
ENSG00000080815.18_3	PSEN1	0.122175	0.00290578	0.0155374	TRUE	FALSE	TRUE	2.97753
ENSG00000080819.7_4	CPOX	0.0190083	0.817873	0.891731	FALSE	FALSE	FALSE	0.230281
ENSG00000080822.16_5	CLDND1	0.111953	0.118832	0.241263	FALSE	FALSE	FALSE	1.55969
ENSG00000080823.22_2	MOK	-0.332761	0.12159	0.245467	FALSE	FALSE	FALSE	-1.54814
ENSG00000080824.18_3	HSP90AA1	-0.110407	0.0607961	0.147883	FALSE	FALSE	FALSE	-1.87498
ENSG00000080839.11_3	RBL1	0.0592426	0.579236	0.716876	FALSE	TRUE	FALSE	0.5545
ENSG00000080845.17_4	DLGAP4	-0.158102	0.00792898	0.032999	TRUE	FALSE	FALSE	-2.65508
ENSG00000080947.14_2	CROCCP3	-0.0624396	0.652172	0.774419	FALSE	FALSE	FALSE	-0.450747
ENSG00000080986.12_2	NDC80	-0.353474	0.0467073	0.122383	FALSE	FALSE	FALSE	-1.98894
ENSG00000081014.10_3	AP4E1	0.181845	0.00564053	0.0256628	TRUE	FALSE	TRUE	2.76798
ENSG00000081019.13_3	RSBN1	0.186189	0.00887592	0.035826	TRUE	FALSE	FALSE	2.6168
ENSG00000081026.18_3	MAGI3	0.140296	0.037025	0.102761	FALSE	FALSE	FALSE	2.08549
ENSG00000081041.8_2	CXCL2	1.69716	0.00155329	0.00960999	TRUE	FALSE	FALSE	3.16454
ENSG00000081059.19_3	TCF7	0.271095	0.396165	0.557974	FALSE	FALSE	FALSE	0.848491
ENSG00000081087.14_3	OSTM1	0.120792	0.314012	0.47826	FALSE	FALSE	FALSE	1.00684
ENSG00000081154.11_2	PCNP	0.215189	0.00412552	0.0201213	TRUE	FALSE	FALSE	2.8684
ENSG00000081177.18_3	EXD2	-0.135538	0.0375137	0.103771	FALSE	FALSE	FALSE	-2.08013
ENSG00000081181.7_2	ARG2	-0.244032	0.13606	0.266344	FALSE	FALSE	FALSE	-1.49062
ENSG00000081189.15_5	MEF2C	0.27152	0.162558	0.301693	FALSE	TRUE	TRUE	1.39652
ENSG00000081307.12_4	UBA5	0.224186	0.00226225	0.0128294	TRUE	FALSE	TRUE	3.05345
ENSG00000081320.10_3	STK17B	0.402037	0.00591302	0.0265244	TRUE	FALSE	FALSE	2.75257
ENSG00000081377.16_3	CDC14B	0.119804	0.323978	0.489252	FALSE	FALSE	FALSE	0.986316
ENSG00000081386.12_2	ZNF510	0.208746	0.00995238	0.0390319	TRUE	FALSE	FALSE	2.57748
ENSG00000081665.13_3	ZNF506	0.110532	0.262846	0.421041	FALSE	FALSE	FALSE	1.11969
ENSG00000081692.12_3	JMJD4	-0.125832	0.0308407	0.0899497	FALSE	FALSE	FALSE	-2.15912
ENSG00000081721.11_2	DUSP12	-0.0762569	0.251251	0.408352	FALSE	FALSE	FALSE	-1.14732
ENSG00000081760.16_3	AACS	-0.357831	0.00018649	0.00190437	TRUE	FALSE	FALSE	-3.73665
ENSG00000081791.8_4	DELE1	-0.0959948	0.0682608	0.16099	FALSE	FALSE	FALSE	-1.82328
ENSG00000081803.15_5	CADPS2	-0.564447	0.0718128	0.166933	FALSE	FALSE	FALSE	-1.8003
ENSG00000081853.14_3	PCDHGA2	0.0182047	0.908087	0.949187	FALSE	FALSE	FALSE	0.115452
ENSG00000081870.11_2	HSPB11	-0.12432	0.0361629	0.100932	FALSE	FALSE	FALSE	-2.09509
ENSG00000081913.13_3	PHLPP1	0.21272	0.161501	0.300278	FALSE	FALSE	FALSE	1.40004
ENSG00000081923.13_5	ATP8B1	-0.391009	0.00936898	0.037332	TRUE	FALSE	FALSE	-2.59829
ENSG00000082014.16_4	SMARCD3	0.029647	0.747328	0.843098	FALSE	FALSE	FALSE	0.322164
ENSG00000082068.8_2	WDR70	-0.052112	0.311431	0.475377	FALSE	FALSE	FALSE	-1.01222
ENSG00000082146.12_2	STRADB	0.114879	0.109754	0.22835	FALSE	FALSE	FALSE	1.5993
ENSG00000082153.17_4	BZW1	0.154136	0.00365327	0.0184188	TRUE	FALSE	FALSE	2.90665
ENSG00000082196.20_3	C1QTNF3	0.44119	0.27922	0.439066	FALSE	FALSE	FALSE	1.08207
ENSG00000082212.12_4	ME2	0.0815801	0.107886	0.225406	FALSE	FALSE	FALSE	1.60777
ENSG00000082213.17_4	C5orf22	-0.0308779	0.655455	0.776392	FALSE	FALSE	FALSE	-0.446197
ENSG00000082258.12_3	CCNT2	0.122564	0.0605002	0.14735	FALSE	FALSE	FALSE	1.87713
ENSG00000082269.16_4	FAM135A	0.404028	7.05097e-08	4.17955e-06	TRUE	FALSE	FALSE	5.38987
ENSG00000082397.17_5	EPB41L3	-0.107149	0.37418	0.53771	FALSE	FALSE	FALSE	-0.888671
ENSG00000082438.15_4	COBLL1	0.624936	0.0229897	0.0725047	FALSE	FALSE	FALSE	2.27361
ENSG00000082458.11_3	DLG3	0.180906	0.035713	0.0999451	FALSE	FALSE	TRUE	2.10018
ENSG00000082482.13_5	KCNK2	0.31083	0.0596191	0.146119	FALSE	FALSE	FALSE	1.8836
ENSG00000082497.11_2	SERTAD4	0.139279	0.624627	0.752195	FALSE	FALSE	FALSE	0.489304
ENSG00000082512.14_2	TRAF5	-0.108433	0.464402	0.620666	FALSE	FALSE	FALSE	-0.731617
ENSG00000082515.17_3	MRPL22	-0.0691689	0.267217	0.426178	FALSE	FALSE	FALSE	-1.10949
ENSG00000082516.8_2	GEMIN5	-0.0221422	0.765464	0.85634	FALSE	FALSE	FALSE	-0.298313
ENSG00000082641.15_5	NFE2L1	0.00677902	0.946052	0.971806	FALSE	FALSE	FALSE	0.0676657
ENSG00000082701.15_5	GSK3B	0.192757	0.000118344	0.00134044	TRUE	FALSE	FALSE	3.84953
ENSG00000082781.11_3	ITGB5	-0.0630427	0.654305	0.775809	FALSE	FALSE	FALSE	-0.44779
ENSG00000082805.19_4	ERC1	0.0470574	0.473227	0.62915	FALSE	FALSE	FALSE	0.717239
ENSG00000082898.16_2	XPO1	0.0316261	0.474852	0.630344	FALSE	FALSE	FALSE	0.714606
ENSG00000082996.19_4	RNF13	0.306891	7.91139e-06	0.000166634	TRUE	FALSE	TRUE	4.46757
ENSG00000083093.9_3	PALB2	0.0348028	0.660864	0.780199	FALSE	FALSE	TRUE	0.43872
ENSG00000083097.14_4	DOP1A	0.130602	0.0707637	0.165452	FALSE	FALSE	FALSE	1.80699
ENSG00000083099.10_2	LYRM2	0.0289916	0.537477	0.681592	FALSE	FALSE	FALSE	0.616633
ENSG00000083123.14_2	BCKDHB	-0.0470168	0.597067	0.730293	FALSE	FALSE	FALSE	-0.528623
ENSG00000083168.10_4	KAT6A	0.153956	0.0183126	0.0611631	FALSE	FALSE	TRUE	2.35924
ENSG00000083223.17_3	TUT7	0.143354	0.0116329	0.0439873	TRUE	FALSE	FALSE	2.52309
ENSG00000083290.19_3	ULK2	0.125869	0.0951189	0.205029	FALSE	FALSE	FALSE	1.66899
ENSG00000083312.17_2	TNPO1	0.0575104	0.4471	0.605868	FALSE	FALSE	FALSE	0.760259
ENSG00000083444.16_2	PLOD1	-0.190276	0.00373352	0.0187398	TRUE	FALSE	TRUE	-2.89984
ENSG00000083457.11_2	ITGAE	-0.0412539	0.510583	0.659445	FALSE	FALSE	FALSE	-0.657931
ENSG00000083520.14_2	DIS3	0.182355	1.63358e-06	5.07672e-05	TRUE	FALSE	FALSE	4.79416
ENSG00000083535.15_3	PIBF1	0.204498	0.00174862	0.0105051	TRUE	FALSE	FALSE	3.12991
ENSG00000083544.14_4	TDRD3	0.171231	0.00342108	0.0175828	TRUE	FALSE	FALSE	2.92713
ENSG00000083635.7_3	NUFIP1	0.0197876	0.769857	0.859786	FALSE	FALSE	FALSE	0.292562
ENSG00000083642.18_2	PDS5B	0.155085	0.0066628	0.0290808	TRUE	FALSE	FALSE	2.71324
ENSG00000083720.12_2	OXCT1	-0.0536573	0.530268	0.675755	FALSE	FALSE	FALSE	-0.627597
ENSG00000083750.12_4	RRAGB	0.0764377	0.304017	0.466692	FALSE	FALSE	FALSE	1.02786
ENSG00000083799.17_4	CYLD	-0.0517392	0.43818	0.598127	FALSE	FALSE	FALSE	-0.775271
ENSG00000083807.9_5	SLC27A5	-0.180224	0.178907	0.322339	FALSE	FALSE	FALSE	-1.34413
ENSG00000083812.11_3	ZNF324	-0.0284569	0.738684	0.83691	FALSE	FALSE	FALSE	-0.333597
ENSG00000083814.13_3	ZNF671	-0.107417	0.518577	0.665695	FALSE	FALSE	FALSE	-0.645541
ENSG00000083817.8_2	ZNF416	0.142032	0.386423	0.548795	FALSE	FALSE	FALSE	0.866123
ENSG00000083828.15_4	ZNF586	-0.00616627	0.943527	0.970904	FALSE	FALSE	FALSE	-0.0708374
ENSG00000083838.15_3	ZNF446	0.0171773	0.766188	0.856919	FALSE	FALSE	FALSE	0.297365
ENSG00000083844.10_4	ZNF264	0.206314	0.0159695	0.055198	FALSE	FALSE	FALSE	2.40961
ENSG00000083845.8_3	RPS5	0.0250503	0.737311	0.836116	FALSE	FALSE	FALSE	0.335417
ENSG00000083857.13_4	FAT1	-0.0172409	0.891983	0.940408	FALSE	FALSE	FALSE	-0.135796
ENSG00000083896.12_3	YTHDC1	0.0786839	0.0880632	0.194191	FALSE	FALSE	FALSE	1.7057
ENSG00000083937.8_2	CHMP2B	0.181973	0.0110628	0.0422943	TRUE	FALSE	FALSE	2.54071
ENSG00000084070.11_4	SMAP2	-0.0980587	0.203328	0.352806	FALSE	FALSE	FALSE	-1.27213
ENSG00000084072.16_3	PPIE	-0.163295	4.78384e-06	0.000114738	TRUE	FALSE	FALSE	-4.57405
ENSG00000084073.8_2	ZMPSTE24	0.160323	0.00729194	0.0310856	TRUE	FALSE	FALSE	2.68321
ENSG00000084090.13_3	STARD7	0.0105266	0.883597	0.934841	FALSE	FALSE	FALSE	0.146411
ENSG00000084092.6_2	NOA1	0.046403	0.466199	0.622199	FALSE	FALSE	FALSE	0.728677
ENSG00000084093.16_2	REST	0.117776	0.0497035	0.127991	FALSE	FALSE	FALSE	1.96251
ENSG00000084112.14_3	SSH1	-0.138658	0.135062	0.265097	FALSE	FALSE	FALSE	-1.49444
ENSG00000084207.16_3	GSTP1	-0.167406	0.00136899	0.00871228	TRUE	FALSE	FALSE	-3.20111
ENSG00000084234.17_4	APLP2	-0.0741404	0.616803	0.745795	FALSE	FALSE	FALSE	-0.500387
ENSG00000084444.13_2	FAM234B	0.227751	0.0116592	0.0440331	TRUE	FALSE	FALSE	2.5223
ENSG00000084463.7_4	WBP11	-0.120105	0.063529	0.152607	FALSE	FALSE	FALSE	-1.85547
ENSG00000084623.11_2	EIF3I	-0.199423	5.22598e-06	0.000121594	TRUE	FALSE	FALSE	-4.55551
ENSG00000084636.17_4	COL16A1	0.0352825	0.747763	0.843359	FALSE	FALSE	FALSE	0.321591
ENSG00000084652.15_2	TXLNA	0.022075	0.630573	0.75715	FALSE	FALSE	FALSE	0.480921
ENSG00000084676.15_3	NCOA1	0.183311	0.00633908	0.0279143	TRUE	FALSE	FALSE	2.72971
ENSG00000084693.15_3	AGBL5	-0.123262	0.0903206	0.197525	FALSE	FALSE	FALSE	-1.69371
ENSG00000084731.14_3	KIF3C	-0.107724	0.155984	0.293352	FALSE	FALSE	FALSE	-1.41871
ENSG00000084733.10_2	RAB10	0.113725	0.0105023	0.0406254	TRUE	FALSE	FALSE	2.55884
ENSG00000084754.11_4	HADHA	-0.106646	0.0218677	0.0699406	FALSE	FALSE	TRUE	-2.29266
ENSG00000084764.11_5	MAPRE3	-0.0467094	0.556784	0.699308	FALSE	FALSE	FALSE	-0.587625
ENSG00000084774.13_3	CAD	-0.19814	0.00705127	0.0302774	TRUE	FALSE	TRUE	-2.69441
ENSG00000085063.15_4	CD59	0.111461	0.268023	0.426816	FALSE	FALSE	FALSE	1.10763
ENSG00000085117.11_4	CD82	-0.0883903	0.710053	0.817462	FALSE	FALSE	FALSE	-0.371785
ENSG00000085185.15_5	BCORL1	-0.0794154	0.462089	0.618769	FALSE	FALSE	FALSE	-0.735412
ENSG00000085224.22_5	ATRX	0.163217	0.00238957	0.0133447	TRUE	FALSE	TRUE	3.03699
ENSG00000085231.13_3	AK6	-0.0202935	0.770952	0.860547	FALSE	FALSE	FALSE	-0.291129
ENSG00000085274.15_2	MYNN	0.241712	4.16804e-06	0.00010356	TRUE	FALSE	FALSE	4.60282
ENSG00000085365.17_2	SCAMP1	0.137997	0.238162	0.392875	FALSE	FALSE	FALSE	1.17959
ENSG00000085377.13_3	PREP	-0.0892671	0.0603119	0.147064	FALSE	FALSE	FALSE	-1.87851
ENSG00000085382.11_3	HACE1	0.149296	0.00447592	0.0214293	TRUE	FALSE	TRUE	2.84251
ENSG00000085415.15_3	SEH1L	-0.105914	0.084088	0.187418	FALSE	FALSE	FALSE	-1.72744
ENSG00000085433.15_5	WDR47	0.114723	0.0436257	0.116335	FALSE	FALSE	FALSE	2.01767
ENSG00000085449.14_4	WDFY1	0.164352	0.0183781	0.0612998	FALSE	FALSE	FALSE	2.35791
ENSG00000085491.16_3	SLC25A24	-0.000764402	0.991192	0.996234	FALSE	FALSE	FALSE	-0.0110389
ENSG00000085511.19_3	MAP3K4	0.0116391	0.891765	0.940367	FALSE	FALSE	FALSE	0.136072
ENSG00000085644.13_2	ZNF213	-0.0422774	0.524822	0.670944	FALSE	FALSE	FALSE	-0.63593
ENSG00000085662.13_2	AKR1B1	-0.133986	0.203981	0.353568	FALSE	FALSE	FALSE	-1.27029
ENSG00000085719.12_3	CPNE3	0.133555	0.177536	0.320633	FALSE	FALSE	FALSE	1.34838
ENSG00000085721.12_3	RRN3	0.0135683	0.862896	0.921811	FALSE	FALSE	FALSE	0.172689
ENSG00000085733.15_2	CTTN	-0.212785	5.42729e-09	4.89557e-07	TRUE	FALSE	FALSE	-5.83351
ENSG00000085741.12_2	WNT11	0.773649	0.0459964	0.121152	FALSE	FALSE	FALSE	1.99543
ENSG00000085760.14_2	MTIF2	-0.0615144	0.329084	0.494262	FALSE	FALSE	FALSE	-0.97596
ENSG00000085788.13_4	DDHD2	0.0842877	0.165161	0.304672	FALSE	FALSE	TRUE	1.38792
ENSG00000085832.16_5	EPS15	0.18266	3.95863e-05	0.000581783	TRUE	FALSE	FALSE	4.10988
ENSG00000085840.12_2	ORC1	-0.51848	0.000833956	0.00593883	TRUE	FALSE	TRUE	-3.34127
ENSG00000085871.8_2	MGST2	0.0158741	0.929529	0.963026	FALSE	FALSE	FALSE	0.0884368
ENSG00000085872.14_4	CHERP	-0.0787225	0.15304	0.289519	FALSE	FALSE	FALSE	-1.42888
ENSG00000085978.21_3	ATG16L1	-0.0624372	0.368206	0.53209	FALSE	FALSE	FALSE	-0.89984
ENSG00000085982.13_2	USP40	0.116707	0.0603885	0.147193	FALSE	FALSE	FALSE	1.87795
ENSG00000085998.13_2	POMGNT1	-0.153718	0.00508467	0.0237412	TRUE	FALSE	TRUE	-2.80162
ENSG00000085999.11_3	RAD54L	-0.753743	5.35751e-06	0.0001235	TRUE	FALSE	FALSE	-4.55028
ENSG00000086015.20_2	MAST2	-0.159368	0.0343239	0.0971275	FALSE	FALSE	FALSE	-2.11625
ENSG00000086061.15_2	DNAJA1	0.148089	0.00926862	0.0370388	TRUE	FALSE	FALSE	2.60198
ENSG00000086062.12_2	B4GALT1	-0.0749149	0.534756	0.679458	FALSE	FALSE	FALSE	-0.620762
ENSG00000086065.13_2	CHMP5	0.119498	0.0461412	0.121334	FALSE	FALSE	FALSE	1.9941
ENSG00000086102.18_2	NFX1	-0.0604644	0.422886	0.584031	FALSE	FALSE	FALSE	-0.801425
ENSG00000086189.9_3	DIMT1	0.0226869	0.643679	0.767703	FALSE	FALSE	FALSE	0.462561
ENSG00000086200.16_4	IPO11	0.139699	0.00642679	0.0282289	TRUE	FALSE	FALSE	2.72517
ENSG00000086232.12_3	EIF2AK1	0.0114683	0.8271	0.898171	FALSE	FALSE	FALSE	0.218423
ENSG00000086289.11_4	EPDR1	-0.0203875	0.962495	0.981653	FALSE	FALSE	FALSE	-0.0470234
ENSG00000086475.14_2	SEPHS1	-0.00738289	0.901742	0.945333	FALSE	FALSE	FALSE	-0.123461
ENSG00000086504.16_3	MRPL28	-0.277081	8.21009e-07	3.02773e-05	TRUE	FALSE	FALSE	-4.93031
ENSG00000086544.2_2	ITPKC	0.278907	0.0535139	0.134846	FALSE	FALSE	FALSE	1.93075
ENSG00000086589.11_2	RBM22	-0.0354024	0.392882	0.554547	FALSE	FALSE	FALSE	-0.854402
ENSG00000086598.10_2	TMED2	0.0613541	0.17543	0.317868	FALSE	FALSE	FALSE	1.35496
ENSG00000086619.13_2	ERO1B	0.350458	0.0267499	0.0810176	FALSE	FALSE	FALSE	2.21515
ENSG00000086666.18_5	ZFAND6	0.177898	0.0215685	0.0692816	FALSE	FALSE	FALSE	2.29788
ENSG00000086712.12_3	TXLNG	0.456654	2.46534e-09	2.60072e-07	TRUE	FALSE	FALSE	5.96374
ENSG00000086758.15_4	HUWE1	0.0674436	0.360736	0.524829	FALSE	FALSE	TRUE	0.913964
ENSG00000086827.8_3	ZW10	-0.0449534	0.24989	0.407097	FALSE	FALSE	FALSE	-1.15062
ENSG00000086848.14_4	ALG9	-0.10962	0.0966703	0.207618	FALSE	FALSE	TRUE	-1.66121
ENSG00000086991.12_2	NOX4	0.506738	0.113553	0.233869	FALSE	FALSE	FALSE	1.58242
ENSG00000087008.15_2	ACOX3	-0.182212	0.0106604	0.0411346	TRUE	FALSE	FALSE	-2.55364
ENSG00000087053.18_3	MTMR2	-0.166622	0.00114999	0.00755809	TRUE	FALSE	FALSE	-3.251
ENSG00000087074.7_3	PPP1R15A	-0.0910304	0.466453	0.622337	FALSE	FALSE	FALSE	-0.728263
ENSG00000087076.8_3	HSD17B14	-0.66355	0.0108818	0.0418077	TRUE	FALSE	FALSE	-2.54647
ENSG00000087077.13_3	TRIP6	-0.376394	6.15108e-07	2.40027e-05	TRUE	FALSE	FALSE	-4.98641
ENSG00000087086.14_3	FTL	-0.286891	0.0204438	0.0664972	FALSE	FALSE	FALSE	-2.3181
ENSG00000087087.19_4	SRRT	-0.20278	0.000329546	0.00292804	TRUE	FALSE	FALSE	-3.59089
ENSG00000087088.19_4	BAX	-0.28364	2.29097e-06	6.55585e-05	TRUE	FALSE	FALSE	-4.7259
ENSG00000087095.12_2	NLK	0.136844	0.0712567	0.166012	FALSE	FALSE	FALSE	1.80384
ENSG00000087111.20_3	PIGS	-0.257424	0.00580893	0.026208	TRUE	FALSE	TRUE	-2.75838
ENSG00000087116.15_4	ADAMTS2	0.17621	0.18122	0.325264	FALSE	FALSE	FALSE	1.33701
ENSG00000087152.15_2	ATXN7L3	-0.124131	0.0116556	0.0440329	TRUE	FALSE	FALSE	-2.5224
ENSG00000087157.18_3	PGS1	0.0229942	0.779213	0.866325	FALSE	FALSE	FALSE	0.280345
ENSG00000087191.12_3	PSMC5	-0.18668	0.000187023	0.00190718	TRUE	FALSE	FALSE	-3.73593
ENSG00000087206.16_4	UIMC1	-0.10622	0.0410369	0.111044	FALSE	FALSE	FALSE	-2.04316
ENSG00000087245.12_3	MMP2	0.0561167	0.555217	0.697763	FALSE	FALSE	FALSE	0.58996
ENSG00000087253.12_3	LPCAT2	-0.132863	0.446345	0.605108	FALSE	FALSE	FALSE	-0.761523
ENSG00000087263.16_2	OGFOD1	-0.090941	0.0886482	0.195032	FALSE	FALSE	FALSE	-1.70257
ENSG00000087266.15_5	SH3BP2	-0.199332	0.110963	0.230065	FALSE	FALSE	FALSE	-1.59388
ENSG00000087269.15_2	NOP14	-0.121837	0.0404554	0.109832	FALSE	FALSE	FALSE	-2.04907
ENSG00000087274.16_5	ADD1	-0.0461873	0.328903	0.494109	FALSE	FALSE	FALSE	-0.976326
ENSG00000087299.11_2	L2HGDH	-0.115351	0.113002	0.233104	FALSE	FALSE	TRUE	-1.58484
ENSG00000087301.8_3	TXNDC16	0.31268	0.00323324	0.0168099	TRUE	FALSE	FALSE	2.94465
ENSG00000087302.8_3	RTRAF	0.0183868	0.753557	0.847523	FALSE	FALSE	FALSE	0.313953
ENSG00000087303.17_3	NID2	0.534662	0.0138567	0.0500188	FALSE	FALSE	FALSE	2.46096
ENSG00000087338.4_2	GMCL1	0.171251	0.0109196	0.0419141	TRUE	FALSE	FALSE	2.54526
ENSG00000087365.15_4	SF3B2	-0.196919	8.79319e-05	0.00106892	TRUE	FALSE	FALSE	-3.92169
ENSG00000087448.10_3	KLHL42	0.183921	0.0034326	0.0176129	TRUE	FALSE	FALSE	2.92608
ENSG00000087460.24_5	GNAS	-0.144526	0.0227825	0.0720886	FALSE	FALSE	TRUE	-2.27706
ENSG00000087470.17_4	DNM1L	0.0586889	0.154511	0.291549	FALSE	FALSE	FALSE	1.42378
ENSG00000087494.15_3	PTHLH	0.822962	0.0188493	0.0624529	FALSE	FALSE	FALSE	2.3485
ENSG00000087495.16_3	PHACTR3	-0.107365	0.841885	0.908127	FALSE	FALSE	FALSE	-0.199483
ENSG00000087502.17_3	ERGIC2	0.21664	6.96823e-05	0.00089056	TRUE	FALSE	FALSE	3.97737
ENSG00000087510.6_2	TFAP2C	-0.657457	0.0520263	0.131939	FALSE	FALSE	FALSE	-1.94292
ENSG00000087586.17_2	AURKA	-0.705197	2.13114e-05	0.000355608	TRUE	FALSE	FALSE	-4.25069
ENSG00000087589.16_2	CASS4	-0.644076	0.160644	0.299133	FALSE	FALSE	FALSE	-1.40291
ENSG00000087842.10_2	PIR	0.185004	0.433411	0.59352	FALSE	FALSE	FALSE	0.783368
ENSG00000087884.14_5	AAMDC	-0.193018	0.0353496	0.0991176	FALSE	FALSE	FALSE	-2.10433
ENSG00000087903.12_4	RFX2	0.107675	0.305834	0.469018	FALSE	FALSE	FALSE	1.024
ENSG00000087995.15_2	METTL2A	-0.0404598	0.482101	0.636192	FALSE	FALSE	FALSE	-0.702927
ENSG00000088035.16_3	ALG6	0.295875	0.0029411	0.0156926	TRUE	FALSE	FALSE	2.97383
ENSG00000088038.18_4	CNOT3	-0.236932	0.000213045	0.00210977	TRUE	FALSE	TRUE	-3.70302
ENSG00000088179.8_5	PTPN4	0.211168	0.00138563	0.00879122	TRUE	TRUE	FALSE	3.19763
ENSG00000088205.12_2	DDX18	-0.00404179	0.919872	0.956747	FALSE	FALSE	FALSE	-0.100595
ENSG00000088247.17_4	KHSRP	-0.146802	0.000808532	0.00581433	TRUE	FALSE	FALSE	-3.34986
ENSG00000088256.8_2	GNA11	-0.150075	0.0209738	0.0679545	FALSE	FALSE	FALSE	-2.30846
ENSG00000088280.18_3	ASAP3	0.491617	1.79873e-06	5.44783e-05	TRUE	FALSE	FALSE	4.77481
ENSG00000088298.12_2	EDEM2	-0.159447	0.0335701	0.0958441	FALSE	FALSE	FALSE	-2.1252
ENSG00000088305.18_3	DNMT3B	-0.467808	0.00176458	0.0105807	TRUE	TRUE	FALSE	-3.12724
ENSG00000088325.15_2	TPX2	-0.627716	7.03354e-05	0.000897065	TRUE	FALSE	FALSE	-3.97515
ENSG00000088356.5_2	PDRG1	-0.0831909	0.318471	0.483159	FALSE	FALSE	FALSE	-0.997606
ENSG00000088367.21_4	EPB41L1	-0.0111407	0.899028	0.94345	FALSE	FALSE	TRUE	-0.126889
ENSG00000088387.18_3	DOCK9	-0.287555	0.0611982	0.148429	FALSE	FALSE	FALSE	-1.87206
ENSG00000088448.14_3	ANKRD10	0.246319	0.0180431	0.0604091	FALSE	FALSE	FALSE	2.36473
ENSG00000088451.10_2	TGDS	0.0696384	0.379007	0.541849	FALSE	FALSE	FALSE	0.879727
ENSG00000088543.14_2	C3orf18	-0.125475	0.125916	0.25171	FALSE	FALSE	FALSE	-1.53041
ENSG00000088682.13_3	COQ9	0.0418943	0.328635	0.494004	FALSE	FALSE	TRUE	0.976867
ENSG00000088727.12_3	KIF9	0.0156118	0.898155	0.943002	FALSE	FALSE	FALSE	0.127992
ENSG00000088756.12_3	ARHGAP28	0.736987	0.0213153	0.0687554	FALSE	FALSE	FALSE	2.30235
ENSG00000088766.11_3	CRLS1	0.082895	0.181289	0.325264	FALSE	FALSE	FALSE	1.3368
ENSG00000088808.17_4	PPP1R13B	-0.253793	0.051408	0.13087	FALSE	FALSE	FALSE	-1.94806
ENSG00000088812.17_3	ATRN	0.112352	0.0394749	0.107906	FALSE	FALSE	FALSE	2.0592
ENSG00000088826.17_3	SMOX	-0.0707155	0.652689	0.774664	FALSE	FALSE	FALSE	-0.45003
ENSG00000088832.16_3	FKBP1A	-0.119189	0.0744664	0.171342	FALSE	FALSE	FALSE	-1.78374
ENSG00000088833.17_4	NSFL1C	-0.165711	0.000268828	0.00252747	TRUE	FALSE	FALSE	-3.64362
ENSG00000088836.13_5	SLC4A11	-0.42278	0.038788	0.106515	FALSE	FALSE	FALSE	-2.06643
ENSG00000088854.12_3	C20orf194	0.0876498	0.198982	0.347298	FALSE	FALSE	FALSE	1.28446
ENSG00000088876.11_3	ZNF343	-0.1479	0.204886	0.354642	FALSE	FALSE	FALSE	-1.26775
ENSG00000088881.20_4	EBF4	0.627088	0.0675303	0.159844	FALSE	FALSE	FALSE	1.82813
ENSG00000088882.7_2	CPXM1	1.3108	0.000586758	0.00454792	TRUE	FALSE	FALSE	3.43766
ENSG00000088888.17_2	MAVS	-0.0894349	0.119647	0.242637	FALSE	FALSE	FALSE	-1.55626
ENSG00000088899.15_3	LZTS3	-0.147927	0.232773	0.386857	FALSE	FALSE	FALSE	-1.19325
ENSG00000088930.7_2	XRN2	0.0451398	0.353576	0.517957	FALSE	FALSE	FALSE	0.927676
ENSG00000088970.15_4	KIZ	0.274426	0.00406894	0.019941	TRUE	FALSE	FALSE	2.87277
ENSG00000088986.10_3	DYNLL1	-0.0766996	0.125047	0.250436	FALSE	FALSE	FALSE	-1.53393
ENSG00000089006.16_3	SNX5	0.150432	0.0285762	0.085059	FALSE	FALSE	FALSE	2.18928
ENSG00000089009.15_2	RPL6	0.054106	0.384197	0.546694	FALSE	FALSE	FALSE	0.87019
ENSG00000089022.13_2	MAPKAPK5	-0.0575601	0.117808	0.239737	FALSE	FALSE	FALSE	-1.56404
ENSG00000089041.16_3	P2RX7	0.683887	0.00625938	0.0276497	TRUE	FALSE	FALSE	2.73388
ENSG00000089048.14_2	ESF1	0.0936585	0.206355	0.356613	FALSE	TRUE	FALSE	1.26365
ENSG00000089050.15_3	RBBP9	0.10197	0.101454	0.215263	FALSE	FALSE	FALSE	1.63785
ENSG00000089053.12_2	ANAPC5	0.0347408	0.460532	0.61735	FALSE	FALSE	FALSE	0.73797
ENSG00000089057.14_4	SLC23A2	0.081769	0.256008	0.41348	FALSE	FALSE	FALSE	1.13588
ENSG00000089060.11_2	SLC8B1	0.014593	0.893773	0.940826	FALSE	FALSE	FALSE	0.133532
ENSG00000089063.14_3	TMEM230	0.235581	0.00206466	0.0119428	TRUE	FALSE	FALSE	3.08077
ENSG00000089091.16_4	DZANK1	0.134485	0.138547	0.269726	FALSE	FALSE	FALSE	1.48122
ENSG00000089094.18_3	KDM2B	-0.109087	0.071214	0.165979	FALSE	FALSE	FALSE	-1.80411
ENSG00000089123.15_3	TASP1	0.102644	0.251246	0.408352	FALSE	FALSE	FALSE	1.14733
ENSG00000089154.10_2	GCN1	-0.235796	5.26366e-05	0.000720022	TRUE	FALSE	FALSE	-4.0436
ENSG00000089157.15_3	RPLP0	-0.0267672	0.670122	0.786655	FALSE	FALSE	FALSE	-0.42598
ENSG00000089159.16_4	PXN	-0.24893	0.000130287	0.00144033	TRUE	FALSE	FALSE	-3.82591
ENSG00000089177.18_3	KIF16B	-0.154734	0.117796	0.239737	FALSE	FALSE	FALSE	-1.56409
ENSG00000089195.14_2	TRMT6	0.00538659	0.921787	0.957797	FALSE	FALSE	FALSE	0.0981831
ENSG00000089220.4_2	PEBP1	-0.108139	0.0393179	0.107685	FALSE	FALSE	FALSE	-2.06084
ENSG00000089225.19_2	TBX5	0.0179956	0.955304	0.977286	FALSE	FALSE	FALSE	0.0560474
ENSG00000089234.15_3	BRAP	0.0506181	0.332797	0.498395	FALSE	FALSE	FALSE	0.968495
ENSG00000089248.6_3	ERP29	-0.12462	0.173326	0.315656	FALSE	FALSE	FALSE	-1.36159
ENSG00000089280.18_2	FUS	-0.252186	0.00335843	0.017318	TRUE	FALSE	FALSE	-2.93287
ENSG00000089289.15_2	IGBP1	0.141266	0.0250601	0.0770814	FALSE	FALSE	FALSE	2.24047
ENSG00000089327.14_4	FXYD5	-0.547933	1.25815e-08	9.60826e-07	TRUE	FALSE	FALSE	-5.69165
ENSG00000089335.20_4	ZNF302	0.276168	0.000293157	0.00270714	TRUE	FALSE	FALSE	3.62127
ENSG00000089351.14_4	GRAMD1A	-0.0513192	0.481935	0.63604	FALSE	FALSE	FALSE	-0.703193
ENSG00000089472.16_3	HEPH	0.24243	0.199122	0.347444	FALSE	FALSE	FALSE	1.28406
ENSG00000089486.16_3	CDIP1	0.178337	0.168062	0.308377	FALSE	FALSE	FALSE	1.37846
ENSG00000089597.17_3	GANAB	-0.152127	0.0267975	0.08108	FALSE	FALSE	FALSE	-2.21445
ENSG00000089639.10_3	GMIP	-0.154261	0.115969	0.237081	FALSE	FALSE	FALSE	-1.57192
ENSG00000089682.16_4	RBM41	0.0885991	0.0550149	0.137432	FALSE	FALSE	FALSE	1.91876
ENSG00000089685.14_3	BIRC5	-0.847621	7.78129e-06	0.000164451	TRUE	FALSE	FALSE	-4.47111
ENSG00000089693.10_3	MLF2	-0.205	2.33971e-07	1.08674e-05	TRUE	FALSE	FALSE	-5.1701
ENSG00000089723.9_2	OTUB2	0.0193523	0.903288	0.946395	FALSE	FALSE	FALSE	0.121509
ENSG00000089737.16_3	DDX24	-0.105113	0.0589813	0.144977	FALSE	TRUE	FALSE	-1.88833
ENSG00000089775.11_2	ZBTB25	0.193633	0.0124531	0.0462872	TRUE	FALSE	FALSE	2.49904
ENSG00000089818.17_2	NECAP1	0.134278	0.00889404	0.0358875	TRUE	FALSE	TRUE	2.6161
ENSG00000089876.11_4	DHX32	0.177516	0.0215198	0.0691477	FALSE	FALSE	FALSE	2.29874
ENSG00000089902.9_2	RCOR1	-0.0972799	0.0646301	0.154715	FALSE	TRUE	FALSE	-1.84781
ENSG00000089916.17_5	GPATCH2L	0.0714212	0.138264	0.269259	FALSE	FALSE	FALSE	1.48229
ENSG00000090006.17_2	LTBP4	0.198117	0.222034	0.374661	FALSE	FALSE	FALSE	1.22114
ENSG00000090013.10_3	BLVRB	-0.250864	0.00418168	0.0203493	TRUE	FALSE	FALSE	-2.86412
ENSG00000090020.10_2	SLC9A1	-0.137398	0.128288	0.255009	FALSE	FALSE	FALSE	-1.52089
ENSG00000090054.14_3	SPTLC1	0.191772	6.72602e-05	0.000864933	TRUE	FALSE	FALSE	3.98578
ENSG00000090060.17_3	PAPOLA	0.108357	0.0136069	0.0492811	TRUE	FALSE	FALSE	2.46748
ENSG00000090061.17_4	CCNK	-0.068319	0.210924	0.361749	FALSE	FALSE	TRUE	-1.25103
ENSG00000090097.21_4	PCBP4	-0.377225	3.25281e-06	8.48923e-05	TRUE	FALSE	FALSE	-4.65417
ENSG00000090238.11_3	YPEL3	0.0952626	0.270466	0.429434	FALSE	FALSE	FALSE	1.10199
ENSG00000090263.15_3	MRPS33	0.134807	0.0221059	0.0705395	FALSE	FALSE	FALSE	2.28854
ENSG00000090266.12_4	NDUFB2	-0.214209	0.00372868	0.0187231	TRUE	FALSE	FALSE	-2.90025
ENSG00000090273.13_3	NUDC	-0.260747	7.86714e-07	2.92329e-05	TRUE	FALSE	FALSE	-4.93863
ENSG00000090316.15_3	MAEA	-0.0422106	0.361225	0.525234	FALSE	FALSE	FALSE	-0.913033
ENSG00000090339.8_2	ICAM1	0.841535	0.00827908	0.0339367	TRUE	FALSE	FALSE	2.64047
ENSG00000090372.14_3	STRN4	-0.128408	0.00664328	0.0290058	TRUE	FALSE	FALSE	-2.71422
ENSG00000090376.10_3	IRAK3	0.279379	0.0349387	0.0982865	FALSE	FALSE	FALSE	2.10907
ENSG00000090432.6_2	MUL1	-0.00569996	0.942161	0.97022	FALSE	FALSE	FALSE	-0.0725536
ENSG00000090447.11_2	TFAP4	-0.156616	0.129865	0.257112	FALSE	FALSE	FALSE	-1.51463
ENSG00000090470.14_4	PDCD7	0.0150836	0.791965	0.875234	FALSE	FALSE	FALSE	0.26376
ENSG00000090487.10_2	SPG21	0.133487	0.028886	0.0856739	FALSE	FALSE	FALSE	2.18504
ENSG00000090520.11_3	DNAJB11	0.0297532	0.639378	0.764404	FALSE	FALSE	FALSE	0.468568
ENSG00000090530.9_3	P3H2	0.0861627	0.725666	0.828065	FALSE	FALSE	FALSE	0.350896
ENSG00000090539.15_4	CHRD	-0.157414	0.586708	0.722388	FALSE	FALSE	FALSE	-0.543612
ENSG00000090554.12_3	FLT3LG	-0.00297313	0.977751	0.989448	FALSE	FALSE	FALSE	-0.027889
ENSG00000090565.15_6	RAB11FIP3	0.0111241	0.866985	0.92436	FALSE	FALSE	FALSE	0.167489
ENSG00000090581.9_3	GNPTG	0.0691951	0.284549	0.445229	FALSE	FALSE	FALSE	1.07016
ENSG00000090612.20_4	ZNF268	0.266132	0.000406598	0.00344543	TRUE	FALSE	FALSE	3.53576
ENSG00000090615.14_4	GOLGA3	-0.0713509	0.281666	0.441696	FALSE	FALSE	FALSE	-1.07658
ENSG00000090621.13_4	PABPC4	0.117375	0.0599805	0.146618	FALSE	FALSE	FALSE	1.88094
ENSG00000090661.11_3	CERS4	1.93792	2.05025e-06	6.04774e-05	TRUE	FALSE	FALSE	4.74841
ENSG00000090674.15_3	MCOLN1	-0.0671975	0.528023	0.673929	FALSE	FALSE	TRUE	-0.631027
ENSG00000090686.15_2	USP48	0.0753593	0.0392232	0.107521	FALSE	FALSE	FALSE	2.06184
ENSG00000090776.5_2	EFNB1	0.261906	0.0761114	0.174353	FALSE	FALSE	TRUE	1.77371
ENSG00000090857.13_2	PDPR	-0.0759138	0.586683	0.722388	FALSE	FALSE	FALSE	-0.543649
ENSG00000090861.15_3	AARS	-0.0975747	0.265629	0.424297	FALSE	FALSE	FALSE	-1.11319
ENSG00000090863.11_3	GLG1	0.030403	0.629335	0.756321	FALSE	FALSE	FALSE	0.482662
ENSG00000090889.11_2	KIF4A	-0.625654	0.000851268	0.00603277	TRUE	FALSE	TRUE	-3.33556
ENSG00000090905.18_3	TNRC6A	-0.0652891	0.332642	0.498222	FALSE	TRUE	FALSE	-0.968807
ENSG00000090924.14_4	PLEKHG2	-0.215217	0.0263888	0.080119	FALSE	FALSE	FALSE	-2.22044
ENSG00000090971.4_2	NAT14	-0.0775522	0.460601	0.617375	FALSE	FALSE	FALSE	-0.737857
ENSG00000090975.12_3	PITPNM2	-0.0150297	0.894318	0.941037	FALSE	FALSE	FALSE	-0.132842
ENSG00000090989.17_3	EXOC1	0.0877736	0.0298593	0.0877038	FALSE	FALSE	FALSE	2.17195
ENSG00000091009.7_3	RBM27	0.171423	0.0199456	0.0651318	FALSE	FALSE	FALSE	2.32737
ENSG00000091039.16_4	OSBPL8	0.457266	0.0032051	0.0167013	TRUE	FALSE	FALSE	2.94735
ENSG00000091073.19_3	DTX2	-0.323657	0.00250218	0.0138802	TRUE	FALSE	FALSE	-3.02308
ENSG00000091127.13_2	PUS7	0.0153576	0.84683	0.911723	FALSE	FALSE	TRUE	0.193165
ENSG00000091129.19_5	NRCAM	0.279322	0.422145	0.583291	FALSE	FALSE	FALSE	0.802705
ENSG00000091136.13_2	LAMB1	0.210143	0.15513	0.29232	FALSE	FALSE	TRUE	1.42164
ENSG00000091140.13_2	DLD	-0.0121342	0.735498	0.835258	FALSE	FALSE	TRUE	-0.337821
ENSG00000091157.13_4	WDR7	0.107348	0.0394085	0.107791	FALSE	FALSE	FALSE	2.0599
ENSG00000091164.12_3	TXNL1	0.0918868	0.0465958	0.122213	FALSE	FALSE	FALSE	1.98996
ENSG00000091317.7_2	CMTM6	0.173272	0.000393811	0.00336225	TRUE	FALSE	FALSE	3.5442
ENSG00000091409.14_4	ITGA6	-0.00543357	0.982779	0.99122	FALSE	FALSE	FALSE	-0.0215845
ENSG00000091436.16_2	MAP3K20	0.321859	0.000421426	0.0035326	TRUE	FALSE	FALSE	3.52629
ENSG00000091483.6_2	FH	-0.044519	0.349939	0.514655	FALSE	FALSE	TRUE	-0.934708
ENSG00000091490.10_4	SEL1L3	-0.0204015	0.937539	0.967534	FALSE	FALSE	FALSE	-0.0783637
ENSG00000091527.15_3	CDV3	-0.0264434	0.625232	0.752826	FALSE	FALSE	FALSE	-0.488449
ENSG00000091542.8_2	ALKBH5	-0.00099329	0.985798	0.992978	FALSE	FALSE	FALSE	-0.0178001
ENSG00000091592.15_4	NLRP1	-0.0706902	0.482711	0.636525	FALSE	FALSE	FALSE	-0.701948
ENSG00000091622.15_3	PITPNM3	-0.719554	0.0670176	0.158956	FALSE	FALSE	FALSE	-1.83156
ENSG00000091640.7_2	SPAG7	-0.146394	0.0117802	0.0442887	TRUE	FALSE	FALSE	-2.51866
ENSG00000091651.8_3	ORC6	-0.356196	0.0222939	0.0709937	FALSE	FALSE	TRUE	-2.28532
ENSG00000091656.16_5	ZFHX4	0.461324	0.00133886	0.00856871	TRUE	FALSE	FALSE	3.20752
ENSG00000091732.16_3	ZC3HC1	-0.192805	0.000170854	0.0017738	TRUE	FALSE	FALSE	-3.75862
ENSG00000091844.7_2	RGS17	0.54841	0.0226568	0.0717961	FALSE	FALSE	FALSE	2.27917
ENSG00000091947.9_2	TMEM101	-0.195474	0.000825595	0.00589278	TRUE	FALSE	FALSE	-3.34407
ENSG00000091986.15_3	CCDC80	0.177576	0.26775	0.426646	FALSE	FALSE	FALSE	1.10826
ENSG00000092010.14_3	PSME1	-0.114438	0.143486	0.277131	FALSE	FALSE	FALSE	-1.46293
ENSG00000092020.10_3	PPP2R3C	0.0830336	0.0820354	0.18393	FALSE	FALSE	FALSE	1.739
ENSG00000092036.18_4	HAUS4	0.0179489	0.842503	0.908599	FALSE	FALSE	FALSE	0.198693
ENSG00000092068.19_4	SLC7A8	0.144155	0.347079	0.511658	FALSE	FALSE	FALSE	0.940269
ENSG00000092094.10_3	OSGEP	-0.119451	0.1415	0.274259	FALSE	FALSE	TRUE	-1.47023
ENSG00000092096.16_4	SLC22A17	0.0317196	0.804941	0.883365	FALSE	FALSE	FALSE	0.246957
ENSG00000092098.16_4	RNF31	-0.160246	0.0156244	0.0543884	FALSE	FALSE	FALSE	-2.41757
ENSG00000092108.20_4	SCFD1	0.0358816	0.452042	0.610514	FALSE	FALSE	FALSE	0.752015
ENSG00000092140.15_4	G2E3	-0.00898432	0.922342	0.958293	FALSE	FALSE	FALSE	-0.0974845
ENSG00000092148.12_4	HECTD1	0.187064	0.00156734	0.00965374	TRUE	FALSE	FALSE	3.16192
ENSG00000092199.17_6	HNRNPC	-0.073785	0.261103	0.41895	FALSE	FALSE	FALSE	-1.12379
ENSG00000092201.9_2	SUPT16H	-0.0362759	0.381374	0.544108	FALSE	FALSE	FALSE	-0.875368
ENSG00000092203.13_6	TOX4	-0.130482	0.00134271	0.00858451	TRUE	FALSE	FALSE	-3.20669
ENSG00000092208.17_4	GEMIN2	-0.0735535	0.352155	0.516571	FALSE	FALSE	FALSE	-0.930418
ENSG00000092330.16_4	TINF2	-0.070148	0.126094	0.251905	FALSE	FALSE	TRUE	-1.52969
ENSG00000092439.14_5	TRPM7	0.226897	2.53378e-05	0.000412294	TRUE	FALSE	FALSE	4.21177
ENSG00000092445.11_3	TYRO3	-0.418387	0.000518777	0.00415288	TRUE	FALSE	FALSE	-3.47087
ENSG00000092470.11_2	WDR76	-0.295464	0.00270533	0.0146864	TRUE	FALSE	FALSE	-2.99938
ENSG00000092531.9_2	SNAP23	0.0896887	0.0410439	0.111044	FALSE	FALSE	FALSE	2.04309
ENSG00000092607.14_3	TBX15	0.356079	0.000301308	0.0027538	TRUE	FALSE	FALSE	3.61417
ENSG00000092621.12_4	PHGDH	-0.0928869	0.419468	0.580754	FALSE	FALSE	TRUE	-0.807345
ENSG00000092820.17_3	EZR	-0.72139	6.91349e-06	0.000149929	TRUE	FALSE	FALSE	-4.49633
ENSG00000092841.18_5	MYL6	-0.499031	2.87147e-08	1.95323e-06	TRUE	FALSE	FALSE	-5.5491
ENSG00000092847.11_3	AGO1	-0.0380603	0.478007	0.632666	FALSE	TRUE	FALSE	-0.709512
ENSG00000092853.13_3	CLSPN	-0.498011	0.00364286	0.0183737	TRUE	FALSE	FALSE	-2.90754
ENSG00000092871.16_3	RFFL	-0.0187608	0.803694	0.882701	FALSE	FALSE	FALSE	-0.248569
ENSG00000092931.11_3	MFSD11	0.164257	0.00331307	0.0171406	TRUE	FALSE	FALSE	2.93709
ENSG00000092964.17_5	DPYSL2	0.2935	0.00126358	0.0081667	TRUE	FALSE	FALSE	3.22413
ENSG00000092969.11_3	TGFB2	-0.345659	0.229566	0.383267	FALSE	FALSE	FALSE	-1.20148
ENSG00000092978.10_2	GPATCH2	0.0982799	0.0811734	0.182574	FALSE	FALSE	FALSE	1.74392
ENSG00000093000.18_3	NUP50	0.0917281	0.282491	0.442766	FALSE	FALSE	FALSE	1.07474
ENSG00000093009.9_2	CDC45	-0.513431	0.00476027	0.0226004	TRUE	FALSE	TRUE	-2.82282
ENSG00000093010.13_4	COMT	-0.290085	5.62655e-06	0.000127809	TRUE	FALSE	FALSE	-4.53996
ENSG00000093072.16_6	ADA2	0.180878	0.606267	0.737346	FALSE	FALSE	FALSE	0.515409
ENSG00000093144.18_5	ECHDC1	0.11432	0.0604656	0.147295	FALSE	FALSE	FALSE	1.87738
ENSG00000093167.17_4	LRRFIP2	-0.339766	3.91552e-05	0.000577492	TRUE	FALSE	FALSE	-4.11241
ENSG00000093183.13_4	SEC22C	0.00246322	0.956734	0.977848	FALSE	FALSE	FALSE	0.054253
ENSG00000093217.10_3	XYLB	-0.200317	0.00921165	0.0368703	TRUE	FALSE	FALSE	-2.6041
ENSG00000094631.19_4	HDAC6	-0.125452	0.0871488	0.19255	FALSE	FALSE	FALSE	-1.71063
ENSG00000094804.10_3	CDC6	-0.163137	0.258545	0.41624	FALSE	FALSE	TRUE	-1.12984
ENSG00000094841.13_3	UPRT	0.0859509	0.10301	0.217887	FALSE	FALSE	FALSE	1.63043
ENSG00000094880.10_2	CDC23	-0.0454075	0.277277	0.43676	FALSE	FALSE	FALSE	-1.08646
ENSG00000094914.12_3	AAAS	-0.121364	0.029318	0.0866247	FALSE	FALSE	TRUE	-2.17918
ENSG00000094916.15_4	CBX5	-0.0640765	0.184267	0.329327	FALSE	TRUE	FALSE	-1.32773
ENSG00000094975.13_3	SUCO	0.105257	0.0831409	0.185973	FALSE	FALSE	FALSE	1.73275
ENSG00000095002.14_4	MSH2	-0.00354429	0.968243	0.984895	FALSE	FALSE	FALSE	-0.0398122
ENSG00000095015.5_2	MAP3K1	-0.0860528	0.596249	0.729506	FALSE	FALSE	FALSE	-0.529802
ENSG00000095059.15_4	DHPS	-0.128102	0.0493404	0.127267	FALSE	FALSE	TRUE	-1.96564
ENSG00000095066.11_6	HOOK2	-0.105515	0.215457	0.366594	FALSE	FALSE	FALSE	-1.2387
ENSG00000095139.13_2	ARCN1	-0.0333529	0.439133	0.599049	FALSE	FALSE	TRUE	-0.773659
ENSG00000095209.11_3	TMEM38B	0.135613	0.338677	0.503806	FALSE	FALSE	FALSE	0.956783
ENSG00000095261.13_1	PSMD5	0.0962414	0.0440903	0.117373	FALSE	FALSE	FALSE	2.01323
ENSG00000095303.15_5	PTGS1	-0.121257	0.727047	0.82878	FALSE	FALSE	FALSE	-0.349057
ENSG00000095319.14_3	NUP188	-0.202393	0.000678643	0.00507677	TRUE	FALSE	FALSE	-3.39807
ENSG00000095321.16_4	CRAT	-0.16018	0.0138942	0.0501173	FALSE	FALSE	FALSE	-2.45999
ENSG00000095380.10_2	NANS	-0.232656	6.12329e-05	0.00080659	TRUE	FALSE	TRUE	-4.00801
ENSG00000095383.19_3	TBC1D2	-0.25762	0.229497	0.383255	FALSE	FALSE	FALSE	-1.20165
ENSG00000095397.13_5	WHRN	0.0536599	0.693346	0.804734	FALSE	FALSE	FALSE	0.394318
ENSG00000095485.17_3	CWF19L1	-0.172469	0.0473414	0.123346	FALSE	FALSE	FALSE	-1.98323
ENSG00000095539.15_4	SEMA4G	0.216268	0.283615	0.44408	FALSE	FALSE	FALSE	1.07223
ENSG00000095564.13_2	BTAF1	0.11522	0.136814	0.26723	FALSE	FALSE	FALSE	1.48776
ENSG00000095574.11_2	IKZF5	0.209623	0.00120268	0.00785053	TRUE	FALSE	FALSE	3.23824
ENSG00000095637.22_5	SORBS1	1.20592	0.00186524	0.011067	TRUE	FALSE	FALSE	3.11089
ENSG00000095739.10_2	BAMBI	0.662606	0.045201	0.119456	FALSE	FALSE	FALSE	2.00278
ENSG00000095752.6_4	IL11	-0.509326	0.165543	0.305232	FALSE	FALSE	FALSE	-1.38667
ENSG00000095787.21_4	WAC	0.0749421	0.0551918	0.137764	FALSE	FALSE	TRUE	1.91736
ENSG00000095794.19_5	CREM	0.236679	0.00677763	0.0294067	TRUE	FALSE	FALSE	2.70758
ENSG00000095906.16_4	NUBP2	-0.148256	0.123084	0.2478	FALSE	FALSE	FALSE	-1.54196
ENSG00000095951.16_3	HIVEP1	0.429629	6.08841e-06	0.000135579	TRUE	FALSE	FALSE	4.5233
ENSG00000096060.14_2	FKBP5	-0.0399443	0.815945	0.890564	FALSE	TRUE	FALSE	-0.232764
ENSG00000096063.15_4	SRPK1	-0.0150922	0.703707	0.81315	FALSE	FALSE	FALSE	-0.380322
ENSG00000096070.19_4	BRPF3	0.0901173	0.18331	0.327963	FALSE	FALSE	FALSE	1.33063
ENSG00000096080.11_3	MRPS18A	-0.121267	0.0166172	0.0568739	FALSE	FALSE	FALSE	-2.39507
ENSG00000096092.5_2	TMEM14A	0.00104514	0.990379	0.995596	FALSE	FALSE	FALSE	0.0120588
ENSG00000096093.15_3	EFHC1	0.201342	0.0139406	0.0501976	FALSE	FALSE	FALSE	2.45879
ENSG00000096384.19_2	HSP90AB1	-0.143031	0.000608413	0.00468771	TRUE	FALSE	FALSE	-3.42784
ENSG00000096401.7_2	CDC5L	-0.0315308	0.359618	0.523754	FALSE	FALSE	FALSE	-0.916093
ENSG00000096433.10_2	ITPR3	-0.0522264	0.713424	0.819329	FALSE	FALSE	FALSE	-0.367261
ENSG00000096654.15_2	ZNF184	0.206961	0.0774378	0.176353	FALSE	FALSE	FALSE	1.76575
ENSG00000096696.13_3	DSP	-1.08969	0.00450429	0.021532	TRUE	FALSE	FALSE	-2.8405
ENSG00000096717.11_2	SIRT1	0.296772	0.000457899	0.00376427	TRUE	FALSE	FALSE	3.50425
ENSG00000096746.17_2	HNRNPH3	-0.157305	0.0185785	0.0617695	FALSE	FALSE	FALSE	-2.35388
ENSG00000096872.16_3	IFT74	0.191486	0.00301189	0.0159269	TRUE	FALSE	FALSE	2.96652
ENSG00000096968.13_3	JAK2	0.320537	0.000167284	0.00174401	TRUE	FALSE	FALSE	3.7639
ENSG00000097007.17_4	ABL1	0.10095	0.196746	0.344603	FALSE	FALSE	FALSE	1.29088
ENSG00000097021.19_3	ACOT7	-0.372362	0.000890805	0.00623313	TRUE	FALSE	FALSE	-3.32292
ENSG00000097033.14_3	SH3GLB1	0.0175008	0.64547	0.769054	FALSE	FALSE	FALSE	0.460065
ENSG00000097046.12_2	CDC7	0.116188	0.286744	0.447573	FALSE	FALSE	FALSE	1.06529
ENSG00000097096.8_2	SYDE2	0.136157	0.300239	0.462407	FALSE	FALSE	FALSE	1.03592
ENSG00000099139.13_3	PCSK5	0.638531	2.10641e-05	0.000352428	TRUE	FALSE	FALSE	4.2533
ENSG00000099194.5_2	SCD	-0.110955	0.658302	0.778505	FALSE	FALSE	FALSE	-0.442259
ENSG00000099203.6_3	TMED1	-0.235855	0.000471699	0.00386043	TRUE	FALSE	FALSE	-3.49633
ENSG00000099204.19_5	ABLIM1	1.04332	0.00514252	0.0239305	TRUE	FALSE	FALSE	2.79797
ENSG00000099219.13_2	ERMP1	0.00469499	0.965025	0.983192	FALSE	FALSE	FALSE	0.0438482
ENSG00000099246.16_2	RAB18	0.190763	0.00732429	0.0311702	TRUE	FALSE	TRUE	2.68173
ENSG00000099250.17_5	NRP1	-0.0941353	0.375561	0.538841	FALSE	FALSE	FALSE	-0.886105
ENSG00000099256.18_2	PRTFDC1	-0.0939109	0.377307	0.540536	FALSE	FALSE	FALSE	-0.882869
ENSG00000099284.13_2	H2AFY2	-0.379698	0.00382331	0.0190294	TRUE	FALSE	FALSE	-2.89238
ENSG00000099290.16_4	WASHC2A	-0.00954277	0.962569	0.981653	FALSE	FALSE	FALSE	-0.0469302
ENSG00000099308.10_4	MAST3	-0.139485	0.227849	0.381423	FALSE	FALSE	FALSE	-1.20592
ENSG00000099326.8_2	MZF1	-0.0567309	0.563223	0.704057	FALSE	FALSE	FALSE	-0.578061
ENSG00000099330.8_2	OCEL1	0.153212	0.132734	0.261891	FALSE	FALSE	FALSE	1.50341
ENSG00000099331.13_4	MYO9B	-0.181543	0.00131536	0.0084487	TRUE	FALSE	FALSE	-3.21261
ENSG00000099337.4_2	KCNK6	-0.336504	0.134115	0.264048	FALSE	FALSE	FALSE	-1.49807
ENSG00000099341.11_4	PSMD8	-0.18539	8.94172e-06	0.000183372	TRUE	FALSE	FALSE	-4.4413
ENSG00000099364.16_4	FBXL19	-0.211157	0.00163485	0.00995625	TRUE	FALSE	FALSE	-3.14962
ENSG00000099365.10_2	STX1B	-0.720268	0.00544521	0.0250118	TRUE	FALSE	TRUE	-2.77944
ENSG00000099377.13_3	HSD3B7	-0.340259	0.0426488	0.114381	FALSE	FALSE	FALSE	-2.02713
ENSG00000099381.17_2	SETD1A	-0.0227443	0.697549	0.807967	FALSE	FALSE	TRUE	-0.388631
ENSG00000099385.11_5	BCL7C	-0.227922	0.000596217	0.00460503	TRUE	FALSE	FALSE	-3.43333
ENSG00000099622.13_3	CIRBP	-0.040697	0.667056	0.78446	FALSE	FALSE	FALSE	-0.430192
ENSG00000099624.7_4	ATP5F1D	-0.0957301	0.399474	0.560994	FALSE	FALSE	TRUE	-0.842561
ENSG00000099625.13_4	CBARP	0.165856	0.356279	0.520352	FALSE	FALSE	FALSE	0.922479
ENSG00000099783.11_5	HNRNPM	-0.246589	7.27799e-06	0.000155802	TRUE	FALSE	FALSE	-4.48539
ENSG00000099785.10_2	MARCH2	0.108968	0.322752	0.48799	FALSE	FALSE	FALSE	0.988818
ENSG00000099795.6_2	NDUFB7	-0.229295	0.00194572	0.0114517	TRUE	FALSE	FALSE	-3.09839
ENSG00000099797.14_4	TECR	-0.159943	0.0199297	0.0651141	FALSE	FALSE	FALSE	-2.32767
ENSG00000099800.7_3	TIMM13	-0.174767	0.000534259	0.00423047	TRUE	FALSE	FALSE	-3.46296
ENSG00000099804.8_2	CDC34	-0.150273	0.01395	0.050212	FALSE	FALSE	FALSE	-2.45855
ENSG00000099810.19_4	MTAP	0.0838498	0.160116	0.298551	FALSE	FALSE	FALSE	1.40468
ENSG00000099814.15_3	CEP170B	-0.298194	0.00140347	0.00888174	TRUE	FALSE	FALSE	-3.19394
ENSG00000099817.11_2	POLR2E	-0.178377	0.00135127	0.00862151	TRUE	FALSE	FALSE	-3.20486
ENSG00000099821.13_2	POLRMT	-0.189194	0.00327692	0.0169821	TRUE	FALSE	FALSE	-2.94049
ENSG00000099822.2_2	HCN2	0.052059	0.724181	0.827232	FALSE	FALSE	FALSE	0.352877
ENSG00000099860.8_3	GADD45B	0.118611	0.58377	0.719838	FALSE	FALSE	FALSE	0.547887
ENSG00000099864.17_4	PALM	2.12462	3.4265e-05	0.000522069	TRUE	FALSE	FALSE	4.14309
ENSG00000099875.14_4	MKNK2	-0.110628	0.425826	0.586489	FALSE	FALSE	FALSE	-0.796354
ENSG00000099889.13_3	ARVCF	0.374594	0.0148684	0.0525586	FALSE	FALSE	FALSE	2.43557
ENSG00000099899.14_6	TRMT2A	-0.176014	0.000312343	0.00282767	TRUE	FALSE	FALSE	-3.60484
ENSG00000099901.16_4	RANBP1	-0.152505	0.00639074	0.0280804	TRUE	FALSE	FALSE	-2.72703
ENSG00000099904.15_3	ZDHHC8	-0.106333	0.157524	0.295133	FALSE	FALSE	FALSE	-1.41345
ENSG00000099910.16_3	KLHL22	-0.0660279	0.110448	0.229335	FALSE	FALSE	FALSE	-1.59618
ENSG00000099917.17_4	MED15	-0.26593	3.34858e-06	8.684e-05	TRUE	FALSE	FALSE	-4.64819
ENSG00000099940.11_3	SNAP29	0.0265876	0.52015	0.667044	FALSE	FALSE	TRUE	0.643114
ENSG00000099942.12_2	CRKL	0.0457258	0.389062	0.551035	FALSE	FALSE	FALSE	0.861319
ENSG00000099949.19_4	LZTR1	-0.14369	0.027242	0.0821285	FALSE	FALSE	TRUE	-2.20803
ENSG00000099953.9_3	MMP11	0.267762	0.341266	0.506313	FALSE	FALSE	FALSE	0.951667
ENSG00000099956.19_5	SMARCB1	-0.253889	1.02345e-07	5.61231e-06	TRUE	TRUE	TRUE	-5.32251
ENSG00000099957.16_3	P2RX6	-0.298499	0.311626	0.475478	FALSE	FALSE	FALSE	-1.01182
ENSG00000099968.17_2	BCL2L13	0.0418195	0.462382	0.619029	FALSE	FALSE	FALSE	0.73493
ENSG00000099991.17_4	CABIN1	-0.171734	0.000650699	0.00493628	TRUE	FALSE	FALSE	-3.40955
ENSG00000099992.15_4	TBC1D10A	-0.168053	0.028738	0.085418	FALSE	FALSE	FALSE	-2.18706
ENSG00000099995.18_4	SF3A1	-0.118663	0.0609616	0.148073	FALSE	FALSE	FALSE	-1.87377
ENSG00000099998.17_5	GGT5	0.888238	0.0483198	0.125309	FALSE	FALSE	FALSE	1.97455
ENSG00000099999.14_5	RNF215	0.0311391	0.652882	0.774745	FALSE	FALSE	FALSE	0.449762
ENSG00000100003.17_3	SEC14L2	-0.212154	0.101047	0.214611	FALSE	FALSE	FALSE	-1.6398
ENSG00000100014.19_5	SPECC1L	0.0153703	0.753247	0.847318	FALSE	FALSE	FALSE	0.31436
ENSG00000100023.18_3	PPIL2	-0.150574	0.00209939	0.0120819	TRUE	FALSE	FALSE	-3.0758
ENSG00000100028.11_3	SNRPD3	-0.172743	0.0210259	0.0680702	FALSE	FALSE	FALSE	-2.30752
ENSG00000100029.17_3	PES1	-0.284758	2.31305e-08	1.60854e-06	TRUE	FALSE	FALSE	-5.58679
ENSG00000100030.14_2	MAPK1	-0.0280548	0.469524	0.625296	FALSE	FALSE	TRUE	-0.723253
ENSG00000100034.13_3	PPM1F	-0.133971	0.0380975	0.105001	FALSE	FALSE	FALSE	-2.0738
ENSG00000100036.12_3	SLC35E4	-0.00748599	0.956942	0.977848	FALSE	FALSE	FALSE	-0.0539918
ENSG00000100038.19_3	TOP3B	-0.100086	0.175228	0.317687	FALSE	FALSE	FALSE	-1.3556
ENSG00000100056.11_5	ESS2	-0.190378	0.00673519	0.0292941	TRUE	FALSE	FALSE	-2.70966
ENSG00000100058.12_2	CRYBB2P1	-0.0577335	0.614826	0.744409	FALSE	FALSE	FALSE	-0.503197
ENSG00000100065.14_3	CARD10	0.328079	0.312296	0.476283	FALSE	FALSE	FALSE	1.01042
ENSG00000100068.12_5	LRP5L	-0.276115	0.0952336	0.20524	FALSE	FALSE	FALSE	-1.66841
ENSG00000100075.9_2	SLC25A1	-0.347542	2.76566e-06	7.54421e-05	TRUE	FALSE	FALSE	-4.6875
ENSG00000100077.14_5	GRK3	-0.224893	0.231734	0.385697	FALSE	FALSE	FALSE	-1.1959
ENSG00000100083.18_3	GGA1	-0.120335	0.00578879	0.0261367	TRUE	FALSE	FALSE	-2.75951
ENSG00000100084.14_3	HIRA	-0.140176	0.00370345	0.0186039	TRUE	TRUE	FALSE	-2.90238
ENSG00000100097.11_2	LGALS1	-0.530145	6.45571e-05	0.000840593	TRUE	FALSE	FALSE	-3.9955
ENSG00000100099.20_4	HPS4	-0.00818844	0.87787	0.931473	FALSE	FALSE	FALSE	-0.15367
ENSG00000100100.12_4	PIK3IP1	0.196888	0.196099	0.343663	FALSE	FALSE	FALSE	1.29275
ENSG00000100104.13_3	SRRD	0.0207467	0.695579	0.806498	FALSE	FALSE	FALSE	0.391295
ENSG00000100105.17_3	PATZ1	-0.0260986	0.691474	0.803161	FALSE	FALSE	FALSE	-0.396855
ENSG00000100106.20_6	TRIOBP	0.0170824	0.890928	0.939933	FALSE	FALSE	FALSE	0.13713
ENSG00000100109.16_3	TFIP11	-0.139507	0.00323354	0.0168099	TRUE	FALSE	FALSE	-2.94462
ENSG00000100116.16_4	GCAT	-0.31928	0.00375224	0.0187884	TRUE	FALSE	FALSE	-2.89827
ENSG00000100124.14_3	ANKRD54	-0.179878	6.38297e-05	0.000832864	TRUE	FALSE	FALSE	-3.99819
ENSG00000100129.17_5	EIF3L	0.104841	0.147087	0.28177	FALSE	FALSE	FALSE	1.4499
ENSG00000100138.14_3	SNU13	-0.0486682	0.199023	0.347321	FALSE	FALSE	FALSE	-1.28434
ENSG00000100139.13_3	MICALL1	-0.282499	0.00489909	0.0230863	TRUE	FALSE	FALSE	-2.8136
ENSG00000100142.14_3	POLR2F	-0.151699	0.000676863	0.00507001	TRUE	FALSE	FALSE	-3.39878
ENSG00000100147.13_2	CCDC134	-0.323772	0.00172904	0.0104026	TRUE	FALSE	FALSE	-3.13321
ENSG00000100150.17_5	DEPDC5	-0.0178853	0.743208	0.840566	FALSE	FALSE	TRUE	-0.327608
ENSG00000100151.15_2	PICK1	-0.159403	0.15548	0.292713	FALSE	FALSE	FALSE	-1.42044
ENSG00000100154.14_4	TTC28	0.263522	0.000390016	0.0033413	TRUE	FALSE	FALSE	3.54675
ENSG00000100162.14_2	CENPM	-0.821879	1.61281e-06	5.04429e-05	TRUE	FALSE	FALSE	-4.79672
ENSG00000100181.22_6	TPTEP1	-0.0247681	0.954805	0.977239	FALSE	FALSE	FALSE	-0.0566737
ENSG00000100196.10_2	KDELR3	-0.0464472	0.593123	0.72748	FALSE	FALSE	FALSE	-0.534315
ENSG00000100201.20_2	DDX17	0.0238384	0.762342	0.854262	FALSE	FALSE	FALSE	0.302407
ENSG00000100206.9_2	DMC1	-0.327976	0.076852	0.175529	FALSE	FALSE	FALSE	-1.76925
ENSG00000100207.18_5	TCF20	0.01582	0.761436	0.853695	FALSE	FALSE	TRUE	0.303595
ENSG00000100209.9_2	HSCB	0.171922	0.0144132	0.051463	FALSE	FALSE	FALSE	2.4468
ENSG00000100211.10_2	CBY1	-0.0355553	0.5253	0.671349	FALSE	FALSE	FALSE	-0.635196
ENSG00000100216.5_2	TOMM22	-0.149462	0.000618953	0.00474721	TRUE	FALSE	FALSE	-3.42317
ENSG00000100219.16_5	XBP1	0.183097	0.00728389	0.0310726	TRUE	FALSE	FALSE	2.68358
ENSG00000100220.11_2	RTCB	-0.155791	0.00269925	0.0146662	TRUE	FALSE	FALSE	-3.00006
ENSG00000100221.10_3	JOSD1	0.0631985	0.335005	0.500018	FALSE	FALSE	FALSE	0.964081
ENSG00000100225.17_4	FBXO7	-0.0702248	0.0395344	0.108017	FALSE	FALSE	FALSE	-2.05858
ENSG00000100226.15_3	GTPBP1	-0.100361	0.0921939	0.200319	FALSE	FALSE	FALSE	-1.68394
ENSG00000100227.17_3	POLDIP3	-0.0601943	0.207717	0.358174	FALSE	FALSE	FALSE	-1.25987
ENSG00000100228.12_2	RAB36	0.162755	0.152014	0.288104	FALSE	FALSE	FALSE	1.43246
ENSG00000100234.11_2	TIMP3	0.575681	0.0141795	0.0508665	FALSE	FALSE	FALSE	2.45268
ENSG00000100239.15_3	PPP6R2	-0.14626	0.000540908	0.00426964	TRUE	FALSE	FALSE	-3.45964
ENSG00000100241.20_3	SBF1	-0.0730795	0.284961	0.445516	FALSE	FALSE	FALSE	-1.06924
ENSG00000100242.15_4	SUN2	-0.399649	1.79688e-05	0.000311093	TRUE	FALSE	FALSE	-4.28874
ENSG00000100243.20_3	CYB5R3	-0.106289	0.29529	0.457161	FALSE	FALSE	TRUE	-1.04659
ENSG00000100246.12_3	DNAL4	-0.088948	0.152262	0.288399	FALSE	FALSE	FALSE	-1.43159
ENSG00000100258.17_4	LMF2	-0.204377	0.0308076	0.0898741	FALSE	FALSE	FALSE	-2.15955
ENSG00000100263.13_3	RHBDD3	-0.109564	0.138601	0.269774	FALSE	FALSE	FALSE	-1.48102
ENSG00000100266.18_3	PACSIN2	-0.159629	0.0146966	0.05218	FALSE	FALSE	FALSE	-2.43977
ENSG00000100271.16_2	TTLL1	0.0939796	0.224079	0.377081	FALSE	FALSE	FALSE	1.21575
ENSG00000100280.16_3	AP1B1	-0.405942	1.05552e-24	6.56955e-21	TRUE	FALSE	FALSE	-10.2611
ENSG00000100281.13_3	HMGXB4	0.0550523	0.279225	0.439066	FALSE	FALSE	FALSE	1.08206
ENSG00000100284.20_5	TOM1	-0.256757	0.000420924	0.00353077	TRUE	FALSE	FALSE	-3.5266
ENSG00000100285.9_2	NEFH	0.401213	0.0904739	0.197759	FALSE	FALSE	FALSE	1.6929
ENSG00000100288.19_3	CHKB	-0.0269858	0.825611	0.897577	FALSE	FALSE	TRUE	-0.220335
ENSG00000100292.16_2	HMOX1	-0.284066	0.182034	0.326396	FALSE	FALSE	FALSE	-1.33452
ENSG00000100294.12_2	MCAT	-0.0222476	0.747464	0.843175	FALSE	FALSE	FALSE	-0.321985
ENSG00000100296.13_3	THOC5	-0.110104	0.122454	0.246852	FALSE	FALSE	FALSE	-1.54455
ENSG00000100297.15_3	MCM5	-0.542181	5.39783e-06	0.000123978	TRUE	FALSE	FALSE	-4.5487
ENSG00000100299.17_2	ARSA	-0.228492	0.0650753	0.155481	FALSE	FALSE	TRUE	-1.84474
ENSG00000100300.17_2	TSPO	-0.235601	0.109628	0.228203	FALSE	FALSE	FALSE	-1.59987
ENSG00000100304.12_3	TTLL12	-0.248605	0.00158156	0.00971801	TRUE	FALSE	FALSE	-3.15929
ENSG00000100307.12_4	CBX7	-0.101235	0.397117	0.558819	FALSE	FALSE	FALSE	-0.846781
ENSG00000100316.15_4	RPL3	-0.033926	0.603424	0.735117	FALSE	TRUE	FALSE	-0.519483
ENSG00000100319.12_2	ZMAT5	-0.231597	1.39935e-06	4.55997e-05	TRUE	FALSE	FALSE	-4.8251
ENSG00000100320.22_4	RBFOX2	-0.013121	0.848483	0.912692	FALSE	FALSE	FALSE	-0.191054
ENSG00000100321.14_5	SYNGR1	0.357833	0.0178763	0.0600282	FALSE	FALSE	FALSE	2.36817
ENSG00000100324.13_2	TAB1	-0.0848103	0.0669701	0.15891	FALSE	FALSE	FALSE	-1.83187
ENSG00000100325.14_4	ASCC2	-0.193223	6.04996e-06	0.000134964	TRUE	FALSE	FALSE	-4.52464
ENSG00000100330.15_4	MTMR3	-0.0723021	0.189523	0.33569	FALSE	FALSE	FALSE	-1.31199
ENSG00000100335.14_4	MIEF1	0.00789906	0.892503	0.940456	FALSE	FALSE	FALSE	0.135137
ENSG00000100336.17_3	APOL4	0.958129	0.0103206	0.0401664	TRUE	FALSE	FALSE	2.5649
ENSG00000100342.20_2	APOL1	0.209001	0.508409	0.65773	FALSE	FALSE	FALSE	0.661317
ENSG00000100344.10_3	PNPLA3	-0.945287	9.39478e-06	0.000190466	TRUE	FALSE	FALSE	-4.43065
ENSG00000100345.21_3	MYH9	-0.614181	9.68238e-11	1.65104e-08	TRUE	FALSE	FALSE	-6.47183
ENSG00000100347.14_3	SAMM50	-0.105037	0.0325104	0.0934617	FALSE	FALSE	FALSE	-2.13808
ENSG00000100348.9_2	TXN2	-0.098296	0.0335514	0.0958128	FALSE	FALSE	FALSE	-2.12542
ENSG00000100350.14_3	FOXRED2	-0.0180524	0.855311	0.916809	FALSE	FALSE	FALSE	-0.182347
ENSG00000100353.17_2	EIF3D	-0.0904302	0.0546595	0.136819	FALSE	FALSE	FALSE	-1.92157
ENSG00000100354.20_5	TNRC6B	0.0717655	0.303758	0.466409	FALSE	TRUE	FALSE	1.02841
ENSG00000100359.20_3	SGSM3	-0.318264	0.00100815	0.00686135	TRUE	FALSE	FALSE	-3.28824
ENSG00000100360.14_3	IFT27	0.0996345	0.277917	0.437635	FALSE	FALSE	FALSE	1.08501
ENSG00000100364.18_4	KIAA0930	0.0715118	0.372488	0.536337	FALSE	FALSE	FALSE	0.891822
ENSG00000100372.14_4	SLC25A17	0.0721968	0.201318	0.350245	FALSE	FALSE	FALSE	1.27781
ENSG00000100376.11_2	FAM118A	0.0811732	0.757268	0.850151	FALSE	FALSE	FALSE	0.30907
ENSG00000100379.17_5	KCTD17	-0.22345	0.000270241	0.00253247	TRUE	FALSE	FALSE	-3.64227
ENSG00000100380.13_3	ST13	0.0870735	0.0523104	0.132478	FALSE	FALSE	FALSE	1.94057
ENSG00000100387.8_2	RBX1	-0.0697959	0.382105	0.544856	FALSE	FALSE	FALSE	-0.874025
ENSG00000100393.12_3	EP300	0.0951349	0.131908	0.260551	FALSE	FALSE	TRUE	1.50662
ENSG00000100395.14_2	L3MBTL2	-0.0231467	0.643409	0.767529	FALSE	FALSE	FALSE	-0.462938
ENSG00000100401.19_3	RANGAP1	-0.411843	1.38913e-05	0.00025886	TRUE	FALSE	FALSE	-4.34557
ENSG00000100403.11_2	ZC3H7B	-0.271872	9.06506e-06	0.000184684	TRUE	FALSE	FALSE	-4.43835
ENSG00000100410.7_2	PHF5A	-0.0808598	0.136907	0.26737	FALSE	FALSE	FALSE	-1.48741
ENSG00000100412.15_2	ACO2	-0.179516	0.00014548	0.00156385	TRUE	FALSE	TRUE	-3.79866
ENSG00000100413.16_2	POLR3H	-0.0653211	0.229072	0.382917	FALSE	FALSE	FALSE	-1.20275
ENSG00000100416.13_3	TRMU	-0.275719	5.50558e-05	0.000747366	TRUE	FALSE	FALSE	-4.03306
ENSG00000100417.11_2	PMM1	-0.296795	1.90834e-08	1.34972e-06	TRUE	FALSE	FALSE	-5.62011
ENSG00000100418.7_2	DESI1	-0.0210589	0.737646	0.836344	FALSE	FALSE	FALSE	-0.334972
ENSG00000100422.13_2	CERK	0.0207705	0.735939	0.835258	FALSE	FALSE	FALSE	0.337236
ENSG00000100425.18_3	BRD1	0.109453	0.0516182	0.131292	FALSE	FALSE	FALSE	1.9463
ENSG00000100426.6_3	ZBED4	-0.0746981	0.215989	0.367149	FALSE	FALSE	FALSE	-1.23726
ENSG00000100429.17_3	HDAC10	-0.192308	0.127627	0.254029	FALSE	FALSE	FALSE	-1.52353
ENSG00000100439.10_2	ABHD4	0.0881343	0.574652	0.713	FALSE	FALSE	FALSE	0.561213
ENSG00000100441.9_3	KHNYN	-0.146933	0.0234553	0.0734386	FALSE	FALSE	FALSE	-2.26594
ENSG00000100442.10_2	FKBP3	-0.0491421	0.452993	0.611512	FALSE	FALSE	FALSE	-0.750435
ENSG00000100445.17_4	SDR39U1	-0.00870874	0.882792	0.934518	FALSE	FALSE	FALSE	-0.14743
ENSG00000100461.17_4	RBM23	0.0330092	0.501978	0.6528	FALSE	FALSE	FALSE	0.67138
ENSG00000100462.15_4	PRMT5	-0.12587	0.0059022	0.026495	TRUE	FALSE	FALSE	-2.75317
ENSG00000100478.14_4	AP4S1	-0.118504	0.11344	0.233715	FALSE	TRUE	TRUE	-1.58292
ENSG00000100479.12_2	POLE2	-0.266156	0.0219377	0.0700746	FALSE	FALSE	FALSE	-2.29144
ENSG00000100483.13_3	VCPKMT	0.166492	0.0676527	0.160072	FALSE	FALSE	FALSE	1.82731
ENSG00000100485.11_2	SOS2	0.163894	0.000872857	0.00614903	TRUE	FALSE	FALSE	3.32859
ENSG00000100490.9_2	CDKL1	-0.228009	0.214254	0.365348	FALSE	FALSE	FALSE	-1.24195
ENSG00000100503.23_4	NIN	-0.15968	0.0275067	0.0827262	FALSE	FALSE	FALSE	-2.20425
ENSG00000100504.16_2	PYGL	-0.108443	0.300085	0.462252	FALSE	FALSE	FALSE	-1.03625
ENSG00000100519.11_4	PSMC6	-0.0415121	0.290277	0.45122	FALSE	FALSE	FALSE	-1.05751
ENSG00000100522.9_3	GNPNAT1	0.13485	0.0185254	0.0616504	FALSE	FALSE	FALSE	2.35495
ENSG00000100523.14_4	DDHD1	0.308411	1.08565e-06	3.80682e-05	TRUE	FALSE	FALSE	4.87544
ENSG00000100526.19_4	CDKN3	-0.57028	0.00076307	0.00556455	TRUE	FALSE	FALSE	-3.36585
ENSG00000100528.11_3	CNIH1	0.330922	1.75767e-05	0.000306102	TRUE	FALSE	FALSE	4.29364
ENSG00000100532.11_2	CGRRF1	0.207487	0.00424155	0.0205844	TRUE	FALSE	FALSE	2.85962
ENSG00000100554.11_3	ATP6V1D	-0.0772697	0.217841	0.36939	FALSE	FALSE	FALSE	-1.23229
ENSG00000100558.8_2	PLEK2	-1.02557	9.02617e-06	0.000184193	TRUE	FALSE	FALSE	-4.43928
ENSG00000100564.8_3	PIGH	0.29274	0.000206192	0.00206026	TRUE	FALSE	FALSE	3.71131
ENSG00000100567.12_4	PSMA3	0.00108157	0.983453	0.991578	FALSE	FALSE	FALSE	0.0207398
ENSG00000100568.10_4	VTI1B	0.071551	0.208609	0.359216	FALSE	FALSE	FALSE	1.2574
ENSG00000100575.13_2	TIMM9	0.0893145	0.175221	0.317687	FALSE	FALSE	FALSE	1.35562
ENSG00000100577.18_2	GSTZ1	-0.302715	0.000577488	0.00449337	TRUE	FALSE	FALSE	-3.44197
ENSG00000100578.14_5	KIAA0586	-0.0267834	0.707219	0.81574	FALSE	FALSE	TRUE	-0.375593
ENSG00000100580.7_2	TMED8	0.144574	0.00988533	0.0388546	TRUE	FALSE	FALSE	2.57981
ENSG00000100591.7_3	AHSA1	-0.125736	0.0228961	0.0723377	FALSE	FALSE	FALSE	-2.27516
ENSG00000100592.15_3	DAAM1	0.369375	0.0365232	0.101732	FALSE	FALSE	FALSE	2.09105
ENSG00000100596.6_3	SPTLC2	0.120352	0.154204	0.291061	FALSE	FALSE	FALSE	1.42484
ENSG00000100599.15_5	RIN3	-0.194024	0.04655	0.122145	FALSE	FALSE	FALSE	-1.99037
ENSG00000100600.14_3	LGMN	0.0294871	0.811936	0.887642	FALSE	FALSE	FALSE	0.237929
ENSG00000100601.9_3	ALKBH1	-0.0638333	0.493538	0.645603	FALSE	FALSE	FALSE	-0.684693
ENSG00000100603.13_2	SNW1	-0.0468986	0.23212	0.386133	FALSE	FALSE	FALSE	-1.19491
ENSG00000100605.16_4	ITPK1	-0.0539132	0.527272	0.673247	FALSE	FALSE	FALSE	-0.632176
ENSG00000100612.13_2	DHRS7	-0.0430387	0.601179	0.733674	FALSE	FALSE	FALSE	-0.522706
ENSG00000100614.17_5	PPM1A	0.128248	0.000794762	0.00572855	TRUE	FALSE	FALSE	3.35461
ENSG00000100625.8_3	SIX4	0.282802	0.0773906	0.17631	FALSE	FALSE	FALSE	1.76603
ENSG00000100626.16_3	GALNT16	0.762593	0.0218855	0.0699616	FALSE	FALSE	FALSE	2.29235
ENSG00000100629.16_5	CEP128	-0.216174	0.0975966	0.209138	FALSE	FALSE	FALSE	-1.65662
ENSG00000100632.10_2	ERH	-0.0244571	0.717718	0.822472	FALSE	FALSE	FALSE	-0.36151
ENSG00000100644.16_4	HIF1A	0.251577	0.0289294	0.0857414	FALSE	FALSE	FALSE	2.18445
ENSG00000100647.7_2	SUSD6	0.306414	0.00116095	0.00761408	TRUE	FALSE	FALSE	3.2483
ENSG00000100650.15_3	SRSF5	0.0739494	0.468401	0.6244	FALSE	FALSE	FALSE	0.725084
ENSG00000100664.10_3	EIF5	0.261689	0.0176327	0.0594024	FALSE	FALSE	FALSE	2.37324
ENSG00000100697.14_3	DICER1	0.0873218	0.188905	0.335083	FALSE	FALSE	FALSE	1.31382
ENSG00000100711.13_2	ZFYVE21	0.0505922	0.42343	0.584223	FALSE	FALSE	FALSE	0.800485
ENSG00000100714.15_5	MTHFD1	-0.25811	8.13799e-06	0.000170331	TRUE	FALSE	FALSE	-4.46152
ENSG00000100722.19_4	ZC3H14	0.025573	0.552405	0.694763	FALSE	FALSE	TRUE	0.59416
ENSG00000100726.14_2	TELO2	-0.224618	0.0649918	0.155341	FALSE	FALSE	TRUE	-1.84531
ENSG00000100731.15_4	PCNX1	0.119332	0.141159	0.273702	FALSE	FALSE	FALSE	1.47149
ENSG00000100739.10_3	BDKRB1	0.278128	0.341873	0.506924	FALSE	FALSE	FALSE	0.950472
ENSG00000100744.14_4	GSKIP	-0.0510862	0.571014	0.710301	FALSE	FALSE	FALSE	-0.566559
ENSG00000100749.7_3	VRK1	-0.110778	0.178182	0.321449	FALSE	FALSE	FALSE	-1.34638
ENSG00000100764.13_3	PSMC1	-0.174562	0.00109055	0.0072828	TRUE	FALSE	FALSE	-3.26606
ENSG00000100767.16_4	PAPLN	0.479612	0.0253627	0.077742	FALSE	FALSE	FALSE	2.23583
ENSG00000100784.11_5	RPS6KA5	0.17041	0.316469	0.481119	FALSE	FALSE	FALSE	1.00174
ENSG00000100796.17_4	PPP4R3A	0.0852859	0.0666084	0.158256	FALSE	FALSE	FALSE	1.83431
ENSG00000100802.14_3	C14orf93	0.188046	0.0344072	0.0972749	FALSE	FALSE	FALSE	2.11527
ENSG00000100804.18_3	PSMB5	-0.124297	0.010903	0.0418763	TRUE	FALSE	FALSE	-2.54579
ENSG00000100811.12_3	YY1	0.120479	0.00678554	0.0294201	TRUE	TRUE	TRUE	2.70719
ENSG00000100813.14_5	ACIN1	-0.0953933	0.0853715	0.189464	FALSE	FALSE	FALSE	-1.72034
ENSG00000100814.17_2	CCNB1IP1	0.0583586	0.48794	0.640908	FALSE	FALSE	FALSE	0.693588
ENSG00000100815.12_6	TRIP11	0.106162	0.147339	0.282141	FALSE	FALSE	FALSE	1.449
ENSG00000100823.11_3	APEX1	-0.0484673	0.33015	0.495264	FALSE	FALSE	FALSE	-0.973813
ENSG00000100836.10_4	PABPN1	-0.180702	0.0311535	0.0906282	FALSE	FALSE	FALSE	-2.15511
ENSG00000100842.12_2	EFS	-0.0632559	0.531481	0.676816	FALSE	FALSE	FALSE	-0.625747
ENSG00000100852.12_3	ARHGAP5	0.186199	0.00942605	0.0375353	TRUE	FALSE	FALSE	2.5962
ENSG00000100865.14_2	CINP	-0.0911636	0.0212305	0.068603	FALSE	FALSE	FALSE	-2.30386
ENSG00000100883.11_3	SRP54	-0.107529	0.0404679	0.109832	FALSE	FALSE	FALSE	-2.04894
ENSG00000100888.13_4	CHD8	-0.0479886	0.499203	0.650213	FALSE	FALSE	TRUE	-0.675744
ENSG00000100889.11_2	PCK2	-0.313448	0.0114994	0.0435996	TRUE	FALSE	FALSE	-2.52714
ENSG00000100890.15_4	KIAA0391	-0.0767131	0.274861	0.434046	FALSE	FALSE	FALSE	-1.09194
ENSG00000100897.17_4	DCAF11	-0.168301	0.000913633	0.00636781	TRUE	FALSE	FALSE	-3.31585
ENSG00000100902.10_5	PSMA6	-0.134274	0.0910356	0.198357	FALSE	FALSE	FALSE	-1.68996
ENSG00000100906.10_2	NFKBIA	0.559152	0.100668	0.214099	FALSE	FALSE	FALSE	1.64162
ENSG00000100908.13_2	EMC9	-0.437601	0.000524136	0.00418234	TRUE	FALSE	FALSE	-3.46811
ENSG00000100911.15_3	PSME2	-0.189833	0.00612097	0.0271733	TRUE	FALSE	FALSE	-2.74123
ENSG00000100916.13_3	BRMS1L	0.188635	0.00302435	0.0159657	TRUE	FALSE	FALSE	2.96525
ENSG00000100918.12_4	REC8	-0.0414875	0.833122	0.9018	FALSE	FALSE	FALSE	-0.2107
ENSG00000100926.14_4	TM9SF1	0.0516429	0.522543	0.669165	FALSE	FALSE	FALSE	0.63943
ENSG00000100934.14_3	SEC23A	-0.0686998	0.309324	0.473262	FALSE	FALSE	FALSE	-1.01664
ENSG00000100938.17_2	GMPR2	-0.0196496	0.707719	0.81609	FALSE	FALSE	FALSE	-0.374921
ENSG00000100941.8_2	PNN	-0.105086	0.246471	0.40308	FALSE	FALSE	FALSE	-1.15896
ENSG00000100949.14_2	RABGGTA	-0.126775	0.0243952	0.0755026	FALSE	FALSE	FALSE	-2.25085
ENSG00000100968.13_2	NFATC4	-0.126828	0.223331	0.376258	FALSE	FALSE	FALSE	-1.21772
ENSG00000100979.14_3	PLTP	0.308276	0.0111886	0.0427095	TRUE	FALSE	FALSE	2.53675
ENSG00000100982.11_3	PCIF1	-0.138125	0.0025725	0.0141246	TRUE	FALSE	FALSE	-3.01468
ENSG00000100983.10_4	GSS	-0.282907	7.25927e-06	0.000155799	TRUE	FALSE	FALSE	-4.48594
ENSG00000100991.11_3	TRPC4AP	-0.0968615	0.0306014	0.0893774	FALSE	FALSE	FALSE	-2.16222
ENSG00000100994.11_3	PYGB	-0.170907	0.0447778	0.118645	FALSE	FALSE	FALSE	-2.00674
ENSG00000100997.18_3	ABHD12	-0.323773	0.000705304	0.00522908	TRUE	FALSE	FALSE	-3.38751
ENSG00000101000.5_4	PROCR	0.507249	0.0228809	0.0723214	FALSE	FALSE	FALSE	2.27542
ENSG00000101003.9_2	GINS1	-0.303586	0.0159163	0.0550528	FALSE	FALSE	FALSE	-2.41083
ENSG00000101004.14_3	NINL	0.044033	0.656501	0.777113	FALSE	FALSE	FALSE	0.44475
ENSG00000101017.13_5	CD40	0.191376	0.441637	0.60128	FALSE	FALSE	FALSE	0.769431
ENSG00000101019.21_3	UQCC1	-0.0153427	0.801562	0.881435	FALSE	FALSE	FALSE	-0.251326
ENSG00000101040.19_4	ZMYND8	0.0719418	0.317468	0.482167	FALSE	FALSE	FALSE	0.999675
ENSG00000101052.12_2	IFT52	0.0815314	0.231372	0.385288	FALSE	FALSE	FALSE	1.19683
ENSG00000101057.15_2	MYBL2	-0.718622	2.28535e-05	0.000378298	TRUE	FALSE	FALSE	-4.23502
ENSG00000101079.20_3	NDRG3	-0.09416	0.164628	0.303903	FALSE	FALSE	FALSE	-1.38967
ENSG00000101084.17_4	RAB5IF	0.00217736	0.981806	0.990788	FALSE	FALSE	FALSE	0.0228042
ENSG00000101096.19_2	NFATC2	-1.3822	0.00168585	0.0101921	TRUE	FALSE	FALSE	-3.14063
ENSG00000101104.12_2	PABPC1L	-0.231502	0.172383	0.314471	FALSE	FALSE	FALSE	-1.36459
ENSG00000101109.11_2	STK4	-0.0425787	0.437183	0.597174	FALSE	FALSE	FALSE	-0.77696
ENSG00000101126.16_4	ADNP	0.110805	0.00657673	0.0287455	TRUE	FALSE	TRUE	2.71755
ENSG00000101132.9_2	PFDN4	0.209556	0.0330003	0.094608	FALSE	FALSE	FALSE	2.13208
ENSG00000101134.11_2	DOK5	0.221501	0.477824	0.632651	FALSE	FALSE	FALSE	0.709806
ENSG00000101138.11_3	CSTF1	-0.0524258	0.392166	0.553899	FALSE	FALSE	FALSE	-0.855696
ENSG00000101146.12_3	RAE1	-0.160556	0.00102365	0.00694242	TRUE	FALSE	FALSE	-3.28395
ENSG00000101150.17_4	TPD52L2	-0.0696842	0.218613	0.370295	FALSE	FALSE	FALSE	-1.23022
ENSG00000101152.10_2	DNAJC5	-0.150118	0.0235788	0.0736348	FALSE	FALSE	FALSE	-2.26392
ENSG00000101158.13_3	NELFCD	-0.196965	0.000802835	0.00578004	TRUE	FALSE	FALSE	-3.35182
ENSG00000101160.13_2	CTSZ	-0.568493	1.17205e-05	0.000224803	TRUE	FALSE	FALSE	-4.38272
ENSG00000101161.7_2	PRPF6	-0.181289	6.54021e-05	0.000849818	TRUE	FALSE	FALSE	-3.99242
ENSG00000101166.15_2	PRELID3B	0.140919	0.037377	0.103462	FALSE	FALSE	FALSE	2.08162
ENSG00000101181.17_3	MTG2	-0.172303	0.0294989	0.0870013	FALSE	FALSE	FALSE	-2.17675
ENSG00000101182.14_3	PSMA7	-0.202431	4.41625e-05	0.000633335	TRUE	FALSE	FALSE	-4.08455
ENSG00000101189.6_2	MRGBP	-0.135934	0.0609092	0.148061	FALSE	FALSE	FALSE	-1.87415
ENSG00000101190.12_2	TCFL5	0.252911	0.000685914	0.00512193	TRUE	FALSE	FALSE	3.39515
ENSG00000101191.16_3	DIDO1	0.0507639	0.379293	0.542008	FALSE	FALSE	FALSE	0.8792
ENSG00000101193.7_2	GID8	0.0432861	0.346408	0.511153	FALSE	FALSE	FALSE	0.94158
ENSG00000101194.17_4	SLC17A9	-0.833501	2.72413e-05	0.000438114	TRUE	FALSE	FALSE	-4.19538
ENSG00000101199.12_5	ARFGAP1	-0.261194	0.000140362	0.00152463	TRUE	FALSE	FALSE	-3.80753
ENSG00000101216.10_2	GMEB2	-0.101962	0.190693	0.337036	FALSE	FALSE	FALSE	-1.30853
ENSG00000101220.17_2	C20orf27	-0.287848	0.00720959	0.030819	TRUE	FALSE	FALSE	-2.687
ENSG00000101224.17_4	CDC25B	-0.154125	0.16984	0.310953	FALSE	FALSE	FALSE	-1.37272
ENSG00000101236.16_2	RNF24	0.269433	0.0167787	0.0572852	FALSE	FALSE	FALSE	2.39152
ENSG00000101246.19_2	ARFRP1	-0.211175	0.00153616	0.009542	TRUE	FALSE	FALSE	-3.16776
ENSG00000101247.17_3	NDUFAF5	-0.0725383	0.307524	0.470971	FALSE	FALSE	FALSE	-1.02043
ENSG00000101255.10_3	TRIB3	0.0958067	0.618801	0.747486	FALSE	FALSE	FALSE	0.49755
ENSG00000101265.15_2	RASSF2	0.0775736	0.774418	0.863153	FALSE	FALSE	FALSE	0.286601
ENSG00000101266.18_4	CSNK2A1	-0.0144827	0.731594	0.832515	FALSE	FALSE	TRUE	-0.343006
ENSG00000101290.13_3	CDS2	-0.0670692	0.198945	0.347282	FALSE	FALSE	FALSE	-1.28456
ENSG00000101294.17_5	HM13	-0.0661682	0.317299	0.482145	FALSE	FALSE	FALSE	-1.00002
ENSG00000101298.14_4	SNPH	-0.0351328	0.670971	0.786908	FALSE	FALSE	FALSE	-0.424816
ENSG00000101307.15_3	SIRPB1	-0.482753	0.546743	0.68992	FALSE	FALSE	FALSE	-0.602647
ENSG00000101310.16_5	SEC23B	-0.0811717	0.228119	0.381721	FALSE	FALSE	TRUE	-1.20522
ENSG00000101311.15_2	FERMT1	-0.403436	0.067555	0.159872	FALSE	FALSE	FALSE	-1.82796
ENSG00000101333.16_3	PLCB4	-1.3843	2.39609e-05	0.000392455	TRUE	FALSE	FALSE	-4.22437
ENSG00000101335.9_2	MYL9	-0.459441	0.00565081	0.0256814	TRUE	FALSE	FALSE	-2.76738
ENSG00000101337.15_3	TM9SF4	-0.00984932	0.8414	0.907839	FALSE	FALSE	FALSE	-0.200103
ENSG00000101343.14_3	CRNKL1	0.0909473	0.0622992	0.150495	FALSE	FALSE	FALSE	1.86416
ENSG00000101346.13_3	POFUT1	0.0413755	0.475316	0.630714	FALSE	FALSE	FALSE	0.713857
ENSG00000101347.9_4	SAMHD1	0.402337	6.95422e-05	0.000889683	TRUE	FALSE	TRUE	3.97785
ENSG00000101350.7_2	KIF3B	0.0225938	0.675179	0.79028	FALSE	FALSE	FALSE	0.419051
ENSG00000101353.14_5	MROH8	0.179043	0.135142	0.26513	FALSE	FALSE	FALSE	1.49413
ENSG00000101361.16_4	NOP56	-0.144914	0.00502627	0.0235569	TRUE	FALSE	FALSE	-2.80535
ENSG00000101363.12_2	MANBAL	-0.133119	0.0305511	0.0892724	FALSE	FALSE	FALSE	-2.16287
ENSG00000101365.20_3	IDH3B	-0.182448	1.74271e-05	0.000305539	TRUE	FALSE	FALSE	-4.29554
ENSG00000101367.8_2	MAPRE1	-0.150551	0.00158167	0.00971801	TRUE	FALSE	FALSE	-3.15927
ENSG00000101384.12_3	JAG1	0.529758	0.0280745	0.0839471	FALSE	FALSE	FALSE	2.19624
ENSG00000101391.20_4	CDK5RAP1	-0.146752	0.0170994	0.0580141	FALSE	FALSE	FALSE	-2.38456
ENSG00000101400.5_2	SNTA1	-0.296316	0.0158641	0.054962	FALSE	FALSE	FALSE	-2.41203
ENSG00000101407.12_2	TTI1	0.0349142	0.561893	0.70295	FALSE	FALSE	FALSE	0.580032
ENSG00000101412.12_2	E2F1	-0.324419	0.0276282	0.0829511	FALSE	FALSE	FALSE	-2.20253
ENSG00000101413.11_2	RPRD1B	0.211795	0.00977626	0.0385476	TRUE	FALSE	FALSE	2.58364
ENSG00000101417.11_2	PXMP4	-0.00400246	0.952213	0.975487	FALSE	FALSE	FALSE	-0.0599286
ENSG00000101421.3_2	CHMP4B	-0.0433415	0.416849	0.578412	FALSE	TRUE	FALSE	-0.811901
ENSG00000101439.8_3	CST3	0.133011	0.212852	0.363804	FALSE	FALSE	FALSE	1.24576
ENSG00000101442.9_2	ACTR5	-0.125285	0.075705	0.173582	FALSE	FALSE	FALSE	-1.77617
ENSG00000101444.12_3	AHCY	-0.0999879	0.0975964	0.209138	FALSE	TRUE	FALSE	-1.65662
ENSG00000101447.14_3	FAM83D	-0.605634	0.000496235	0.00400767	TRUE	FALSE	FALSE	-3.48278
ENSG00000101452.14_4	DHX35	-0.0373756	0.573224	0.712058	FALSE	FALSE	FALSE	-0.56331
ENSG00000101457.12_3	DNTTIP1	-0.134863	0.0209819	0.0679633	FALSE	FALSE	FALSE	-2.30831
ENSG00000101460.12_2	MAP1LC3A	-0.121747	0.252039	0.4091	FALSE	FALSE	FALSE	-1.14541
ENSG00000101464.10_4	PIGU	-0.0806643	0.220555	0.372975	FALSE	FALSE	TRUE	-1.22505
ENSG00000101473.16_3	ACOT8	-0.213413	0.000663676	0.00500087	TRUE	FALSE	FALSE	-3.40416
ENSG00000101474.11_3	APMAP	-0.135879	0.0657619	0.1568	FALSE	FALSE	FALSE	-1.84004
ENSG00000101493.10_3	ZNF516	-0.00236208	0.976054	0.988916	FALSE	FALSE	FALSE	-0.0300168
ENSG00000101544.8_3	ADNP2	0.120059	0.175664	0.318245	FALSE	FALSE	FALSE	1.35423
ENSG00000101546.12_3	RBFA	-0.293093	6.3728e-09	5.50893e-07	TRUE	FALSE	FALSE	-5.80667
ENSG00000101557.14_3	USP14	0.0113695	0.832524	0.901602	FALSE	FALSE	FALSE	0.211465
ENSG00000101558.13_4	VAPA	0.106524	0.0169569	0.0576405	FALSE	FALSE	FALSE	2.38764
ENSG00000101574.14_3	METTL4	0.121084	0.0818698	0.183666	FALSE	FALSE	FALSE	1.73994
ENSG00000101577.9_3	LPIN2	0.0416264	0.433032	0.593393	FALSE	FALSE	FALSE	0.784014
ENSG00000101596.15_4	SMCHD1	0.25093	5.08735e-06	0.00011926	TRUE	FALSE	FALSE	4.56115
ENSG00000101608.12_4	MYL12A	-0.188204	0.0418097	0.112456	FALSE	FALSE	FALSE	-2.03541
ENSG00000101624.10_3	CEP76	0.120316	0.0610604	0.148251	FALSE	FALSE	FALSE	1.87306
ENSG00000101639.18_4	CEP192	0.0672264	0.423197	0.584031	FALSE	FALSE	FALSE	0.800887
ENSG00000101654.17_4	RNMT	0.154273	0.00023429	0.0022696	TRUE	FALSE	FALSE	3.67885
ENSG00000101665.9_3	SMAD7	-0.124822	0.600535	0.733247	FALSE	FALSE	FALSE	-0.523632
ENSG00000101680.14_2	LAMA1	-0.0555197	0.873555	0.928371	FALSE	FALSE	TRUE	-0.159144
ENSG00000101745.16_3	ANKRD12	0.292475	0.000249463	0.00237955	TRUE	FALSE	FALSE	3.66281
ENSG00000101751.10_3	POLI	0.172035	0.0577325	0.142449	FALSE	FALSE	FALSE	1.89772
ENSG00000101752.11_2	MIB1	0.12846	0.14581	0.280229	FALSE	FALSE	FALSE	1.45449
ENSG00000101773.18_4	RBBP8	0.128298	0.0756649	0.173522	FALSE	FALSE	FALSE	1.77641
ENSG00000101782.14_3	RIOK3	0.0565518	0.306214	0.469486	FALSE	FALSE	FALSE	1.0232
ENSG00000101811.13_3	CSTF2	-0.206111	9.62127e-07	3.47147e-05	TRUE	FALSE	FALSE	-4.89923
ENSG00000101825.7_2	MXRA5	-0.13636	0.651523	0.773861	FALSE	FALSE	FALSE	-0.451647
ENSG00000101843.18_2	PSMD10	0.0569476	0.382184	0.544889	FALSE	FALSE	FALSE	0.873879
ENSG00000101844.17_3	ATG4A	0.0352257	0.562151	0.703141	FALSE	FALSE	FALSE	0.579649
ENSG00000101846.6_2	STS	0.619849	1.48467e-05	0.000271384	TRUE	FALSE	TRUE	4.33095
ENSG00000101849.16_5	TBL1X	-0.0293328	0.733387	0.83395	FALSE	TRUE	FALSE	-0.340624
ENSG00000101856.9_2	PGRMC1	-0.0541861	0.61933	0.747979	FALSE	FALSE	FALSE	-0.4968
ENSG00000101868.10_3	POLA1	-0.0907958	0.201832	0.350698	FALSE	FALSE	TRUE	-1.27635
ENSG00000101871.14_3	MID1	0.42834	0.0184908	0.0615601	FALSE	FALSE	FALSE	2.35564
ENSG00000101882.9_3	NKAP	0.1063	0.0274593	0.0826084	FALSE	FALSE	FALSE	2.20493
ENSG00000101888.11_2	NXT2	0.212223	0.0597485	0.146271	FALSE	FALSE	FALSE	1.88265
ENSG00000101901.11_4	ALG13	0.120941	0.0253343	0.0776949	FALSE	FALSE	TRUE	2.23627
ENSG00000101911.12_3	PRPS2	-0.017716	0.841516	0.907886	FALSE	FALSE	FALSE	-0.199955
ENSG00000101928.12_2	MOSPD1	0.247994	0.00533581	0.0246267	TRUE	FALSE	FALSE	2.78603
ENSG00000101935.9_3	AMMECR1	0.0566097	0.429139	0.589645	FALSE	FALSE	FALSE	0.790666
ENSG00000101938.14_3	CHRDL1	1.84762	0.000936627	0.00648811	TRUE	FALSE	FALSE	3.3089
ENSG00000101940.17_2	WDR13	-0.139044	0.00160926	0.00986316	TRUE	FALSE	FALSE	-3.15422
ENSG00000101945.16_2	SUV39H1	-0.519811	3.05965e-07	1.36023e-05	TRUE	TRUE	FALSE	-5.11974
ENSG00000101955.14_4	SRPX	0.625905	6.00678e-06	0.000134483	TRUE	FALSE	FALSE	4.52615
ENSG00000101966.12_3	XIAP	0.171482	4.42812e-05	0.000633373	TRUE	FALSE	FALSE	4.08393
ENSG00000101972.18_3	STAG2	0.119661	0.0400929	0.109076	FALSE	FALSE	TRUE	2.05279
ENSG00000101974.14_2	ATP11C	0.250902	0.00257093	0.0141246	TRUE	FALSE	FALSE	3.01487
ENSG00000101986.11_2	ABCD1	-0.0655565	0.549877	0.692521	FALSE	FALSE	TRUE	-0.597944
ENSG00000101997.12_2	CCDC22	-0.266679	2.29137e-07	1.06828e-05	TRUE	FALSE	TRUE	-5.174
ENSG00000102007.10_2	PLP2	-0.396413	3.57788e-05	0.000538543	TRUE	FALSE	FALSE	-4.13317
ENSG00000102024.17_3	PLS3	0.359086	0.00728865	0.0310822	TRUE	FALSE	FALSE	2.68336
ENSG00000102030.15_5	NAA10	-0.0758377	0.310446	0.474396	FALSE	FALSE	TRUE	-1.01429
ENSG00000102032.12_3	RENBP	-0.349291	0.193393	0.340262	FALSE	FALSE	FALSE	-1.30061
ENSG00000102034.16_2	ELF4	-0.100398	0.169274	0.310008	FALSE	FALSE	FALSE	-1.37454
ENSG00000102038.15_4	SMARCA1	0.0783683	0.12938	0.256527	FALSE	FALSE	FALSE	1.51655
ENSG00000102053.12_3	ZC3H12B	0.359083	0.0018465	0.0109872	TRUE	FALSE	FALSE	3.11387
ENSG00000102054.17_3	RBBP7	-0.00644617	0.893815	0.940826	FALSE	FALSE	FALSE	-0.133479
ENSG00000102057.9_3	KCND1	0.0808114	0.677099	0.791846	FALSE	FALSE	FALSE	0.416425
ENSG00000102078.15_3	SLC25A14	-0.0671928	0.306453	0.469723	FALSE	FALSE	FALSE	-1.02269
ENSG00000102081.14_5	FMR1	0.0180646	0.826247	0.897868	FALSE	FALSE	TRUE	0.219517
ENSG00000102096.9_2	PIM2	-0.404862	0.0125994	0.0466918	TRUE	FALSE	FALSE	-2.4949
ENSG00000102098.17_3	SCML2	0.146289	0.185085	0.330409	FALSE	FALSE	FALSE	1.32526
ENSG00000102100.15_4	SLC35A2	-0.23545	0.000132858	0.00145968	TRUE	FALSE	TRUE	-3.8211
ENSG00000102103.15_4	PQBP1	-0.173324	0.00149929	0.00935968	TRUE	FALSE	TRUE	-3.17482
ENSG00000102119.10_2	EMD	-0.207839	0.02679	0.08108	FALSE	FALSE	FALSE	-2.21456
ENSG00000102125.15_4	TAZ	-0.098615	0.35582	0.519987	FALSE	FALSE	FALSE	-0.923359
ENSG00000102144.14_3	PGK1	-0.257146	0.00155269	0.00960999	TRUE	FALSE	TRUE	-3.16465
ENSG00000102158.19_3	MAGT1	0.168943	0.0062746	0.0276973	TRUE	FALSE	FALSE	2.73308
ENSG00000102172.15_3	SMS	-0.243008	0.0239334	0.0744063	FALSE	FALSE	TRUE	-2.2582
ENSG00000102174.8_3	PHEX	1.05778	0.00304908	0.0160554	TRUE	FALSE	FALSE	2.96275
ENSG00000102178.12_3	UBL4A	-0.133558	0.300067	0.462252	FALSE	FALSE	FALSE	-1.03629
ENSG00000102181.20_4	CD99L2	-0.0720324	0.353779	0.518099	FALSE	FALSE	FALSE	-0.927284
ENSG00000102189.16_2	EEA1	0.116264	0.0809969	0.182357	FALSE	FALSE	FALSE	1.74493
ENSG00000102218.5_2	RP2	0.0031267	0.964253	0.982807	FALSE	FALSE	FALSE	0.0448176
ENSG00000102221.13_3	JADE3	-0.108696	0.319692	0.4847	FALSE	FALSE	FALSE	-0.995092
ENSG00000102225.15_5	CDK16	-0.184309	5.20251e-06	0.000121349	TRUE	FALSE	FALSE	-4.55645
ENSG00000102226.9_2	USP11	-0.126929	0.0128745	0.0473307	TRUE	FALSE	FALSE	-2.48722
ENSG00000102241.11_2	HTATSF1	-0.0284375	0.623925	0.751778	FALSE	FALSE	FALSE	-0.490296
ENSG00000102265.11_2	TIMP1	0.308605	0.0762609	0.174535	FALSE	FALSE	FALSE	1.77281
ENSG00000102287.18_3	GABRE	-0.00207597	0.991544	0.996345	FALSE	FALSE	FALSE	-0.0105976
ENSG00000102302.7_2	FGD1	-0.10941	0.0332057	0.0949752	FALSE	FALSE	FALSE	-2.12959
ENSG00000102309.12_4	PIN4	-0.0516475	0.64385	0.767833	FALSE	FALSE	FALSE	-0.462323
ENSG00000102312.21_4	PORCN	-0.389388	0.000379473	0.00327352	TRUE	FALSE	FALSE	-3.55396
ENSG00000102316.16_2	MAGED2	-0.287649	7.38246e-05	0.000931072	TRUE	FALSE	FALSE	-3.96361
ENSG00000102317.17_2	RBM3	-0.262969	0.0112165	0.0428029	TRUE	FALSE	FALSE	-2.53588
ENSG00000102349.17_3	KLF8	-0.653788	0.0347557	0.0979689	FALSE	FALSE	FALSE	-2.11119
ENSG00000102359.6_2	SRPX2	0.231594	0.230134	0.383855	FALSE	FALSE	TRUE	1.20001
ENSG00000102362.15_2	SYTL4	-0.177236	0.0136948	0.0495273	TRUE	FALSE	FALSE	-2.46517
ENSG00000102384.13_2	CENPI	-0.413714	0.00106236	0.00713284	TRUE	FALSE	FALSE	-3.27347
ENSG00000102385.12_2	DRP2	-0.0422754	0.885876	0.93619	FALSE	FALSE	FALSE	-0.143524
ENSG00000102390.10_3	PBDC1	-0.0986591	0.157009	0.294651	FALSE	FALSE	FALSE	-1.4152
ENSG00000102393.10_3	GLA	-0.0691243	0.379083	0.541895	FALSE	FALSE	FALSE	-0.879588
ENSG00000102401.19_4	ARMCX3	0.119945	0.0414806	0.11191	FALSE	FALSE	FALSE	2.03869
ENSG00000102409.9_2	BEX4	0.212591	0.102051	0.216338	FALSE	FALSE	FALSE	1.63499
ENSG00000102445.18_6	RUBCNL	0.75045	0.00782046	0.0327114	TRUE	FALSE	FALSE	2.65972
ENSG00000102452.16_3	NALCN	0.456457	0.0562373	0.139857	FALSE	FALSE	TRUE	1.90919
ENSG00000102468.10_2	HTR2A	0.786758	0.0277929	0.0832852	FALSE	FALSE	FALSE	2.2002
ENSG00000102471.14_4	NDFIP2	0.183736	0.1771	0.319977	FALSE	FALSE	FALSE	1.34974
ENSG00000102531.16_4	FNDC3A	0.209051	0.00159527	0.00979189	TRUE	FALSE	FALSE	3.15677
ENSG00000102543.14_2	CDADC1	0.230977	5.86901e-05	0.000783879	TRUE	FALSE	FALSE	4.01802
ENSG00000102547.18_2	CAB39L	0.291031	0.0290192	0.0859094	FALSE	FALSE	FALSE	2.18323
ENSG00000102554.13_3	KLF5	-0.242903	0.24818	0.405107	FALSE	FALSE	FALSE	-1.15478
ENSG00000102572.14_4	STK24	-0.020754	0.699378	0.809546	FALSE	FALSE	FALSE	-0.38616
ENSG00000102575.11_3	ACP5	-0.826621	0.0396472	0.10821	FALSE	FALSE	TRUE	-2.05741
ENSG00000102580.14_3	DNAJC3	0.184648	0.000630255	0.00481905	TRUE	FALSE	FALSE	3.41825
ENSG00000102595.19_3	UGGT2	0.350004	0.000102222	0.00120612	TRUE	FALSE	FALSE	3.88526
ENSG00000102606.18_4	ARHGEF7	0.205153	0.00351254	0.0179048	TRUE	FALSE	FALSE	2.91891
ENSG00000102683.7_3	SGCG	0.169997	0.624261	0.751965	FALSE	FALSE	FALSE	0.48982
ENSG00000102699.5_3	PARP4	-0.00867079	0.898073	0.943002	FALSE	FALSE	FALSE	-0.128095
ENSG00000102710.19_5	SUPT20H	-0.152747	0.0385486	0.105993	FALSE	FALSE	FALSE	-2.06897
ENSG00000102738.7_2	MRPS31	0.0984357	0.136056	0.266344	FALSE	FALSE	FALSE	1.49064
ENSG00000102743.14_3	SLC25A15	-0.0886342	0.352335	0.516653	FALSE	FALSE	TRUE	-0.93007
ENSG00000102753.9_3	KPNA3	-0.00662347	0.891868	0.940367	FALSE	TRUE	FALSE	-0.13594
ENSG00000102755.11_2	FLT1	1.53363	0.00148501	0.00929383	TRUE	FALSE	FALSE	3.1776
ENSG00000102760.12_2	RGCC	-0.0713537	0.863632	0.922108	FALSE	FALSE	FALSE	-0.171753
ENSG00000102763.17_4	VWA8	0.0529106	0.580652	0.717843	FALSE	FALSE	FALSE	0.552432
ENSG00000102780.16_3	DGKH	-0.0515365	0.593677	0.727729	FALSE	FALSE	FALSE	-0.533516
ENSG00000102781.13_3	KATNAL1	-0.0414215	0.606936	0.737807	FALSE	FALSE	FALSE	-0.514452
ENSG00000102786.14_4	INTS6	0.0108516	0.875188	0.92971	FALSE	FALSE	FALSE	0.157072
ENSG00000102796.10_3	DHRS12	0.0903794	0.362637	0.526487	FALSE	FALSE	FALSE	0.910353
ENSG00000102802.9_2	MEDAG	1.33262	0.00125194	0.00809987	TRUE	FALSE	FALSE	3.22677
[truncated: 10,450 more rows]

## Sheet: b) Rett Proteomics results
Supplementary Table 3b: Proteomics differential expression results for RTT - MECP2 versus healthy controls.
probes	GeneSymbol	log2FoldChange	p.mod	BH	Signif	MECP2_partner	RettSpectrum	zscore
Q96Q42	ALS2	2.21546	0.000182707	0.91997	TRUE	FALSE	TRUE	3.7418
P43121	MCAM	2.09183	0.00031838	0.91997	TRUE	FALSE	FALSE	3.59987
Q99717	SMAD5	1.96975	0.000772253	0.91997	TRUE	FALSE	FALSE	3.36255
Q13509	TUBB3	1.80355	0.000952229	0.91997	TRUE	FALSE	TRUE	3.30427
Q9GZU7	CTDSP1	-1.76256	0.000951444	0.91997	TRUE	FALSE	FALSE	-3.3045
Q96PY5	FMNL2	1.81062	0.00118167	0.91997	TRUE	FALSE	FALSE	3.24327
Q15047	SETDB1	1.84606	0.00172053	0.9258	TRUE	FALSE	FALSE	3.13466
O14770	MEIS2	-1.82922	0.00197624	0.97278	TRUE	FALSE	TRUE	-3.09378
Q12899	TRIM26	1.69503	0.00124848	0.91997	TRUE	FALSE	FALSE	3.22757
P21964	COMT	-1.70787	0.00168407	0.9258	TRUE	FALSE	FALSE	-3.14094
Q99973	TEP1	-1.80144	0.00281397	0.97278	TRUE	FALSE	FALSE	-2.98736
Q9NUT2	ABCB8	1.60682	0.00139884	0.91997	TRUE	FALSE	FALSE	3.19489
Q96MG7	NSMCE3	1.53884	0.00113681	0.91997	TRUE	FALSE	FALSE	3.25428
P49590	HARS2	1.72509	0.00241233	0.97278	TRUE	FALSE	FALSE	3.03413
Q5JRX3	PITRM1	1.69892	0.00263085	0.97278	TRUE	FALSE	FALSE	3.00787
P49006	MARCKSL1	1.73174	0.00336382	0.97278	TRUE	FALSE	FALSE	2.93237
Q96F46	IL17RA	-1.66644	0.00380309	0.97278	TRUE	FALSE	FALSE	-2.89405
P23219	PTGS1	-1.65008	0.00458156	0.97278	TRUE	FALSE	FALSE	-2.83507
Q9UIS9	MBD1	-1.49355	0.00278738	0.97278	TRUE	FALSE	FALSE	-2.99026
P11274	BCR	1.57414	0.00376977	0.97278	TRUE	FALSE	FALSE	2.89681
Q9UBF8	PI4KB	-1.52563	0.00315921	0.97278	TRUE	FALSE	FALSE	-2.95181
P55210	CASP7	-1.62495	0.004713	0.97278	TRUE	FALSE	FALSE	-2.82602
Q7Z3E5	ARMC9	-1.69125	0.00595701	0.97278	TRUE	FALSE	TRUE	-2.75014
Q6UW68	TMEM205	-1.61298	0.00471804	0.97278	TRUE	FALSE	FALSE	-2.82568
Q9BQG0	MYBBP1A	-1.63948	0.00535913	0.97278	TRUE	TRUE	FALSE	-2.78461
Q13153	PAK1	1.65349	0.00592433	0.97278	TRUE	FALSE	TRUE	2.75194
Q7LGA3	HS2ST1	1.58057	0.00483841	0.97278	TRUE	FALSE	FALSE	2.8176
P54753	EPHB3	-1.64986	0.00644929	0.97278	TRUE	FALSE	FALSE	-2.72402
Q9P2K6	KLHL42	1.35504	0.00224559	0.97278	TRUE	FALSE	FALSE	3.05567
Q96LJ7	DHRS1	1.63004	0.00637006	0.97278	TRUE	FALSE	FALSE	2.7281
P51397	DAP	1.51232	0.00511598	0.97278	TRUE	FALSE	FALSE	2.79964
Q8TEB1	DCAF11	1.42579	0.00450551	0.97278	TRUE	FALSE	FALSE	2.84041
Q8TD43	TRPM4	-1.52838	0.00662455	0.97278	TRUE	FALSE	FALSE	-2.71515
Q96NE9	FRMD6	-1.56498	0.00839869	0.97278	TRUE	FALSE	FALSE	-2.63561
Q4J6C6	PREPL	1.51308	0.00771613	0.97278	TRUE	FALSE	TRUE	2.66425
Q96CX2	KCTD12	1.49649	0.00745605	0.97278	TRUE	FALSE	FALSE	2.67576
O95297	MPZL1	-1.45272	0.00844798	0.97278	TRUE	FALSE	FALSE	-2.63362
Q9NRN9	METTL5	1.50475	0.0101107	0.97278	TRUE	FALSE	TRUE	2.57202
Q5SW79	CEP170	1.42666	0.00869911	0.97278	TRUE	FALSE	FALSE	2.62366
Q9P2G1	ANKIB1	1.42892	0.00929148	0.97278	TRUE	FALSE	FALSE	2.60114
O95819	MAP4K4	1.42449	0.0108038	0.97278	TRUE	FALSE	FALSE	2.54898
P14649	MYL6B	1.41835	0.0108291	0.97278	TRUE	FALSE	FALSE	2.54816
P82909	MRPS36	1.39451	0.0106917	0.97278	TRUE	FALSE	FALSE	2.55262
O15031	PLXNB2	-1.48403	0.0143216	0.97278	TRUE	FALSE	FALSE	-2.44909
Q00587	CDC42EP1	-1.45148	0.0143004	0.97278	TRUE	FALSE	FALSE	-2.44963
Q96JJ3	ELMO2	-1.31706	0.0094573	0.97278	TRUE	FALSE	FALSE	-2.59507
P31146	CORO1A	1.3736	0.0123429	0.97278	TRUE	FALSE	FALSE	2.50219
O00746	NME4	1.37607	0.0127448	0.97278	TRUE	FALSE	FALSE	2.49082
Q9NYL2	MAP3K20	1.38133	0.0130579	0.97278	TRUE	FALSE	FALSE	2.48219
Q14141	SEPTIN6	1.3435	0.0120953	0.97278	TRUE	FALSE	FALSE	2.50935
P04439	HLA_A	-1.39255	0.0147307	0.97278	TRUE	FALSE	FALSE	-2.43893
Q14677	CLINT1	1.39962	0.0161175	0.97278	TRUE	FALSE	FALSE	2.40624
P62380	TBPL1	-1.34844	0.014244	0.97278	TRUE	FALSE	FALSE	-2.45105
P30825	SLC7A1	-1.4519	0.019388	0.97278	TRUE	FALSE	FALSE	-2.33799
Q8IWZ6	BBS7	1.36297	0.0152224	0.97278	TRUE	FALSE	TRUE	2.42704
Q86VY4	TSPYL5	1.28513	0.0122587	0.97278	TRUE	FALSE	FALSE	2.50461
Q96C23	GALM	1.30404	0.0132224	0.97278	TRUE	FALSE	FALSE	2.47772
P51608	MECP2	-1.22534	0.0100727	0.97278	TRUE	FALSE	TRUE	-2.57332
Q01082	SPTBN1	1.30702	0.0135724	0.97278	TRUE	FALSE	FALSE	2.46839
P23470	PTPRG	-1.33591	0.0153494	0.97278	TRUE	FALSE	FALSE	-2.42403
Q9UIK4	DAPK2	-1.40732	0.0195151	0.97278	TRUE	FALSE	FALSE	-2.33554
Q8NB37	GATD1	1.33233	0.0157467	0.97278	TRUE	FALSE	FALSE	2.41474
O15258	RER1	-1.32517	0.0159783	0.97278	TRUE	FALSE	FALSE	-2.40941
Q53QV2	LBH	-1.37861	0.0190128	0.97278	TRUE	FALSE	FALSE	-2.34528
Q9NVH2	INTS7	-1.1283	0.00800286	0.97278	TRUE	FALSE	FALSE	-2.65195
Q14195	DPYSL3	1.32624	0.0171641	0.97278	TRUE	FALSE	FALSE	2.38317
Q16774	GUK1	1.33816	0.0192269	0.97278	TRUE	FALSE	FALSE	2.3411
Q13813	SPTAN1	1.28338	0.0162752	0.97278	TRUE	FALSE	TRUE	2.40269
Q13576	IQGAP2	-1.3425	0.0199701	0.97278	TRUE	FALSE	FALSE	-2.32691
Q99878	H2AC14	-1.32111	0.0188913	0.97278	TRUE	FALSE	FALSE	-2.34767
P63173	RPL38	1.37027	0.0218189	0.97278	TRUE	FALSE	FALSE	2.29351
Q63HR2	TNS2	-1.38906	0.0233379	0.97278	TRUE	FALSE	FALSE	-2.26786
Q92888	ARHGEF1	-1.30711	0.0185712	0.97278	TRUE	FALSE	FALSE	-2.35403
Q68CZ2	TNS3	-1.35827	0.0216435	0.97278	TRUE	FALSE	FALSE	-2.29657
P09038	FGF2	-1.3414	0.0214606	0.97278	TRUE	FALSE	FALSE	-2.29978
Q9UK41	VPS28	1.32811	0.0206579	0.97278	TRUE	FALSE	FALSE	2.31418
P61601	NCALD	1.36805	0.0234729	0.97278	TRUE	FALSE	FALSE	2.26565
Q8N556	AFAP1	1.32642	0.0212105	0.97278	TRUE	FALSE	FALSE	2.30422
P08913	ADRA2A	-1.28906	0.0194372	0.97278	TRUE	FALSE	FALSE	-2.33704
P55011	SLC12A2	-1.28745	0.019798	0.97278	TRUE	FALSE	TRUE	-2.33015
P00568	AK1	1.36458	0.0250007	0.97278	TRUE	FALSE	FALSE	2.24139
O14936	CASK	-1.25031	0.0178764	0.97278	TRUE	FALSE	TRUE	-2.36817
Q9Y263	PLAA	1.35377	0.0243311	0.97278	TRUE	TRUE	TRUE	2.25186
Q9UHY7	ENOPH1	1.32885	0.0230293	0.97278	TRUE	FALSE	FALSE	2.27295
P17096	HMGA1	1.31626	0.0222373	0.97278	TRUE	FALSE	FALSE	2.28629
P13797	PLS3	1.32901	0.0232141	0.97278	TRUE	FALSE	FALSE	2.26989
Q96KR1	ZFR	-1.32184	0.022791	0.97278	TRUE	FALSE	FALSE	-2.27692
Q13445	TMED1	-1.3476	0.0248474	0.97278	TRUE	FALSE	FALSE	-2.24377
Q9Y289	SLC5A6	-1.31847	0.0229616	0.97278	TRUE	FALSE	FALSE	-2.27407
P00338	LDHA	1.24182	0.0182006	0.97278	TRUE	FALSE	FALSE	2.36151
Q8NFI3	ENGASE	-1.27221	0.0200525	0.97278	TRUE	FALSE	FALSE	-2.32536
Q9NZW5	PALS2	-1.3605	0.0260079	0.97278	TRUE	FALSE	FALSE	-2.22609
Q9BUI4	POLR3C	1.27848	0.0207709	0.97278	TRUE	FALSE	FALSE	2.31212
Q9Y320	TMX2	-1.26621	0.0205392	0.97278	TRUE	FALSE	FALSE	-2.31635
P31150	GDI1	1.33142	0.0259475	0.97278	TRUE	FALSE	TRUE	2.227
Q93100	PHKB	1.3033	0.0253482	0.97278	TRUE	FALSE	FALSE	2.23605
P21291	CSRP1	1.30992	0.0258973	0.97278	TRUE	FALSE	FALSE	2.22775
P35613	BSG	-1.3197	0.0269049	0.97278	TRUE	FALSE	FALSE	-2.21289
P17900	GM2A	1.29426	0.0264019	0.97278	TRUE	FALSE	TRUE	2.22025
P55061	TMBIM6	-1.2274	0.0219485	0.97278	TRUE	FALSE	FALSE	-2.29126
Q8TDD1	DDX54	-1.31327	0.0287709	0.97278	TRUE	TRUE	FALSE	-2.18661
Q4KMQ2	ANO6	-1.30467	0.0289182	0.97278	TRUE	FALSE	FALSE	-2.1846
Q9BUF5	TUBB6	1.23066	0.0239449	0.97278	TRUE	FALSE	FALSE	2.25801
Q9H267	VPS33B	1.25905	0.0267833	0.97278	TRUE	FALSE	FALSE	2.21466
P51553	IDH3G	1.29729	0.0298665	0.97278	TRUE	FALSE	FALSE	2.17186
Q13867	BLMH	-1.28018	0.0288018	0.97278	TRUE	FALSE	FALSE	-2.18619
Q9H8H2	DDX31	-1.23018	0.0254475	0.97278	TRUE	TRUE	FALSE	-2.23454
P60484	PTEN	-1.31249	0.0322529	0.97278	TRUE	FALSE	TRUE	-2.14126
Q9NUP1	BLOC1S4	1.24783	0.0271728	0.97278	TRUE	FALSE	FALSE	2.20903
P49407	ARRB1	1.11599	0.017757	0.97278	TRUE	FALSE	FALSE	2.37065
Q8TB24	RIN3	-1.18607	0.0225862	0.97278	TRUE	FALSE	FALSE	-2.28036
Q9Y3Q8	TSC22D4	1.22328	0.0255651	0.97278	TRUE	FALSE	FALSE	2.23275
O60333	KIF1B	1.24081	0.0282996	0.97278	TRUE	FALSE	FALSE	2.19311
P63313	TMSB10	1.29485	0.0332652	0.97278	TRUE	FALSE	FALSE	2.12887
Q9P0L0	VAPA	-1.23548	0.0283645	0.97278	TRUE	FALSE	FALSE	-2.19221
Q9BZG8	DPH1	-1.24815	0.0295621	0.97278	TRUE	FALSE	FALSE	-2.17591
Q9H4P4	RNF41	1.21244	0.0268529	0.97278	TRUE	FALSE	FALSE	2.21365
O43617	TRAPPC3	1.27294	0.0319481	0.97278	TRUE	FALSE	FALSE	2.14506
Q86V21	AACS	-1.21862	0.0277422	0.97278	TRUE	FALSE	FALSE	-2.20091
Q8NHP6	MOSPD2	-1.26792	0.031948	0.97278	TRUE	FALSE	FALSE	-2.14506
O43432	EIF4G3	1.25497	0.0312848	0.97278	TRUE	FALSE	FALSE	2.15343
Q8TBC4	UBA3	1.26261	0.0319935	0.97278	TRUE	FALSE	FALSE	2.14449
Q15363	TMED2	-1.27783	0.0338004	0.97278	TRUE	FALSE	FALSE	-2.12245
Q9NZR1	TMOD2	1.2076	0.0278947	0.97278	TRUE	FALSE	FALSE	2.19876
Q9NQS3	NECTIN3	-1.24302	0.0312196	0.97278	TRUE	FALSE	FALSE	-2.15426
Q9NRZ7	AGPAT3	-1.14403	0.0231806	0.97278	TRUE	FALSE	FALSE	-2.27044
Q6P1L8	MRPL14	1.19679	0.0276119	0.97278	TRUE	FALSE	FALSE	2.20276
P06280	GLA	1.26956	0.0339763	0.97278	TRUE	FALSE	FALSE	2.12035
Q00535	CDK5	1.24022	0.0315924	0.97278	TRUE	FALSE	FALSE	2.14953
Q5RI15	COX20	1.26931	0.0347455	0.97278	TRUE	FALSE	FALSE	2.11131
Q14964	RAB39A	-1.1744	0.0266363	0.97278	TRUE	FALSE	FALSE	-2.21681
Q9HD34	LYRM4	1.05881	0.0184455	0.97278	TRUE	FALSE	FALSE	2.35655
O94967	WDR47	1.16748	0.0271048	0.97278	TRUE	FALSE	FALSE	2.21001
O95159	ZFPL1	-1.26192	0.0357118	0.97278	TRUE	FALSE	FALSE	-2.10019
Q15041	ARL6IP1	-1.10356	0.0226044	0.97278	TRUE	FALSE	FALSE	-2.28005
O00139	KIF2A	1.21984	0.0327118	0.97278	TRUE	FALSE	FALSE	2.1356
O43920	NDUFS5	1.21521	0.0325269	0.97278	TRUE	FALSE	FALSE	2.13787
Q96L58	B3GALT6	-1.20863	0.0319261	0.97278	TRUE	FALSE	TRUE	-2.14533
Q8N4H5	TOMM5	-1.11433	0.0238607	0.97278	TRUE	FALSE	FALSE	-2.25937
P51617	IRAK1	1.07745	0.021756	0.97278	TRUE	TRUE	FALSE	2.2946
Q16850	CYP51A1	-1.19223	0.0315013	0.97278	TRUE	FALSE	FALSE	-2.15068
O15439	ABCC4	-1.20528	0.0343961	0.97278	TRUE	FALSE	FALSE	-2.1154
Q58EX7	PLEKHG4	1.18094	0.0322563	0.97278	TRUE	FALSE	FALSE	2.14122
Q7Z422	SZRD1	1.21142	0.035324	0.97278	TRUE	FALSE	FALSE	2.10462
O00178	GTPBP1	-1.21063	0.0371134	0.97278	TRUE	FALSE	FALSE	-2.08451
Q6BCY4	CYB5R2	-1.18713	0.0348648	0.97278	TRUE	FALSE	FALSE	-2.10992
Q9Y4F3	MARF1	1.16695	0.0337324	0.97278	TRUE	FALSE	FALSE	2.12326
Q16773	KYAT1	1.24003	0.0413141	0.97278	TRUE	FALSE	FALSE	2.04036
Q9H772	GREM2	1.19349	0.0369402	0.97278	TRUE	FALSE	FALSE	2.08642
Q9Y4X5	ARIH1	1.20484	0.0382767	0.97278	TRUE	FALSE	FALSE	2.07188
Q9UDY8	MALT1	-1.0991	0.0284845	0.97278	TRUE	FALSE	FALSE	-2.19055
Q8IZP0	ABI1	1.22748	0.0413559	0.97278	TRUE	FALSE	FALSE	2.03994
Q9NXV2	KCTD5	1.13745	0.0322469	0.97278	TRUE	FALSE	FALSE	2.14134
Q01459	CTBS	1.16621	0.0362037	0.97278	TRUE	FALSE	FALSE	2.09463
Q68CQ7	GLT8D1	-1.18379	0.0380655	0.97278	TRUE	FALSE	FALSE	-2.07415
Q14332	FZD2	-1.19134	0.0392365	0.97278	TRUE	FALSE	FALSE	-2.0617
Q9H977	WDR54	1.22866	0.0435354	0.97278	TRUE	FALSE	FALSE	2.01854
Q92882	OSTF1	1.22783	0.0434858	0.97278	TRUE	FALSE	FALSE	2.01901
Q9BQG2	NUDT12	1.14346	0.0345633	0.97278	TRUE	FALSE	FALSE	2.11344
Q3V6T2	CCDC88A	1.1793	0.0383569	0.97278	TRUE	FALSE	TRUE	2.07102
Q9BU23	LMF2	-1.0583	0.026852	0.97278	TRUE	FALSE	FALSE	-2.21366
Q96FQ6	S100A16	1.22179	0.0437319	0.97278	TRUE	FALSE	FALSE	2.01665
Q13308	PTK7	-1.22236	0.0440214	0.97278	TRUE	FALSE	FALSE	-2.01389
Q9BXC9	BBS2	1.11639	0.0329668	0.97278	TRUE	FALSE	TRUE	2.13249
Q9BWH6	RPAP1	1.16086	0.0380731	0.97278	TRUE	FALSE	FALSE	2.07407
Q16822	PCK2	-1.18218	0.04091	0.97278	TRUE	FALSE	FALSE	-2.04444
Q9Y496	KIF3A	1.20183	0.0433605	0.97278	TRUE	FALSE	FALSE	2.02022
Q9GZT9	EGLN1	1.15889	0.0394695	0.97278	TRUE	FALSE	FALSE	2.05926
Q5T0N5	FNBP1L	1.17302	0.0415915	0.97278	TRUE	FALSE	FALSE	2.03758
P40425	PBX2	-1.1365	0.0376134	0.97278	TRUE	FALSE	FALSE	-2.07904
Q9BRP4	PAAF1	1.2142	0.0464382	0.97278	TRUE	FALSE	FALSE	1.99139
Q9UJ14	GGT7	-1.14927	0.0391064	0.97278	TRUE	FALSE	FALSE	-2.06307
Q15382	RHEB	-1.17323	0.0417935	0.97278	TRUE	FALSE	FALSE	-2.03557
Q6NUQ4	TMEM214	-1.08696	0.0330079	0.97278	TRUE	FALSE	FALSE	-2.13199
Q8WVC6	DCAKD	-1.13313	0.0379796	0.97278	TRUE	FALSE	FALSE	-2.07507
Q86VI3	IQGAP3	-1.18044	0.0434789	0.97278	TRUE	FALSE	FALSE	-2.01908
Q9H3K6	BOLA2	1.22784	0.0497208	0.97278	TRUE	FALSE	FALSE	1.96236
P05026	ATP1B1	-1.16723	0.0429368	0.97278	TRUE	FALSE	FALSE	-2.02432
O95716	RAB3D	-1.16291	0.0427469	0.97278	TRUE	FALSE	FALSE	-2.02617
Q01650	SLC7A5	-1.17524	0.0446402	0.97278	TRUE	FALSE	FALSE	-2.00803
O15162	PLSCR1	-1.13892	0.0404398	0.97278	TRUE	FALSE	FALSE	-2.04923
Q9BYV8	CEP41	1.15277	0.0421528	0.97278	TRUE	FALSE	TRUE	2.03201
Q96RT1	ERBIN	-1.19295	0.0473748	0.97278	TRUE	FALSE	FALSE	-1.98293
Q9Y2J2	EPB41L3	-1.20042	0.0484153	0.97278	TRUE	FALSE	FALSE	-1.9737
Q13526	PIN1	1.14323	0.0418271	0.97278	TRUE	FALSE	FALSE	2.03524
P78356	PIP4K2B	1.16731	0.0447636	0.97278	TRUE	FALSE	FALSE	2.00687
Q9HB09	BCL2L12	-1.11925	0.0396759	0.97278	TRUE	FALSE	FALSE	-2.05711
Q99715	COL12A1	-1.18322	0.0487263	0.97278	TRUE	FALSE	FALSE	-1.97098
Q9H1Y0	ATG5	1.17822	0.0484703	0.97278	TRUE	FALSE	FALSE	1.97322
Q8WUF8	FAM172A	1.21471	0.0535576	0.97278	FALSE	FALSE	FALSE	1.9304
Q8N3D4	EHBP1L1	1.12542	0.0428081	0.97278	TRUE	FALSE	FALSE	2.02558
Q7L592	NDUFAF7	1.08213	0.0378892	0.97278	TRUE	FALSE	FALSE	2.07605
P52926	HMGA2	1.14593	0.0455936	0.97278	TRUE	FALSE	FALSE	1.99914
P0CG35	TMSB15B	1.1946	0.0522039	0.97278	FALSE	FALSE	FALSE	1.94145
P09104	ENO2	1.18082	0.0504818	0.97278	FALSE	FALSE	FALSE	1.95586
Q8NBQ5	HSD17B11	-1.15412	0.0476728	0.97278	TRUE	FALSE	FALSE	-1.98027
P10620	MGST1	-1.1625	0.0487584	0.97278	TRUE	FALSE	FALSE	-1.9707
P62328	TMSB4X	1.15055	0.0472572	0.97278	TRUE	FALSE	FALSE	1.98399
Q13084	MRPL28	1.08973	0.039875	0.97278	TRUE	FALSE	FALSE	2.05504
Q8IZQ1	WDFY3	-1.18779	0.0520974	0.97278	FALSE	FALSE	TRUE	-1.94233
P12074	COX6A1	1.0638	0.0369509	0.97278	TRUE	FALSE	FALSE	2.08631
Q7Z3C6	ATG9A	-1.13862	0.0462927	0.97278	TRUE	FALSE	FALSE	-1.99271
P60891	PRPS1	-1.16888	0.0502664	0.97278	FALSE	FALSE	TRUE	-1.95769
P08195	SLC3A2	-1.17615	0.0513305	0.97278	FALSE	FALSE	FALSE	-1.94871
Q9UNZ2	NSFL1C	1.16863	0.0509938	0.97278	FALSE	FALSE	FALSE	1.95153
P02452	COL1A1	-1.14396	0.0481391	0.97278	TRUE	FALSE	FALSE	-1.97614
Q8NHQ8	RASSF8	1.11801	0.0449059	0.97278	TRUE	FALSE	FALSE	2.00553
Q7Z7M9	GALNT5	-1.13447	0.0477413	0.97278	TRUE	FALSE	FALSE	-1.97966
O43633	CHMP2A	1.15381	0.0502763	0.97278	FALSE	FALSE	FALSE	1.95761
Q6P2P2	PRMT9	1.11736	0.0462554	0.97278	TRUE	FALSE	FALSE	1.99306
Q9H6R6	ZDHHC6	-1.02931	0.0368176	0.97278	TRUE	FALSE	FALSE	-2.08778
Q9BRX2	PELO	1.16553	0.0546143	0.97278	FALSE	FALSE	FALSE	1.92193
Q9NVP1	DDX18	-1.13874	0.0511611	0.97278	FALSE	FALSE	FALSE	-1.95013
Q3KQV9	UAP1L1	-1.09725	0.0459076	0.97278	TRUE	FALSE	FALSE	-1.99624
Q9P031	CCDC59	-1.15592	0.0540067	0.97278	FALSE	FALSE	FALSE	-1.92678
Q8WXS3	BAALC	1.1409	0.052586	0.97278	FALSE	FALSE	FALSE	1.93831
Q96IV0	NGLY1	0.965566	0.0309027	0.97278	TRUE	FALSE	TRUE	2.15832
Q9UL25	RAB21	-1.14188	0.0528973	0.97278	FALSE	FALSE	FALSE	-1.93576
O43290	SART1	-0.991514	0.0342684	0.97278	TRUE	FALSE	FALSE	-2.1169
Q96MX6	DNAAF10	1.09658	0.0480607	0.97278	TRUE	FALSE	FALSE	1.97683
P13861	PRKAR2A	1.16267	0.0574025	0.97278	FALSE	FALSE	FALSE	1.90023
Q2NL82	TSR1	-1.13759	0.0539925	0.97278	FALSE	FALSE	FALSE	-1.9269
A6NIH7	UNC119B	1.11446	0.0511357	0.97278	FALSE	FALSE	FALSE	1.95034
Q9NVE7	PANK4	1.09204	0.0483343	0.97278	TRUE	FALSE	FALSE	1.97442
Q6UW02	CYP20A1	-1.13281	0.0539326	0.97278	FALSE	FALSE	FALSE	-1.92738
Q13488	TCIRG1	-1.1229	0.052742	0.97278	FALSE	FALSE	FALSE	-1.93703
P02538	KRT6A	1.09444	0.0489264	0.97278	TRUE	FALSE	FALSE	1.96923
Q5HYW2	NHSL2	1.0284	0.0404152	0.97278	TRUE	FALSE	FALSE	2.04948
P46821	MAP1B	1.11541	0.0519654	0.97278	FALSE	FALSE	FALSE	1.94342
O75521	ECI2	1.11869	0.0528699	0.97278	FALSE	FALSE	FALSE	1.93598
P32119	PRDX2	1.12173	0.0544833	0.97278	FALSE	FALSE	FALSE	1.92297
P84085	ARF5	-1.13374	0.0564579	0.97278	FALSE	FALSE	FALSE	-1.90748
Q9UQ03	CORO2B	1.1484	0.0588729	0.97278	FALSE	FALSE	FALSE	1.88914
P20585	MSH3	-1.12428	0.0556495	0.97278	FALSE	FALSE	FALSE	-1.91377
P50749	RASSF2	-1.09498	0.0519433	0.97278	FALSE	FALSE	FALSE	-1.9436
Q9Y4H2	IRS2	-1.10468	0.0538625	0.97278	FALSE	FALSE	FALSE	-1.92794
Q9H490	PIGU	-1.04035	0.0452051	0.97278	TRUE	FALSE	TRUE	-2.00274
P02461	COL3A1	-1.10816	0.0550914	0.97278	FALSE	FALSE	FALSE	-1.91815
Q6UUV9	CRTC1	1.11827	0.0570638	0.97278	FALSE	FALSE	FALSE	1.90282
P13716	ALAD	1.11754	0.057183	0.97278	FALSE	TRUE	FALSE	1.90191
Q53FV1	ORMDL2	-1.0195	0.0438113	0.97278	TRUE	FALSE	FALSE	-2.01589
P37268	FDFT1	-1.07818	0.0520232	0.97278	FALSE	FALSE	FALSE	-1.94294
P09936	UCHL1	1.12159	0.0589262	0.97278	FALSE	FALSE	FALSE	1.88874
Q6V1X1	DPP8	-1.03253	0.0462575	0.97278	TRUE	FALSE	FALSE	-1.99304
Q9C040	TRIM2	1.10501	0.0568512	0.97278	FALSE	FALSE	FALSE	1.90445
Q9Y4F5	CEP170B	1.11082	0.05837	0.97278	FALSE	FALSE	FALSE	1.89291
O43570	CA12	1.11145	0.0585194	0.97278	FALSE	FALSE	FALSE	1.89179
O60503	ADCY9	-1.06668	0.0526274	0.97278	FALSE	FALSE	FALSE	-1.93797
Q52LW3	ARHGAP29	-1.12611	0.0616469	0.97278	FALSE	FALSE	FALSE	-1.86883
Q9HD42	CHMP1A	1.05026	0.0511079	0.97278	FALSE	TRUE	TRUE	1.95057
P07099	EPHX1	-1.08446	0.0561575	0.97278	FALSE	FALSE	FALSE	-1.90981
P26572	MGAT1	-1.08799	0.0575698	0.97278	FALSE	FALSE	FALSE	-1.89896
P61158	ACTR3	1.10055	0.0596979	0.97278	FALSE	FALSE	FALSE	1.88302
P21359	NF1	-1.04917	0.0522364	0.97278	FALSE	FALSE	TRUE	-1.94118
Q8TAT6	NPLOC4	1.10491	0.0606685	0.97278	FALSE	FALSE	FALSE	1.8759
Q6UVK1	CSPG4	1.0716	0.055838	0.97278	FALSE	FALSE	FALSE	1.9123
Q9H0B6	KLC2	1.08446	0.0580602	0.97278	FALSE	FALSE	FALSE	1.89524
Q16778	H2BC21	-1.08312	0.0579135	0.97278	FALSE	FALSE	FALSE	-1.89635
Q6P3W7	SCYL2	1.00752	0.0468169	0.97278	TRUE	FALSE	FALSE	1.98795
Q9BT40	INPP5K	-1.12327	0.0645803	0.97278	FALSE	FALSE	TRUE	-1.84815
P62820	RAB1A	-1.10258	0.0613506	0.97278	FALSE	FALSE	FALSE	-1.87096
Q9HC35	EML4	1.13148	0.0661729	0.97278	FALSE	FALSE	FALSE	1.83725
Q9NYL4	FKBP11	-1.01923	0.0496045	0.97278	TRUE	FALSE	FALSE	-1.96336
Q8N264	ARHGAP24	1.11133	0.0640398	0.97278	FALSE	FALSE	FALSE	1.8519
P16298	PPP3CB	1.00073	0.0475367	0.97278	TRUE	FALSE	FALSE	1.98149
Q9NUQ2	AGPAT5	-1.0481	0.0548639	0.97278	FALSE	FALSE	FALSE	-1.91995
Q9NQT8	KIF13B	1.0019	0.0479924	0.97278	TRUE	FALSE	FALSE	1.97744
Q9Y296	TRAPPC4	1.07669	0.0599176	0.97278	FALSE	FALSE	FALSE	1.8814
Q63HN8	RNF213	-1.11926	0.0671997	0.97278	FALSE	FALSE	FALSE	-1.83034
Q9NX46	ADPRS	1.10976	0.0658158	0.97278	FALSE	FALSE	TRUE	1.83968
P08069	IGF1R	-1.10254	0.0646806	0.97278	FALSE	FALSE	TRUE	-1.84746
O15357	INPPL1	-1.09318	0.0635881	0.97278	FALSE	FALSE	FALSE	-1.85506
Q3MHD2	LSM12	1.02263	0.053007	0.97278	FALSE	FALSE	FALSE	1.93486
Q9HC07	TMEM165	-1.04305	0.0561795	0.97278	FALSE	FALSE	TRUE	-1.90964
P08123	COL1A2	-1.07982	0.0630125	0.97278	FALSE	FALSE	FALSE	-1.8591
O75083	WDR1	1.092	0.0652359	0.97278	FALSE	FALSE	FALSE	1.84364
Q9NRA0	SPHK2	0.993563	0.0499044	0.97278	TRUE	FALSE	FALSE	1.96078
Q5VW38	GPR107	1.08804	0.0650331	0.97278	FALSE	FALSE	FALSE	1.84503
Q96PE7	MCEE	0.971046	0.0471915	0.97278	TRUE	FALSE	FALSE	1.98458
Q96K49	TMEM87B	-1.05324	0.0601446	0.97278	FALSE	FALSE	FALSE	-1.87973
Q96ST3	SIN3A	-1.04611	0.0597098	0.97278	FALSE	TRUE	TRUE	-1.88293
Q96B45	BORCS7	1.08268	0.0660034	0.97278	FALSE	FALSE	FALSE	1.8384
Q7Z7F7	MRPL55	1.09326	0.0677849	0.97278	FALSE	FALSE	FALSE	1.82643
Q96RS6	NUDCD1	-1.02972	0.0576047	0.97278	FALSE	FALSE	FALSE	-1.89869
Q9NP77	SSU72	1.08375	0.0664289	0.97278	FALSE	FALSE	FALSE	1.83552
Q9HC98	NEK6	0.987193	0.0509591	0.97278	FALSE	FALSE	FALSE	1.95182
O15260	SURF4	-1.00215	0.0533478	0.97278	FALSE	FALSE	FALSE	-1.93209
Q9H3N1	TMX1	-0.99358	0.0520437	0.97278	FALSE	FALSE	FALSE	-1.94277
P04844	RPN2	-1.01667	0.0564408	0.97278	FALSE	FALSE	FALSE	-1.90762
Q01831	XPC	-1.07985	0.066839	0.97278	FALSE	TRUE	TRUE	-1.83275
O60220	TIMM8A	1.08312	0.0674935	0.97278	FALSE	FALSE	FALSE	1.82837
Q8TB72	PUM2	-1.05677	0.0631882	0.97278	FALSE	FALSE	FALSE	-1.85787
Q9UPQ7	PDZRN3	-1.04817	0.0620648	0.97278	FALSE	FALSE	FALSE	-1.86583
P09960	LTA4H	1.09237	0.0698518	0.97278	FALSE	FALSE	FALSE	1.81287
Q5J8M3	EMC4	-1.00465	0.0557183	0.97278	FALSE	FALSE	FALSE	-1.91323
Q9Y697	NFS1	0.9877	0.0530553	0.97278	FALSE	FALSE	FALSE	1.93447
Q71UI9	H2AZ2	-1.06589	0.0658091	0.97278	FALSE	FALSE	FALSE	-1.83972
Q92871	PMM1	1.03363	0.0607468	0.97278	FALSE	FALSE	FALSE	1.87533
Q96BI1	SLC22A18	-1.00245	0.0558365	0.97278	FALSE	FALSE	FALSE	-1.91231
Q9HD20	ATP13A1	-1.04164	0.0626343	0.97278	FALSE	FALSE	FALSE	-1.86178
O43175	PHGDH	-1.08944	0.0710181	0.97278	FALSE	FALSE	TRUE	-1.80536
Q16775	HAGH	1.06932	0.0678682	0.97278	FALSE	FALSE	FALSE	1.82588
O43353	RIPK2	1.0475	0.0641862	0.97278	FALSE	FALSE	FALSE	1.85088
P07195	LDHB	1.09736	0.0729313	0.97278	FALSE	FALSE	FALSE	1.79326
O75828	CBR3	1.0643	0.0676933	0.97278	FALSE	FALSE	FALSE	1.82704
Q9BZ23	PANK2	0.890275	0.0400064	0.97278	TRUE	FALSE	TRUE	2.05368
Q9Y5Y5	PEX16	-1.0185	0.06116	0.97278	FALSE	FALSE	TRUE	-1.87234
P08754	GNAI3	-1.06998	0.0712476	0.97278	FALSE	FALSE	FALSE	-1.8039
Q9P0V3	SH3BP4	-1.03492	0.0651771	0.97278	FALSE	FALSE	FALSE	-1.84404
O14558	HSPB6	1.09282	0.0753363	0.97278	FALSE	FALSE	FALSE	1.77841
Q9UJX2	CDC23	-0.91887	0.0466365	0.97278	TRUE	FALSE	FALSE	-1.98959
Q96HC4	PDLIM5	1.05259	0.0695505	0.97278	FALSE	FALSE	FALSE	1.81483
Q9UGP4	LIMD1	1.06306	0.0718734	0.97278	FALSE	FALSE	FALSE	1.79992
O94832	MYO1D	-1.08929	0.0765953	0.97278	FALSE	FALSE	FALSE	-1.77079
Q8TAE8	GADD45GIP1	0.911091	0.0463536	0.97278	TRUE	FALSE	FALSE	1.99216
P60033	CD81	-1.03109	0.0664246	0.97278	FALSE	FALSE	FALSE	-1.83555
Q9GZR7	DDX24	-0.999376	0.0611322	0.97278	FALSE	TRUE	FALSE	-1.87254
Q8IYU8	MICU2	0.911586	0.0472435	0.97278	TRUE	FALSE	FALSE	1.98411
Q9Y3P4	RHBDD3	-0.949022	0.0534045	0.97278	FALSE	FALSE	FALSE	-1.93164
Q9H0R6	QRSL1	0.97159	0.0574328	0.97278	FALSE	FALSE	FALSE	1.9
O75323	NIPSNAP2	1.06283	0.0737669	0.97278	FALSE	FALSE	FALSE	1.78806
O75976	CPD	-1.03798	0.0697191	0.97278	FALSE	FALSE	FALSE	-1.81373
P47712	PLA2G4A	1.03525	0.0692354	0.97278	FALSE	FALSE	FALSE	1.81688
Q5VYK3	ECPAS	-1.06382	0.0752987	0.97278	FALSE	FALSE	FALSE	-1.77864
P17706	PTPN2	-0.996751	0.0635602	0.97278	FALSE	FALSE	FALSE	-1.85525
P42167	TMPO	-1.00747	0.066503	0.97278	FALSE	FALSE	FALSE	-1.83502
Q9UDR5	AASS	1.04485	0.073276	0.97278	FALSE	FALSE	TRUE	1.79111
O43493	TGOLN2	-1.00228	0.0656525	0.97278	FALSE	FALSE	FALSE	-1.84079
Q99848	EBNA1BP2	-0.972224	0.0603852	0.97278	FALSE	FALSE	FALSE	-1.87797
Q04941	PLP2	-1.02185	0.0692877	0.97278	FALSE	FALSE	FALSE	-1.81654
Q14146	URB2	-1.04411	0.0735587	0.97278	FALSE	TRUE	FALSE	-1.78935
Q86VP3	PACS2	1.05888	0.0766531	0.97278	FALSE	FALSE	TRUE	1.77044
O95183	VAMP5	-1.05526	0.0764273	0.97278	FALSE	FALSE	FALSE	-1.7718
Q15758	SLC1A5	-1.06961	0.0801335	0.97278	FALSE	FALSE	FALSE	-1.74991
P50416	CPT1A	-1.0743	0.0812314	0.97278	FALSE	FALSE	TRUE	-1.74359
Q8TB37	NUBPL	1.03326	0.0740106	0.97278	FALSE	FALSE	TRUE	1.78655
Q96GF1	RNF185	-0.879697	0.0470664	0.97278	TRUE	FALSE	FALSE	-1.9857
Q13625	TP53BP2	1.0337	0.0745539	0.97278	FALSE	FALSE	FALSE	1.7832
P34897	SHMT2	-1.0516	0.0790893	0.97278	FALSE	FALSE	FALSE	-1.75599
Q3SY69	ALDH1L2	-1.03949	0.0771757	0.97278	FALSE	FALSE	FALSE	-1.76731
Q5T440	IBA57	0.932986	0.0577298	0.97278	FALSE	FALSE	FALSE	1.89774
A6NHQ2	FBLL1	-0.955351	0.0625068	0.97278	FALSE	FALSE	FALSE	-1.86268
Q9Y617	PSAT1	-1.03984	0.0783799	0.97278	FALSE	FALSE	TRUE	-1.76016
P17026	ZNF22	-1.00048	0.0711399	0.97278	FALSE	FALSE	FALSE	-1.80458
Q709F0	ACAD11	0.994183	0.0702894	0.97278	FALSE	FALSE	FALSE	1.81004
Q9Y3C8	UFC1	1.06092	0.083305	0.97278	FALSE	FALSE	TRUE	1.73182
P60002	ELOF1	0.96009	0.0645876	0.97278	FALSE	FALSE	FALSE	1.8481
P20337	RAB3B	-1.03064	0.0781777	0.97278	FALSE	FALSE	FALSE	-1.76136
Q8IV48	ERI1	0.961083	0.0650287	0.97278	FALSE	FALSE	FALSE	1.84506
Q8IY47	KBTBD2	0.936827	0.0605898	0.97278	FALSE	FALSE	FALSE	1.87648
P04049	RAF1	0.985286	0.0699345	0.97278	FALSE	FALSE	TRUE	1.81233
P53634	CTSC	-1.02763	0.0781914	0.97278	FALSE	FALSE	FALSE	-1.76128
P15848	ARSB	1.02778	0.0786031	0.97278	FALSE	FALSE	FALSE	1.75885
O43293	DAPK3	-1.04913	0.0829079	0.97278	FALSE	FALSE	FALSE	-1.73406
Q6PL24	TMED8	0.972794	0.0684121	0.97278	FALSE	FALSE	FALSE	1.82228
Q15629	TRAM1	-0.920798	0.0588701	0.97278	FALSE	FALSE	FALSE	-1.88916
P05976	MYL1	0.99979	0.0737896	0.97278	FALSE	FALSE	FALSE	1.78792
Q14155	ARHGEF7	1.01295	0.0780719	0.97278	FALSE	FALSE	FALSE	1.76198
Q9BRG1	VPS25	-0.999528	0.0756802	0.97278	FALSE	FALSE	FALSE	-1.77632
P35251	RFC1	-1.03188	0.0822354	0.97278	FALSE	TRUE	FALSE	-1.73786
Q8WTS6	SETD7	1.00862	0.0776462	0.97278	FALSE	FALSE	FALSE	1.76451
P50548	ERF	-1.00182	0.0764791	0.97278	FALSE	FALSE	TRUE	-1.77149
Q8TCT9	HM13	-0.945058	0.0662529	0.97278	FALSE	FALSE	FALSE	-1.83671
P46940	IQGAP1	-1.03432	0.0849166	0.97278	FALSE	FALSE	FALSE	-1.72284
Q9NWQ9	C14orf119	0.908463	0.0606561	0.97278	FALSE	FALSE	FALSE	1.87599
P61009	SPCS3	-0.959666	0.0715068	0.97278	FALSE	FALSE	FALSE	-1.80225
Q9BVC6	TMEM109	-0.912036	0.0624457	0.97278	FALSE	FALSE	FALSE	-1.86312
Q96PZ2	FAM111A	-1.02108	0.0840034	0.97278	FALSE	FALSE	FALSE	-1.72792
Q16352	INA	0.997341	0.079715	0.97278	FALSE	FALSE	FALSE	1.75234
Q14185	DOCK1	-0.987492	0.0781948	0.97278	FALSE	FALSE	FALSE	-1.76126
Q9H1C3	GLT8D2	-0.985543	0.0782045	0.97278	FALSE	FALSE	FALSE	-1.7612
P02533	KRT14	0.931299	0.0675558	0.97278	FALSE	FALSE	FALSE	1.82796
Q13464	ROCK1	0.993111	0.0800245	0.97278	FALSE	FALSE	FALSE	1.75054
P32320	CDA	-1.01447	0.0848417	0.97278	FALSE	FALSE	FALSE	-1.72326
Q96D71	REPS1	0.933812	0.0686941	0.97278	FALSE	FALSE	FALSE	1.82043
O15111	CHUK	1.01508	0.0858603	0.97278	FALSE	FALSE	FALSE	1.71765
Q8N2G8	GHDC	-0.990252	0.0812842	0.97278	FALSE	FALSE	FALSE	-1.74328
P23368	ME2	0.990699	0.0816148	0.97278	FALSE	FALSE	FALSE	1.74139
P35611	ADD1	0.967327	0.0769768	0.97278	FALSE	FALSE	FALSE	1.7685
Q9UPN3	MACF1	1.00231	0.0845462	0.97278	FALSE	FALSE	TRUE	1.7249
P51659	HSD17B4	0.98791	0.0818129	0.97278	FALSE	FALSE	TRUE	1.74026
O95757	HSPA4L	1.03019	0.0916989	0.97278	FALSE	FALSE	FALSE	1.6865
O60610	DIAPH1	1.01149	0.0879327	0.97278	FALSE	FALSE	FALSE	1.7064
Q96AG4	LRRC59	-0.895896	0.064272	0.97278	FALSE	FALSE	FALSE	-1.85029
Q8NE01	CNNM3	-0.9602	0.0777165	0.97278	FALSE	FALSE	FALSE	-1.76409
Q96A33	CCDC47	-0.853488	0.0567698	0.97278	FALSE	FALSE	TRUE	-1.90508
O95476	CTDNEP1	-0.966283	0.079495	0.97278	FALSE	FALSE	FALSE	-1.75362
Q96FJ2	DYNLL2	0.962455	0.0790442	0.97278	FALSE	FALSE	FALSE	1.75626
P33527	ABCC1	-0.997425	0.0864212	0.97278	FALSE	FALSE	FALSE	-1.71459
P62269	RPS18	-0.990506	0.0852281	0.97278	FALSE	FALSE	FALSE	-1.72113
Q9NWX6	THG1L	-0.936531	0.0742388	0.97278	FALSE	FALSE	FALSE	-1.78514
Q01196	RUNX1	-0.978094	0.0832344	0.97278	FALSE	FALSE	FALSE	-1.73222
P31689	DNAJA1	0.978427	0.083605	0.97278	FALSE	FALSE	FALSE	1.73014
P24385	CCND1	0.983114	0.0846192	0.97278	FALSE	TRUE	FALSE	1.72449
P04080	CSTB	1.01471	0.0915351	0.97278	FALSE	FALSE	FALSE	1.68736
P10586	PTPRF	-1.0078	0.091286	0.97278	FALSE	FALSE	FALSE	-1.68865
P42785	PRCP	0.980388	0.0861756	0.97278	FALSE	FALSE	FALSE	1.71593
Q9H019	MTFR1L	0.949557	0.0799126	0.97278	FALSE	FALSE	FALSE	1.75119
Q13126	MTAP	0.998861	0.0909733	0.97278	FALSE	FALSE	FALSE	1.69029
Q9UGP8	SEC63	-0.944707	0.0795309	0.97278	FALSE	FALSE	FALSE	-1.75341
Q12923	PTPN13	-1.00949	0.0943129	0.97278	FALSE	FALSE	FALSE	-1.67307
Q5VW32	BROX	-0.926539	0.0764644	0.97278	FALSE	FALSE	FALSE	-1.77158
Q2M389	WASHC4	-1.01249	0.0952604	0.97278	FALSE	FALSE	FALSE	-1.66828
P43378	PTPN9	-0.961238	0.0840374	0.97278	FALSE	FALSE	FALSE	-1.72773
Q9NZI7	UBP1	0.995388	0.0915615	0.97278	FALSE	FALSE	FALSE	1.68722
P49589	CARS1	-1.00909	0.0950528	0.97278	FALSE	FALSE	TRUE	-1.66933
P0CG08	GPR89B	-0.973628	0.0873068	0.97278	FALSE	FALSE	FALSE	-1.70978
Q16555	DPYSL2	0.98324	0.0896223	0.97278	FALSE	FALSE	FALSE	1.69739
Q14534	SQLE	-0.987506	0.0906689	0.97278	FALSE	FALSE	FALSE	-1.69188
P67809	YBX1	-0.868215	0.0652132	0.97278	FALSE	TRUE	FALSE	-1.84379
Q6R327	RICTOR	0.968076	0.0866173	0.97278	FALSE	FALSE	FALSE	1.71352
O95477	ABCA1	0.99306	0.092339	0.97278	FALSE	FALSE	FALSE	1.68319
Q02750	MAP2K1	0.925286	0.0784039	0.97278	FALSE	FALSE	TRUE	1.76002
Q9HD45	TM9SF3	-0.971112	0.0885942	0.97278	FALSE	FALSE	FALSE	-1.70286
Q9UJX6	ANAPC2	-0.918192	0.0770991	0.97278	FALSE	FALSE	FALSE	-1.76777
Q9NRQ2	PLSCR4	-1.00545	0.0963051	0.97278	FALSE	FALSE	FALSE	-1.66304
O43520	ATP8B1	-0.949844	0.0843513	0.97278	FALSE	FALSE	FALSE	-1.72598
Q9NPH3	IL1RAP	-0.985716	0.0923867	0.97278	FALSE	FALSE	FALSE	-1.68294
Q9C0E8	LNPK	-0.944325	0.0836621	0.97278	FALSE	FALSE	TRUE	-1.72982
P61353	RPL27	-0.924576	0.0794736	0.97278	FALSE	TRUE	FALSE	-1.75375
P32321	DCTD	0.995858	0.096005	0.97278	FALSE	FALSE	FALSE	1.66454
Q96JJ7	TMX3	-0.901415	0.0751544	0.97278	FALSE	FALSE	FALSE	-1.77952
O94830	DDHD2	0.914728	0.0782193	0.97278	FALSE	FALSE	TRUE	1.76111
P04424	ASL	-0.996813	0.0973751	0.97278	FALSE	FALSE	TRUE	-1.65771
Q96ME7	ZNF512	-0.998925	0.0978779	0.97278	FALSE	FALSE	FALSE	-1.65523
Q9UBI6	GNG12	-0.990202	0.0960284	0.97278	FALSE	FALSE	FALSE	-1.66442
Q9Y394	DHRS7	-0.978319	0.0938879	0.97278	FALSE	FALSE	FALSE	-1.67524
Q96GQ5	RUSF1	-0.889883	0.074263	0.97278	FALSE	FALSE	FALSE	-1.78499
Q15043	SLC39A14	-1.00346	0.100175	0.97278	FALSE	FALSE	FALSE	-1.644
Q9Y2S2	CRYL1	1.00027	0.0997634	0.97278	FALSE	FALSE	FALSE	1.646
Q9UJG1	MOSPD1	-0.862945	0.069321	0.97278	FALSE	FALSE	FALSE	-1.81632
Q9BSU1	PHAF1	0.953001	0.0895729	0.97278	FALSE	FALSE	FALSE	1.69766
Q9Y613	FHOD1	0.983622	0.0967473	0.97278	FALSE	FALSE	FALSE	1.66083
O15321	TM9SF1	-0.996992	0.100253	0.97278	FALSE	FALSE	FALSE	-1.64363
A2A3N6	PIPSL	-0.979226	0.096655	0.97278	FALSE	FALSE	FALSE	-1.66129
Q15027	ACAP1	0.963333	0.0934931	0.97278	FALSE	FALSE	FALSE	1.67725
Q9UL45	BLOC1S6	0.980191	0.0975984	0.97278	FALSE	FALSE	FALSE	1.65661
O14530	TXNDC9	0.995298	0.101591	0.97278	FALSE	FALSE	FALSE	1.63719
Q5PRF9	SAMD4B	0.943861	0.0897075	0.97278	FALSE	FALSE	FALSE	1.69694
Q9H000	MKRN2	1.00355	0.10409	0.97278	FALSE	FALSE	FALSE	1.62534
P10321	HLA_C	0.978632	0.0984794	0.97278	FALSE	FALSE	FALSE	1.65227
Q6QNY0	BLOC1S3	0.997729	0.103139	0.97278	FALSE	FALSE	FALSE	1.62982
P04921	GYPC	-0.970067	0.0968824	0.97278	FALSE	FALSE	FALSE	-1.66016
P28827	PTPRM	-0.986567	0.10078	0.97278	FALSE	FALSE	FALSE	-1.64109
O95295	SNAPIN	0.965814	0.096324	0.97278	FALSE	FALSE	FALSE	1.66294
Q9BQA9	CYBC1	-0.828722	0.0656777	0.97278	FALSE	FALSE	FALSE	-1.84062
Q9NUQ6	SPATS2L	-0.989977	0.102654	0.97278	FALSE	FALSE	FALSE	-1.63212
P51970	NDUFA8	0.987083	0.102047	0.97278	FALSE	FALSE	FALSE	1.63501
Q9UKT5	FBXO4	-0.981109	0.101711	0.97278	FALSE	FALSE	FALSE	-1.63661
Q969V3	NCLN	-0.922731	0.088267	0.97278	FALSE	FALSE	FALSE	-1.70461
P25445	FAS	-0.952149	0.0954353	0.97278	FALSE	FALSE	FALSE	-1.6674
P46977	STT3A	-0.840819	0.0700008	0.97278	FALSE	FALSE	TRUE	-1.81191
P50213	IDH3A	0.95087	0.0956261	0.97278	FALSE	FALSE	FALSE	1.66644
Q86UL3	GPAT4	-0.919865	0.0886311	0.97278	FALSE	FALSE	FALSE	-1.70266
Q6UWF9	FAM180A	-0.900029	0.0841388	0.97278	FALSE	FALSE	FALSE	-1.72716
Q13155	AIMP2	-0.981765	0.103759	0.97278	FALSE	FALSE	FALSE	-1.6269
Q9UI10	EIF2B4	-0.960563	0.0990945	0.97278	FALSE	FALSE	TRUE	-1.64926
P43007	SLC1A4	-0.97036	0.101944	0.97278	FALSE	FALSE	FALSE	-1.6355
Q6DD88	ATL3	-0.948098	0.0968799	0.97278	FALSE	FALSE	FALSE	-1.66017
P60510	PPP4C	0.874677	0.0799009	0.97278	FALSE	FALSE	FALSE	1.75126
P20908	COL5A1	-0.958648	0.101398	0.97278	FALSE	FALSE	FALSE	-1.63811
Q02878	RPL6	-0.871929	0.0808402	0.97278	FALSE	FALSE	FALSE	-1.74583
Q9UN86	G3BP2	0.937001	0.0971025	0.97278	FALSE	FALSE	FALSE	1.65907
Q96L91	EP400	-0.921833	0.0938054	0.97278	FALSE	FALSE	FALSE	-1.67566
P42356	PI4KA	-0.983989	0.108989	0.97278	FALSE	FALSE	FALSE	-1.60275
O43292	GPAA1	-0.921835	0.0946041	0.97278	FALSE	FALSE	TRUE	-1.6716
Q9NRG4	SMYD2	0.89375	0.0879408	0.97278	FALSE	FALSE	FALSE	1.70636
O14807	MRAS	-0.947817	0.101455	0.97278	FALSE	FALSE	FALSE	-1.63784
Q86YR5	GPSM1	0.959876	0.104602	0.97278	FALSE	FALSE	FALSE	1.62294
P41226	UBA7	-0.970468	0.107253	0.97278	FALSE	FALSE	FALSE	-1.61067
P62834	RAP1A	-0.962199	0.105227	0.97278	FALSE	FALSE	FALSE	-1.62003
Q9BWE0	REPIN1	-0.9104	0.0927131	0.97278	FALSE	FALSE	FALSE	-1.68126
Q01974	ROR2	-0.96743	0.106992	0.97278	FALSE	FALSE	FALSE	-1.61186
Q68D85	NCR3LG1	-0.911181	0.0937028	0.97278	FALSE	FALSE	FALSE	-1.67618
Q9H082	RAB33B	-0.934368	0.0995823	0.97278	FALSE	FALSE	FALSE	-1.64688
Q9Y6A1	POMT1	-0.782967	0.0637672	0.97278	FALSE	FALSE	TRUE	-1.8538
O00635	TRIM38	0.916986	0.0956183	0.97278	FALSE	FALSE	FALSE	1.66648
Q86SQ0	PHLDB2	0.926721	0.0981337	0.97278	FALSE	FALSE	FALSE	1.65397
Q9BRX8	PRXL2A	0.850937	0.0799102	0.97278	FALSE	FALSE	FALSE	1.75121
P56182	RRP1	-0.935251	0.100798	0.97278	FALSE	FALSE	FALSE	-1.641
P18085	ARF4	-0.897227	0.091699	0.97278	FALSE	FALSE	FALSE	-1.6865
Q8NBI6	XXYLT1	-0.92743	0.0994172	0.97278	FALSE	FALSE	FALSE	-1.64769
Q9BSL1	UBAC1	0.872695	0.0869162	0.97278	FALSE	FALSE	FALSE	1.71189
P78345	RPP38	-0.912651	0.09689	0.97278	FALSE	FALSE	FALSE	-1.66012
Q9UBU9	NXF1	-0.923686	0.10009	0.97278	FALSE	FALSE	FALSE	-1.64442
Q9NZI8	IGF2BP1	0.940615	0.104413	0.97278	FALSE	FALSE	FALSE	1.62383
C9JLW8	MCRIP1	0.962663	0.10999	0.97278	FALSE	FALSE	FALSE	1.59824
P50583	NUDT2	-0.956186	0.108696	0.97278	FALSE	FALSE	FALSE	-1.60408
Q9NZB2	FAM120A	-0.955641	0.108695	0.97278	FALSE	FALSE	FALSE	-1.60409
Q92925	SMARCD2	-0.911312	0.0979367	0.97278	FALSE	FALSE	FALSE	-1.65494
P78536	ADAM17	-0.923858	0.101201	0.97278	FALSE	FALSE	FALSE	-1.63906
P43307	SSR1	-0.796048	0.070245	0.97278	FALSE	FALSE	FALSE	-1.81033
Q5TCZ1	SH3PXD2A	0.925271	0.101896	0.97278	FALSE	FALSE	FALSE	1.63573
P55789	GFER	0.822186	0.0766523	0.97278	FALSE	FALSE	TRUE	1.77045
O95070	YIF1A	-0.858788	0.0855305	0.97278	FALSE	FALSE	FALSE	-1.71946
P62979	RPS27A	0.936716	0.105345	0.97278	FALSE	FALSE	FALSE	1.61948
Q9NZP8	C1RL	-0.979029	0.116663	0.97278	FALSE	FALSE	FALSE	-1.56893
Q14999	CUL7	-0.977074	0.116343	0.97278	FALSE	FALSE	FALSE	-1.57031
P07711	CTSL	0.929422	0.105149	0.97278	FALSE	FALSE	FALSE	1.62039
P61019	RAB2A	-0.95211	0.111195	0.97278	FALSE	FALSE	FALSE	-1.59284
P29966	MARCKS	0.905715	0.0998614	0.97278	FALSE	FALSE	FALSE	1.64553
Q7Z7L7	ZER1	-0.958371	0.113517	0.97278	FALSE	FALSE	FALSE	-1.58258
Q9BXP2	SLC12A9	-0.943944	0.110747	0.97278	FALSE	FALSE	FALSE	-1.59485
Q9Y3F4	STRAP	0.965557	0.116375	0.97278	FALSE	FALSE	FALSE	1.57017
P48449	LSS	-0.9529	0.113855	0.97278	FALSE	FALSE	FALSE	-1.5811
O00264	PGRMC1	-0.904493	0.101443	0.97278	FALSE	FALSE	FALSE	-1.6379
Q15427	SF3B4	-0.868283	0.0923785	0.97278	FALSE	FALSE	FALSE	-1.68298
Q9HAD4	WDR41	0.922941	0.106455	0.97278	FALSE	FALSE	FALSE	1.61433
Q16585	SGCB	-0.925527	0.107153	0.97278	FALSE	FALSE	FALSE	-1.61112
Q13557	CAMK2D	0.929465	0.108461	0.97278	FALSE	TRUE	FALSE	1.60515
Q92625	ANKS1A	0.734633	0.0601815	0.97278	FALSE	FALSE	FALSE	1.87946
Q96CS3	FAF2	-0.876868	0.0953424	0.97278	FALSE	FALSE	FALSE	-1.66787
O43184	ADAM12	-0.916666	0.105592	0.97278	FALSE	FALSE	FALSE	-1.61833
O14662	STX16	-0.91095	0.105007	0.97278	FALSE	FALSE	FALSE	-1.62105
P36897	TGFBR1	-0.912422	0.105684	0.97278	FALSE	FALSE	FALSE	-1.6179
Q32P28	P3H1	-0.928617	0.11066	0.97278	FALSE	FALSE	FALSE	-1.59523
O95630	STAMBP	0.941522	0.114077	0.97278	FALSE	FALSE	TRUE	1.58013
O75909	CCNK	-0.89861	0.102852	0.97278	FALSE	FALSE	TRUE	-1.63118
Q96HN2	AHCYL2	0.961992	0.12063	0.97278	FALSE	FALSE	FALSE	1.55214
Q92629	SGCD	-0.915967	0.109548	0.97278	FALSE	FALSE	FALSE	-1.60023
P07902	GALT	-0.922011	0.1117	0.97278	FALSE	FALSE	TRUE	-1.5906
Q9BPX5	ARPC5L	0.880213	0.101212	0.97278	FALSE	FALSE	FALSE	1.63901
P30530	AXL	-0.956638	0.122005	0.97278	FALSE	FALSE	FALSE	-1.54641
Q9Y3A2	UTP11	-0.9108	0.110708	0.97278	FALSE	FALSE	FALSE	-1.59502
Q9BYG3	NIFK	-0.938945	0.118465	0.97278	FALSE	FALSE	FALSE	-1.56125
Q9UQ53	MGAT4B	-0.879692	0.102998	0.97278	FALSE	FALSE	FALSE	-1.63049
Q8IUX7	AEBP1	-0.918082	0.113483	0.97278	FALSE	FALSE	FALSE	-1.58273
Q7L0J3	SV2A	0.833998	0.0911372	0.97278	FALSE	FALSE	FALSE	1.68943
Q7Z6E9	RBBP6	-0.8711	0.101359	0.97278	FALSE	FALSE	FALSE	-1.6383
O15056	SYNJ2	-0.946092	0.121781	0.97278	FALSE	FALSE	FALSE	-1.54734
O14683	TP53I11	-0.804728	0.0843495	0.97278	FALSE	FALSE	FALSE	-1.72599
Q9BRD0	BUD13	0.873092	0.103113	0.97278	FALSE	FALSE	FALSE	1.62995
Q6UWP7	LCLAT1	-0.848551	0.0968829	0.97278	FALSE	FALSE	FALSE	-1.66016
Q8NB16	MLKL	-0.803213	0.0849665	0.97278	FALSE	FALSE	FALSE	-1.72257
Q86YH6	PDSS2	0.898684	0.110491	0.97278	FALSE	FALSE	FALSE	1.59599
Q8TED1	GPX8	-0.817572	0.0890224	0.97278	FALSE	FALSE	FALSE	-1.70058
Q8WYP5	AHCTF1	-0.9074	0.113224	0.97278	FALSE	FALSE	FALSE	-1.58387
Q9BZL4	PPP1R12C	0.906339	0.11328	0.97278	FALSE	FALSE	FALSE	1.58362
Q14005	IL16	0.889074	0.108826	0.97278	FALSE	FALSE	FALSE	1.60349
Q96S66	CLCC1	-0.903426	0.113106	0.97278	FALSE	FALSE	FALSE	-1.58438
Q9ULX6	AKAP8L	0.914198	0.116612	0.97278	FALSE	FALSE	FALSE	1.56915
P78417	GSTO1	0.924424	0.120018	0.97278	FALSE	FALSE	FALSE	1.5547
Q9Y5K5	UCHL5	0.922528	0.119939	0.97278	FALSE	FALSE	FALSE	1.55503
Q8N130	SLC34A3	-0.921829	0.119769	0.97278	FALSE	FALSE	FALSE	-1.55574
P13612	ITGA4	-0.93383	0.123519	0.97278	FALSE	FALSE	FALSE	-1.54017
Q9H7D0	DOCK5	0.901021	0.114566	0.97278	FALSE	FALSE	FALSE	1.578
Q9GZP4	PITHD1	0.891363	0.11255	0.97278	FALSE	FALSE	FALSE	1.58684
Q9Y4G6	TLN2	0.93388	0.125332	0.97278	FALSE	FALSE	FALSE	1.53277
Q8N2K1	UBE2J2	-0.851888	0.102765	0.97278	FALSE	FALSE	FALSE	-1.63159
Q5SWX8	ODR4	-0.850392	0.10236	0.97278	FALSE	FALSE	FALSE	-1.63352
Q9BUP3	HTATIP2	-0.91626	0.120868	0.97278	FALSE	FALSE	FALSE	-1.55114
Q15311	RALBP1	0.829467	0.0973239	0.97278	FALSE	FALSE	FALSE	1.65797
P13498	CYBA	-0.895807	0.115673	0.97278	FALSE	FALSE	FALSE	-1.5732
Q07092	COL16A1	-0.929544	0.125093	0.97278	FALSE	FALSE	FALSE	-1.53374
Q7Z3D4	LYSMD3	-0.819222	0.0947247	0.97278	FALSE	FALSE	FALSE	-1.67098
O14495	PLPP3	-0.894921	0.11565	0.97278	FALSE	FALSE	FALSE	-1.5733
P50579	METAP2	-0.92872	0.12524	0.97278	FALSE	TRUE	FALSE	-1.53315
Q9Y6V7	DDX49	-0.859119	0.105922	0.97278	FALSE	FALSE	FALSE	-1.6168
P78371	CCT2	0.908968	0.119818	0.97278	FALSE	FALSE	FALSE	1.55554
Q7Z2K6	ERMP1	-0.82281	0.0959765	0.97278	FALSE	FALSE	FALSE	-1.66468
Q9P015	MRPL15	0.898071	0.117114	0.97278	FALSE	FALSE	FALSE	1.567
P42126	ECI1	-0.942346	0.12962	0.97278	FALSE	FALSE	FALSE	-1.5156
Q15650	TRIP4	0.91211	0.121319	0.97278	FALSE	FALSE	TRUE	1.54926
P61006	RAB8A	-0.923437	0.124668	0.97278	FALSE	FALSE	FALSE	-1.53547
Q14980	NUMA1	-0.917789	0.123588	0.97278	FALSE	FALSE	FALSE	-1.53989
Q96IG2	FBXL20	-0.907524	0.120769	0.97278	FALSE	FALSE	FALSE	-1.55155
O00425	IGF2BP3	0.885515	0.114595	0.97278	FALSE	FALSE	FALSE	1.57787
Q5T6V5	C9orf64	-0.831211	0.0995229	0.97278	FALSE	FALSE	FALSE	-1.64717
Q8WVK2	SNRNP27	0.82309	0.0975041	0.97278	FALSE	FALSE	FALSE	1.65708
Q9NVZ3	NECAP2	0.88342	0.114568	0.97278	FALSE	FALSE	FALSE	1.57799
Q9BTC0	DIDO1	-0.899169	0.119331	0.97278	FALSE	FALSE	FALSE	-1.55759
P39880	CUX1	-0.885258	0.11559	0.97278	FALSE	FALSE	FALSE	-1.57356
O95865	DDAH2	0.90924	0.122483	0.97278	FALSE	FALSE	FALSE	1.54443
P53611	RABGGTB	0.890038	0.1171	0.97278	FALSE	FALSE	FALSE	1.56706
Q9NVN8	GNL3L	0.912351	0.123546	0.97278	FALSE	FALSE	FALSE	1.54006
P48553	TRAPPC10	0.885733	0.11658	0.97278	FALSE	FALSE	FALSE	1.56929
Q86WX3	RPS19BP1	-0.926604	0.128268	0.97278	FALSE	FALSE	FALSE	-1.52097
Q15286	RAB35	-0.907448	0.122856	0.97278	FALSE	FALSE	FALSE	-1.5429
Q86U28	ISCA2	0.929131	0.12922	0.97278	FALSE	FALSE	FALSE	1.51719
P00403	MT_CO2	-0.916542	0.12582	0.97278	FALSE	FALSE	FALSE	-1.5308
P19838	NFKB1	-0.93689	0.131745	0.97278	FALSE	FALSE	FALSE	-1.50726
P07858	CTSB	0.906896	0.12325	0.97278	FALSE	FALSE	FALSE	1.54128
P08243	ASNS	-0.917501	0.126512	0.97278	FALSE	FALSE	FALSE	-1.528
Q08752	PPID	0.917591	0.126904	0.97278	FALSE	FALSE	FALSE	1.52643
Q9HBH1	PDF	0.934041	0.131724	0.97278	FALSE	FALSE	FALSE	1.50734
Q8N3E9	PLCD3	-0.80608	0.0955061	0.97278	FALSE	FALSE	FALSE	-1.66704
P21266	GSTM3	-0.918233	0.127413	0.97278	FALSE	FALSE	FALSE	-1.52438
Q9Y5Z4	HEBP2	-0.914606	0.126396	0.97278	FALSE	FALSE	FALSE	-1.52847
Q9P000	COMMD9	0.917361	0.127568	0.97278	FALSE	FALSE	FALSE	1.52376
Q8N335	GPD1L	0.870006	0.114366	0.97278	FALSE	FALSE	FALSE	1.57887
P55212	CASP6	0.937643	0.133916	0.97278	FALSE	FALSE	FALSE	1.49884
Q15397	PUM3	-0.907209	0.125502	0.97278	FALSE	FALSE	FALSE	-1.53208
P13995	MTHFD2	-0.916035	0.128303	0.97278	FALSE	FALSE	FALSE	-1.52083
Q7Z6K3	PTAR1	-0.856281	0.111663	0.97278	FALSE	FALSE	FALSE	-1.59076
P28072	PSMB6	0.91474	0.128564	0.97278	FALSE	FALSE	FALSE	1.51979
Q9UFG5	C19orf25	0.876276	0.117922	0.97278	FALSE	FALSE	FALSE	1.56356
O60318	MCM3AP	-0.872076	0.116732	0.97278	FALSE	FALSE	FALSE	-1.56864
Q8IZU8	DSEL	-0.798454	0.0959127	0.97278	FALSE	FALSE	FALSE	-1.665
Q6FI81	CIAPIN1	0.921899	0.132356	0.97278	FALSE	FALSE	FALSE	1.50488
P50151	GNG10	-0.904417	0.127353	0.97278	FALSE	FALSE	FALSE	-1.52462
O75347	TBCA	0.909517	0.129315	0.97278	FALSE	FALSE	FALSE	1.51681
Q9UH99	SUN2	-0.852077	0.112926	0.97278	FALSE	FALSE	FALSE	-1.58518
Q86TV6	TTC7B	0.835841	0.108339	0.97278	FALSE	FALSE	FALSE	1.6057
Q8N5M9	JAGN1	-0.826973	0.105847	0.97278	FALSE	FALSE	FALSE	-1.61714
Q658Y4	FAM91A1	0.873278	0.119701	0.97278	FALSE	FALSE	FALSE	1.55603
P25963	NFKBIA	-0.873041	0.119733	0.97278	FALSE	FALSE	FALSE	-1.5559
P24844	MYL9	0.881369	0.122968	0.97278	FALSE	FALSE	FALSE	1.54243
O15427	SLC16A3	-0.874372	0.121161	0.97278	FALSE	FALSE	FALSE	-1.54992
Q8N392	ARHGAP18	-0.897447	0.128493	0.97278	FALSE	FALSE	FALSE	-1.52007
P98095	FBLN2	-0.881039	0.124	0.97278	FALSE	FALSE	FALSE	-1.5382
Q13206	DDX10	-0.824747	0.107986	0.97278	FALSE	FALSE	FALSE	-1.60731
Q9NVH6	TMLHE	0.902096	0.131046	0.97278	FALSE	FALSE	FALSE	1.50999
Q8N129	CNPY4	-0.852971	0.116729	0.97278	FALSE	FALSE	FALSE	-1.56865
P13611	VCAN	0.880976	0.124992	0.97278	FALSE	FALSE	FALSE	1.53415
Q92520	FAM3C	0.864837	0.120666	0.97278	FALSE	FALSE	FALSE	1.55199
P50454	SERPINH1	-0.899526	0.130944	0.97278	FALSE	FALSE	FALSE	-1.51039
Q96QB1	DLC1	0.854628	0.118121	0.97278	FALSE	FALSE	FALSE	1.56271
Q8NEN9	PDZD8	-0.855493	0.118753	0.97278	FALSE	FALSE	FALSE	-1.56003
Q9Y6H1	CHCHD2	0.851177	0.117674	0.97278	FALSE	FALSE	FALSE	1.56461
O95425	SVIL	0.866539	0.122397	0.97278	FALSE	FALSE	FALSE	1.54479
Q8TC12	RDH11	-0.880052	0.126525	0.97278	FALSE	FALSE	FALSE	-1.52795
Q9BUR5	APOO	0.811203	0.106566	0.97278	FALSE	FALSE	FALSE	1.61382
P52848	NDST1	-0.865723	0.122716	0.97278	FALSE	FALSE	TRUE	-1.54347
P49591	SARS1	-0.898351	0.132539	0.97278	FALSE	FALSE	FALSE	-1.50416
Q969Z3	MTARC2	-0.874577	0.125626	0.97278	FALSE	FALSE	FALSE	-1.53158
Q14011	CIRBP	0.878487	0.127094	0.97278	FALSE	FALSE	FALSE	1.52566
P35237	SERPINB6	0.852038	0.119372	0.97278	FALSE	FALSE	FALSE	1.55742
Q9Y6I9	TEX264	-0.858464	0.121911	0.97278	FALSE	FALSE	FALSE	-1.5468
P78563	ADARB1	0.856596	0.121458	0.97278	FALSE	FALSE	FALSE	1.54868
Q96Q11	TRNT1	0.859761	0.122607	0.97278	FALSE	FALSE	FALSE	1.54392
Q9Y6G5	COMMD10	0.842897	0.117603	0.97278	FALSE	FALSE	FALSE	1.56491
Q8IX01	SUGP2	-0.839703	0.1171	0.97278	FALSE	FALSE	FALSE	-1.56706
Q8N5W9	RFLNB	-0.886196	0.131084	0.97278	FALSE	FALSE	FALSE	-1.50984
Q6P2Q9	PRPF8	-0.885449	0.13094	0.97278	FALSE	FALSE	FALSE	-1.51041
Q86V88	MDP1	0.813831	0.110155	0.97278	FALSE	FALSE	FALSE	1.5975
Q9Y2I8	WDR37	0.867635	0.126834	0.97278	FALSE	FALSE	TRUE	1.5267
P11234	RALB	-0.86539	0.126254	0.97278	FALSE	FALSE	FALSE	-1.52904
Q96J84	KIRREL1	-0.822127	0.113499	0.97278	FALSE	FALSE	FALSE	-1.58266
Q9H0V1	TMEM168	-0.87882	0.130702	0.97278	FALSE	FALSE	FALSE	-1.51134
Q16629	SRSF7	0.8921	0.134802	0.97278	FALSE	FALSE	FALSE	1.49543
Q5VUB5	FAM171A1	-0.872932	0.129055	0.97278	FALSE	FALSE	FALSE	-1.51784
O00159	MYO1C	-0.865181	0.126722	0.97278	FALSE	FALSE	FALSE	-1.52716
Q86U38	NOP9	-0.86084	0.125566	0.97278	FALSE	FALSE	FALSE	-1.53182
Q9BRA0	NAA38	0.837063	0.118585	0.97278	FALSE	FALSE	FALSE	1.56074
Q96SK2	TMEM209	-0.819603	0.113324	0.97278	FALSE	FALSE	FALSE	-1.58343
Q9NWZ3	IRAK4	0.807457	0.109792	0.97278	FALSE	FALSE	FALSE	1.59913
Q9UKM7	MAN1B1	-0.802846	0.108428	0.97278	FALSE	FALSE	TRUE	-1.6053
Q14764	MVP	0.904017	0.139081	0.97278	FALSE	FALSE	FALSE	1.47922
Q9Y4I1	MYO5A	0.896113	0.137171	0.97278	FALSE	FALSE	TRUE	1.48641
O15040	TECPR2	0.749207	0.0929543	0.97278	FALSE	FALSE	TRUE	1.68002
Q9NTJ5	SACM1L	-0.890306	0.136002	0.97278	FALSE	FALSE	FALSE	-1.49085
P37108	SRP14	-0.813539	0.112688	0.97278	FALSE	FALSE	FALSE	-1.58623
Q16254	E2F4	-0.785883	0.104487	0.97278	FALSE	FALSE	FALSE	-1.62348
Q8IUR7	ARMC8	-0.834388	0.11917	0.97278	FALSE	FALSE	FALSE	-1.55827
P61018	RAB4B	-0.883354	0.134157	0.97278	FALSE	FALSE	FALSE	-1.49791
Q6PKG0	LARP1	-0.892265	0.137018	0.97278	FALSE	FALSE	FALSE	-1.48699
P57088	TMEM33	-0.830836	0.118315	0.97278	FALSE	FALSE	FALSE	-1.56188
Q7L7X3	TAOK1	0.88623	0.135337	0.97278	FALSE	FALSE	FALSE	1.49338
P35998	PSMC2	0.895045	0.138033	0.97278	FALSE	FALSE	FALSE	1.48315
P56199	ITGA1	-0.840929	0.121976	0.97278	FALSE	FALSE	FALSE	-1.54653
P09488	GSTM1	-0.880572	0.134251	0.97278	FALSE	FALSE	FALSE	-1.49755
P15291	B4GALT1	-0.883051	0.13584	0.97278	FALSE	FALSE	FALSE	-1.49146
Q9H0A0	NAT10	-0.886509	0.137177	0.97278	FALSE	TRUE	FALSE	-1.48639
O94973	AP2A2	-0.897123	0.140468	0.97278	FALSE	FALSE	FALSE	-1.47405
Q96EY5	MVB12A	0.847303	0.125172	0.97278	FALSE	FALSE	FALSE	1.53342
Q9HBK9	AS3MT	0.876029	0.134186	0.97278	FALSE	FALSE	FALSE	1.4978
P49257	LMAN1	-0.840256	0.123617	0.97278	FALSE	FALSE	FALSE	-1.53977
Q8IXB1	DNAJC10	0.879682	0.13576	0.97278	FALSE	FALSE	FALSE	1.49177
Q9UPZ3	HPS5	0.831714	0.12109	0.97278	FALSE	FALSE	FALSE	1.55021
P62899	RPL31	-0.895702	0.141217	0.97278	FALSE	FALSE	FALSE	-1.47127
Q96H79	ZC3HAV1L	-0.822809	0.119092	0.97278	FALSE	FALSE	FALSE	-1.55859
P51798	CLCN7	-0.705328	0.0836553	0.97278	FALSE	FALSE	FALSE	-1.72986
Q9UEE5	STK17A	0.846984	0.126721	0.97278	FALSE	FALSE	FALSE	1.52716
O95833	CLIC3	-0.840305	0.124692	0.97278	FALSE	FALSE	FALSE	-1.53538
Q9C0E2	XPO4	0.851365	0.128584	0.97278	FALSE	FALSE	FALSE	1.51971
P62993	GRB2	0.826686	0.121032	0.97278	FALSE	FALSE	FALSE	1.55046
Q15942	ZYX	0.885135	0.139288	0.97278	FALSE	FALSE	FALSE	1.47845
Q9Y6K9	IKBKG	0.827385	0.121787	0.97278	FALSE	FALSE	TRUE	1.54732
Q99798	ACO2	0.895225	0.143194	0.97278	FALSE	FALSE	TRUE	1.464
Q6ZS17	RIPOR1	0.819037	0.119857	0.97278	FALSE	FALSE	FALSE	1.55537
P30153	PPP2R1A	0.823988	0.12176	0.97278	FALSE	FALSE	TRUE	1.54743
Q9NR99	MXRA5	-0.834676	0.125246	0.97278	FALSE	FALSE	FALSE	-1.53312
Q06136	KDSR	-0.791494	0.111868	0.97278	FALSE	FALSE	FALSE	-1.58985
Q9BVK6	TMED9	-0.81098	0.118093	0.97278	FALSE	FALSE	FALSE	-1.56283
P0CG30	GSTT2B	0.881483	0.140355	0.97278	FALSE	FALSE	FALSE	1.47447
Q6ZWJ1	STXBP4	0.819533	0.121083	0.97278	FALSE	FALSE	FALSE	1.55024
Q9NY27	PPP4R2	0.842396	0.12824	0.97278	FALSE	FALSE	FALSE	1.52108
Q07817	BCL2L1	0.884337	0.142114	0.97278	FALSE	FALSE	FALSE	1.46797
Q15005	SPCS2	-0.786126	0.111577	0.97278	FALSE	FALSE	FALSE	-1.59114
Q9HA72	CALHM2	-0.866826	0.137056	0.97278	FALSE	FALSE	FALSE	-1.48684
Q0VDF9	HSPA14	0.885649	0.143332	0.97278	FALSE	FALSE	FALSE	1.4635
Q6ULP2	AFTPH	0.805932	0.118701	0.97278	FALSE	FALSE	FALSE	1.56025
Q8NC96	NECAP1	0.885048	0.143884	0.97278	FALSE	FALSE	TRUE	1.46148
Q5VTQ0	TTC39B	-0.807735	0.119557	0.97278	FALSE	FALSE	FALSE	-1.55664
Q8NBI5	SLC43A3	-0.810381	0.120398	0.97278	FALSE	FALSE	FALSE	-1.5531
Q9UEW8	STK39	0.85436	0.134397	0.97278	FALSE	FALSE	FALSE	1.49699
P80217	IFI35	-0.891231	0.14614	0.97278	FALSE	FALSE	FALSE	-1.4533
Q16644	MAPKAPK3	0.79738	0.116704	0.97278	FALSE	FALSE	FALSE	1.56876
Q9UHB9	SRP68	-0.843316	0.131243	0.97278	FALSE	FALSE	FALSE	-1.50922
Q96Q83	ALKBH3	0.865035	0.138708	0.97278	FALSE	FALSE	FALSE	1.48062
Q6P1Q9	METTL2B	0.832031	0.128285	0.97278	FALSE	FALSE	FALSE	1.5209
Q16563	SYPL1	-0.853765	0.135769	0.97278	FALSE	FALSE	FALSE	-1.49173
P62854	RPS26	-0.788985	0.115671	0.97278	FALSE	FALSE	FALSE	-1.57321
P51795	CLCN5	-0.781027	0.113294	0.97278	FALSE	FALSE	FALSE	-1.58356
Q9Y5M8	SRPRB	-0.764387	0.108216	0.97278	FALSE	FALSE	FALSE	-1.60626
P35580	MYH10	0.870862	0.142749	0.97278	FALSE	FALSE	FALSE	1.46563
Q99832	CCT7	0.881443	0.146784	0.97278	FALSE	FALSE	FALSE	1.45099
Q13616	CUL1	-0.840579	0.133732	0.97278	FALSE	FALSE	FALSE	-1.49955
Q9Y5N5	N6AMT1	0.85272	0.137671	0.97278	FALSE	FALSE	FALSE	1.48452
Q5JTH9	RRP12	-0.868768	0.143021	0.97278	FALSE	FALSE	FALSE	-1.46463
Q9NP72	RAB18	-0.872366	0.14531	0.97278	FALSE	FALSE	TRUE	-1.4563
P0DPI2	GATD3	0.793315	0.120325	0.97278	FALSE	FALSE	FALSE	1.55341
P08779	KRT16	0.842555	0.136347	0.97278	FALSE	FALSE	FALSE	1.48953
O60684	KPNA6	0.787553	0.118648	0.97278	FALSE	FALSE	FALSE	1.56047
P51116	FXR2	0.819855	0.129225	0.97278	FALSE	TRUE	FALSE	1.51716
Q9NW15	ANO10	-0.818537	0.128856	0.97278	FALSE	FALSE	FALSE	-1.51863
Q7Z4G1	COMMD6	0.832901	0.133903	0.97278	FALSE	FALSE	FALSE	1.49889
P49207	RPL34	-0.867745	0.145188	0.97278	FALSE	FALSE	FALSE	-1.45674
Q8N4P3	HDDC3	0.812175	0.127338	0.97278	FALSE	FALSE	FALSE	1.52468
O76061	STC2	-0.827563	0.132847	0.97278	FALSE	FALSE	FALSE	-1.50297
P42166	TMPO	-0.865772	0.145308	0.97278	FALSE	FALSE	FALSE	-1.45631
Q6UWU4	C6orf89	-0.787342	0.120744	0.97278	FALSE	FALSE	FALSE	-1.55166
Q8IUI8	CRLF3	-0.825689	0.133298	0.97278	FALSE	FALSE	FALSE	-1.50122
P10109	FDX1	0.818168	0.131353	0.97278	FALSE	FALSE	FALSE	1.50879
Q03518	TAP1	-0.781612	0.11953	0.97278	FALSE	FALSE	FALSE	-1.55675
A1L0T0	ILVBL	-0.799031	0.126513	0.97278	FALSE	FALSE	FALSE	-1.528
Q96JG6	VPS50	-0.846583	0.142964	0.97278	FALSE	FALSE	FALSE	-1.46484
P60953	CDC42	-0.840666	0.141153	0.97278	FALSE	TRUE	TRUE	-1.47151
Q9H1J1	UPF3A	-0.673512	0.0879966	0.97278	FALSE	FALSE	FALSE	-1.70606
P36405	ARL3	0.823772	0.137846	0.97278	FALSE	FALSE	TRUE	1.48386
Q9NW13	RBM28	-0.860016	0.150252	0.97278	FALSE	TRUE	FALSE	-1.43864
O76024	WFS1	-0.767621	0.119714	0.97278	FALSE	FALSE	FALSE	-1.55597
Q9NXH8	TOR4A	-0.856884	0.149514	0.97278	FALSE	FALSE	FALSE	-1.44125
P07738	BPGM	0.852136	0.148113	0.97278	FALSE	FALSE	FALSE	1.44623
P56589	PEX3	-0.871479	0.154765	0.97278	FALSE	FALSE	TRUE	-1.4229
P54619	PRKAG1	-0.830731	0.141511	0.97278	FALSE	FALSE	FALSE	-1.47019
Q16666	IFI16	-0.851125	0.148309	0.97278	FALSE	FALSE	FALSE	-1.44553
P31323	PRKAR2B	0.725701	0.107508	0.97278	FALSE	FALSE	FALSE	1.6095
Q9HAT2	SIAE	0.763652	0.120576	0.97278	FALSE	FALSE	FALSE	1.55236
Q16222	UAP1	0.852409	0.150645	0.97278	FALSE	FALSE	FALSE	1.43726
Q8WTW3	COG1	-0.864723	0.155023	0.97278	FALSE	FALSE	TRUE	-1.42201
Q9HCK8	CHD8	-0.853826	0.151668	0.97278	FALSE	FALSE	TRUE	-1.43366
Q9UBN7	HDAC6	-0.842589	0.147994	0.97278	FALSE	FALSE	FALSE	-1.44665
Q9BZH6	WDR11	0.840252	0.147523	0.97278	FALSE	FALSE	TRUE	1.44834
Q96K76	USP47	0.846458	0.149943	0.97278	FALSE	FALSE	FALSE	1.43973
Q4LDE5	SVEP1	-0.853807	0.152556	0.97278	FALSE	FALSE	FALSE	-1.43056
P29992	GNA11	-0.839904	0.147895	0.97278	FALSE	FALSE	FALSE	-1.44701
Q13572	ITPK1	0.833244	0.146098	0.97278	FALSE	FALSE	FALSE	1.45345
P26639	TARS1	-0.830808	0.145339	0.97278	FALSE	FALSE	TRUE	-1.45619
Q9UQB8	BAIAP2	0.857553	0.154582	0.97278	FALSE	FALSE	FALSE	1.42353
Q8N766	EMC1	-0.745464	0.116817	0.97278	FALSE	FALSE	TRUE	-1.56827
Q86T65	DAAM2	-0.808284	0.138847	0.97278	FALSE	FALSE	FALSE	-1.4801
P01111	NRAS	-0.837869	0.1489	0.97278	FALSE	FALSE	TRUE	-1.44343
Q9UKA4	AKAP11	0.841844	0.150608	0.97278	FALSE	FALSE	FALSE	1.43739
Q15691	MAPRE1	0.861444	0.157818	0.97278	FALSE	FALSE	FALSE	1.41245
Q9UBM7	DHCR7	-0.791559	0.134091	0.97278	FALSE	FALSE	TRUE	-1.49816
Q13405	MRPL49	0.772844	0.127795	0.97278	FALSE	FALSE	FALSE	1.52285
Q6L8Q7	PDE12	0.780723	0.130899	0.97278	FALSE	FALSE	FALSE	1.51057
Q06787	FMR1	-0.85889	0.157793	0.97278	FALSE	FALSE	TRUE	-1.41253
Q7LG56	RRM2B	0.855933	0.156997	0.97278	FALSE	FALSE	TRUE	1.41525
Q86UY8	NT5DC3	0.814891	0.143318	0.97278	FALSE	FALSE	FALSE	1.46355
Q99650	OSMR	-0.846679	0.154194	0.97278	FALSE	FALSE	FALSE	-1.42487
O95528	SLC2A10	-0.830814	0.148911	0.97278	FALSE	FALSE	TRUE	-1.44339
P18754	RCC1	-0.823223	0.146501	0.97278	FALSE	FALSE	FALSE	-1.452
O00154	ACOT7	0.798027	0.138124	0.97278	FALSE	FALSE	FALSE	1.48281
Q02818	NUCB1	0.870437	0.163124	0.97278	FALSE	FALSE	FALSE	1.39464
Q9ULX3	NOB1	-0.816063	0.14546	0.97278	FALSE	FALSE	FALSE	-1.45576
Q9H7C4	SYNC	0.830771	0.150974	0.97278	FALSE	FALSE	FALSE	1.4361
Q15208	STK38	-0.820697	0.147917	0.97278	FALSE	FALSE	FALSE	-1.44693
Q8N6G5	CSGALNACT2	-0.829604	0.151629	0.97278	FALSE	FALSE	FALSE	-1.4338
Q8N5M4	TTC9C	0.82621	0.150484	0.97278	FALSE	FALSE	FALSE	1.43783
O75844	ZMPSTE24	-0.820932	0.148735	0.97278	FALSE	FALSE	FALSE	-1.44402
Q13885	TUBB2A	0.833768	0.153799	0.97278	FALSE	FALSE	FALSE	1.42624
Q6P4F2	FDX2	0.829777	0.152693	0.97278	FALSE	FALSE	FALSE	1.43008
P35527	KRT9	0.727894	0.11777	0.97278	FALSE	FALSE	FALSE	1.5642
Q8ND56	LSM14A	-0.839734	0.156675	0.97278	FALSE	FALSE	FALSE	-1.41634
Q08999	RBL2	-0.774627	0.134728	0.97278	FALSE	FALSE	FALSE	-1.49571
P80723	BASP1	-0.851836	0.161901	0.97278	FALSE	FALSE	FALSE	-1.39871
Q96PY6	NEK1	-0.76082	0.130359	0.97278	FALSE	FALSE	TRUE	-1.51269
O43399	TPD52L2	0.830427	0.154732	0.97278	FALSE	FALSE	FALSE	1.42301
O15460	P4HA2	-0.825877	0.153311	0.97278	FALSE	FALSE	FALSE	-1.42793
P78318	IGBP1	0.832791	0.155797	0.97278	FALSE	FALSE	FALSE	1.41935
P41252	IARS1	-0.838054	0.157812	0.97278	FALSE	FALSE	TRUE	-1.41247
Q99719	SEPTIN5	0.792746	0.142353	0.97278	FALSE	FALSE	FALSE	1.46708
O96000	NDUFB10	0.841871	0.159641	0.97278	FALSE	FALSE	FALSE	1.40628
Q14165	MLEC	-0.770137	0.134697	0.97278	FALSE	FALSE	FALSE	-1.49583
Q14241	ELOA	-0.833533	0.156893	0.97278	FALSE	FALSE	FALSE	-1.4156
Q6N069	NAA16	-0.768501	0.134368	0.97278	FALSE	FALSE	FALSE	-1.4971
P19174	PLCG1	0.826495	0.154781	0.97278	FALSE	FALSE	FALSE	1.42285
Q6IQ22	RAB12	-0.823516	0.153843	0.97278	FALSE	FALSE	FALSE	-1.42609
Q92896	GLG1	-0.812803	0.150144	0.97278	FALSE	FALSE	FALSE	-1.43902
P12235	SLC25A4	0.838639	0.159356	0.97278	FALSE	FALSE	TRUE	1.40724
O75534	CSDE1	0.844	0.161618	0.97278	FALSE	FALSE	FALSE	1.39965
Q8N9V3	WDSUB1	0.827272	0.15597	0.97278	FALSE	FALSE	FALSE	1.41876
Q6V0I7	FAT4	-0.813241	0.151173	0.97278	FALSE	FALSE	TRUE	-1.4354
Q7Z5G4	GOLGA7	-0.807047	0.149131	0.97278	FALSE	FALSE	FALSE	-1.44261
P18077	RPL35A	-0.820923	0.154347	0.97278	FALSE	FALSE	FALSE	-1.42434
P63151	PPP2R2A	0.832229	0.159609	0.97278	FALSE	FALSE	FALSE	1.40639
Q08357	SLC20A2	0.81753	0.155066	0.97278	FALSE	FALSE	FALSE	1.42186
Q96KC8	DNAJC1	-0.785686	0.143807	0.97278	FALSE	FALSE	FALSE	-1.46176
P53041	PPP5C	0.733283	0.125629	0.97278	FALSE	FALSE	FALSE	1.53157
Q9Y3E0	GOLT1B	-0.782021	0.143192	0.97278	FALSE	FALSE	FALSE	-1.46401
Q96S52	PIGS	-0.781246	0.143229	0.97278	FALSE	FALSE	TRUE	-1.46387
Q03188	CENPC	-0.815716	0.155603	0.97278	FALSE	FALSE	FALSE	-1.42002
P49757	NUMB	0.84137	0.165146	0.97278	FALSE	FALSE	FALSE	1.38797
P04083	ANXA1	0.836587	0.16392	0.97278	FALSE	FALSE	FALSE	1.39201
Q9UJW0	DCTN4	0.75893	0.13668	0.97278	FALSE	FALSE	FALSE	1.48827
Q765P7	MTSS2	-0.844319	0.167457	0.97278	FALSE	FALSE	FALSE	-1.38042
Q9H1K1	ISCU	0.835327	0.164864	0.97278	FALSE	FALSE	FALSE	1.3889
Q14966	ZNF638	-0.828397	0.162665	0.97278	FALSE	FALSE	FALSE	-1.39617
P08579	SNRPB2	-0.765369	0.1403	0.97278	FALSE	FALSE	FALSE	-1.47467
Q6P1M0	SLC27A4	-0.762301	0.139285	0.97278	FALSE	FALSE	FALSE	-1.47846
O75027	ABCB7	-0.821449	0.160664	0.97278	FALSE	FALSE	TRUE	-1.40284
Q14789	GOLGB1	-0.833678	0.165532	0.97278	FALSE	FALSE	FALSE	-1.3867
O95881	TXNDC12	-0.828162	0.164341	0.97278	FALSE	FALSE	FALSE	-1.39062
P35318	ADM	-0.81405	0.160254	0.97278	FALSE	FALSE	FALSE	-1.40422
Q86VP6	CAND1	-0.826783	0.165206	0.97278	FALSE	FALSE	FALSE	-1.38777
P40926	MDH2	0.835017	0.168226	0.97278	FALSE	FALSE	TRUE	1.37793
P04179	SOD2	0.838589	0.169608	0.97278	FALSE	FALSE	FALSE	1.37346
Q8TD30	GPT2	-0.820621	0.163505	0.97278	FALSE	FALSE	FALSE	-1.39338
Q13895	BYSL	-0.807305	0.158862	0.97278	FALSE	FALSE	FALSE	-1.40891
P52565	ARHGDIA	0.802418	0.157194	0.97278	FALSE	FALSE	FALSE	1.41457
Q9UHD9	UBQLN2	0.817293	0.162784	0.97278	FALSE	FALSE	FALSE	1.39577
Q9UBB6	NCDN	0.784583	0.150989	0.97278	FALSE	FALSE	FALSE	1.43605
O43314	PPIP5K2	0.801326	0.15713	0.97278	FALSE	FALSE	FALSE	1.41479
Q9NYB9	ABI2	0.798674	0.156785	0.97278	FALSE	FALSE	FALSE	1.41597
Q8N5G2	MACO1	-0.735483	0.135058	0.97278	FALSE	FALSE	FALSE	-1.49445
Q6GMV3	PTRHD1	-0.745902	0.139771	0.97278	FALSE	FALSE	FALSE	-1.47664
P61764	STXBP1	0.811408	0.163964	0.97278	FALSE	FALSE	TRUE	1.39186
Q8IZQ5	SELENOH	0.81985	0.167139	0.97278	FALSE	FALSE	FALSE	1.38145
Q08945	SSRP1	-0.778693	0.152098	0.97278	FALSE	FALSE	FALSE	-1.43216
Q86VW0	SESTD1	0.808367	0.163001	0.97278	FALSE	FALSE	FALSE	1.39505
P09132	SRP19	0.738007	0.137346	0.97278	FALSE	FALSE	FALSE	1.48575
Q8IZ83	ALDH16A1	-0.816437	0.166634	0.97278	FALSE	FALSE	FALSE	-1.3831
Q14739	LBR	-0.80575	0.16273	0.97278	FALSE	TRUE	TRUE	-1.39595
Q92845	KIFAP3	0.811265	0.165629	0.97278	FALSE	FALSE	FALSE	1.38638
Q96BP3	PPWD1	-0.804802	0.163304	0.97278	FALSE	FALSE	FALSE	-1.39404
Q969M3	YIPF5	-0.774903	0.152312	0.97278	FALSE	FALSE	FALSE	-1.43141
Q9Y6M5	SLC30A1	-0.812491	0.166456	0.97278	FALSE	FALSE	FALSE	-1.38368
O60476	MAN1A2	-0.791224	0.158847	0.97278	FALSE	FALSE	FALSE	-1.40896
Q16181	SEPTIN7	0.827768	0.172921	0.97278	FALSE	FALSE	FALSE	1.36288
P11233	RALA	-0.824334	0.171728	0.97278	FALSE	FALSE	FALSE	-1.36667
P55145	MANF	0.809383	0.166304	0.97278	FALSE	FALSE	FALSE	1.38418
P15336	ATF2	0.786883	0.157992	0.97278	FALSE	TRUE	FALSE	1.41186
P35226	BMI1	0.784551	0.157623	0.97278	FALSE	FALSE	FALSE	1.41311
P43353	ALDH3B1	-0.69725	0.125387	0.97278	FALSE	FALSE	FALSE	-1.53255
Q12907	LMAN2	-0.788927	0.159778	0.97278	FALSE	FALSE	FALSE	-1.40582
Q2TAA5	ALG11	-0.747986	0.144831	0.97278	FALSE	FALSE	TRUE	-1.45803
Q15113	PCOLCE	-0.828189	0.174638	0.97278	FALSE	FALSE	FALSE	-1.35745
A1X283	SH3PXD2B	0.824662	0.173807	0.97278	FALSE	FALSE	FALSE	1.36007
P09622	DLD	0.812397	0.1694	0.97278	FALSE	FALSE	TRUE	1.37414
Q15063	POSTN	0.821675	0.173446	0.97278	FALSE	FALSE	FALSE	1.36121
P07108	DBI	0.804195	0.167957	0.97278	FALSE	FALSE	FALSE	1.3788
Q9Y6K8	AK5	0.774561	0.156983	0.97278	FALSE	FALSE	FALSE	1.41529
Q9UL01	DSE	-0.719924	0.136436	0.97278	FALSE	FALSE	FALSE	-1.48919
Q96S97	MYADM	-0.701631	0.129725	0.97278	FALSE	FALSE	FALSE	-1.51519
Q8IWR1	TRIM59	-0.717095	0.135592	0.97278	FALSE	FALSE	FALSE	-1.49241
P84077	ARF1	-0.75516	0.150023	0.97278	FALSE	FALSE	FALSE	-1.43945
Q8NBJ7	SUMF2	-0.787017	0.162035	0.97278	FALSE	FALSE	FALSE	-1.39826
Q5JRA6	MIA3	-0.740511	0.145105	0.97278	FALSE	FALSE	FALSE	-1.45704
Q7Z3V4	UBE3B	-0.792923	0.16502	0.97278	FALSE	FALSE	TRUE	-1.38838
Q9UL42	PNMA2	0.763132	0.153954	0.97278	FALSE	FALSE	FALSE	1.4257
P30038	ALDH4A1	0.798445	0.167263	0.97278	FALSE	FALSE	FALSE	1.38105
P13489	RNH1	-0.802893	0.169137	0.97278	FALSE	FALSE	FALSE	-1.37498
Q96N66	MBOAT7	-0.762542	0.154105	0.97278	FALSE	FALSE	TRUE	-1.42518
Q8NHH9	ATL2	-0.787478	0.163552	0.97278	FALSE	FALSE	FALSE	-1.39323
Q9UIA9	XPO7	-0.788679	0.164337	0.97278	FALSE	FALSE	FALSE	-1.39063
Q9Y4P3	TBL2	-0.689666	0.128079	0.97278	FALSE	FALSE	FALSE	-1.52172
O43592	XPOT	-0.812112	0.174799	0.97278	FALSE	FALSE	FALSE	-1.35694
P25686	DNAJB2	-0.790446	0.166753	0.97278	FALSE	FALSE	FALSE	-1.38271
P16278	GLB1	0.803468	0.171831	0.97278	FALSE	FALSE	TRUE	1.36635
O95864	FADS2	-0.807362	0.173473	0.97278	FALSE	FALSE	FALSE	-1.36113
O00584	RNASET2	0.824972	0.180393	0.97278	FALSE	FALSE	TRUE	1.33955
O95081	AGFG2	0.693891	0.130551	0.97278	FALSE	FALSE	FALSE	1.51193
P33176	KIF5B	0.781086	0.163935	0.97278	FALSE	FALSE	FALSE	1.39196
Q5T013	HYI	0.78951	0.167202	0.97278	FALSE	FALSE	FALSE	1.38125
P04040	CAT	0.761471	0.157214	0.97278	FALSE	TRUE	FALSE	1.4145
O95810	CAVIN2	0.784249	0.166105	0.97278	FALSE	FALSE	FALSE	1.38483
P11310	ACADM	0.781901	0.165317	0.97278	FALSE	FALSE	TRUE	1.38741
Q9P2E9	RRBP1	-0.7825	0.166026	0.97278	FALSE	FALSE	FALSE	-1.38509
P26038	MSN	0.805591	0.174822	0.97278	FALSE	FALSE	FALSE	1.35687
Q8N9T8	KRI1	-0.741014	0.150614	0.97278	FALSE	FALSE	FALSE	-1.43737
P49821	NDUFV1	0.82277	0.182112	0.97278	FALSE	FALSE	TRUE	1.33428
P17661	DES	0.782207	0.167038	0.97278	FALSE	FALSE	FALSE	1.38178
P51692	STAT5B	-0.767654	0.16185	0.97278	FALSE	TRUE	FALSE	-1.39887
P04899	GNAI2	-0.818438	0.181217	0.97278	FALSE	FALSE	FALSE	-1.33702
Q96JB6	LOXL4	0.799996	0.174368	0.97278	FALSE	FALSE	FALSE	1.3583
P53007	SLC25A1	-0.809816	0.178496	0.97278	FALSE	FALSE	FALSE	-1.3454
Q9UMX1	SUFU	0.733022	0.149771	0.97278	FALSE	FALSE	TRUE	1.44034
Q14156	EFR3A	-0.820314	0.184056	0.97278	FALSE	FALSE	FALSE	-1.32837
Q5VWQ8	DAB2IP	-0.768968	0.164602	0.97278	FALSE	FALSE	FALSE	-1.38976
P62805	H4_16	-0.641213	0.114962	0.97278	FALSE	FALSE	FALSE	-1.57628
P20340	RAB6A	-0.807222	0.179375	0.97278	FALSE	FALSE	FALSE	-1.34268
Q9H2G2	SLK	0.800569	0.177336	0.97278	FALSE	FALSE	FALSE	1.349
Q9H0R4	HDHD2	0.791462	0.174055	0.97278	FALSE	FALSE	FALSE	1.35929
P61020	RAB5B	-0.773061	0.167135	0.97278	FALSE	FALSE	FALSE	-1.38147
P00167	CYB5A	-0.790478	0.17413	0.97278	FALSE	FALSE	FALSE	-1.35905
Q9NPI6	DCP1A	0.724562	0.148705	0.97278	FALSE	FALSE	FALSE	1.44412
O94808	GFPT2	0.789693	0.174061	0.97278	FALSE	FALSE	FALSE	1.35927
Q9BYI3	FAM126A	-0.783205	0.171717	0.97278	FALSE	FALSE	TRUE	-1.36671
P11142	HSPA8	0.794515	0.176092	0.97278	FALSE	FALSE	FALSE	1.35289
Q96AY3	FKBP10	-0.806781	0.181081	0.97278	FALSE	FALSE	FALSE	-1.33744
Q13158	FADD	0.810758	0.183316	0.97278	FALSE	FALSE	FALSE	1.33062
Q9P032	NDUFAF4	-0.766369	0.166191	0.97278	FALSE	FALSE	FALSE	-1.38455
A2RUC4	TYW5	0.656827	0.123232	0.97278	FALSE	FALSE	FALSE	1.54135
Q9NWZ5	UCKL1	0.711612	0.144822	0.97278	FALSE	FALSE	FALSE	1.45807
A5YKK6	CNOT1	-0.764216	0.165765	0.97278	FALSE	FALSE	TRUE	-1.38594
P82673	MRPS35	0.804585	0.181453	0.97278	FALSE	FALSE	FALSE	1.3363
P55809	OXCT1	0.783443	0.173436	0.97278	FALSE	FALSE	FALSE	1.36124
Q5T0D9	TPRG1L	0.795376	0.1782	0.97278	FALSE	FALSE	FALSE	1.34632
Q9UPU5	USP24	-0.795444	0.178795	0.97278	FALSE	FALSE	FALSE	-1.34447
P60903	S100A10	0.799283	0.18035	0.97278	FALSE	FALSE	FALSE	1.33968
Q92621	NUP205	-0.785419	0.175127	0.97278	FALSE	FALSE	FALSE	-1.35591
Q9NQ55	PPAN	-0.780296	0.174118	0.97278	FALSE	FALSE	FALSE	-1.35909
Q96D53	COQ8B	-0.775086	0.1727	0.97278	FALSE	FALSE	FALSE	-1.36358
Q6PCB7	SLC27A1	-0.762338	0.16798	0.97278	FALSE	FALSE	FALSE	-1.37872
Q13510	ASAH1	0.780119	0.175144	0.97278	FALSE	FALSE	TRUE	1.35586
P52306	RAP1GDS1	0.785728	0.177516	0.97278	FALSE	FALSE	FALSE	1.34844
P22307	SCP2	0.793986	0.181339	0.97278	FALSE	FALSE	FALSE	1.33664
P56211	ARPP19	0.767994	0.171215	0.97278	FALSE	FALSE	FALSE	1.36831
P30260	CDC27	-0.685158	0.13888	0.97278	FALSE	FALSE	FALSE	-1.47998
Q12873	CHD3	-0.7782	0.176027	0.97278	FALSE	FALSE	TRUE	-1.35309
Q2M2I8	AAK1	0.808376	0.188564	0.97278	FALSE	FALSE	FALSE	1.31484
Q96AY4	TTC28	0.759998	0.169659	0.97278	FALSE	FALSE	FALSE	1.3733
Q92600	CNOT9	-0.699878	0.146866	0.97278	FALSE	FALSE	FALSE	-1.45069
Q16881	TXNRD1	0.780496	0.179098	0.97278	FALSE	FALSE	FALSE	1.34354
O14735	CDIPT	-0.698163	0.146582	0.97278	FALSE	FALSE	FALSE	-1.45171
Q92793	CREBBP	-0.769112	0.175275	0.97278	FALSE	FALSE	TRUE	-1.35545
Q9UQ80	PA2G4	-0.74766	0.167757	0.97278	FALSE	FALSE	FALSE	-1.37945
Q9UBV2	SEL1L	-0.661426	0.132923	0.97278	FALSE	FALSE	FALSE	-1.50267
Q86XI8	ZSWIM9	-0.776774	0.179443	0.97278	FALSE	FALSE	FALSE	-1.34247
Q92844	TANK	0.743777	0.166641	0.97278	FALSE	FALSE	FALSE	1.38308
Q9H299	SH3BGRL3	0.776632	0.180804	0.97278	FALSE	FALSE	FALSE	1.33828
Q3MIP1	ITPRIPL2	-0.732167	0.163205	0.97278	FALSE	FALSE	FALSE	-1.39437
Q9NP92	MRPS30	0.718394	0.158403	0.97278	FALSE	FALSE	FALSE	1.41046
Q13200	PSMD2	0.752969	0.172481	0.97278	FALSE	FALSE	FALSE	1.36427
Q15149	PLEC	0.789251	0.187807	0.97278	FALSE	FALSE	FALSE	1.3171
Q8TF68	ZNF384	-0.739786	0.168763	0.97278	FALSE	FALSE	FALSE	-1.37619
Q9BTW9	TBCD	-0.761519	0.178148	0.97278	FALSE	FALSE	TRUE	-1.34648
O00764	PDXK	0.799814	0.193489	0.97278	FALSE	FALSE	FALSE	1.30033
O95870	ABHD16A	-0.687966	0.148157	0.97278	FALSE	FALSE	FALSE	-1.44607
Q96I51	RCC1L	0.76976	0.181523	0.97278	FALSE	FALSE	FALSE	1.33608
Q9H0W8	SMG9	0.771576	0.183091	0.97278	FALSE	FALSE	TRUE	1.3313
P34949	MPI	0.797943	0.193861	0.97278	FALSE	FALSE	FALSE	1.29924
Q96TC7	RMDN3	-0.795244	0.193558	0.97278	FALSE	FALSE	FALSE	-1.30012
Q9NX20	MRPL16	0.77325	0.184732	0.97278	FALSE	FALSE	FALSE	1.32633
Q8NCC3	PLA2G15	0.754273	0.177128	0.97278	FALSE	FALSE	FALSE	1.34965
Q8N8N7	PTGR2	0.72869	0.166844	0.97278	FALSE	FALSE	FALSE	1.38242
Q14137	BOP1	-0.771248	0.184328	0.97278	FALSE	FALSE	FALSE	-1.32755
Q8IY95	TMEM192	-0.750498	0.175964	0.97278	FALSE	FALSE	FALSE	-1.35329
P42771	CDKN2A	0.763998	0.181784	0.97278	FALSE	FALSE	FALSE	1.33528
P53985	SLC16A1	-0.790515	0.193262	0.97278	FALSE	TRUE	FALSE	-1.30099
P62166	NCS1	0.711544	0.161056	0.97278	FALSE	FALSE	FALSE	1.40153
A0PJW6	TMEM223	-0.71772	0.164085	0.97278	FALSE	FALSE	FALSE	-1.39146
Q14669	TRIP12	-0.791771	0.194336	0.97278	FALSE	TRUE	TRUE	-1.29786
P54577	YARS1	-0.783669	0.191256	0.97278	FALSE	FALSE	FALSE	-1.30687
Q12791	KCNMA1	-0.676543	0.147887	0.97278	FALSE	FALSE	TRUE	-1.44704
Q9H9H4	VPS37B	0.786172	0.193177	0.97278	FALSE	FALSE	FALSE	1.30124
P67812	SEC11A	-0.677667	0.148522	0.97278	FALSE	FALSE	FALSE	-1.44477
Q01484	ANK2	0.7707	0.187014	0.97278	FALSE	FALSE	FALSE	1.31946
O60888	CUTA	0.786222	0.193426	0.97278	FALSE	FALSE	FALSE	1.30051
P04066	FUCA1	0.785706	0.193463	0.97278	FALSE	FALSE	TRUE	1.3004
O15061	SYNM	0.733393	0.172328	0.97278	FALSE	FALSE	FALSE	1.36476
O60524	NEMF	-0.767093	0.186235	0.97278	FALSE	FALSE	FALSE	-1.3218
P52789	HK2	-0.780137	0.191547	0.97278	FALSE	FALSE	FALSE	-1.30602
Q96DV4	MRPL38	0.74566	0.177488	0.97278	FALSE	FALSE	FALSE	1.34853
P61619	SEC61A1	-0.734745	0.173207	0.97278	FALSE	FALSE	FALSE	-1.36197
Q13425	SNTB2	0.758796	0.184173	0.97278	FALSE	FALSE	FALSE	1.32801
O75607	NPM3	-0.754075	0.182476	0.97278	FALSE	FALSE	FALSE	-1.33317
P62851	RPS25	-0.757355	0.183877	0.97278	FALSE	FALSE	FALSE	-1.32891
Q6ZT21	TMPPE	-0.741432	0.177361	0.97278	FALSE	FALSE	FALSE	-1.34893
Q6ZXV5	TMTC3	-0.745582	0.179371	0.97278	FALSE	FALSE	TRUE	-1.3427
Q9HCE1	MOV10	-0.734148	0.175068	0.97278	FALSE	TRUE	FALSE	-1.3561
Q9H9Q2	COPS7B	0.708125	0.164418	0.97278	FALSE	FALSE	FALSE	1.39037
P11216	PYGB	0.761803	0.187131	0.97278	FALSE	FALSE	FALSE	1.31911
Q9NR34	MAN1C1	-0.742729	0.179413	0.97278	FALSE	FALSE	FALSE	-1.34256
O75147	OBSL1	-0.720318	0.170717	0.97278	FALSE	FALSE	FALSE	-1.3699
Q00325	SLC25A3	-0.760357	0.18738	0.97278	FALSE	FALSE	FALSE	-1.31837
Q8N1F8	STK11IP	-0.719036	0.170294	0.97278	FALSE	FALSE	FALSE	-1.37126
Q9NR31	SAR1A	-0.745308	0.181306	0.97278	FALSE	FALSE	FALSE	-1.33674
P15586	GNS	0.776341	0.194484	0.97278	FALSE	FALSE	FALSE	1.29743
Q99707	MTR	0.681465	0.155018	0.97278	FALSE	FALSE	TRUE	1.42203
P57772	EEFSEC	-0.758897	0.187811	0.97278	FALSE	FALSE	FALSE	-1.31708
Q9BUJ2	HNRNPUL1	-0.750333	0.184333	0.97278	FALSE	FALSE	FALSE	-1.32753
Q9NY12	GAR1	-0.768395	0.192344	0.97278	FALSE	FALSE	FALSE	-1.30368
Q15785	TOMM34	0.735496	0.178753	0.97278	FALSE	FALSE	FALSE	1.3446
Q9Y2D5	AKAP2	0.778388	0.197021	0.97278	FALSE	FALSE	FALSE	1.29009
Q8IXM6	NRM	-0.698297	0.16359	0.97278	FALSE	FALSE	FALSE	-1.3931
Q15771	RAB30	-0.76494	0.191875	0.97278	FALSE	FALSE	FALSE	-1.30505
Q96T76	MMS19	-0.704533	0.166613	0.97278	FALSE	FALSE	FALSE	-1.38317
Q8IVH8	MAP4K3	0.71745	0.172152	0.97278	FALSE	FALSE	FALSE	1.36532
Q4G0X4	KCTD21	0.765812	0.192686	0.97278	FALSE	FALSE	FALSE	1.30267
O00541	PES1	-0.771108	0.195048	0.97278	FALSE	FALSE	FALSE	-1.29579
O15063	GARRE1	-0.715496	0.171844	0.97278	FALSE	FALSE	FALSE	-1.3663
Q9Y371	SH3GLB1	0.789162	0.202565	0.97278	FALSE	FALSE	FALSE	1.27428
Q5SSJ5	HP1BP3	-0.771664	0.195493	0.97278	FALSE	FALSE	FALSE	-1.2945
Q9NQP4	PFDN4	0.764199	0.192426	0.97278	FALSE	FALSE	FALSE	1.30343
Q9H3K2	GHITM	-0.742015	0.183614	0.97278	FALSE	FALSE	FALSE	-1.32971
Q9Y4F1	FARP1	-0.757641	0.190551	0.97278	FALSE	FALSE	FALSE	-1.30895
Q9UKS6	PACSIN3	0.706806	0.169213	0.97278	FALSE	FALSE	FALSE	1.37474
Q9Y4A5	TRRAP	-0.760251	0.191757	0.97278	FALSE	FALSE	TRUE	-1.3054
Q8N183	NDUFAF2	0.742489	0.184461	0.97278	FALSE	FALSE	TRUE	1.32715
Q96AB6	NTAN1	0.748112	0.187087	0.97278	FALSE	FALSE	FALSE	1.31924
Q9BVL4	SELENOO	0.699474	0.166516	0.97278	FALSE	FALSE	FALSE	1.38349
P49916	LIG3	-0.77441	0.198472	0.97278	FALSE	FALSE	FALSE	-1.28592
Q14558	PRPSAP1	-0.739265	0.18403	0.97278	FALSE	FALSE	FALSE	-1.32845
P05023	ATP1A1	-0.767897	0.196233	0.97278	FALSE	FALSE	TRUE	-1.29236
P48643	CCT5	0.765952	0.196129	0.97278	FALSE	FALSE	FALSE	1.29266
P35754	GLRX	0.76768	0.196983	0.97278	FALSE	FALSE	FALSE	1.29019
Q8N1G4	LRRC47	-0.772228	0.19893	0.97278	FALSE	FALSE	FALSE	-1.28461
Q9NVU7	SDAD1	-0.772078	0.199391	0.97278	FALSE	TRUE	FALSE	-1.28329
Q9Y484	WDR45	-0.747971	0.189325	0.97278	FALSE	FALSE	TRUE	-1.31258
Q9BVJ7	DUSP23	0.770893	0.199002	0.97278	FALSE	FALSE	FALSE	1.2844
Q14344	GNA13	-0.762555	0.195774	0.97278	FALSE	FALSE	FALSE	-1.29369
Q96I15	SCLY	0.778539	0.20249	0.97278	FALSE	FALSE	FALSE	1.27449
Q9H9P8	L2HGDH	0.678335	0.160338	0.97278	FALSE	FALSE	TRUE	1.40394
Q9NXS2	QPCTL	-0.638851	0.143249	0.97278	FALSE	FALSE	FALSE	-1.4638
Q96FV2	SCRN2	0.767474	0.198798	0.97278	FALSE	FALSE	FALSE	1.28498
Q9BPY3	FAM118B	0.703373	0.171586	0.97278	FALSE	FALSE	FALSE	1.36713
O43861	ATP9B	-0.735935	0.185919	0.97278	FALSE	FALSE	FALSE	-1.32275
P62906	RPL10A	-0.772849	0.201604	0.97278	FALSE	TRUE	FALSE	-1.27699
Q9Y520	PRRC2C	-0.767264	0.200326	0.97278	FALSE	FALSE	FALSE	-1.28062
Q14161	GIT2	0.74335	0.190461	0.97278	FALSE	FALSE	FALSE	1.30922
Q8N3F0	MTURN	-0.772348	0.204675	0.97278	FALSE	FALSE	FALSE	-1.26834
Q99797	MIPEP	0.68435	0.167328	0.97278	FALSE	FALSE	FALSE	1.38084
Q8N4C8	MINK1	0.738349	0.190774	0.97278	FALSE	FALSE	FALSE	1.30829
O75947	ATP5PD	0.738015	0.190705	0.97278	FALSE	FALSE	FALSE	1.3085
P28288	ABCD3	-0.772567	0.20639	0.97278	FALSE	FALSE	FALSE	-1.26355
Q9H0R3	TMEM222	-0.742906	0.194847	0.97278	FALSE	FALSE	FALSE	-1.29637
Q9HCU5	PREB	-0.689772	0.171832	0.97278	FALSE	FALSE	FALSE	-1.36634
Q71RC2	LARP4	0.738297	0.193508	0.97278	FALSE	FALSE	FALSE	1.30027
Q70E73	RAPH1	0.721478	0.186299	0.97278	FALSE	FALSE	FALSE	1.32161
P16234	PDGFRA	-0.761836	0.203956	0.97278	FALSE	FALSE	FALSE	-1.27036
P49848	TAF6	-0.663337	0.161278	0.97278	FALSE	FALSE	FALSE	-1.40079
Q92544	TM9SF4	-0.736805	0.193516	0.97278	FALSE	FALSE	FALSE	-1.30025
O00625	PIR	0.706699	0.180504	0.97278	FALSE	FALSE	FALSE	1.33921
P15880	RPS2	-0.724962	0.188627	0.97278	FALSE	FALSE	FALSE	-1.31465
O95182	NDUFA7	0.751629	0.200201	0.97278	FALSE	FALSE	FALSE	1.28098
P35555	FBN1	0.75734	0.202746	0.97278	FALSE	FALSE	TRUE	1.27377
Q99685	MGLL	-0.763743	0.205807	0.97278	FALSE	FALSE	FALSE	-1.26518
P61106	RAB14	-0.741844	0.196597	0.97278	FALSE	FALSE	FALSE	-1.29131
Q8WVJ2	NUDCD2	0.776945	0.211716	0.97278	FALSE	FALSE	FALSE	1.24886
Q9NRZ5	AGPAT4	-0.646307	0.154727	0.97278	FALSE	FALSE	FALSE	-1.42303
Q15390	MTFR1	0.584763	0.127144	0.97278	FALSE	FALSE	FALSE	1.52546
Q70CQ2	USP34	-0.697254	0.177504	0.97278	FALSE	FALSE	FALSE	-1.34848
Q8NDT2	RBM15B	0.757305	0.20371	0.97278	FALSE	FALSE	FALSE	1.27105
Q96GM8	TOE1	-0.71989	0.187799	0.97278	FALSE	FALSE	TRUE	-1.31712
Q7Z569	BRAP	0.716261	0.186406	0.97278	FALSE	FALSE	FALSE	1.32128
P11498	PC	0.741671	0.197508	0.97278	FALSE	FALSE	TRUE	1.28868
Q9Y5Z7	HCFC2	-0.720834	0.188499	0.97278	FALSE	FALSE	FALSE	-1.31503
Q86Y56	DNAAF5	-0.711844	0.18519	0.97278	FALSE	FALSE	FALSE	-1.32494
Q9P035	HACD3	-0.681345	0.17177	0.97278	FALSE	FALSE	FALSE	-1.36654
Q9NXF1	TEX10	-0.745601	0.199943	0.97278	FALSE	TRUE	FALSE	-1.28171
Q9NYK5	MRPL39	0.734409	0.19531	0.97278	FALSE	FALSE	FALSE	1.29503
Q53EP0	FNDC3B	-0.695914	0.178531	0.97278	FALSE	FALSE	FALSE	-1.34529
Q9NSK7	C19orf12	-0.72335	0.190831	0.97278	FALSE	FALSE	FALSE	-1.30812
Q6UVY6	MOXD1	0.688427	0.175696	0.97278	FALSE	FALSE	FALSE	1.35413
Q9NPB9	ACKR4	-0.737077	0.197132	0.97278	FALSE	FALSE	FALSE	-1.28976
Q9Y3E2	BOLA1	0.737081	0.197148	0.97278	FALSE	FALSE	FALSE	1.28972
Q92688	ANP32B	-0.720235	0.190279	0.97278	FALSE	FALSE	FALSE	-1.30975
P54802	NAGLU	0.755225	0.205589	0.97278	FALSE	FALSE	FALSE	1.26579
Q9HAU4	SMURF2	0.703081	0.183948	0.97278	FALSE	FALSE	FALSE	1.3287
Q86U44	METTL3	0.692443	0.179513	0.97278	FALSE	FALSE	FALSE	1.34226
Q8IYT4	KATNAL2	0.766426	0.212219	0.97278	FALSE	FALSE	FALSE	1.24749
Q92890	UFD1	0.769835	0.213697	0.97278	FALSE	FALSE	FALSE	1.24347
P25788	PSMA3	0.758602	0.209209	0.97278	FALSE	FALSE	FALSE	1.25574
P36871	PGM1	0.75129	0.206151	0.97278	FALSE	FALSE	FALSE	1.26422
Q9Y3D8	AK6	0.725903	0.195075	0.97278	FALSE	FALSE	FALSE	1.29571
Q86X76	NIT1	0.742796	0.20261	0.97278	FALSE	FALSE	FALSE	1.27415
Q86VR2	RETREG3	-0.669977	0.170364	0.97278	FALSE	FALSE	FALSE	-1.37103
Q96NT1	NAP1L5	0.741097	0.202434	0.97278	FALSE	FALSE	FALSE	1.27465
P61165	TMEM258	-0.638312	0.156791	0.97278	FALSE	FALSE	FALSE	-1.41595
A1A4S6	ARHGAP10	0.683182	0.177391	0.97278	FALSE	FALSE	FALSE	1.34883
Q9Y3L5	RAP2C	-0.744098	0.204456	0.97278	FALSE	FALSE	FALSE	-1.26896
P17174	GOT1	-0.753428	0.208654	0.97278	FALSE	FALSE	FALSE	-1.25727
P34932	HSPA4	0.743725	0.204758	0.97278	FALSE	FALSE	FALSE	1.26811
P52888	THOP1	0.740645	0.203474	0.97278	FALSE	FALSE	FALSE	1.27172
Q5T7M9	DIPK1A	-0.74321	0.20475	0.97278	FALSE	FALSE	FALSE	-1.26813
Q8TBN0	RAB3IL1	0.755799	0.210724	0.97278	FALSE	FALSE	FALSE	1.25158
Q92574	TSC1	0.718171	0.19431	0.97278	FALSE	FALSE	FALSE	1.29793
O95782	AP2A1	-0.737618	0.203	0.97278	FALSE	FALSE	FALSE	-1.27305
Q9NWM8	FKBP14	0.748378	0.207764	0.97278	FALSE	FALSE	TRUE	1.25974
Q93063	EXT2	-0.720199	0.195665	0.97278	FALSE	FALSE	TRUE	-1.294
Q16539	MAPK14	0.745504	0.206904	0.97278	FALSE	FALSE	FALSE	1.26212
Q15843	NEDD8	0.72415	0.1976	0.97278	FALSE	FALSE	FALSE	1.28842
Q14318	FKBP8	-0.73788	0.203972	0.97278	FALSE	FALSE	FALSE	-1.27032
Q8NEZ2	VPS37A	0.75097	0.210099	0.97278	FALSE	FALSE	FALSE	1.25329
O00401	WASL	-0.750522	0.21026	0.97278	FALSE	FALSE	FALSE	-1.25285
P16989	YBX3	-0.74472	0.208022	0.97278	FALSE	FALSE	FALSE	-1.25902
Q9NP97	DYNLRB1	0.717994	0.196249	0.97278	FALSE	FALSE	FALSE	1.29231
Q9UGI8	TES	0.758336	0.214012	0.97278	FALSE	FALSE	FALSE	1.24261
O75449	KATNA1	-0.718471	0.197174	0.97278	FALSE	FALSE	FALSE	-1.28964
Q9UPY8	MAPRE3	0.742848	0.207989	0.97278	FALSE	FALSE	FALSE	1.25912
Q147X3	NAA30	0.638294	0.161502	0.97278	FALSE	FALSE	FALSE	1.40004
P43686	PSMC4	0.761948	0.217242	0.97278	FALSE	TRUE	FALSE	1.2339
Q96G01	BICD1	0.723934	0.201654	0.97278	FALSE	FALSE	FALSE	1.27685
Q13011	ECH1	0.728143	0.203649	0.97278	FALSE	FALSE	FALSE	1.27122
Q9UJP4	KLHL21	0.705411	0.193572	0.97278	FALSE	FALSE	FALSE	1.30008
Q5T2E6	ARMH3	-0.731687	0.205411	0.97278	FALSE	FALSE	FALSE	-1.26629
Q9NZE8	MRPL35	0.634997	0.161467	0.97278	FALSE	FALSE	FALSE	1.40015
P46063	RECQL	0.686433	0.18521	0.97278	FALSE	FALSE	FALSE	1.32488
Q9H6Y2	WDR55	0.692831	0.188437	0.97278	FALSE	FALSE	FALSE	1.31522
Q9BTX1	NDC1	-0.720512	0.200957	0.97278	FALSE	FALSE	FALSE	-1.27883
O43379	WDR62	-0.656621	0.171915	0.97278	FALSE	FALSE	TRUE	-1.36608
P42704	LRPPRC	-0.749561	0.213894	0.97278	FALSE	FALSE	TRUE	-1.24293
Q8WUF5	PPP1R13L	-0.732056	0.206254	0.97278	FALSE	FALSE	FALSE	-1.26393
Q9NR09	BIRC6	-0.753726	0.216082	0.97278	FALSE	FALSE	FALSE	-1.23701
O60669	SLC16A7	-0.711125	0.197237	0.97278	FALSE	FALSE	FALSE	-1.28946
P32322	PYCR1	-0.743713	0.212123	0.97278	FALSE	FALSE	TRUE	-1.24775
Q9H9A6	LRRC40	0.72053	0.201868	0.97278	FALSE	FALSE	FALSE	1.27625
P11802	CDK4	0.73327	0.208292	0.97278	FALSE	FALSE	FALSE	1.25827
Q08431	MFGE8	0.72464	0.204486	0.97278	FALSE	FALSE	FALSE	1.26887
Q8WUD1	RAB2B	0.743017	0.212802	0.97278	FALSE	FALSE	FALSE	1.2459
Q68D91	MBLAC2	0.72638	0.205482	0.97278	FALSE	FALSE	FALSE	1.26609
Q12792	TWF1	0.700168	0.193899	0.97278	FALSE	FALSE	FALSE	1.29913
O14681	EI24	-0.675771	0.183122	0.97278	FALSE	FALSE	FALSE	-1.3312
Q9BSQ5	CCM2	0.732137	0.208819	0.97278	FALSE	FALSE	FALSE	1.25682
Q8NFF5	FLAD1	0.586215	0.141563	0.97278	FALSE	FALSE	FALSE	1.47
Q96P11	NSUN5	-0.708014	0.198208	0.97278	FALSE	FALSE	FALSE	-1.28667
P82664	MRPS10	0.724686	0.206289	0.97278	FALSE	FALSE	FALSE	1.26383
O14763	TNFRSF10B	0.711024	0.200558	0.97278	FALSE	FALSE	FALSE	1.27996
O43837	IDH3B	0.715983	0.202898	0.97278	FALSE	FALSE	FALSE	1.27334
Q9Y324	FCF1	-0.678167	0.185898	0.97278	FALSE	TRUE	FALSE	-1.32281
Q96FW1	OTUB1	0.716497	0.203464	0.97278	FALSE	FALSE	FALSE	1.27174
Q9NQG5	RPRD1B	-0.729486	0.209566	0.97278	FALSE	FALSE	FALSE	-1.25476
O43318	MAP3K7	0.698069	0.196201	0.97278	FALSE	FALSE	FALSE	1.29245
Q92619	ARHGAP45	-0.715333	0.204481	0.97278	FALSE	FALSE	FALSE	-1.26889
P07992	ERCC1	-0.646987	0.173652	0.97278	FALSE	FALSE	TRUE	-1.36056
P50750	CDK9	-0.725123	0.209893	0.97278	FALSE	FALSE	FALSE	-1.25386
Q6ZMZ3	SYNE3	-0.713422	0.204591	0.97278	FALSE	FALSE	FALSE	-1.26858
Q9HAC8	UBTD1	-0.68146	0.190029	0.97278	FALSE	FALSE	FALSE	-1.31049
Q5TGL8	PXDC1	-0.723609	0.209358	0.97278	FALSE	FALSE	FALSE	-1.25533
Q92546	RGP1	0.678383	0.189565	0.97278	FALSE	FALSE	FALSE	1.31187
Q13423	NNT	-0.732637	0.214514	0.97278	FALSE	FALSE	FALSE	-1.24125
O14939	PLD2	-0.699059	0.199359	0.97278	FALSE	FALSE	FALSE	-1.28338
O43324	EEF1E1	0.710593	0.205221	0.97278	FALSE	FALSE	FALSE	1.26682
Q9NRF8	CTPS2	0.710976	0.205459	0.97278	FALSE	FALSE	FALSE	1.26615
P41240	CSK	0.709233	0.205013	0.97278	FALSE	FALSE	FALSE	1.2674
Q9UNL2	SSR3	-0.662109	0.183295	0.97278	FALSE	FALSE	FALSE	-1.33068
P51812	RPS6KA3	0.73202	0.216104	0.97278	FALSE	FALSE	TRUE	1.23695
Q9H3H3	C11orf68	-0.687382	0.195679	0.97278	FALSE	FALSE	FALSE	-1.29396
P16401	H1_5	-0.717222	0.209425	0.97278	FALSE	FALSE	FALSE	-1.25515
Q8WU79	SMAP2	0.748713	0.223776	0.97278	FALSE	FALSE	FALSE	1.21655
Q96A35	MRPL24	0.726256	0.213712	0.97278	FALSE	FALSE	FALSE	1.24342
Q9UKF6	CPSF3	0.694618	0.199221	0.97278	FALSE	FALSE	FALSE	1.28377
Q9BQS8	FYCO1	0.72485	0.213276	0.97278	FALSE	FALSE	FALSE	1.24461
Q8IWJ2	GCC2	0.73013	0.215819	0.97278	FALSE	FALSE	FALSE	1.23772
Q9UNQ2	DIMT1	-0.734552	0.218122	0.97278	FALSE	FALSE	FALSE	-1.23154
P49023	PXN	0.696368	0.200857	0.97278	FALSE	FALSE	FALSE	1.27911
Q8NF37	LPCAT1	-0.702681	0.204012	0.97278	FALSE	FALSE	FALSE	-1.2702
Q9Y6X9	MORC2	-0.650309	0.1795	0.97278	FALSE	FALSE	TRUE	-1.3423
Q9Y6B6	SAR1B	-0.667343	0.187623	0.97278	FALSE	FALSE	FALSE	-1.31764
Q9UII2	ATP5IF1	0.643187	0.176241	0.97278	FALSE	FALSE	FALSE	1.35242
Q9H0U4	RAB1B	-0.750209	0.225821	0.97278	FALSE	FALSE	FALSE	-1.21119
Q9NZJ7	MTCH1	-0.73942	0.221164	0.97278	FALSE	FALSE	FALSE	-1.22344
Q96CT7	CCDC124	0.722669	0.213646	0.97278	FALSE	FALSE	FALSE	1.2436
Q5VW36	FOCAD	-0.725835	0.215221	0.97278	FALSE	FALSE	FALSE	-1.23934
Q12981	BNIP1	-0.665013	0.188676	0.97278	FALSE	FALSE	FALSE	-1.31451
P49588	AARS1	-0.743275	0.224965	0.97278	FALSE	FALSE	TRUE	-1.21343
P42765	ACAA2	0.718073	0.213526	0.97278	FALSE	FALSE	FALSE	1.24393
P16070	CD44	-0.71242	0.21099	0.97278	FALSE	FALSE	FALSE	-1.25085
P55209	NAP1L1	0.736534	0.2221	0.97278	FALSE	FALSE	FALSE	1.22096
O15498	YKT6	-0.702414	0.206621	0.97278	FALSE	FALSE	FALSE	-1.26291
P22102	GART	-0.709764	0.210378	0.97278	FALSE	FALSE	FALSE	-1.25253
O60551	NMT2	-0.703616	0.208703	0.97278	FALSE	FALSE	FALSE	-1.25714
Q96P16	RPRD1A	0.673897	0.194801	0.97278	FALSE	FALSE	FALSE	1.29651
Q9NUB1	ACSS1	-0.713833	0.214119	0.97278	FALSE	FALSE	FALSE	-1.24232
P51148	RAB5C	-0.708383	0.21177	0.97278	FALSE	FALSE	FALSE	-1.24871
P82933	MRPS9	0.630401	0.175406	0.97278	FALSE	FALSE	FALSE	1.35504
Q8IXM3	MRPL41	0.66835	0.193674	0.97278	FALSE	FALSE	FALSE	1.29979
P20594	NPR2	-0.695872	0.206774	0.97278	FALSE	FALSE	FALSE	-1.26249
Q96Q05	TRAPPC9	0.588449	0.155101	0.97278	FALSE	FALSE	TRUE	1.42174
Q8IVD9	NUDCD3	0.716922	0.216697	0.97278	FALSE	FALSE	FALSE	1.23536
P50570	DNM2	0.703073	0.210747	0.97278	FALSE	FALSE	FALSE	1.25151
O15173	PGRMC2	-0.703466	0.210947	0.97278	FALSE	FALSE	FALSE	-1.25096
P18859	ATP5PF	0.728609	0.222838	0.97278	FALSE	FALSE	FALSE	1.21902
Q9H1E5	TMX4	-0.606389	0.164722	0.97278	FALSE	FALSE	FALSE	-1.38936
Q8NFG4	FLCN	-0.645054	0.183771	0.97278	FALSE	FALSE	FALSE	-1.32923
Q5NDL2	EOGT	0.71131	0.215302	0.97278	FALSE	FALSE	FALSE	1.23912
Q12768	WASHC5	-0.730136	0.224089	0.97278	FALSE	FALSE	FALSE	-1.21573
O60343	TBC1D4	0.715322	0.218033	0.97278	FALSE	FALSE	FALSE	1.23178
Q9HBG6	IFT122	-0.658026	0.190998	0.97278	FALSE	FALSE	FALSE	-1.30763
P28070	PSMB4	0.742315	0.230583	0.97278	FALSE	FALSE	FALSE	1.19886
Q8TD16	BICD2	0.729093	0.224614	0.97278	FALSE	FALSE	TRUE	1.21435
Q99459	CDC5L	-0.711618	0.21669	0.97278	FALSE	FALSE	FALSE	-1.23538
Q05048	CSTF1	0.704656	0.213461	0.97278	FALSE	FALSE	FALSE	1.2441
P51665	PSMD7	0.683988	0.203924	0.97278	FALSE	FALSE	FALSE	1.27045
Q9BTE7	DCUN1D5	-0.675688	0.200109	0.97278	FALSE	FALSE	FALSE	-1.28124
Q9Y314	NOSIP	0.717479	0.219978	0.97278	FALSE	FALSE	FALSE	1.22659
Q9P2X0	DPM3	-0.70623	0.214902	0.97278	FALSE	FALSE	TRUE	-1.2402
P38606	ATP6V1A	0.728095	0.225115	0.97278	FALSE	FALSE	TRUE	1.21304
Q2TAA2	IAH1	-0.719004	0.221061	0.97278	FALSE	FALSE	FALSE	-1.22371
Q15084	PDIA6	0.72319	0.22321	0.97278	FALSE	FALSE	FALSE	1.21804
Q14353	GAMT	0.713731	0.218872	0.97278	FALSE	TRUE	TRUE	1.22953
O60701	UGDH	0.715805	0.220524	0.97278	FALSE	FALSE	FALSE	1.22514
Q8N0X7	SPART	-0.735453	0.229662	0.97278	FALSE	FALSE	FALSE	-1.20123
Q06278	AOX1	-0.710017	0.218637	0.97278	FALSE	FALSE	FALSE	-1.23016
Q9C0I1	MTMR12	0.706423	0.217011	0.97278	FALSE	FALSE	FALSE	1.23451
P50991	CCT4	0.678414	0.203823	0.97278	FALSE	FALSE	FALSE	1.27073
P62072	TIMM10	0.707679	0.217728	0.97278	FALSE	FALSE	FALSE	1.23259
O94776	MTA2	-0.724862	0.225766	0.97278	FALSE	FALSE	FALSE	-1.21134
Q93015	NAA80	0.621448	0.176248	0.97278	FALSE	FALSE	FALSE	1.3524
Q9Y5B9	SUPT16H	-0.70474	0.216737	0.97278	FALSE	FALSE	FALSE	-1.23525
P49903	SEPHS1	0.74277	0.234519	0.97278	FALSE	FALSE	FALSE	1.1888
P55263	ADK	0.733138	0.230338	0.97278	FALSE	FALSE	TRUE	1.19949
Q9H773	DCTPP1	0.673077	0.202061	0.97278	FALSE	FALSE	FALSE	1.2757
O00151	PDLIM1	-0.706364	0.218605	0.97278	FALSE	FALSE	FALSE	-1.23025
O94855	SEC24D	-0.724894	0.227283	0.97278	FALSE	FALSE	FALSE	-1.20739
Q7L1V2	MON1B	-0.700616	0.216027	0.97278	FALSE	FALSE	FALSE	-1.23716
Q9BRZ2	TRIM56	-0.731478	0.230622	0.97278	FALSE	FALSE	FALSE	-1.19876
Q13190	STX5	-0.69127	0.212209	0.97278	FALSE	FALSE	FALSE	-1.24751
Q96Q45	TMEM237	-0.726181	0.228815	0.97278	FALSE	FALSE	TRUE	-1.20342
Q8WUY1	THEM6	-0.706384	0.219777	0.97278	FALSE	FALSE	FALSE	-1.22712
P48739	PITPNB	0.712697	0.223067	0.97278	FALSE	FALSE	FALSE	1.21841
Q15274	QPRT	-0.708745	0.221261	0.97278	FALSE	FALSE	FALSE	-1.22318
Q9NVR2	INTS10	0.698203	0.216392	0.97278	FALSE	FALSE	FALSE	1.23618
Q13724	MOGS	-0.60626	0.171858	0.97278	FALSE	FALSE	TRUE	-1.36626
Q9UN70	PCDHGC3	-0.725933	0.229769	0.97278	FALSE	FALSE	FALSE	-1.20095
Q9Y4E8	USP15	0.721318	0.227822	0.97278	FALSE	FALSE	FALSE	1.20599
Q3ZCQ8	TIMM50	-0.679782	0.208352	0.97278	FALSE	FALSE	FALSE	-1.25811
Q9NPJ3	ACOT13	0.706152	0.221557	0.97278	FALSE	FALSE	FALSE	1.2224
Q9HD33	MRPL47	0.69012	0.214262	0.97278	FALSE	FALSE	FALSE	1.24193
Q9BYC8	MRPL32	0.671381	0.205246	0.97278	FALSE	FALSE	FALSE	1.26675
Q5C9Z4	NOM1	-0.707688	0.222673	0.97278	FALSE	FALSE	FALSE	-1.21945
Q6IAN0	DHRS7B	-0.693223	0.215962	0.97278	FALSE	FALSE	FALSE	-1.23734
Q12788	TBL3	0.715752	0.22733	0.97278	FALSE	FALSE	FALSE	1.20727
Q7Z5R6	APBB1IP	-0.720278	0.230264	0.97278	FALSE	FALSE	FALSE	-1.19968
Q9H871	RMND5A	0.599416	0.171712	0.97278	FALSE	FALSE	FALSE	1.36672
Q9H5V9	STEEP1	0.671656	0.207743	0.97278	FALSE	FALSE	FALSE	1.2598
P63172	DYNLT1	-0.671572	0.208737	0.97278	FALSE	FALSE	FALSE	-1.25705
P62424	RPL7A	-0.690342	0.217944	0.97278	FALSE	TRUE	FALSE	-1.23201
Q9NRP2	CMC2	0.678321	0.212556	0.97278	FALSE	FALSE	FALSE	1.24657
P12236	SLC25A6	-0.71962	0.232742	0.97278	FALSE	FALSE	FALSE	-1.19333
O75794	CDC123	0.712367	0.23012	0.97278	FALSE	FALSE	FALSE	1.20005
Q92598	HSPH1	0.70832	0.228485	0.97278	FALSE	FALSE	FALSE	1.20427
Q9NPF5	DMAP1	-0.685422	0.218093	0.97278	FALSE	FALSE	FALSE	-1.23161
P33121	ACSL1	-0.720334	0.234913	0.97278	FALSE	FALSE	FALSE	-1.1878
Q6ZSZ5	ARHGEF18	-0.705168	0.227742	0.97278	FALSE	FALSE	FALSE	-1.2062
Q9NWT1	PAK1IP1	-0.672957	0.212174	0.97278	FALSE	FALSE	FALSE	-1.24761
P13667	PDIA4	0.720611	0.235592	0.97278	FALSE	FALSE	FALSE	1.18608
Q9BV20	MRI1	0.697851	0.225412	0.97278	FALSE	FALSE	FALSE	1.21226
Q9BRT2	UQCC2	0.705135	0.229779	0.97278	FALSE	FALSE	FALSE	1.20093
P25705	ATP5F1A	0.709122	0.231922	0.97278	FALSE	FALSE	FALSE	1.19542
Q9Y4W6	AFG3L2	-0.697476	0.226372	0.97278	FALSE	FALSE	TRUE	-1.20976
Q92733	PRCC	-0.629926	0.193105	0.97278	FALSE	FALSE	FALSE	-1.30145
Q9BUV8	RAB5IF	-0.55371	0.154683	0.97278	FALSE	FALSE	FALSE	-1.42318
P40227	CCT6A	0.709593	0.233784	0.97278	FALSE	FALSE	FALSE	1.19067
O43716	GATC	0.642126	0.200756	0.97278	FALSE	FALSE	FALSE	1.2794
Q3T906	GNPTAB	-0.580264	0.169878	0.97278	FALSE	FALSE	TRUE	-1.3726
Q8N668	COMMD1	0.664332	0.212763	0.97278	FALSE	FALSE	FALSE	1.246
Q9BW60	ELOVL1	-0.62045	0.191678	0.97278	FALSE	FALSE	FALSE	-1.30563
Q8TDY4	ASAP3	0.711972	0.23815	0.97278	FALSE	FALSE	FALSE	1.17962
Q9UDY2	TJP2	0.704462	0.23454	0.97278	FALSE	FALSE	FALSE	1.18874
P55795	HNRNPH2	0.695016	0.230086	0.97278	FALSE	FALSE	TRUE	1.20014
Q8NF91	SYNE1	-0.691185	0.228267	0.97278	FALSE	FALSE	TRUE	-1.20484
Q6NXT6	TAPT1	-0.62519	0.195469	0.97278	FALSE	FALSE	FALSE	-1.29457
Q13177	PAK2	0.708911	0.237381	0.97278	FALSE	FALSE	FALSE	1.18156
Q9Y3Y2	CHTOP	-0.669687	0.218377	0.97278	FALSE	FALSE	FALSE	-1.23085
Q96MW5	COG8	-0.616502	0.191777	0.97278	FALSE	FALSE	TRUE	-1.30534
Q9ULK4	MED23	-0.635685	0.202084	0.97278	FALSE	FALSE	TRUE	-1.27564
Q93077	H2AC6	-0.627174	0.197791	0.97278	FALSE	FALSE	FALSE	-1.28787
Q8WUX9	CHMP7	0.690168	0.229533	0.97278	FALSE	FALSE	FALSE	1.20156
P62081	RPS7	-0.662584	0.216475	0.97278	FALSE	FALSE	FALSE	-1.23596
P42330	AKR1C3	-0.671163	0.222227	0.97278	FALSE	FALSE	FALSE	-1.22063
Q92478	CLEC2B	-0.690902	0.232157	0.97278	FALSE	FALSE	FALSE	-1.19482
O75694	NUP155	-0.679968	0.227006	0.97278	FALSE	FALSE	FALSE	-1.20811
Q92636	NSMAF	-0.55699	0.1637	0.97278	FALSE	FALSE	FALSE	-1.39273
Q9NWA0	MED9	0.701258	0.238317	0.97278	FALSE	FALSE	FALSE	1.17921
P61981	YWHAG	0.718625	0.246992	0.97278	FALSE	FALSE	TRUE	1.15769
Q9NX63	CHCHD3	0.673686	0.225415	0.97278	FALSE	FALSE	FALSE	1.21225
O60507	TPST1	-0.65432	0.215838	0.97278	FALSE	FALSE	FALSE	-1.23767
Q9Y448	KNSTRN	0.610474	0.194554	0.97278	FALSE	FALSE	FALSE	1.29722
Q96FZ2	HMCES	0.699919	0.239889	0.97278	FALSE	FALSE	FALSE	1.17526
Q96C90	PPP1R14B	0.678332	0.229522	0.97278	FALSE	FALSE	FALSE	1.20159
P61927	RPL37	0.698165	0.239466	0.97278	FALSE	FALSE	FALSE	1.17632
Q9Y2C4	EXOG	-0.673043	0.227112	0.97278	FALSE	FALSE	FALSE	-1.20783
Q4V328	GRIPAP1	0.704388	0.242872	0.97278	FALSE	FALSE	FALSE	1.16784
Q5TEU4	NDUFAF5	0.648019	0.214851	0.97278	FALSE	FALSE	FALSE	1.24034
O75880	SCO1	0.676809	0.229846	0.97278	FALSE	FALSE	FALSE	1.20076
P29466	CASP1	-0.680089	0.231733	0.97278	FALSE	FALSE	FALSE	-1.19591
Q9NVH1	DNAJC11	-0.694347	0.239491	0.97278	FALSE	FALSE	FALSE	-1.17626
P62316	SNRPD2	-0.653336	0.219002	0.97278	FALSE	FALSE	FALSE	-1.22919
Q3YEC7	RABL6	0.656747	0.221228	0.97278	FALSE	FALSE	FALSE	1.22327
O75439	PMPCB	0.673928	0.230028	0.97278	FALSE	FALSE	TRUE	1.20029
P61513	RPL37A	-0.665337	0.225923	0.97278	FALSE	FALSE	FALSE	-1.21093
Q15631	TSN	-0.660534	0.223629	0.97278	FALSE	FALSE	FALSE	-1.21694
Q9Y2P8	RCL1	-0.66535	0.22625	0.97278	FALSE	FALSE	FALSE	-1.21008
Q9NRX4	PHPT1	0.690112	0.238781	0.97278	FALSE	FALSE	FALSE	1.17804
P54578	USP14	0.685343	0.23644	0.97278	FALSE	FALSE	FALSE	1.18393
Q92974	ARHGEF2	-0.70647	0.24726	0.97278	FALSE	FALSE	FALSE	-1.15703
Q96N46	TTC14	-0.6998	0.244344	0.97278	FALSE	FALSE	FALSE	-1.1642
Q9BPX3	NCAPG	-0.708593	0.24889	0.97278	FALSE	FALSE	FALSE	-1.15305
Q9NP80	PNPLA8	-0.697662	0.243562	0.97278	FALSE	FALSE	FALSE	-1.16613
O75962	TRIO	-0.668073	0.229038	0.97278	FALSE	FALSE	TRUE	-1.20284
Q9NYB0	TERF2IP	0.590703	0.189154	0.97278	FALSE	FALSE	FALSE	1.31309
Q96CG8	CTHRC1	-0.707387	0.249236	0.97278	FALSE	FALSE	FALSE	-1.15221
Q5VWJ9	SNX30	0.666911	0.229173	0.97278	FALSE	FALSE	FALSE	1.20249
O95470	SGPL1	-0.622013	0.20636	0.97278	FALSE	FALSE	FALSE	-1.26364
O75718	CRTAP	-0.680541	0.236717	0.97278	FALSE	FALSE	FALSE	-1.18323
P39019	RPS19	0.702127	0.247622	0.97278	FALSE	FALSE	TRUE	1.15614
O75131	CPNE3	0.697875	0.246185	0.97278	FALSE	FALSE	FALSE	1.15966
Q92616	GCN1	-0.707053	0.250833	0.97278	FALSE	FALSE	FALSE	-1.14833
P61960	UFM1	0.702382	0.249115	0.97278	FALSE	FALSE	TRUE	1.1525
Q86U42	PABPN1	-0.637004	0.216047	0.97278	FALSE	FALSE	FALSE	-1.23711
Q9H6U8	ALG9	-0.575718	0.183638	0.97278	FALSE	FALSE	TRUE	-1.32964
Q96IU4	ABHD14B	-0.710931	0.253946	0.97278	FALSE	FALSE	FALSE	-1.14082
P41227	NAA10	0.700282	0.249009	0.97278	FALSE	FALSE	TRUE	1.15276
Q9BU89	DOHH	0.685167	0.241774	0.97278	FALSE	FALSE	FALSE	1.17056
Q9UJX4	ANAPC5	0.659095	0.228593	0.97278	FALSE	FALSE	FALSE	1.20399
P08621	SNRNP70	-0.681943	0.240302	0.97278	FALSE	FALSE	FALSE	-1.17423
P29692	EEF1D	0.696299	0.248035	0.97278	FALSE	FALSE	FALSE	1.15514
Q15181	PPA1	0.646946	0.223102	0.97278	FALSE	FALSE	FALSE	1.21832
Q9NV70	EXOC1	0.631866	0.215422	0.97278	FALSE	FALSE	FALSE	1.23879
Q9NPH2	ISYNA1	0.694345	0.247428	0.97278	FALSE	FALSE	FALSE	1.15662
P00352	ALDH1A1	0.683487	0.242171	0.97278	FALSE	FALSE	FALSE	1.16958
Q86WA8	LONP2	0.639561	0.220106	0.97278	FALSE	FALSE	FALSE	1.22625
O60313	OPA1	0.686424	0.24418	0.97278	FALSE	FALSE	TRUE	1.1646
P05114	HMGN1	0.679559	0.241029	0.97278	FALSE	FALSE	FALSE	1.17242
P61224	RAP1B	-0.684756	0.244609	0.97278	FALSE	FALSE	FALSE	-1.16354
Q9NVS2	MRPS18A	0.630736	0.217143	0.97278	FALSE	FALSE	FALSE	1.23416
Q8TF01	PNISR	0.660923	0.23296	0.97278	FALSE	FALSE	FALSE	1.19277
Q9BYD1	MRPL13	0.623414	0.213521	0.97278	FALSE	FALSE	FALSE	1.24394
O00487	PSMD14	0.693947	0.249839	0.97278	FALSE	FALSE	FALSE	1.15074
P38919	EIF4A3	-0.635588	0.220139	0.97278	FALSE	FALSE	FALSE	-1.22616
O15327	INPP4B	-0.673471	0.239903	0.97278	FALSE	FALSE	FALSE	-1.17523
Q15907	RAB11B	-0.693079	0.249839	0.97278	FALSE	FALSE	TRUE	-1.15074
O75691	UTP20	-0.656367	0.231501	0.97278	FALSE	FALSE	FALSE	-1.1965
P01116	KRAS	-0.675761	0.241475	0.97278	FALSE	FALSE	TRUE	-1.17131
Q15392	DHCR24	-0.610135	0.207347	0.97278	FALSE	FALSE	TRUE	-1.26089
Q9NPQ8	RIC8A	-0.678666	0.243101	0.97278	FALSE	FALSE	FALSE	-1.16727
P17405	SMPD1	0.672741	0.240257	0.97278	FALSE	FALSE	TRUE	1.17435
Q9UK97	FBXO9	-0.670621	0.239226	0.97278	FALSE	FALSE	FALSE	-1.17692
P13647	KRT5	0.597969	0.201477	0.97278	FALSE	FALSE	FALSE	1.27735
Q8TEA8	DTD1	0.678234	0.243569	0.97278	FALSE	FALSE	FALSE	1.16611
P11387	TOP1	-0.690184	0.250058	0.97278	FALSE	FALSE	FALSE	-1.15021
P62070	RRAS2	-0.7018	0.256129	0.97278	FALSE	FALSE	TRUE	-1.13559
Q9NWT6	HIF1AN	0.662744	0.23711	0.97278	FALSE	FALSE	FALSE	1.18224
O60879	DIAPH2	0.680965	0.246528	0.97278	FALSE	FALSE	FALSE	1.15882
Q07021	C1QBP	0.650406	0.230933	0.97278	FALSE	FALSE	FALSE	1.19796
O95140	MFN2	-0.650731	0.231161	0.97278	FALSE	FALSE	FALSE	-1.19737
A6NMZ7	COL6A6	-0.645874	0.228686	0.97278	FALSE	FALSE	FALSE	-1.20375
Q15477	SKIV2L	0.7034	0.258408	0.97278	FALSE	FALSE	FALSE	1.13016
Q9UBU6	FAM8A1	-0.593521	0.201331	0.97278	FALSE	FALSE	FALSE	-1.27777
Q99447	PCYT2	0.694706	0.25499	0.97278	FALSE	FALSE	FALSE	1.13831
O43390	HNRNPR	-0.687001	0.251249	0.97278	FALSE	FALSE	FALSE	-1.14732
O95619	YEATS4	0.634711	0.224628	0.97278	FALSE	FALSE	FALSE	1.21431
Q92820	GGH	0.653607	0.234544	0.97278	FALSE	FALSE	FALSE	1.18873
Q9H4A5	GOLPH3L	0.683011	0.2497	0.97278	FALSE	FALSE	FALSE	1.15108
P49427	CDC34	0.662529	0.239216	0.97278	FALSE	FALSE	FALSE	1.17695
Q9NZU5	LMCD1	-0.681819	0.249194	0.97278	FALSE	FALSE	FALSE	-1.15231
Q14738	PPP2R5D	-0.691554	0.254213	0.97278	FALSE	FALSE	TRUE	-1.14017
O94887	FARP2	-0.651993	0.234273	0.97278	FALSE	FALSE	FALSE	-1.18942
Q9UIQ6	LNPEP	-0.678088	0.247777	0.97278	FALSE	FALSE	FALSE	-1.15577
Q99943	AGPAT1	-0.634001	0.225023	0.97278	FALSE	FALSE	FALSE	-1.21328
Q15021	NCAPD2	-0.687404	0.252944	0.97278	FALSE	FALSE	TRUE	-1.14323
P35579	MYH9	0.677161	0.248295	0.97278	FALSE	FALSE	FALSE	1.1545
Q9Y673	ALG5	-0.643387	0.231	0.97278	FALSE	FALSE	FALSE	-1.19779
Q02040	AKAP17A	0.666625	0.243262	0.97278	FALSE	FALSE	FALSE	1.16687
P31751	AKT2	0.667431	0.243946	0.97278	FALSE	FALSE	FALSE	1.16518
O60825	PFKFB2	0.665842	0.24366	0.97278	FALSE	FALSE	FALSE	1.16589
Q9NX07	TRNAU1AP	0.618723	0.219863	0.97278	FALSE	FALSE	FALSE	1.22689
P06576	ATP5F1B	0.680572	0.25297	0.97278	FALSE	FALSE	FALSE	1.14317
P51531	SMARCA2	-0.63221	0.228527	0.97278	FALSE	TRUE	TRUE	-1.20416
O15212	PFDN6	0.689632	0.258493	0.97278	FALSE	FALSE	FALSE	1.12996
P29144	TPP2	0.662904	0.244813	0.97278	FALSE	FALSE	FALSE	1.16304
Q9P2K8	EIF2AK4	0.670242	0.249057	0.97278	FALSE	FALSE	FALSE	1.15264
Q9UDW1	UQCR10	-0.649967	0.238812	0.97278	FALSE	FALSE	FALSE	-1.17796
Q9UMZ2	SYNRG	0.630464	0.228591	0.97278	FALSE	FALSE	FALSE	1.204
Q05932	FPGS	0.653216	0.240747	0.97278	FALSE	FALSE	FALSE	1.17312
P51153	RAB13	-0.646338	0.237193	0.97278	FALSE	FALSE	FALSE	-1.18203
O14524	NEMP1	-0.609426	0.217619	0.97278	FALSE	FALSE	FALSE	-1.23288
Q86YN1	DOLPP1	-0.505218	0.158931	0.97278	FALSE	FALSE	FALSE	-1.40868
Q9Y383	LUC7L2	-0.642929	0.235847	0.97278	FALSE	FALSE	FALSE	-1.18543
Q01850	CDR2	0.646386	0.238053	0.97278	FALSE	FALSE	FALSE	1.17987
Q9HBR0	SLC38A10	-0.665635	0.248337	0.97278	FALSE	FALSE	FALSE	-1.1544
O75368	SH3BGRL	0.677757	0.25474	0.97278	FALSE	FALSE	FALSE	1.13891
P55036	PSMD4	0.695893	0.264188	0.97278	FALSE	FALSE	FALSE	1.11655
Q66K14	TBC1D9B	0.667411	0.249645	0.97278	FALSE	FALSE	FALSE	1.15121
Q9Y5W9	SNX11	0.669849	0.251698	0.97278	FALSE	FALSE	FALSE	1.14623
O95084	PRSS23	-0.629379	0.230629	0.97278	FALSE	FALSE	FALSE	-1.19874
Q13555	CAMK2G	0.630765	0.23198	0.97278	FALSE	TRUE	FALSE	1.19527
Q13642	FHL1	0.660733	0.247892	0.97278	FALSE	FALSE	FALSE	1.15549
Q9H2V7	SPNS1	-0.589654	0.209889	0.97278	FALSE	FALSE	FALSE	-1.25387
Q99424	ACOX2	-0.680732	0.258951	0.97278	FALSE	FALSE	FALSE	-1.12887
Q92930	RAB8B	-0.624857	0.229515	0.97278	FALSE	FALSE	FALSE	-1.20161
P49368	CCT3	0.67025	0.253761	0.97278	FALSE	FALSE	FALSE	1.14126
Q9UKU7	ACAD8	0.649107	0.242743	0.97278	FALSE	FALSE	FALSE	1.16816
Q5H9R7	PPP6R3	-0.634114	0.235149	0.97278	FALSE	FALSE	FALSE	-1.1872
P63000	RAC1	-0.666427	0.252501	0.97278	FALSE	FALSE	TRUE	-1.1443
P48454	PPP3CC	0.661265	0.249925	0.97278	FALSE	FALSE	FALSE	1.15053
Q9H583	HEATR1	-0.655036	0.246759	0.97278	FALSE	FALSE	FALSE	-1.15826
Q14938	NFIX	-0.649866	0.244169	0.97278	FALSE	FALSE	TRUE	-1.16463
Q9NTI5	PDS5B	-0.688619	0.264464	0.97278	FALSE	FALSE	FALSE	-1.1159
Q16706	MAN2A1	-0.660584	0.250236	0.97278	FALSE	FALSE	FALSE	-1.14978
Q9H0W9	C11orf54	0.654578	0.247493	0.97278	FALSE	FALSE	FALSE	1.15646
O14818	PSMA7	0.679272	0.260472	0.97278	FALSE	FALSE	FALSE	1.12528
Q16864	ATP6V1F	0.672181	0.257142	0.97278	FALSE	FALSE	FALSE	1.13317
P16615	ATP2A2	-0.665344	0.253951	0.97278	FALSE	FALSE	FALSE	-1.14081
Q9NZ01	TECR	-0.615235	0.227252	0.97278	FALSE	FALSE	FALSE	-1.20747
P20042	EIF2S2	-0.67693	0.260234	0.97278	FALSE	FALSE	FALSE	-1.12584
Q9UJX5	ANAPC4	0.634255	0.2377	0.97278	FALSE	FALSE	FALSE	1.18075
Q03692	COL10A1	-0.652939	0.248024	0.97278	FALSE	FALSE	FALSE	-1.15516
P23526	AHCY	0.68799	0.266333	0.97278	FALSE	TRUE	FALSE	1.11155
Q9UJ83	HACL1	0.676909	0.260768	0.97278	FALSE	FALSE	FALSE	1.12458
Q9Y2X7	GIT1	0.645274	0.244195	0.97278	FALSE	FALSE	FALSE	1.16456
Q15126	PMVK	0.68406	0.264831	0.97278	FALSE	FALSE	FALSE	1.11504
Q93073	SECISBP2L	0.631725	0.237235	0.97278	FALSE	FALSE	FALSE	1.18193
Q96GQ7	DDX27	-0.584081	0.211282	0.97278	FALSE	FALSE	FALSE	-1.25005
Q13492	PICALM	-0.641756	0.243035	0.97278	FALSE	FALSE	FALSE	-1.16744
Q8TAA9	VANGL1	-0.665186	0.255609	0.97278	FALSE	FALSE	FALSE	-1.13683
Q9Y316	MEMO1	0.657389	0.251959	0.97278	FALSE	FALSE	FALSE	1.1456
O15446	POLR1G	0.650148	0.248456	0.97278	FALSE	FALSE	FALSE	1.15411
Q5SXM8	DNLZ	-0.664098	0.256069	0.97278	FALSE	FALSE	FALSE	-1.13573
Q53FT3	HIKESHI	0.613042	0.228741	0.97278	FALSE	FALSE	FALSE	1.20361
O00330	PDHX	0.63939	0.243166	0.97278	FALSE	FALSE	TRUE	1.16711
O75391	SPAG7	-0.63505	0.240853	0.97278	FALSE	FALSE	FALSE	-1.17286
P35270	SPR	0.628166	0.237209	0.97278	FALSE	FALSE	TRUE	1.18199
Q8WXW3	PIBF1	0.655531	0.252065	0.97278	FALSE	FALSE	FALSE	1.14535
Q12846	STX4	-0.672355	0.260928	0.97278	FALSE	FALSE	FALSE	-1.1242
Q9BRJ2	MRPL45	0.607717	0.226627	0.97278	FALSE	FALSE	FALSE	1.20909
P47895	ALDH1A3	-0.665853	0.258533	0.97278	FALSE	FALSE	FALSE	-1.12987
Q8NBP0	TTC13	-0.587631	0.21612	0.97278	FALSE	FALSE	FALSE	-1.23691
Q8IVL6	P3H3	-0.66688	0.259304	0.97278	FALSE	FALSE	FALSE	-1.12804
O43189	PHF1	0.614082	0.231057	0.97278	FALSE	FALSE	FALSE	1.19764
P82921	MRPS21	0.625486	0.237385	0.97278	FALSE	FALSE	FALSE	1.18155
Q16643	DBN1	0.685208	0.269251	0.97278	FALSE	FALSE	FALSE	1.10479
Q96EY7	PTCD3	-0.654394	0.253263	0.97278	FALSE	FALSE	FALSE	-1.14246
Q01995	TAGLN	0.658232	0.255305	0.97278	FALSE	FALSE	FALSE	1.13756
P09001	MRPL3	0.624651	0.237518	0.97278	FALSE	FALSE	FALSE	1.18121
P49790	NUP153	-0.6787	0.266338	0.97278	FALSE	FALSE	FALSE	-1.11154
Q9H9A5	CNOT10	-0.640568	0.24677	0.97278	FALSE	FALSE	FALSE	-1.15823
Q96B54	ZNF428	0.667608	0.261252	0.97278	FALSE	FALSE	FALSE	1.12344
Q8N0U8	VKORC1L1	-0.598629	0.224046	0.97278	FALSE	FALSE	FALSE	-1.21584
Q93052	LPP	0.665398	0.260382	0.97278	FALSE	FALSE	FALSE	1.12549
P27708	CAD	-0.632299	0.242707	0.97278	FALSE	FALSE	TRUE	-1.16825
Q9Y5Q0	FADS3	-0.66618	0.260938	0.97278	FALSE	FALSE	FALSE	-1.12418
A6NDU8	RIMOC1	0.638973	0.246517	0.97278	FALSE	FALSE	FALSE	1.15885
Q8IWC1	MAP7D3	-0.666976	0.261819	0.97278	FALSE	FALSE	FALSE	-1.1221
O43847	NRDC	-0.645274	0.250333	0.97278	FALSE	FALSE	FALSE	-1.14954
Q8NDH3	NPEPL1	0.682529	0.270129	0.97278	FALSE	FALSE	FALSE	1.10277
P45877	PPIC	-0.659566	0.258459	0.97278	FALSE	FALSE	FALSE	-1.13004
Q92643	PIGK	-0.61288	0.23341	0.97278	FALSE	FALSE	FALSE	-1.19162
P61604	HSPE1	0.680102	0.270152	0.97278	FALSE	FALSE	FALSE	1.10271
P32929	CTH	-0.674477	0.26823	0.97278	FALSE	FALSE	FALSE	-1.10715
Q9H3F6	KCTD10	0.650857	0.255786	0.97278	FALSE	FALSE	FALSE	1.13641
P27348	YWHAQ	0.642725	0.252008	0.97278	FALSE	FALSE	FALSE	1.14549
Q5JTJ3	COA6	0.629872	0.245206	0.97278	FALSE	FALSE	FALSE	1.16207
P14854	COX6B1	0.661755	0.262696	0.97278	FALSE	FALSE	FALSE	1.12004
Q02952	AKAP12	0.65911	0.261548	0.97278	FALSE	FALSE	FALSE	1.12274
Q8N584	TTC39C	-0.65708	0.261094	0.97278	FALSE	FALSE	FALSE	-1.12381
P51911	CNN1	0.646639	0.255791	0.97278	FALSE	FALSE	FALSE	1.1364
Q08380	LGALS3BP	0.657917	0.262001	0.97278	FALSE	FALSE	FALSE	1.12167
O76003	GLRX3	0.640876	0.253088	0.97278	FALSE	FALSE	FALSE	1.14288
Q8TDN6	BRIX1	-0.612301	0.238692	0.97278	FALSE	TRUE	FALSE	-1.17826
Q6ZVK8	NUDT18	-0.650432	0.260072	0.97278	FALSE	FALSE	FALSE	-1.12622
P51114	FXR1	0.598715	0.231681	0.97278	FALSE	FALSE	FALSE	1.19604
Q8N128	FAM177A1	0.669148	0.27044	0.97278	FALSE	FALSE	FALSE	1.10205
Q8WVQ1	CANT1	-0.65499	0.263305	0.97278	FALSE	FALSE	FALSE	-1.11861
P19404	NDUFV2	0.654263	0.26297	0.97278	FALSE	FALSE	FALSE	1.1194
Q96FV9	THOC1	-0.627165	0.248596	0.97278	FALSE	FALSE	FALSE	-1.15377
Q9NQX7	ITM2C	-0.668888	0.27172	0.97278	FALSE	FALSE	FALSE	-1.09911
Q8IYB8	SUPV3L1	-0.61642	0.243219	0.97278	FALSE	FALSE	FALSE	-1.16698
P04406	GAPDH	0.657824	0.266212	0.97278	FALSE	FALSE	FALSE	1.11183
P29375	KDM5A	-0.667658	0.271713	0.97278	FALSE	FALSE	FALSE	-1.09913
O43676	NDUFB3	0.60749	0.239002	0.97278	FALSE	FALSE	FALSE	1.17748
P32455	GBP1	-0.655049	0.265583	0.97278	FALSE	FALSE	FALSE	-1.11329
Q8NEZ5	FBXO22	0.598739	0.234818	0.97278	FALSE	FALSE	FALSE	1.18804
Q7L273	KCTD9	0.598266	0.235141	0.97278	FALSE	FALSE	FALSE	1.18722
Q13505	MTX1	-0.66012	0.2701	0.97278	FALSE	FALSE	FALSE	-1.10283
Q9NPJ6	MED4	0.640592	0.259619	0.97278	FALSE	FALSE	FALSE	1.12729
O15066	KIF3B	0.642099	0.260481	0.97278	FALSE	FALSE	FALSE	1.12525
Q9H6S0	YTHDC2	-0.562731	0.215572	0.97278	FALSE	FALSE	FALSE	-1.23839
Q12904	AIMP1	-0.651272	0.265634	0.97278	FALSE	FALSE	TRUE	-1.11317
P48651	PTDSS1	-0.555382	0.211452	0.97278	FALSE	FALSE	TRUE	-1.24958
Q9Y2X3	NOP58	-0.639657	0.260217	0.97278	FALSE	FALSE	FALSE	-1.12588
P41221	WNT5A	-0.637656	0.259135	0.97278	FALSE	FALSE	FALSE	-1.12844
Q9NX55	HYPK	0.636911	0.259071	0.97278	FALSE	FALSE	FALSE	1.12859
P60660	MYL6	0.657397	0.270266	0.97278	FALSE	FALSE	FALSE	1.10245
P45985	MAP2K4	0.593473	0.235189	0.97278	FALSE	FALSE	FALSE	1.1871
Q6PD74	AAGAB	0.633562	0.258445	0.97278	FALSE	FALSE	FALSE	1.13007
P46087	NOP2	-0.651044	0.268281	0.97278	FALSE	TRUE	FALSE	-1.10703
P61247	RPS3A	-0.655717	0.27177	0.97278	FALSE	FALSE	FALSE	-1.099
P07203	GPX1	0.652674	0.270338	0.97278	FALSE	FALSE	FALSE	1.10229
O43822	CFAP410	-0.613987	0.249063	0.97278	FALSE	FALSE	FALSE	-1.15263
O60925	PFDN1	0.664433	0.276813	0.97278	FALSE	FALSE	FALSE	1.08751
O15382	BCAT2	0.635134	0.261035	0.97278	FALSE	FALSE	FALSE	1.12395
O00217	NDUFS8	0.647292	0.267877	0.97278	FALSE	FALSE	TRUE	1.10796
P49711	CTCF	-0.639648	0.263854	0.97278	FALSE	FALSE	TRUE	-1.11733
Q9NRG1	PRTFDC1	-0.625456	0.256317	0.97278	FALSE	FALSE	FALSE	-1.13514
P04843	RPN1	-0.545936	0.210684	0.97278	FALSE	FALSE	FALSE	-1.25169
Q8NBZ7	UXS1	-0.623286	0.255678	0.97278	FALSE	FALSE	FALSE	-1.13667
P40616	ARL1	-0.65104	0.271029	0.97278	FALSE	FALSE	FALSE	-1.1007
O75533	SF3B1	-0.614863	0.25107	0.97278	FALSE	FALSE	FALSE	-1.14776
O75525	KHDRBS3	-0.620268	0.254324	0.97278	FALSE	FALSE	FALSE	-1.13991
Q9HD26	GOPC	0.649578	0.270685	0.97278	FALSE	FALSE	FALSE	1.10149
O43166	SIPA1L1	0.583803	0.233717	0.97278	FALSE	FALSE	FALSE	1.19084
Q9Y2Z9	COQ6	0.564364	0.222355	0.97278	FALSE	FALSE	FALSE	1.22029
Q8IV20	LACC1	0.643026	0.267414	0.97278	FALSE	FALSE	FALSE	1.10904
Q5T8D3	ACBD5	-0.65387	0.273338	0.97278	FALSE	FALSE	FALSE	-1.09541
O60832	DKC1	-0.658253	0.275711	0.97278	FALSE	FALSE	TRUE	-1.09
Q68DH5	LMBRD2	-0.62623	0.258778	0.97278	FALSE	FALSE	FALSE	-1.12928
Q2TAZ0	ATG2A	-0.608563	0.248936	0.97278	FALSE	FALSE	FALSE	-1.15294
P46459	NSF	0.640346	0.266826	0.97278	FALSE	FALSE	TRUE	1.1104
Q9BSY4	CHCHD5	-0.633153	0.26293	0.97278	FALSE	FALSE	FALSE	-1.11949
Q8WXE0	CASKIN2	-0.564695	0.223796	0.97278	FALSE	FALSE	FALSE	-1.2165
Q8IXJ6	SIRT2	0.627829	0.260568	0.97278	FALSE	FALSE	FALSE	1.12505
Q9BQE3	TUBA1C	0.639346	0.266964	0.97278	FALSE	FALSE	FALSE	1.11008
P31153	MAT2A	0.633778	0.263931	0.97278	FALSE	FALSE	FALSE	1.11715
Q9Y5L4	TIMM13	0.646565	0.271053	0.97278	FALSE	FALSE	FALSE	1.10064
P48506	GCLC	0.631971	0.263135	0.97278	FALSE	FALSE	FALSE	1.11901
Q9Y365	STARD10	0.655761	0.276345	0.97278	FALSE	FALSE	FALSE	1.08857
P22061	PCMT1	0.63406	0.26473	0.97278	FALSE	FALSE	FALSE	1.11528
Q7Z6B0	CCDC91	0.638285	0.267114	0.97278	FALSE	FALSE	FALSE	1.10973
Q9NQS1	AVEN	-0.613184	0.253589	0.97278	FALSE	FALSE	FALSE	-1.14168
Q86U90	YRDC	0.63511	0.265919	0.97278	FALSE	FALSE	FALSE	1.11251
Q14118	DAG1	0.495946	0.183418	0.97278	FALSE	FALSE	TRUE	1.3303
Q13427	PPIG	0.596218	0.244321	0.97278	FALSE	FALSE	FALSE	1.16425
Q9BX40	LSM14B	-0.636146	0.267131	0.97278	FALSE	FALSE	FALSE	-1.10969
P07942	LAMB1	0.651907	0.276391	0.97278	FALSE	FALSE	TRUE	1.08846
P00533	EGFR	-0.646932	0.273913	0.97278	FALSE	FALSE	FALSE	-1.0941
Q96CW5	TUBGCP3	-0.621508	0.259935	0.97278	FALSE	FALSE	FALSE	-1.12654
Q96TA1	NIBAN2	0.631003	0.265454	0.97278	FALSE	FALSE	FALSE	1.11359
Q9BXV9	GON7	0.625213	0.262343	0.97278	FALSE	FALSE	FALSE	1.12087
Q9UFB7	ZBTB47	-0.628081	0.264485	0.97278	FALSE	FALSE	FALSE	-1.11585
O15211	RGL2	0.648989	0.276209	0.97278	FALSE	FALSE	FALSE	1.08887
P49841	GSK3B	0.616415	0.258252	0.97278	FALSE	FALSE	FALSE	1.13053
Q99614	TTC1	0.649683	0.276828	0.97278	FALSE	FALSE	FALSE	1.08747
P53803	POLR2K	0.631587	0.266895	0.97278	FALSE	FALSE	FALSE	1.11024
Q658P3	STEAP3	0.65323	0.278918	0.97278	FALSE	FALSE	FALSE	1.08275
O95639	CPSF4	0.590943	0.24425	0.97278	FALSE	FALSE	FALSE	1.16443
P36969	GPX4	0.639684	0.272187	0.97278	FALSE	FALSE	FALSE	1.09804
Q15293	RCN1	-0.650507	0.279037	0.97278	FALSE	FALSE	FALSE	-1.08249
Q92581	SLC9A6	-0.534429	0.211495	0.97278	FALSE	FALSE	TRUE	-1.24947
Q99985	SEMA3C	0.652077	0.280107	0.97278	FALSE	FALSE	FALSE	1.08008
Q9BZL1	UBL5	0.602837	0.252558	0.97278	FALSE	FALSE	FALSE	1.14416
Q9H4G0	EPB41L1	-0.639486	0.273594	0.97278	FALSE	FALSE	TRUE	-1.09482
P51571	SSR4	-0.569705	0.233469	0.97278	FALSE	FALSE	FALSE	-1.19147
Q6PCE3	PGM2L1	0.652222	0.2812	0.97278	FALSE	FALSE	FALSE	1.07763
Q8NFH3	NUP43	0.609168	0.25772	0.97278	FALSE	FALSE	FALSE	1.1318
Q6NW34	NEPRO	-0.517935	0.203509	0.97278	FALSE	TRUE	FALSE	-1.27162
Q9UKK3	PARP4	0.647903	0.280471	0.97278	FALSE	FALSE	FALSE	1.07926
O43567	RNF13	-0.55216	0.225219	0.97278	FALSE	FALSE	TRUE	-1.21277
Q9NVA1	UQCC1	-0.584471	0.244683	0.97278	FALSE	FALSE	FALSE	-1.16336
Q53GL7	PARP10	-0.631297	0.271753	0.97278	FALSE	FALSE	FALSE	-1.09904
O00442	RTCA	0.610381	0.26014	0.97278	FALSE	FALSE	FALSE	1.12606
Q96I24	FUBP3	0.649	0.281994	0.97278	FALSE	FALSE	FALSE	1.07585
P14625	HSP90B1	0.653257	0.284337	0.97278	FALSE	FALSE	FALSE	1.07063
Q6P587	FAHD1	0.649172	0.282237	0.97278	FALSE	FALSE	FALSE	1.07531
Q8NI27	THOC2	-0.647256	0.281242	0.97278	FALSE	FALSE	TRUE	-1.07753
P43490	NAMPT	0.62697	0.270086	0.97278	FALSE	FALSE	FALSE	1.10286
Q9Y224	RTRAF	0.635193	0.275136	0.97278	FALSE	FALSE	FALSE	1.09131
Q9NXU5	ARL15	-0.558883	0.230882	0.97278	FALSE	FALSE	FALSE	-1.19809
O14672	ADAM10	-0.629652	0.272991	0.97278	FALSE	FALSE	FALSE	-1.0962
Q9BXJ8	TMEM120A	-0.552954	0.228251	0.97278	FALSE	FALSE	FALSE	-1.20488
Q14240	EIF4A2	0.639644	0.279086	0.97278	FALSE	FALSE	FALSE	1.08237
Q9UHL4	DPP7	0.644233	0.28166	0.97278	FALSE	FALSE	FALSE	1.0766
P14618	PKM	0.649441	0.285179	0.97278	FALSE	FALSE	FALSE	1.06876
Q9H0G5	NSRP1	0.594969	0.254436	0.97278	FALSE	FALSE	FALSE	1.13964
Q13610	PWP1	0.632512	0.27617	0.97278	FALSE	FALSE	FALSE	1.08896
Q9Y2Q3	GSTK1	0.642065	0.281861	0.97278	FALSE	FALSE	FALSE	1.07615
Q96CN7	ISOC1	0.614237	0.266251	0.97278	FALSE	FALSE	FALSE	1.11174
O95298	NDUFC2	-0.654398	0.288972	0.97278	FALSE	FALSE	FALSE	-1.06038
Q9UJY5	GGA1	0.606668	0.262546	0.97278	FALSE	FALSE	FALSE	1.12039
P61221	ABCE1	-0.628334	0.275109	0.97278	FALSE	FALSE	FALSE	-1.09137
O00203	AP3B1	0.637265	0.280614	0.97278	FALSE	FALSE	FALSE	1.07894
P31939	ATIC	0.643201	0.284316	0.97278	FALSE	FALSE	FALSE	1.07067
Q6YN16	HSDL2	0.648156	0.287821	0.97278	FALSE	FALSE	FALSE	1.06291
P52630	STAT2	-0.64657	0.287007	0.97278	FALSE	FALSE	FALSE	-1.06471
Q9H5X1	CIAO2A	-0.567392	0.241213	0.97278	FALSE	FALSE	FALSE	-1.17196
P10155	RO60	0.638271	0.282536	0.97278	FALSE	FALSE	FALSE	1.07464
Q8TEX9	IPO4	-0.617761	0.271356	0.97278	FALSE	FALSE	FALSE	-1.09994
P49593	PPM1F	0.634884	0.281297	0.97278	FALSE	FALSE	FALSE	1.07741
Q06587	RING1	0.621913	0.274395	0.97278	FALSE	FALSE	FALSE	1.093
P78524	DENND2B	-0.591013	0.256993	0.97278	FALSE	FALSE	FALSE	-1.13353
Q9Y3T9	NOC2L	-0.620685	0.274401	0.97278	FALSE	TRUE	FALSE	-1.09298
Q8NC56	LEMD2	-0.592755	0.258503	0.97278	FALSE	FALSE	FALSE	-1.12994
Q9Y6W5	WASF2	0.640286	0.286089	0.97278	FALSE	FALSE	FALSE	1.06674
O95319	CELF2	0.636578	0.284219	0.97278	FALSE	FALSE	FALSE	1.07089
Q96A49	SYAP1	0.565337	0.243854	0.97278	FALSE	FALSE	FALSE	1.16541
Q9C0D3	ZYG11B	-0.550028	0.23451	0.97278	FALSE	FALSE	FALSE	-1.18882
Q96EK9	KTI12	-0.545535	0.232226	0.97278	FALSE	FALSE	FALSE	-1.19465
Q14689	DIP2A	-0.58885	0.258635	0.97278	FALSE	FALSE	FALSE	-1.12962
Q6PI78	TMEM65	-0.560188	0.241538	0.97278	FALSE	FALSE	FALSE	-1.17115
Q14203	DCTN1	0.648449	0.293665	0.97278	FALSE	FALSE	FALSE	1.05012
Q16270	IGFBP7	0.621007	0.279139	0.97278	FALSE	FALSE	FALSE	1.08226
Q9NXW2	DNAJB12	-0.51711	0.216149	0.97278	FALSE	FALSE	FALSE	-1.23683
P01034	CST3	0.629324	0.284364	0.97278	FALSE	FALSE	FALSE	1.07057
Q9UQN3	CHMP2B	0.64573	0.293747	0.97278	FALSE	FALSE	FALSE	1.04994
P02751	FN1	0.635773	0.288743	0.97278	FALSE	FALSE	FALSE	1.06088
Q96H20	SNF8	-0.627126	0.283922	0.97278	FALSE	FALSE	FALSE	-1.07155
P15144	ANPEP	-0.614885	0.27779	0.97278	FALSE	FALSE	FALSE	-1.0853
Q9Y2U8	LEMD3	-0.60638	0.272899	0.97278	FALSE	FALSE	TRUE	-1.09641
Q96PD2	DCBLD2	0.640477	0.29263	0.97278	FALSE	FALSE	FALSE	1.05237
Q86SR1	GALNT10	-0.62877	0.28652	0.97278	FALSE	FALSE	FALSE	-1.06579
P39656	DDOST	-0.51634	0.218466	0.97278	FALSE	FALSE	TRUE	-1.23062
O43464	HTRA2	0.583261	0.260705	0.97278	FALSE	FALSE	TRUE	1.12473
Q99805	TM9SF2	-0.621797	0.283548	0.97278	FALSE	FALSE	FALSE	-1.07238
Q14814	MEF2D	-0.50466	0.211909	0.97278	FALSE	FALSE	FALSE	-1.24833
Q92791	P3H4	-0.614157	0.279681	0.97278	FALSE	FALSE	FALSE	-1.08104
Q567U6	CCDC93	0.625777	0.286824	0.97278	FALSE	FALSE	FALSE	1.06512
Q96BP2	CHCHD1	0.575112	0.257047	0.97278	FALSE	FALSE	FALSE	1.1334
Q12849	GRSF1	0.618093	0.282766	0.97278	FALSE	FALSE	FALSE	1.07413
Q9NX08	COMMD8	0.606722	0.27626	0.97278	FALSE	FALSE	FALSE	1.08876
P09913	IFIT2	0.585097	0.263467	0.97278	FALSE	FALSE	FALSE	1.11823
P20073	ANXA7	0.598658	0.271625	0.97278	FALSE	FALSE	FALSE	1.09933
Q4G148	GXYLT1	-0.581909	0.262104	0.97278	FALSE	FALSE	FALSE	-1.12143
Q7Z4G4	TRMT11	0.646363	0.299633	0.97278	FALSE	FALSE	FALSE	1.03722
P82914	MRPS15	-0.628751	0.289702	0.97278	FALSE	FALSE	FALSE	-1.05878
Q02127	DHODH	-0.626608	0.288491	0.97278	FALSE	FALSE	FALSE	-1.06144
Q99733	NAP1L4	0.607303	0.277334	0.97278	FALSE	FALSE	FALSE	1.08633
P48637	GSS	0.60932	0.278896	0.97278	FALSE	FALSE	FALSE	1.0828
Q9GZN8	C20orf27	0.613744	0.281597	0.97278	FALSE	FALSE	FALSE	1.07674
Q07866	KLC1	0.621296	0.286062	0.97278	FALSE	FALSE	FALSE	1.0668
Q86UE4	MTDH	-0.547067	0.241407	0.97278	FALSE	FALSE	FALSE	-1.17148
Q9UIC8	LCMT1	0.577667	0.260301	0.97278	FALSE	FALSE	FALSE	1.12568
P09619	PDGFRB	-0.641771	0.298181	0.97278	FALSE	FALSE	TRUE	-1.04034
Q7Z6L1	TECPR1	0.587622	0.266972	0.97278	FALSE	FALSE	FALSE	1.11006
Q9Y259	CHKB	0.554799	0.246925	0.97278	FALSE	FALSE	TRUE	1.15785
Q7Z739	YTHDF3	-0.600348	0.27458	0.97278	FALSE	FALSE	FALSE	-1.09257
O96007	MOCS2	-0.606128	0.278123	0.97278	FALSE	FALSE	FALSE	-1.08455
O43150	ASAP2	0.535337	0.235233	0.97278	FALSE	FALSE	FALSE	1.18699
Q5W0Z9	ZDHHC20	-0.611394	0.281723	0.97278	FALSE	FALSE	FALSE	-1.07646
P10606	COX5B	0.639844	0.298183	0.97278	FALSE	FALSE	FALSE	1.04034
Q8TB52	FBXO30	-0.597317	0.274968	0.97278	FALSE	FALSE	FALSE	-1.09169
P56377	AP1S2	0.623198	0.290205	0.97278	FALSE	FALSE	TRUE	1.05767
Q92783	STAM	-0.580224	0.265461	0.97278	FALSE	FALSE	FALSE	-1.11358
P51570	GALK1	-0.646087	0.304353	0.97278	FALSE	FALSE	TRUE	-1.02714
Q9UBL3	ASH2L	0.587011	0.2701	0.97278	FALSE	FALSE	FALSE	1.10283
Q5JPI3	C3orf38	-0.580678	0.266387	0.97278	FALSE	FALSE	FALSE	-1.11142
Q9NWZ8	GEMIN8	0.59255	0.273931	0.97278	FALSE	FALSE	FALSE	1.09406
P62699	YPEL5	0.600848	0.278938	0.97278	FALSE	FALSE	FALSE	1.08271
P63279	UBE2I	0.610213	0.284561	0.97278	FALSE	FALSE	FALSE	1.07013
O94913	PCF11	-0.618599	0.289667	0.97278	FALSE	FALSE	FALSE	-1.05885
Q9Y243	AKT3	-0.596767	0.277065	0.97278	FALSE	FALSE	FALSE	-1.08694
P25116	F2R	0.629285	0.296085	0.97278	FALSE	FALSE	FALSE	1.04487
Q9ULT8	HECTD1	0.607548	0.28454	0.97278	FALSE	FALSE	FALSE	1.07018
Q6ZT12	UBR3	-0.590466	0.27438	0.97278	FALSE	FALSE	FALSE	-1.09303
Q16610	ECM1	0.601164	0.280901	0.97278	FALSE	FALSE	FALSE	1.0783
P62745	RHOB	-0.630512	0.298096	0.97278	FALSE	FALSE	FALSE	-1.04053
Q4V9L6	TMEM119	-0.617631	0.292035	0.97278	FALSE	FALSE	FALSE	-1.05367
O43395	PRPF3	-0.632921	0.300882	0.97278	FALSE	FALSE	FALSE	-1.03454
O43813	LANCL1	-0.598048	0.280677	0.97278	FALSE	FALSE	FALSE	-1.0788
Q96L92	SNX27	0.608757	0.287266	0.97278	FALSE	FALSE	FALSE	1.06414
P19338	NCL	-0.604012	0.284767	0.97278	FALSE	FALSE	FALSE	-1.06967
Q96B97	SH3KBP1	0.625348	0.297487	0.97278	FALSE	FALSE	FALSE	1.04184
Q13615	MTMR3	-0.45885	0.19166	0.97278	FALSE	FALSE	FALSE	-1.30568
O14966	RAB29	-0.501688	0.220722	0.97278	FALSE	FALSE	FALSE	-1.22461
Q86VN1	VPS36	-0.575267	0.267805	0.97278	FALSE	FALSE	FALSE	-1.10813
Q9Y3A5	SBDS	-0.607142	0.287334	0.97278	FALSE	FALSE	FALSE	-1.06399
P48634	PRRC2A	-0.618014	0.293774	0.97278	FALSE	FALSE	FALSE	-1.04988
P09110	ACAA1	0.584474	0.274404	0.97278	FALSE	FALSE	FALSE	1.09298
Q9NP84	TNFRSF12A	-0.596906	0.282954	0.97278	FALSE	FALSE	FALSE	-1.07371
Q86VV8	RTTN	-0.543645	0.250087	0.97278	FALSE	FALSE	TRUE	-1.15014
P68431	H3C1	-0.467762	0.199919	0.97278	FALSE	FALSE	FALSE	-1.28178
A0FGR8	ESYT2	-0.580765	0.273655	0.97278	FALSE	FALSE	FALSE	-1.09468
Q6NZY7	CDC42EP5	-0.615802	0.294628	0.97278	FALSE	FALSE	FALSE	-1.04802
Q9UDY4	DNAJB4	0.600882	0.285823	0.97278	FALSE	FALSE	FALSE	1.06733
O94826	TOMM70	-0.616988	0.295601	0.97278	FALSE	FALSE	FALSE	-1.04591
Q13884	SNTB1	0.633766	0.305342	0.97278	FALSE	FALSE	FALSE	1.02504
O95825	CRYZL1	0.591936	0.280872	0.97278	FALSE	FALSE	FALSE	1.07836
O43149	ZZEF1	-0.585154	0.276811	0.97278	FALSE	FALSE	FALSE	-1.08751
Q9NVD7	PARVA	-0.590641	0.280249	0.97278	FALSE	FALSE	FALSE	-1.07976
O00303	EIF3F	0.605679	0.289295	0.97278	FALSE	FALSE	FALSE	1.05967
Q15435	PPP1R7	0.620933	0.298566	0.97278	FALSE	FALSE	FALSE	1.03951
Q9UKG1	APPL1	0.603448	0.288589	0.97278	FALSE	FALSE	FALSE	1.06122
P78362	SRPK2	0.625262	0.301399	0.97278	FALSE	FALSE	FALSE	1.03344
Q9H8M9	EVA1A	-0.521194	0.237849	0.97278	FALSE	FALSE	FALSE	-1.18038
P14927	UQCRB	0.620188	0.29919	0.97278	FALSE	FALSE	FALSE	1.03817
Q96SB3	PPP1R9B	-0.624354	0.301702	0.97278	FALSE	FALSE	FALSE	-1.03279
Q13287	NMI	-0.618261	0.298315	0.97278	FALSE	FALSE	FALSE	-1.04005
Q9NRG0	CHRAC1	0.584819	0.278756	0.97278	FALSE	FALSE	FALSE	1.08312
Q96AA3	RFT1	-0.498819	0.224522	0.97278	FALSE	FALSE	TRUE	-1.21459
Q6DN90	IQSEC1	0.587594	0.281567	0.97278	FALSE	FALSE	FALSE	1.07681
Q9NXC5	MIOS	0.588841	0.282589	0.97278	FALSE	FALSE	FALSE	1.07452
P63218	GNG5	-0.61539	0.298777	0.97278	FALSE	FALSE	FALSE	-1.03906
P19105	MYL12A	0.596791	0.287774	0.97278	FALSE	FALSE	FALSE	1.06302
O60271	SPAG9	0.605985	0.293753	0.97278	FALSE	FALSE	FALSE	1.04992
Q92889	ERCC4	-0.617276	0.300624	0.97278	FALSE	FALSE	TRUE	-1.0351
Q16832	DDR2	-0.625038	0.305525	0.97278	FALSE	FALSE	FALSE	-1.02466
Q86WQ0	NR2C2AP	-0.611722	0.298489	0.97278	FALSE	FALSE	FALSE	-1.03968
Q9H6S3	EPS8L2	-0.605957	0.295114	0.97278	FALSE	FALSE	FALSE	-1.04697
Q9H147	DNTTIP1	0.574122	0.276084	0.97278	FALSE	FALSE	FALSE	1.08916
Q9Y657	SPIN1	-0.624348	0.306293	0.97278	FALSE	FALSE	FALSE	-1.02303
Q9NQC7	CYLD	0.583531	0.282213	0.97278	FALSE	FALSE	FALSE	1.07536
O95453	PARN	0.541983	0.256302	0.97278	FALSE	FALSE	TRUE	1.13518
Q86V85	GPR180	-0.606564	0.296447	0.97278	FALSE	FALSE	FALSE	-1.04408
P78527	PRKDC	-0.617021	0.302788	0.97278	FALSE	FALSE	FALSE	-1.03047
Q01469	FABP5	0.60631	0.296952	0.97278	FALSE	FALSE	FALSE	1.04299
Q9UK33	ZNF580	0.611032	0.299888	0.97278	FALSE	FALSE	FALSE	1.03667
Q9NUJ1	ABHD10	0.610107	0.299627	0.97278	FALSE	FALSE	FALSE	1.03723
P31949	S100A11	0.610874	0.300392	0.97278	FALSE	FALSE	FALSE	1.03559
Q12797	ASPH	-0.563078	0.272415	0.97278	FALSE	FALSE	FALSE	-1.09752
Q9P0P8	MTRES1	0.553465	0.266515	0.97278	FALSE	FALSE	FALSE	1.11112
Q6ZNB6	NFXL1	-0.510573	0.238699	0.97278	FALSE	FALSE	FALSE	-1.17824
Q5T4S7	UBR4	-0.611391	0.302883	0.97278	FALSE	FALSE	FALSE	-1.03027
P55735	SEC13	0.609892	0.302217	0.97278	FALSE	FALSE	FALSE	1.03169
Q9ULH7	MRTFB	0.579073	0.28387	0.97278	FALSE	FALSE	FALSE	1.07167
Q03519	TAP2	-0.493538	0.228229	0.97278	FALSE	FALSE	FALSE	-1.20493
Q9H7B2	RPF2	-0.609002	0.302076	0.97278	FALSE	TRUE	FALSE	-1.03199
Q9UM00	TMCO1	-0.537679	0.257872	0.97278	FALSE	FALSE	TRUE	-1.13143
Q8N2F6	ARMC10	-0.595159	0.294007	0.97278	FALSE	FALSE	FALSE	-1.04937
Q9BW83	IFT27	0.597796	0.295608	0.97278	FALSE	FALSE	FALSE	1.0459
Q9UBP0	SPAST	0.529238	0.252652	0.97278	FALSE	FALSE	FALSE	1.14393
Q10471	GALNT2	-0.601809	0.298707	0.97278	FALSE	FALSE	FALSE	-1.03921
Q06190	PPP2R3A	-0.585263	0.289157	0.97278	FALSE	FALSE	FALSE	-1.05997
Q7L014	DDX46	0.606431	0.302137	0.97278	FALSE	FALSE	FALSE	1.03186
P54136	RARS1	-0.60714	0.302623	0.97278	FALSE	FALSE	FALSE	-1.03082
Q15437	SEC23B	-0.626212	0.313858	0.97278	FALSE	FALSE	TRUE	-1.00716
Q8IVL0	NAV3	0.591353	0.293187	0.97278	FALSE	FALSE	FALSE	1.05116
Q13952	NFYC	-0.61861	0.309478	0.97278	FALSE	FALSE	FALSE	-1.01632
Q9BTZ2	DHRS4	-0.611134	0.305244	0.97278	FALSE	FALSE	FALSE	-1.02525
O60506	SYNCRIP	-0.602086	0.300227	0.97278	FALSE	FALSE	FALSE	-1.03595
O60841	EIF5B	-0.591329	0.293831	0.97278	FALSE	FALSE	FALSE	-1.04976
P30533	LRPAP1	0.592075	0.294518	0.97278	FALSE	FALSE	FALSE	1.04826
Q14493	SLBP	0.575504	0.28435	0.97278	FALSE	FALSE	FALSE	1.0706
Q9NXV6	CDKN2AIP	0.604404	0.301999	0.97278	FALSE	FALSE	FALSE	1.03216
Q02543	RPL18A	-0.560835	0.275279	0.97278	FALSE	FALSE	FALSE	-1.09099
Q9UP95	SLC12A4	-0.600192	0.29972	0.97278	FALSE	FALSE	FALSE	-1.03703
O14641	DVL2	0.605692	0.303717	0.97278	FALSE	FALSE	FALSE	1.0285
Q9NX62	BPNT2	-0.579994	0.288462	0.97278	FALSE	FALSE	FALSE	-1.0615
Q9NT62	ATG3	-0.58257	0.290241	0.97278	FALSE	FALSE	FALSE	-1.05759
Q9UP83	COG5	-0.569285	0.282117	0.97278	FALSE	FALSE	TRUE	-1.07558
P50479	PDLIM4	0.61295	0.308835	0.97278	FALSE	FALSE	FALSE	1.01767
P50748	KNTC1	-0.589358	0.294765	0.97278	FALSE	FALSE	FALSE	-1.04772
Q7Z5H3	ARHGAP22	0.570693	0.28351	0.97278	FALSE	FALSE	FALSE	1.07247
Q8WTT2	NOC3L	-0.593748	0.297799	0.97278	FALSE	FALSE	FALSE	-1.04116
P18074	ERCC2	-0.610599	0.307954	0.97278	FALSE	FALSE	TRUE	-1.01953
O94829	IPO13	-0.576431	0.287741	0.97278	FALSE	FALSE	FALSE	-1.06309
Q8WUJ3	CEMIP	-0.593413	0.299093	0.97278	FALSE	FALSE	FALSE	-1.03838
P01889	HLA_B	-0.623904	0.317318	0.97278	FALSE	FALSE	FALSE	-0.999985
P52747	ZNF143	0.587644	0.295744	0.97278	FALSE	FALSE	FALSE	1.0456
P49116	NR2C2	-0.575049	0.288082	0.97278	FALSE	FALSE	FALSE	-1.06234
Q7L1Q6	BZW1	0.554144	0.275161	0.97278	FALSE	FALSE	FALSE	1.09125
P13807	GYS1	0.599448	0.303768	0.97278	FALSE	FALSE	FALSE	1.02839
P78330	PSPH	-0.591517	0.298973	0.97278	FALSE	FALSE	TRUE	-1.03864
P11166	SLC2A1	-0.541297	0.268064	0.97278	FALSE	FALSE	TRUE	-1.10753
Q8NFW8	CMAS	0.616036	0.315038	0.97278	FALSE	FALSE	FALSE	1.00471
Q6RW13	AGTRAP	-0.577527	0.291971	0.97278	FALSE	FALSE	FALSE	-1.05381
Q9NUJ3	TCP11L1	0.593962	0.302266	0.97278	FALSE	FALSE	FALSE	1.03159
P50851	LRBA	-0.556277	0.278932	0.97278	FALSE	FALSE	FALSE	-1.08272
O95721	SNAP29	0.611682	0.313238	0.97278	FALSE	FALSE	TRUE	1.00845
Q02880	TOP2B	-0.608386	0.311734	0.97278	FALSE	FALSE	FALSE	-1.01159
Q13164	MAPK7	-0.584739	0.297788	0.97278	FALSE	FALSE	FALSE	-1.04119
Q9H2U2	PPA2	0.60547	0.310778	0.97278	FALSE	FALSE	FALSE	1.01359
Q8N653	LZTR1	-0.551557	0.277735	0.97278	FALSE	FALSE	TRUE	-1.08542
Q9NZ63	C9orf78	0.605567	0.311703	0.97278	FALSE	FALSE	FALSE	1.01166
O60784	TOM1	-0.592947	0.304386	0.97278	FALSE	FALSE	FALSE	-1.02707
Q96HD1	CRELD1	-0.529781	0.264911	0.97278	FALSE	FALSE	FALSE	-1.11486
Q8WWC4	MAIP1	-0.541624	0.272924	0.97278	FALSE	FALSE	FALSE	-1.09635
Q969S3	ZNF622	-0.605187	0.312816	0.97278	FALSE	FALSE	FALSE	-1.00933
P28347	TEAD1	-0.520539	0.259119	0.97278	FALSE	FALSE	FALSE	-1.12848
Q99081	TCF12	0.592817	0.305516	0.97278	FALSE	FALSE	FALSE	1.02468
Q9NR50	EIF2B3	0.59992	0.309973	0.97278	FALSE	FALSE	TRUE	1.01528
Q9HA77	CARS2	0.610647	0.316727	0.97278	FALSE	FALSE	TRUE	1.00121
P32969	RPL9	-0.550837	0.279855	0.97278	FALSE	FALSE	FALSE	-1.08064
P46976	GYG1	0.574124	0.295065	0.97278	FALSE	FALSE	FALSE	1.04708
P50336	PPOX	0.550202	0.279839	0.97278	FALSE	FALSE	FALSE	1.08068
O75382	TRIM3	0.597955	0.310228	0.97278	FALSE	FALSE	FALSE	1.01474
P08574	CYC1	-0.587782	0.304353	0.97278	FALSE	FALSE	FALSE	-1.02714
Q5VT25	CDC42BPA	0.599599	0.311731	0.97278	FALSE	FALSE	FALSE	1.0116
O75431	MTX2	0.592558	0.307754	0.97278	FALSE	FALSE	FALSE	1.01995
Q96SB8	SMC6	0.552407	0.28256	0.97278	FALSE	FALSE	FALSE	1.07459
Q9NVH0	EXD2	-0.525996	0.265232	0.97278	FALSE	FALSE	FALSE	-1.11411
P36959	GMPR	-0.540527	0.275053	0.97278	FALSE	FALSE	FALSE	-1.0915
Q96SY0	INTS14	-0.598593	0.312481	0.97278	FALSE	FALSE	FALSE	-1.01003
Q9BVQ7	SPATA5L1	0.555713	0.285927	0.97278	FALSE	FALSE	FALSE	1.0671
P20700	LMNB1	-0.600107	0.314775	0.97278	FALSE	FALSE	FALSE	-1.00525
Q9BWS9	CHID1	-0.599814	0.315325	0.97278	FALSE	FALSE	FALSE	-1.00411
Q07065	CKAP4	-0.491819	0.244769	0.97278	FALSE	FALSE	FALSE	-1.16315
Q96B36	AKT1S1	0.584437	0.305968	0.97278	FALSE	FALSE	FALSE	1.02372
O75394	MRPL33	0.586866	0.30834	0.97278	FALSE	FALSE	FALSE	1.01871
P23284	PPIB	-0.605527	0.319739	0.97278	FALSE	FALSE	FALSE	-0.994993
P14923	JUP	-0.575132	0.301499	0.97278	FALSE	FALSE	FALSE	-1.03322
O95219	SNX4	0.598355	0.315974	0.97278	FALSE	FALSE	FALSE	1.00277
P10644	PRKAR1A	0.5928	0.313019	0.97278	FALSE	FALSE	TRUE	1.00891
Q96BA8	CREB3L1	-0.569519	0.298771	0.97278	FALSE	FALSE	FALSE	-1.03907
Q9UHD8	SEPTIN9	0.577627	0.303955	0.97278	FALSE	FALSE	FALSE	1.02799
O14745	SLC9A3R1	-0.602944	0.319667	0.97278	FALSE	FALSE	FALSE	-0.995143
Q14197	MRPL58	0.55282	0.288264	0.97278	FALSE	FALSE	FALSE	1.06194
Q96BK5	PINX1	-0.581559	0.307119	0.97278	FALSE	FALSE	FALSE	-1.02129
Q9BSC4	NOL10	-0.595101	0.316125	0.97278	FALSE	FALSE	FALSE	-1.00245
O60244	MED14	-0.574339	0.304006	0.97278	FALSE	FALSE	FALSE	-1.02788
Q9P0M6	MACROH2A2	-0.585008	0.310739	0.97278	FALSE	FALSE	FALSE	-1.01367
Q15853	USF2	0.577638	0.306495	0.97278	FALSE	FALSE	FALSE	1.0226
Q9UBT2	UBA2	0.57276	0.303956	0.97278	FALSE	FALSE	FALSE	1.02799
Q96PC5	MIA2	-0.478338	0.240961	0.97278	FALSE	FALSE	FALSE	-1.17259
Q96HP0	DOCK6	0.578401	0.30845	0.97278	FALSE	FALSE	TRUE	1.01848
Q9UIW2	PLXNA1	-0.604597	0.324584	0.97278	FALSE	FALSE	FALSE	-0.985081
O60725	ICMT	-0.542552	0.28544	0.97278	FALSE	FALSE	FALSE	-1.06818
P28065	PSMB9	-0.547414	0.288818	0.97278	FALSE	FALSE	FALSE	-1.06072
O00629	KPNA4	0.560249	0.297352	0.97278	FALSE	TRUE	FALSE	1.04213
Q9UBS8	RNF14	0.597695	0.321066	0.97278	FALSE	FALSE	FALSE	0.992269
Q9BVV7	TIMM21	-0.571002	0.304857	0.97278	FALSE	FALSE	FALSE	-1.02607
Q13404	UBE2V1	0.559308	0.29791	0.97278	FALSE	FALSE	FALSE	1.04093
Q05655	PRKCD	-0.569699	0.304927	0.97278	FALSE	FALSE	FALSE	-1.02593
P14735	IDE	-0.587564	0.316175	0.97278	FALSE	FALSE	FALSE	-1.00235
Q9Y6N5	SQOR	0.585436	0.314904	0.97278	FALSE	FALSE	FALSE	1.00499
Q16543	CDC37	0.598322	0.323113	0.97278	FALSE	FALSE	FALSE	0.988081
Q9UM54	MYO6	-0.594323	0.321259	0.97278	FALSE	FALSE	FALSE	-0.991874
P22830	FECH	-0.573942	0.308576	0.97278	FALSE	FALSE	FALSE	-1.01821
Q8WUH1	CHURC1	0.588921	0.317987	0.97278	FALSE	FALSE	FALSE	0.998603
Q9NQ88	TIGAR	0.599497	0.324769	0.97278	FALSE	FALSE	FALSE	0.984705
P17568	NDUFB7	0.504142	0.263028	0.97278	FALSE	FALSE	FALSE	1.11926
P19367	HK1	0.584705	0.316409	0.97278	FALSE	FALSE	FALSE	1.00186
O14980	XPO1	-0.57311	0.309181	0.97278	FALSE	FALSE	FALSE	-1.01694
Q86W42	THOC6	-0.556868	0.298947	0.97278	FALSE	FALSE	TRUE	-1.03869
P58335	ANTXR2	0.593471	0.322963	0.97278	FALSE	FALSE	FALSE	0.988388
Q8WU90	ZC3H15	-0.565989	0.305741	0.97278	FALSE	FALSE	FALSE	-1.0242
Q5VZF2	MBNL2	-0.558302	0.300927	0.97278	FALSE	FALSE	FALSE	-1.03445
Q8IYM9	TRIM22	0.54699	0.293737	0.97278	FALSE	FALSE	FALSE	1.04996
P35520	CBS	-0.605192	0.3309	0.97278	FALSE	FALSE	TRUE	-0.972302
Q99879	H2BC14	-0.543219	0.291747	0.97278	FALSE	FALSE	FALSE	-1.0543
Q96QZ7	MAGI1	0.479189	0.247587	0.97278	FALSE	FALSE	FALSE	1.15623
Q12765	SCRN1	-0.582233	0.317124	0.97278	FALSE	FALSE	FALSE	-1.00039
Q9BU02	THTPA	0.597641	0.327317	0.97278	FALSE	FALSE	FALSE	0.979532
Q99436	PSMB7	0.555436	0.3007	0.97278	FALSE	FALSE	FALSE	1.03493
Q9HAS0	C17orf75	0.567018	0.308494	0.97278	FALSE	FALSE	FALSE	1.01839
P10809	HSPD1	0.56894	0.30984	0.97278	FALSE	FALSE	TRUE	1.01556
P53582	METAP1	0.57367	0.312911	0.97278	FALSE	FALSE	FALSE	1.00913
Q9UK45	LSM7	0.580603	0.317709	0.97278	FALSE	FALSE	FALSE	0.999177
Q9BPU6	DPYSL5	-0.456271	0.23246	0.97278	FALSE	FALSE	FALSE	-1.19405
P15529	CD46	-0.568954	0.310524	0.97278	FALSE	FALSE	FALSE	-1.01412
Q9BT22	ALG1	-0.513418	0.274118	0.97278	FALSE	FALSE	TRUE	-1.09363
P21399	ACO1	0.599694	0.330457	0.97278	FALSE	FALSE	FALSE	0.973194
Q14692	BMS1	-0.568926	0.311474	0.97278	FALSE	FALSE	FALSE	-1.01213
Q8N684	CPSF7	-0.544501	0.295972	0.97278	FALSE	FALSE	FALSE	-1.04511
Q9UPY6	WASF3	-0.584607	0.32197	0.97278	FALSE	FALSE	FALSE	-0.990417
Q9Y2R4	DDX52	-0.556321	0.304189	0.97278	FALSE	FALSE	FALSE	-1.02749
L0R6Q1	SLC35A4	-0.555428	0.303637	0.97278	FALSE	FALSE	FALSE	-1.02867
P57740	NUP107	-0.543464	0.296388	0.97278	FALSE	FALSE	TRUE	-1.04421
Q9Y6M9	NDUFB9	0.565477	0.311116	0.97278	FALSE	FALSE	FALSE	1.01288
Q15102	PAFAH1B3	0.579292	0.319999	0.97278	FALSE	FALSE	FALSE	0.994461
Q15738	NSDHL	-0.576536	0.318371	0.97278	FALSE	FALSE	TRUE	-0.997811
Q9NP58	ABCB6	-0.555333	0.304841	0.97278	FALSE	FALSE	FALSE	-1.02611
P23193	TCEA1	-0.595387	0.330391	0.97278	FALSE	FALSE	FALSE	-0.973327
P46100	ATRX	0.582001	0.322235	0.97278	FALSE	FALSE	TRUE	0.989875
Q13561	DCTN2	0.593301	0.329762	0.97278	FALSE	FALSE	FALSE	0.974593
Q8N5N7	MRPL50	0.537648	0.294101	0.97278	FALSE	FALSE	FALSE	1.04917
Q9BRR6	ADPGK	-0.561599	0.310273	0.97278	FALSE	FALSE	FALSE	-1.01465
P54687	BCAT1	0.569262	0.315442	0.97278	FALSE	FALSE	FALSE	1.00387
Q9H694	BICC1	-0.587538	0.32699	0.97278	FALSE	FALSE	FALSE	-0.980196
O95571	ETHE1	0.58887	0.327926	0.97278	FALSE	FALSE	TRUE	0.9783
P28331	NDUFS1	0.572164	0.317485	0.97278	FALSE	FALSE	TRUE	0.999639
Q7Z3D6	DGLUCY	-0.587032	0.32686	0.97278	FALSE	FALSE	FALSE	-0.980458
Q5ZPR3	CD276	-0.541187	0.29737	0.97278	FALSE	FALSE	FALSE	-1.04209
Q9Y3E7	CHMP3	0.562992	0.311843	0.97278	FALSE	FALSE	FALSE	1.01136
Q9HB07	MYG1	0.565219	0.313424	0.97278	FALSE	FALSE	FALSE	1.00806
P51828	ADCY7	-0.544376	0.300051	0.97278	FALSE	FALSE	FALSE	-1.03632
P16435	POR	-0.581507	0.324055	0.97278	FALSE	FALSE	FALSE	-0.986159
Q16204	CCDC6	0.575462	0.320635	0.97278	FALSE	FALSE	FALSE	0.993153
Q15054	POLD3	-0.552991	0.306264	0.97278	FALSE	FALSE	FALSE	-1.02309
P51149	RAB7A	-0.555908	0.308251	0.97278	FALSE	FALSE	FALSE	-1.0189
Q15628	TRADD	0.553212	0.306904	0.97278	FALSE	FALSE	FALSE	1.02174
O95707	POP4	-0.508234	0.276798	0.97278	FALSE	FALSE	FALSE	-1.08754
P62841	RPS15	-0.556018	0.309405	0.97278	FALSE	FALSE	FALSE	-1.01647
P40261	NNMT	-0.582087	0.326627	0.97278	FALSE	FALSE	FALSE	-0.98093
O95210	STBD1	-0.564715	0.315748	0.97278	FALSE	FALSE	FALSE	-1.00323
Q9UMS0	NFU1	0.55188	0.307974	0.97278	FALSE	FALSE	FALSE	1.01948
O43143	DHX15	0.547868	0.305801	0.97278	FALSE	FALSE	FALSE	1.02407
Q9NP81	SARS2	-0.557921	0.312569	0.97278	FALSE	FALSE	FALSE	-1.00985
Q6ZS30	NBEAL1	0.579526	0.32768	0.97278	FALSE	FALSE	FALSE	0.978798
Q9UNN8	PROCR	-0.554976	0.311976	0.97278	FALSE	FALSE	FALSE	-1.01108
Q7Z2E3	APTX	0.49118	0.268252	0.97278	FALSE	FALSE	FALSE	1.1071
Q66K74	MAP1S	0.549739	0.308648	0.97278	FALSE	FALSE	FALSE	1.01806
O95573	ACSL3	-0.587986	0.333244	0.97278	FALSE	FALSE	FALSE	-0.967601
Q9NWU5	MRPL22	0.552419	0.310612	0.97278	FALSE	FALSE	FALSE	1.01394
Q5JS37	NHLRC3	0.594322	0.337621	0.97278	FALSE	FALSE	FALSE	0.958876
Q7Z3U7	MON2	-0.512774	0.284201	0.97278	FALSE	FALSE	FALSE	-1.07093
P23142	FBLN1	0.575551	0.326189	0.97278	FALSE	FALSE	TRUE	0.981819
P09661	SNRPA1	-0.558346	0.315137	0.97278	FALSE	FALSE	FALSE	-1.0045
Q9NXE4	SMPD4	-0.56847	0.321708	0.97278	FALSE	FALSE	TRUE	-0.990955
Q9HC38	GLOD4	0.595589	0.339049	0.97278	FALSE	FALSE	FALSE	0.956045
Q9Y333	LSM2	0.520915	0.29069	0.97278	FALSE	FALSE	FALSE	1.05661
Q8TCJ2	STT3B	-0.510935	0.284714	0.97278	FALSE	FALSE	TRUE	-1.06979
Q9Y265	RUVBL1	0.570534	0.324822	0.97278	FALSE	FALSE	FALSE	0.984596
Q9NYR9	NKIRAS2	0.564225	0.321056	0.97278	FALSE	FALSE	FALSE	0.992289
Q8WUX2	CHAC2	0.521564	0.292777	0.97278	FALSE	FALSE	FALSE	1.05205
Q8N6T3	ARFGAP1	0.569521	0.325116	0.97278	FALSE	FALSE	FALSE	0.984
O75592	MYCBP2	-0.55916	0.319459	0.97278	FALSE	FALSE	FALSE	-0.99557
O15143	ARPC1B	0.583211	0.334983	0.97278	FALSE	FALSE	FALSE	0.964125
Q6NYC1	JMJD6	0.563888	0.322788	0.97278	FALSE	FALSE	FALSE	0.988744
Q9H173	SIL1	0.534754	0.303929	0.97278	FALSE	FALSE	TRUE	1.02804
Q9Y4K3	TRAF6	0.581795	0.334877	0.97278	FALSE	FALSE	FALSE	0.964336
Q96BN8	OTULIN	0.569413	0.327481	0.97278	FALSE	FALSE	FALSE	0.9792
Q53EL6	PDCD4	-0.573036	0.330086	0.97278	FALSE	FALSE	FALSE	-0.973941
Q96S99	PLEKHF1	-0.586962	0.339193	0.97278	FALSE	FALSE	FALSE	-0.955762
Q9Y6D0	SELENOK	-0.49884	0.280446	0.97278	FALSE	FALSE	FALSE	-1.07932
O94964	SOGA1	-0.557992	0.321086	0.97278	FALSE	FALSE	FALSE	-0.992228
O43301	HSPA12A	0.536257	0.307423	0.97278	FALSE	FALSE	FALSE	1.02064
Q8IYS2	KIAA2013	-0.581611	0.337156	0.97278	FALSE	FALSE	FALSE	-0.959799
Q9ULG1	INO80	0.523696	0.299067	0.97278	FALSE	FALSE	FALSE	1.03844
Q9BZI7	UPF3B	-0.542904	0.312124	0.97278	FALSE	FALSE	TRUE	-1.01078
Q96SL4	GPX7	-0.573525	0.332793	0.97278	FALSE	FALSE	FALSE	-0.968504
Q86W92	PPFIBP1	0.576511	0.334796	0.97278	FALSE	FALSE	FALSE	0.964499
Q9Y2R0	COA3	-0.531148	0.305014	0.97278	FALSE	FALSE	FALSE	-1.02574
P60981	DSTN	0.56406	0.327048	0.97278	FALSE	FALSE	FALSE	0.980077
P05455	SSB	-0.549615	0.317965	0.97278	FALSE	FALSE	FALSE	-0.998649
Q9H9B4	SFXN1	0.567093	0.329465	0.97278	FALSE	FALSE	FALSE	0.975193
P62195	PSMC5	0.578243	0.33707	0.97278	FALSE	FALSE	FALSE	0.959971
Q9Y3C1	NOP16	-0.565288	0.329082	0.97278	FALSE	TRUE	FALSE	-0.975964
Q16678	CYP1B1	-0.576798	0.336513	0.97278	FALSE	FALSE	FALSE	-0.961078
Q9BSH4	TACO1	0.51122	0.292755	0.97278	FALSE	FALSE	TRUE	1.0521
Q9H1A4	ANAPC1	-0.527318	0.304641	0.97278	FALSE	FALSE	FALSE	-1.02653
Q96A26	FAM162A	0.534231	0.309562	0.97278	FALSE	FALSE	FALSE	1.01614
Q9UNY4	TTF2	-0.547641	0.318717	0.97278	FALSE	FALSE	FALSE	-0.997099
Q9BUN8	DERL1	-0.485422	0.275483	0.97278	FALSE	FALSE	FALSE	-1.09052
Q9P2W9	STX18	-0.527782	0.306044	0.97278	FALSE	FALSE	FALSE	-1.02356
P42229	STAT5A	-0.54674	0.319057	0.97278	FALSE	TRUE	FALSE	-0.996397
P22234	PAICS	0.552619	0.322992	0.97278	FALSE	FALSE	FALSE	0.988328
P0CG12	DERPC	0.456198	0.254442	0.97278	FALSE	FALSE	FALSE	1.13963
Q9BYN0	SRXN1	0.578351	0.33978	0.97278	FALSE	FALSE	FALSE	0.954601
Q8NBJ9	SIDT2	-0.565305	0.331577	0.97278	FALSE	FALSE	FALSE	-0.970942
Q9UK76	JPT1	0.586669	0.345345	0.97278	FALSE	FALSE	FALSE	0.943656
Q9BYN8	MRPS26	0.55021	0.321865	0.97278	FALSE	FALSE	FALSE	0.990633
Q8WWI5	SLC44A1	-0.528641	0.308034	0.97278	FALSE	FALSE	FALSE	-1.01936
Q6P179	ERAP2	-0.553895	0.325212	0.97278	FALSE	FALSE	FALSE	-0.983803
Q05086	UBE3A	0.554494	0.326301	0.97278	FALSE	FALSE	TRUE	0.981592
Q9P2J5	LARS1	-0.574445	0.339538	0.97278	FALSE	FALSE	FALSE	-0.955078
P15374	UCHL3	0.582567	0.344713	0.97278	FALSE	FALSE	FALSE	0.944893
Q00839	HNRNPU	-0.543453	0.319426	0.97278	FALSE	FALSE	TRUE	-0.995639
O95861	BPNT1	0.566824	0.335041	0.97278	FALSE	FALSE	FALSE	0.964009
P15121	AKR1B1	0.575786	0.340965	0.97278	FALSE	FALSE	FALSE	0.952259
Q8TBB5	KLHDC4	-0.568593	0.336469	0.97278	FALSE	FALSE	FALSE	-0.961165
Q96GC5	MRPL48	0.547108	0.323025	0.97278	FALSE	FALSE	FALSE	0.98826
Q01415	GALK2	0.57134	0.338917	0.97278	FALSE	FALSE	FALSE	0.956308
O00461	GOLIM4	-0.55981	0.331944	0.97278	FALSE	FALSE	FALSE	-0.970206
Q8NE71	ABCF1	-0.562743	0.333911	0.97278	FALSE	FALSE	FALSE	-0.966266
Q8NFA0	USP32	-0.481556	0.277995	0.97278	FALSE	FALSE	FALSE	-1.08484
Q99816	TSG101	0.576878	0.344026	0.97278	FALSE	FALSE	FALSE	0.946241
P10599	TXN	0.557943	0.332013	0.97278	FALSE	FALSE	FALSE	0.970068
Q8N4A0	GALNT4	0.563959	0.336117	0.97278	FALSE	FALSE	FALSE	0.961865
Q9UN37	VPS4A	0.560356	0.33387	0.97278	FALSE	FALSE	FALSE	0.966348
Q7RTP6	MICAL3	0.542351	0.322321	0.97278	FALSE	FALSE	FALSE	0.989699
P31321	PRKAR1B	0.493651	0.28826	0.97278	FALSE	FALSE	FALSE	1.06195
Q14847	LASP1	0.576869	0.345052	0.97278	FALSE	FALSE	FALSE	0.94423
Q5T5Y3	CAMSAP1	0.505553	0.297277	0.97278	FALSE	FALSE	FALSE	1.04229
O75190	DNAJB6	0.521203	0.30863	0.97278	FALSE	FALSE	FALSE	1.0181
Q14690	PDCD11	-0.563615	0.337669	0.97278	FALSE	TRUE	FALSE	-0.958781
P42858	HTT	-0.481716	0.28152	0.97278	FALSE	TRUE	TRUE	-1.07691
Q92696	RABGGTA	0.537182	0.321909	0.97278	FALSE	FALSE	FALSE	0.990543
Q9Y303	AMDHD2	0.558879	0.336509	0.97278	FALSE	FALSE	FALSE	0.961085
Q9NX14	NDUFB11	-0.540913	0.325247	0.97278	FALSE	FALSE	TRUE	-0.983734
Q8TB45	DEPTOR	0.548747	0.330526	0.97278	FALSE	FALSE	FALSE	0.973054
P17050	NAGA	0.566537	0.342357	0.97278	FALSE	FALSE	TRUE	0.949518
Q969G6	RFK	0.567997	0.343972	0.97278	FALSE	FALSE	FALSE	0.946346
Q8N819	PPM1N	0.530442	0.31922	0.97278	FALSE	FALSE	FALSE	0.996063
Q01658	DR1	0.534225	0.321993	0.97278	FALSE	FALSE	FALSE	0.990372
Q9BTE6	AARSD1	0.567166	0.3439	0.97278	FALSE	FALSE	FALSE	0.946488
Q9BQB6	VKORC1	-0.500081	0.298923	0.97278	FALSE	FALSE	FALSE	-1.03875
Q9NU22	MDN1	-0.531374	0.32123	0.97278	FALSE	FALSE	FALSE	-0.991933
Q96P70	IPO9	-0.519784	0.313205	0.97278	FALSE	FALSE	FALSE	-1.00852
Q5H8A4	PIGG	-0.545693	0.331661	0.97278	FALSE	FALSE	TRUE	-0.970774
Q9HC21	SLC25A19	-0.545568	0.331673	0.97278	FALSE	FALSE	FALSE	-0.970749
Q96G21	IMP4	-0.571459	0.34881	0.97278	FALSE	FALSE	FALSE	-0.936901
Q6AZY7	SCARA3	0.564748	0.344759	0.97278	FALSE	FALSE	FALSE	0.944804
Q9H6T3	RPAP3	0.563419	0.343949	0.97278	FALSE	FALSE	FALSE	0.946391
Q9BZF3	OSBPL6	0.526854	0.320011	0.97278	FALSE	FALSE	FALSE	0.994436
Q9H0P0	NT5C3A	-0.553659	0.338331	0.97278	FALSE	FALSE	FALSE	-0.957468
Q6UX15	LAYN	-0.463488	0.2749	0.97278	FALSE	FALSE	FALSE	-1.09185
Q04760	GLO1	0.563188	0.345914	0.97278	FALSE	FALSE	FALSE	0.942545
P16402	H1_3	-0.559836	0.343772	0.97278	FALSE	FALSE	FALSE	-0.946738
Q96G61	NUDT11	0.512095	0.311354	0.97278	FALSE	FALSE	FALSE	1.01239
Q9BZJ0	CRNKL1	-0.553787	0.340656	0.97278	FALSE	FALSE	FALSE	-0.952871
Q03164	KMT2A	-0.482156	0.290305	0.97278	FALSE	FALSE	TRUE	-1.05745
Q9Y2Y0	ARL2BP	0.545978	0.335629	0.97278	FALSE	FALSE	FALSE	0.962838
Q92576	PHF3	-0.468755	0.280385	0.97278	FALSE	FALSE	FALSE	-1.07945
P11047	LAMC1	0.548406	0.337296	0.97278	FALSE	FALSE	FALSE	0.959521
Q9P2I0	CPSF2	0.558779	0.344439	0.97278	FALSE	FALSE	FALSE	0.945432
Q6EMK4	VASN	-0.541901	0.333329	0.97278	FALSE	FALSE	FALSE	-0.96743
P61970	NUTF2	0.532269	0.326974	0.97278	FALSE	FALSE	FALSE	0.980227
P24941	CDK2	-0.559209	0.345668	0.97278	FALSE	FALSE	FALSE	-0.943025
Q9UJY1	HSPB8	-0.540615	0.333269	0.97278	FALSE	FALSE	FALSE	-0.96755
Q6PI48	DARS2	-0.54874	0.339064	0.97278	FALSE	FALSE	TRUE	-0.956016
Q9UPT5	EXOC7	0.563751	0.349729	0.97278	FALSE	FALSE	FALSE	0.935115
Q9NR56	MBNL1	0.545334	0.337627	0.97278	FALSE	FALSE	FALSE	0.958864
Q6Y288	B3GLCT	-0.554727	0.344273	0.97278	FALSE	FALSE	FALSE	-0.945757
P61026	RAB10	-0.533009	0.33006	0.97278	FALSE	FALSE	FALSE	-0.973994
Q70UQ0	IKBIP	-0.444258	0.264739	0.97278	FALSE	FALSE	FALSE	-1.11526
Q58DX5	NAALADL2	0.560765	0.348935	0.97278	FALSE	FALSE	FALSE	0.936658
Q9H479	FN3K	0.494813	0.303326	0.97278	FALSE	FALSE	FALSE	1.02933
Q9NWS0	PIH1D1	0.527059	0.326726	0.97278	FALSE	FALSE	FALSE	0.980731
O75843	AP1G2	-0.505158	0.311617	0.97278	FALSE	FALSE	FALSE	-1.01183
O75477	ERLIN1	-0.471675	0.287048	0.97278	FALSE	FALSE	FALSE	-1.06462
O75152	ZC3H11A	0.504154	0.311241	0.97278	FALSE	FALSE	FALSE	1.01262
Q9Y6Y8	SEC23IP	0.562355	0.351283	0.97278	FALSE	FALSE	FALSE	0.932104
Q96AQ6	PBXIP1	-0.555274	0.346634	0.97278	FALSE	FALSE	FALSE	-0.941138
O95166	GABARAP	0.530078	0.330917	0.97278	FALSE	FALSE	FALSE	0.972268
Q9UL15	BAG5	0.507118	0.315033	0.97278	FALSE	FALSE	FALSE	1.00472
P07305	H1_0	-0.551377	0.345836	0.97278	FALSE	FALSE	FALSE	-0.942696
O14646	CHD1	-0.498675	0.309527	0.97278	FALSE	FALSE	FALSE	-1.01622
Q6Y7W6	GIGYF2	0.535122	0.335318	0.97278	FALSE	FALSE	FALSE	0.963458
P78537	BLOC1S1	0.545592	0.342655	0.97278	FALSE	FALSE	FALSE	0.948933
P61160	ACTR2	0.548355	0.34458	0.97278	FALSE	FALSE	FALSE	0.945154
Q5SNT2	TMEM201	-0.464459	0.284288	0.97278	FALSE	FALSE	FALSE	-1.07074
Q13057	COASY	-0.498952	0.310293	0.97278	FALSE	FALSE	TRUE	-1.01461
P40763	STAT3	0.559862	0.352601	0.97278	FALSE	FALSE	FALSE	0.929557
Q9UH65	SWAP70	-0.554032	0.349025	0.97278	FALSE	FALSE	FALSE	-0.936483
Q7Z5K2	WAPL	-0.502592	0.313382	0.97278	FALSE	FALSE	FALSE	-1.00815
[truncated: 3,920 more rows]
