# Supplementary material for: Identification of molecular signatures and pathways involved in Rett syndrome using a multi-omics approach
Source: Hum Genomics. 2023 Sep 15;17:85. doi: 10.1186/s40246-023-00532-1 (PMC10503149; doi:10.1186/s40246-023-00532-1)
Supplement: Supplementary file 7 — Additional file 7: Table S4. Enrichment analysis results for the RTT-MECP2 versus healthy controls, RTT versus MDS, RTT versus RTT-like, transcriptomic and proteomic data. [file 40246_2023_532_MOESM7_ESM.xlsx]

## Sheet: a) RTT RNA
Table S4a: Enrichment analysis results for the RTT-MECP2 versus healthy controls transcriptomics experiment. "Group" column: terms were manually classificated into 20 groups. "Analysis" column: Both ORA (only significant DEGs) and GSEA (all genes sorted by their -log10(pvalue)*log2FC) aproaches were used. "Database" column: four databases were used inthe enrichment, Gene Ontology (GO), KEGG pathw…
Group	Analysis	Database	ID	Description	Direction	qvalue	Count	Genes
Cell cycle	GSEA	RP	R-HSA-179409	APC-Cdc20 mediated degradation of Nek2A	downregulated	0.0251683	9	ANAPC11/ANAPC15/ANAPC2/BUB1B/CDC20/MAD2L1/NEK2/UBE2C/UBE2S
Cell cycle	ORA	RP	R-HSA-174143	APC/C-mediated degradation of cell cycle proteins	all_significant	0.0101094	42	ANAPC11/ANAPC15/ANAPC2/AURKA/AURKB/BUB1B/CCNA2/CCNB1/CDC20/CDK2/FZR1/MAD2L1/NEK2/PLK1/PSMA5/PSMA7/PSMB1/PSMB10/PSMB2/PSMB3/PSMB4/PSMB5/PSMB6/PSMB7/PSMC1/PSMC3/PSMC4/PSMC5/PSMD11/PSMD13/PSMD2/PSMD3/PSMD4/PSMD8/PSMD9/PSME2/PSME3/PSMF1/PTTG1/UBE2C/UBE2D1/UBE2S
Cell cycle	GSEA	RP	R-HSA-174143	APC/C-mediated degradation of cell cycle proteins	downregulated	1.27e-05	37	ANAPC11/ANAPC15/ANAPC2/AURKA/AURKB/BUB1B/CCNA2/CCNB1/CDC20/CDK2/FZR1/MAD2L1/NEK2/PLK1/PSMA7/PSMB1/PSMB10/PSMB2/PSMB3/PSMB6/PSMB7/PSMC1/PSMC3/PSMC4/PSMC5/PSMD11/PSMD13/PSMD2/PSMD3/PSMD4/PSMD8/PSMD9/PSME2/PSMF1/PTTG1/UBE2C/UBE2S
Cell cycle	ORA	RP	R-HSA-174154	APC/C:Cdc20 mediated degradation of Securin	all_significant	0.0299811	32	ANAPC11/ANAPC15/ANAPC2/CDC20/PSMA5/PSMA7/PSMB1/PSMB10/PSMB2/PSMB3/PSMB4/PSMB5/PSMB6/PSMB7/PSMC1/PSMC3/PSMC4/PSMC5/PSMD11/PSMD13/PSMD2/PSMD3/PSMD4/PSMD8/PSMD9/PSME2/PSME3/PSMF1/PTTG1/UBE2C/UBE2D1/UBE2S
Cell cycle	GSEA	RP	R-HSA-174154	APC/C:Cdc20 mediated degradation of Securin	downregulated	0.00120862	27	ANAPC11/ANAPC15/ANAPC2/CDC20/PSMA7/PSMB1/PSMB10/PSMB2/PSMB3/PSMB6/PSMB7/PSMC1/PSMC3/PSMC4/PSMC5/PSMD11/PSMD13/PSMD2/PSMD3/PSMD4/PSMD8/PSMD9/PSME2/PSMF1/PTTG1/UBE2C/UBE2S
Cell cycle	ORA	RP	R-HSA-176409	APC/C:Cdc20 mediated degradation of mitotic proteins	all_significant	0.0121807	37	ANAPC11/ANAPC15/ANAPC2/BUB1B/CCNA2/CCNB1/CDC20/MAD2L1/NEK2/PSMA5/PSMA7/PSMB1/PSMB10/PSMB2/PSMB3/PSMB4/PSMB5/PSMB6/PSMB7/PSMC1/PSMC3/PSMC4/PSMC5/PSMD11/PSMD13/PSMD2/PSMD3/PSMD4/PSMD8/PSMD9/PSME2/PSME3/PSMF1/PTTG1/UBE2C/UBE2D1/UBE2S
Cell cycle	GSEA	RP	R-HSA-176409	APC/C:Cdc20 mediated degradation of mitotic proteins	downregulated	0.000201237	32	ANAPC11/ANAPC15/ANAPC2/BUB1B/CCNA2/CCNB1/CDC20/MAD2L1/NEK2/PSMA7/PSMB1/PSMB10/PSMB2/PSMB3/PSMB6/PSMB7/PSMC1/PSMC3/PSMC4/PSMC5/PSMD11/PSMD13/PSMD2/PSMD3/PSMD4/PSMD8/PSMD9/PSME2/PSMF1/PTTG1/UBE2C/UBE2S
Cell cycle	ORA	RP	R-HSA-174178	APC/C:Cdh1 mediated degradation of Cdc20 and other APC/C:Cdh1 targeted proteins in late mitosis/early G1	all_significant	0.0166995	36	ANAPC11/ANAPC15/ANAPC2/AURKA/AURKB/CDC20/FZR1/PLK1/PSMA5/PSMA7/PSMB1/PSMB10/PSMB2/PSMB3/PSMB4/PSMB5/PSMB6/PSMB7/PSMC1/PSMC3/PSMC4/PSMC5/PSMD11/PSMD13/PSMD2/PSMD3/PSMD4/PSMD8/PSMD9/PSME2/PSME3/PSMF1/PTTG1/UBE2C/UBE2D1/UBE2S
Cell cycle	GSEA	RP	R-HSA-174178	APC/C:Cdh1 mediated degradation of Cdc20 and other APC/C:Cdh1 targeted proteins in late mitosis/early G1	downregulated	0.000120638	31	ANAPC11/ANAPC15/ANAPC2/AURKA/AURKB/CDC20/FZR1/PLK1/PSMA7/PSMB1/PSMB10/PSMB2/PSMB3/PSMB6/PSMB7/PSMC1/PSMC3/PSMC4/PSMC5/PSMD11/PSMD13/PSMD2/PSMD3/PSMD4/PSMD8/PSMD9/PSME2/PSMF1/PTTG1/UBE2C/UBE2S
Cell cycle	ORA	RP	R-HSA-179419	APC:Cdc20 mediated degradation of cell cycle proteins prior to satisfation of the cell cycle checkpoint	all_significant	0.0207252	35	ANAPC11/ANAPC15/ANAPC2/BUB1B/CCNA2/CDC20/MAD2L1/NEK2/PSMA5/PSMA7/PSMB1/PSMB10/PSMB2/PSMB3/PSMB4/PSMB5/PSMB6/PSMB7/PSMC1/PSMC3/PSMC4/PSMC5/PSMD11/PSMD13/PSMD2/PSMD3/PSMD4/PSMD8/PSMD9/PSME2/PSME3/PSMF1/UBE2C/UBE2D1/UBE2S
Cell cycle	GSEA	RP	R-HSA-179419	APC:Cdc20 mediated degradation of cell cycle proteins prior to satisfation of the cell cycle checkpoint	downregulated	0.000401024	30	ANAPC11/ANAPC15/ANAPC2/BUB1B/CCNA2/CDC20/MAD2L1/NEK2/PSMA7/PSMB1/PSMB10/PSMB2/PSMB3/PSMB6/PSMB7/PSMC1/PSMC3/PSMC4/PSMC5/PSMD11/PSMD13/PSMD2/PSMD3/PSMD4/PSMD8/PSMD9/PSME2/PSMF1/UBE2C/UBE2S
Cell cycle	ORA	RP	R-HSA-8854518	AURKA Activation by TPX2	downregulated	0.00729969	22	ACTR1A/AURKA/CEP164/CEP250/CKAP5/CSNK1E/DCTN1/DCTN2/DCTN3/HMMR/MAPRE1/NEK2/ODF2/PLK1/PPP2R1A/SSNA1/TPX2/TUBA1A/TUBB/TUBB4B/TUBG1/YWHAE
Cell cycle	GSEA	RP	R-HSA-8854518	AURKA Activation by TPX2	downregulated	0.00391361	23	ACTR1A/AURKA/CEP250/CKAP5/CSNK1E/DCTN1/DCTN3/HMMR/MAPRE1/NDE1/NEK2/ODF2/PLK1/PLK4/PPP2R1A/SSNA1/TPX2/TUBA1A/TUBA4A/TUBB/TUBB4B/TUBG1/YWHAE
Cell cycle	ORA	RP	R-HSA-176814	Activation of APC/C and APC/C:Cdc20 mediated degradation of mitotic proteins	all_significant	0.0101094	38	ANAPC11/ANAPC15/ANAPC2/BUB1B/CCNA2/CCNB1/CDC20/MAD2L1/NEK2/PLK1/PSMA5/PSMA7/PSMB1/PSMB10/PSMB2/PSMB3/PSMB4/PSMB5/PSMB6/PSMB7/PSMC1/PSMC3/PSMC4/PSMC5/PSMD11/PSMD13/PSMD2/PSMD3/PSMD4/PSMD8/PSMD9/PSME2/PSME3/PSMF1/PTTG1/UBE2C/UBE2D1/UBE2S
Cell cycle	GSEA	RP	R-HSA-176814	Activation of APC/C and APC/C:Cdc20 mediated degradation of mitotic proteins	downregulated	0.000165257	33	ANAPC11/ANAPC15/ANAPC2/BUB1B/CCNA2/CCNB1/CDC20/MAD2L1/NEK2/PLK1/PSMA7/PSMB1/PSMB10/PSMB2/PSMB3/PSMB6/PSMB7/PSMC1/PSMC3/PSMC4/PSMC5/PSMD11/PSMD13/PSMD2/PSMD3/PSMD4/PSMD8/PSMD9/PSME2/PSMF1/PTTG1/UBE2C/UBE2S
Cell cycle	ORA	RP	R-HSA-141444	Amplification of signal from unattached kinetochores via a MAD2 inhibitory signal	downregulated	0.000875986	30	AURKB/BIRC5/BUB1/BUB1B/CDC20/CDCA8/CENPA/CENPI/CENPM/CENPO/CENPT/CKAP5/INCENP/KIF18A/KIF2C/MAD2L1/MAPRE1/NUDC/NUF2/PLK1/PMF1/PPP2R1A/PPP2R5D/RANGAP1/SEC13/SGO1/SKA1/SKA2/SPC24/ZWINT
Cell cycle	GSEA	RP	R-HSA-141444	Amplification of signal from unattached kinetochores via a MAD2 inhibitory signal	downregulated	1.6e-05	37	AURKB/BIRC5/BUB1/BUB1B/CDC20/CDCA8/CENPA/CENPE/CENPF/CENPI/CENPM/CENPO/CENPT/CKAP5/ERCC6L/INCENP/KIF18A/KIF2C/KNL1/MAD2L1/MAPRE1/NDC80/NDE1/NUDC/NUF2/PLK1/PMF1/PPP2R1A/PPP2R5D/RANGAP1/SEC13/SGO1/SKA1/SKA2/SPC24/SPC25/ZWINT
Cell cycle	ORA	RP	R-HSA-141424	Amplification of signal from the kinetochores	downregulated	0.000875986	30	AURKB/BIRC5/BUB1/BUB1B/CDC20/CDCA8/CENPA/CENPI/CENPM/CENPO/CENPT/CKAP5/INCENP/KIF18A/KIF2C/MAD2L1/MAPRE1/NUDC/NUF2/PLK1/PMF1/PPP2R1A/PPP2R5D/RANGAP1/SEC13/SGO1/SKA1/SKA2/SPC24/ZWINT
Cell cycle	GSEA	RP	R-HSA-141424	Amplification of signal from the kinetochores	downregulated	1.6e-05	37	AURKB/BIRC5/BUB1/BUB1B/CDC20/CDCA8/CENPA/CENPE/CENPF/CENPI/CENPM/CENPO/CENPT/CKAP5/ERCC6L/INCENP/KIF18A/KIF2C/KNL1/MAD2L1/MAPRE1/NDC80/NDE1/NUDC/NUF2/PLK1/PMF1/PPP2R1A/PPP2R5D/RANGAP1/SEC13/SGO1/SKA1/SKA2/SPC24/SPC25/ZWINT
Cell cycle	ORA	RP	R-HSA-68867	Assembly of the pre-replicative complex	all_significant	0.0138734	34	E2F2/GMNN/MCM2/MCM3/MCM4/MCM5/MCM7/ORC1/ORC3/ORC4/PSMA5/PSMA7/PSMB1/PSMB10/PSMB2/PSMB3/PSMB4/PSMB5/PSMB6/PSMB7/PSMC1/PSMC3/PSMC4/PSMC5/PSMD11/PSMD13/PSMD2/PSMD3/PSMD4/PSMD8/PSMD9/PSME2/PSME3/PSMF1
Cell cycle	GSEA	RP	R-HSA-68867	Assembly of the pre-replicative complex	downregulated	0.00159208	32	CDT1/E2F1/E2F2/GMNN/MCM2/MCM3/MCM4/MCM5/MCM7/ORC1/ORC6/PSMA7/PSMB1/PSMB10/PSMB2/PSMB3/PSMB4/PSMB6/PSMB7/PSMC1/PSMC3/PSMC4/PSMC5/PSMD11/PSMD13/PSMD2/PSMD3/PSMD4/PSMD8/PSMD9/PSME2/PSMF1
Cell cycle	ORA	RP	R-HSA-4608870	Asymmetric localization of PCP proteins	downregulated	5.39e-05	25	FZD2/PSMA5/PSMA7/PSMB1/PSMB10/PSMB2/PSMB3/PSMB4/PSMB5/PSMB6/PSMB7/PSMC1/PSMC3/PSMC4/PSMC5/PSMD11/PSMD13/PSMD2/PSMD3/PSMD4/PSMD8/PSMD9/PSME2/PSME3/PSMF1
Cell cycle	ORA	RP	R-HSA-174084	Autodegradation of Cdh1 by Cdh1:APC/C	all_significant	0.033573	31	ANAPC11/ANAPC15/ANAPC2/FZR1/PSMA5/PSMA7/PSMB1/PSMB10/PSMB2/PSMB3/PSMB4/PSMB5/PSMB6/PSMB7/PSMC1/PSMC3/PSMC4/PSMC5/PSMD11/PSMD13/PSMD2/PSMD3/PSMD4/PSMD8/PSMD9/PSME2/PSME3/PSMF1/UBE2C/UBE2D1/UBE2S
Cell cycle	GSEA	RP	R-HSA-174084	Autodegradation of Cdh1 by Cdh1:APC/C	downregulated	0.00337749	27	ANAPC11/ANAPC15/ANAPC2/FZR1/PSMA7/PSMB1/PSMB10/PSMB2/PSMB3/PSMB4/PSMB6/PSMB7/PSMC1/PSMC3/PSMC4/PSMC5/PSMD11/PSMD13/PSMD2/PSMD3/PSMD4/PSMD8/PSMD9/PSME2/PSMF1/UBE2C/UBE2S
Cell cycle	ORA	RP	R-HSA-349425	Autodegradation of the E3 ubiquitin ligase COP1	all_significant	0.0420043	25	ATM/PSMA5/PSMA7/PSMB1/PSMB10/PSMB2/PSMB3/PSMB4/PSMB5/PSMB6/PSMB7/PSMC1/PSMC3/PSMC4/PSMC5/PSMD11/PSMD13/PSMD2/PSMD3/PSMD4/PSMD8/PSMD9/PSME2/PSME3/PSMF1
Cell cycle	GSEA	RP	R-HSA-349425	Autodegradation of the E3 ubiquitin ligase COP1	downregulated	0.0251683	31	PSMA5/PSMA7/PSMB1/PSMB10/PSMB2/PSMB3/PSMB4/PSMB5/PSMB6/PSMB7/PSMB8/PSMB9/PSMC1/PSMC3/PSMC4/PSMC5/PSMD1/PSMD11/PSMD13/PSMD14/PSMD2/PSMD3/PSMD4/PSMD7/PSMD8/PSMD9/PSME2/PSME3/PSMF1/SEM1/TP53
Cell cycle	ORA	RP	R-HSA-69017	CDK-mediated phosphorylation and removal of Cdc6	all_significant	0.0359917	33	ANAPC11/ANAPC15/ANAPC2/CCNA2/CDK2/FZR1/PSMA5/PSMA7/PSMB1/PSMB10/PSMB2/PSMB3/PSMB4/PSMB5/PSMB6/PSMB7/PSMC1/PSMC3/PSMC4/PSMC5/PSMD11/PSMD13/PSMD2/PSMD3/PSMD4/PSMD8/PSMD9/PSME2/PSME3/PSMF1/UBE2C/UBE2D1/UBE2S
Cell cycle	GSEA	RP	R-HSA-69017	CDK-mediated phosphorylation and removal of Cdc6	downregulated	0.00155932	29	ANAPC11/ANAPC15/ANAPC2/CCNA2/CDK2/FZR1/PSMA7/PSMB1/PSMB10/PSMB2/PSMB3/PSMB4/PSMB6/PSMB7/PSMC1/PSMC3/PSMC4/PSMC5/PSMD11/PSMD13/PSMD2/PSMD3/PSMD4/PSMD8/PSMD9/PSME2/PSMF1/UBE2C/UBE2S
Cell cycle	ORA	RP	R-HSA-68827	CDT1 association with the CDC6:ORC:origin complex	all_significant	0.0359917	28	GMNN/ORC1/ORC3/ORC4/PSMA5/PSMA7/PSMB1/PSMB10/PSMB2/PSMB3/PSMB4/PSMB5/PSMB6/PSMB7/PSMC1/PSMC3/PSMC4/PSMC5/PSMD11/PSMD13/PSMD2/PSMD3/PSMD4/PSMD8/PSMD9/PSME2/PSME3/PSMF1
Cell cycle	GSEA	RP	R-HSA-68827	CDT1 association with the CDC6:ORC:origin complex	downregulated	0.00593249	35	CDT1/GMNN/MCM8/ORC1/ORC6/PSMA5/PSMA7/PSMB1/PSMB10/PSMB2/PSMB3/PSMB4/PSMB5/PSMB6/PSMB7/PSMB8/PSMB9/PSMC1/PSMC3/PSMC4/PSMC5/PSMD1/PSMD11/PSMD13/PSMD14/PSMD2/PSMD3/PSMD4/PSMD7/PSMD8/PSMD9/PSME2/PSME3/PSMF1/SEM1
Cell cycle	ORA	RP	R-HSA-174184	Cdc20:Phospho-APC/C mediated degradation of Cyclin A	all_significant	0.0284888	34	ANAPC11/ANAPC15/ANAPC2/BUB1B/CCNA2/CDC20/MAD2L1/PSMA5/PSMA7/PSMB1/PSMB10/PSMB2/PSMB3/PSMB4/PSMB5/PSMB6/PSMB7/PSMC1/PSMC3/PSMC4/PSMC5/PSMD11/PSMD13/PSMD2/PSMD3/PSMD4/PSMD8/PSMD9/PSME2/PSME3/PSMF1/UBE2C/UBE2D1/UBE2S
Cell cycle	GSEA	RP	R-HSA-174184	Cdc20:Phospho-APC/C mediated degradation of Cyclin A	downregulated	0.000799632	29	ANAPC11/ANAPC15/ANAPC2/BUB1B/CCNA2/CDC20/MAD2L1/PSMA7/PSMB1/PSMB10/PSMB2/PSMB3/PSMB6/PSMB7/PSMC1/PSMC3/PSMC4/PSMC5/PSMD11/PSMD13/PSMD2/PSMD3/PSMD4/PSMD8/PSMD9/PSME2/PSMF1/UBE2C/UBE2S
Cell cycle	GSEA	RP	R-HSA-1640170	Cell Cycle	downregulated	0.0176569	180	ACD/ACTR1A/AJUBA/AKT1/ANAPC11/ANAPC15/ANAPC2/ANKLE2/AURKA/AURKB/BABAM1/BANF1/BIRC5/BUB1/BUB1B/CC2D1B/CCNA2/CCNB1/CCNB2/CDC20/CDC25A/CDC25C/CDC45/CDCA5/CDCA8/CDK11B/CDK2/CDKN2C/CDKN2D/CDT1/CENPA/CENPE/CENPF/CENPI/CENPM/CENPO/CENPT/CENPX/CEP250/CLSPN/CSNK1E/DAXX/DCTN1/DCTN3/DHFR/E2F1/E2F2/ERCC6L/ESPL1/FEN1/FOXM1/FZR1/GINS1/GINS2/GINS4/GMNN/GORASP1/GTSE1/HJURP/HMMR/HSP90AB1/HUS1/INCENP/KIF18A/KIF20A…
Cell cycle	ORA	RP	R-HSA-69620	Cell Cycle Checkpoints	all_significant	0.0101094	102	ABRAXAS1/ANAPC11/ANAPC15/ANAPC2/ATM/AURKB/BABAM1/BIRC5/BUB1/BUB1B/CCNA2/CCNB1/CCNB2/CDC20/CDC25A/CDC25C/CDC45/CDCA8/CDK2/CENPA/CENPC/CENPI/CENPM/CENPO/CENPT/CHEK2/CKAP5/CLIP1/CLSPN/GTSE1/HUS1/INCENP/KAT5/KIF18A/KIF2C/MAD2L1/MAPRE1/MCM2/MCM3/MCM4/MCM5/MCM7/MDC1/MDM2/MIS12/NSD2/NSL1/NUDC/NUF2/NUP160/ORC1/ORC3/ORC4/PCBP4/PIAS4/PKMYT1/PLK1/PMF1/PPP2R1A/PPP2R5D/PPP2R5E/PSMA5/PSMA7/PSMB1/PSMB10/PSMB2/P…
Cell cycle	GSEA	RP	R-HSA-69620	Cell Cycle Checkpoints	downregulated	9.68e-09	88	ANAPC11/ANAPC15/ANAPC2/AURKB/BABAM1/BIRC5/BUB1/BUB1B/CCNA2/CCNB1/CCNB2/CDC20/CDC25A/CDC25C/CDC45/CDCA8/CDK2/CENPA/CENPE/CENPF/CENPI/CENPM/CENPO/CENPT/CLSPN/ERCC6L/GTSE1/HUS1/INCENP/KIF18A/KIF2C/KNL1/MAD2L1/MAPRE1/MCM10/MCM2/MCM3/MCM4/MCM5/MCM7/MDC1/NDC80/NSD2/NUDC/NUF2/ORC1/ORC6/PCBP4/PIAS4/PKMYT1/PLK1/PMF1/PPP2R1A/PPP2R5D/PSMA7/PSMB1/PSMB10/PSMB2/PSMB3/PSMB6/PSMB7/PSMC1/PSMC3/PSMC4/PSMC5/PSMD11/…
Cell cycle	ORA	RP	R-HSA-69278	Cell Cycle, Mitotic	all_significant	0.0101094	180	ACTR1A/AJUBA/AKAP9/AKT1/ANAPC11/ANAPC15/ANAPC2/ANKLE2/AURKA/AURKB/BANF1/BIRC5/BLZF1/BUB1/BUB1B/CABLES1/CC2D1B/CCNA2/CCNB1/CCNB2/CDC20/CDC25A/CDC25C/CDC45/CDCA5/CDCA8/CDK11B/CDK2/CDKN1C/CDKN2C/CDKN2D/CENPA/CENPC/CENPI/CENPM/CENPO/CENPT/CEP164/CEP250/CEP290/CHMP2A/CHMP2B/CHMP6/CKAP5/CLIP1/CSNK1E/CSNK2B/DCTN1/DCTN2/DCTN3/DHFR/DYRK1A/E2F2/E2F4/E2F5/E2F6/ENSA/ESCO1/ESPL1/FEN1/FOXM1/FZR1/GINS2/GINS4/GM…
Cell cycle	GSEA	RP	R-HSA-69278	Cell Cycle, Mitotic	downregulated	9.68e-09	161	ACTR1A/AJUBA/AKT1/ANAPC11/ANAPC15/ANAPC2/ANKLE2/AURKA/AURKB/BANF1/BIRC5/BUB1/BUB1B/CC2D1B/CCNA2/CCNB1/CCNB2/CDC20/CDC25A/CDC25C/CDC45/CDCA5/CDCA8/CDK11B/CDK2/CDKN2C/CDKN2D/CDT1/CENPA/CENPE/CENPF/CENPI/CENPM/CENPO/CENPT/CEP250/CHMP2A/CKAP5/CSNK1E/CSNK2B/DCTN1/DCTN3/DHFR/E2F1/E2F2/E2F4/ERCC6L/ESPL1/FEN1/FOXM1/FZR1/GINS1/GINS2/GINS4/GMNN/GORASP1/GTSE1/HMMR/HSP90AB1/INCENP/KIF18A/KIF20A/KIF23/KIF2C/K…
Cell cycle	ORA	KEGG	hsa04110	Cell cycle	downregulated	0.00980265	35	ANAPC11/ANAPC15/ANAPC2/BUB1/BUB1B/CCNA2/CCNB1/CCNB2/CDC20/CDC25A/CDC25C/CDC45/CDK2/CDKN2C/CDKN2D/E2F2/E2F4/ESPL1/FZR1/MAD2L1/MAD2L2/MCM2/MCM3/MCM4/MCM5/MCM7/ORC1/PKMYT1/PLK1/PTTG1/TTK/YWHAE/YWHAH/YWHAZ/ZBTB17
Cell cycle	GSEA	KEGG	hsa04110	Cell cycle	downregulated	0.0151953	36	ANAPC11/ANAPC15/ANAPC2/BUB1/BUB1B/CCNA2/CCNB1/CCNB2/CDC20/CDC25A/CDC25C/CDC45/CDK2/CDKN2C/CDKN2D/E2F1/E2F2/ESPL1/FZR1/MAD2L1/MAD2L2/MCM2/MCM3/MCM4/MCM5/MCM7/ORC1/ORC6/PKMYT1/PLK1/PTTG1/TTK/YWHAE/YWHAH/YWHAZ/ZBTB17
Cell cycle	GSEA	RP	R-HSA-380287	Centrosome maturation	downregulated	0.00593249	22	ACTR1A/CDK11B/CEP250/CKAP5/CSNK1E/DCTN1/DCTN3/MAPRE1/NDE1/NEK2/ODF2/PLK1/PLK4/PPP2R1A/SSNA1/TUBA1A/TUBA4A/TUBB/TUBB4B/TUBG1/TUBGCP2/YWHAE
Cell cycle	ORA	RP	R-HSA-73886	Chromosome Maintenance	downregulated	0.0110466	26	ACD/CCNA2/CDK2/CENPA/CENPI/CENPM/CENPO/CENPT/CENPX/DAXX/DKC1/FEN1/HJURP/LIG1/NHP2/POLD1/POLD2/POLR2E/POLR2F/POLR2G/POLR2J/POLR2L/RTEL1/RUVBL1/RUVBL2/WRAP53
Cell cycle	GSEA	RP	R-HSA-73886	Chromosome Maintenance	downregulated	0.00538578	31	ACD/CCNA2/CDK2/CENPA/CENPI/CENPM/CENPO/CENPT/CENPX/CHTF18/DAXX/DKC1/FEN1/HJURP/KNL1/LIG1/NHP2/OIP5/PIF1/POLA2/POLD1/POLD2/POLD4/POLR2E/POLR2F/POLR2G/POLR2J/POLR2L/RTEL1/RUVBL2/WRAP53
Cell cycle	GSEA	KEGG	hsa04713	Circadian entrainment	downregulated	0.0165464	7	CALM3/GNAI2/GNB1/GNB2/PLCB3/PLCB4/PRKCA
Cell cycle	GSEA	WP	WP5117	Cohesin complex - Cornelia de Lange syndrome	downregulated	0.0323285	8	AURKB/CDCA5/ESPL1/PLK1/PPP2R1A/PTPA/PTTG1/SGO1
Cell cycle	ORA	RP	R-HSA-69273	Cyclin A/B1/B2 associated events during G2/M transition	downregulated	0.00336352	11	CCNA2/CCNB1/CCNB2/CDC25A/CDC25C/CDK2/FOXM1/PKMYT1/PLK1/PPME1/PPP2R1A
Cell cycle	GSEA	RP	R-HSA-69273	Cyclin A/B1/B2 associated events during G2/M transition	downregulated	0.00321627	10	CCNA2/CCNB1/CCNB2/CDC25A/CDC25C/FOXM1/PKMYT1/PLK1/PPME1/PPP2R1A
Cell cycle	ORA	RP	R-HSA-69656	Cyclin A:Cdk2-associated events at S phase entry	downregulated	4.38e-05	31	AKT1/CCNA2/CDC25A/CDK2/E2F4/FZR1/LIN37/PSMA5/PSMA7/PSMB1/PSMB10/PSMB2/PSMB3/PSMB4/PSMB5/PSMB6/PSMB7/PSMC1/PSMC3/PSMC4/PSMC5/PSMD11/PSMD13/PSMD2/PSMD3/PSMD4/PSMD8/PSMD9/PSME2/PSME3/PSMF1
Cell cycle	GSEA	RP	R-HSA-69656	Cyclin A:Cdk2-associated events at S phase entry	downregulated	0.0288062	40	AKT1/CCNA2/CCNE1/CDC25A/CDK2/CKS1B/E2F1/E2F4/FZR1/LIN37/PSMA5/PSMA7/PSMB1/PSMB10/PSMB2/PSMB3/PSMB4/PSMB5/PSMB6/PSMB7/PSMB8/PSMB9/PSMC1/PSMC3/PSMC4/PSMC5/PSMD1/PSMD11/PSMD13/PSMD14/PSMD2/PSMD3/PSMD4/PSMD7/PSMD8/PSMD9/PSME2/PSME3/PSMF1/SEM1
Cell cycle	ORA	RP	R-HSA-69202	Cyclin E associated events during G1/S transition	downregulated	7.28e-05	30	AKT1/CCNA2/CDC25A/CDK2/E2F4/LIN37/PSMA5/PSMA7/PSMB1/PSMB10/PSMB2/PSMB3/PSMB4/PSMB5/PSMB6/PSMB7/PSMC1/PSMC3/PSMC4/PSMC5/PSMD11/PSMD13/PSMD2/PSMD3/PSMD4/PSMD8/PSMD9/PSME2/PSME3/PSMF1
Cell cycle	GSEA	RP	R-HSA-69202	Cyclin E associated events during G1/S transition	downregulated	0.0314445	39	AKT1/CCNA2/CCNE1/CDC25A/CDK2/CKS1B/E2F1/E2F4/LIN37/PSMA5/PSMA7/PSMB1/PSMB10/PSMB2/PSMB3/PSMB4/PSMB5/PSMB6/PSMB7/PSMB8/PSMB9/PSMC1/PSMC3/PSMC4/PSMC5/PSMD1/PSMD11/PSMD13/PSMD14/PSMD2/PSMD3/PSMD4/PSMD7/PSMD8/PSMD9/PSME2/PSME3/PSMF1/SEM1
Cell cycle	ORA	RP	R-HSA-9707564	Cytoprotection by HMOX1	downregulated	0.0030054	33	BLVRA/BLVRB/CARM1/COX6A1/COX8A/CSNK2B/HDAC3/PRKCD/PSMA5/PSMA7/PSMB1/PSMB10/PSMB2/PSMB3/PSMB4/PSMB5/PSMB6/PSMB7/PSMC1/PSMC3/PSMC4/PSMC5/PSMD11/PSMD13/PSMD2/PSMD3/PSMD4/PSMD8/PSMD9/PSME2/PSME3/PSMF1/TACO1
Cell cycle	GSEA	RP	R-HSA-9707564	Cytoprotection by HMOX1	downregulated	0.0157144	30	BLVRA/BLVRB/CARM1/COX6A1/COX8A/CSNK2B/HDAC3/PRKCD/PSMA7/PSMB1/PSMB10/PSMB2/PSMB3/PSMB4/PSMB6/PSMB7/PSMC1/PSMC3/PSMC4/PSMC5/PSMD11/PSMD13/PSMD2/PSMD3/PSMD4/PSMD8/PSMD9/PSME2/PSMF1/TACO1
Cell cycle	ORA	GO	GO:0071103	DNA conformation change	downregulated	0.0276961	45	ASF1B/BANF1/CABIN1/CCNB1/CDCA5/CHAF1A/CHAF1B/CHD4/CHMP1A/DAXX/DFFB/ERCC2/GRWD1/GTF2F2/HIRA/HJURP/HMGB2/HMGB3/HNRNPA2B1/IGHMBP2/INCENP/MCM2/MCM3/MCM4/MCM5/MCM7/NAP1L4/NCAPD2/NCAPG2/NCAPH/NCAPH2/NOC2L/PLK1/POLQ/RAD51/RAD54L/RAD54L2/RECQL4/RTEL1/RUVBL1/RUVBL2/SART3/SMYD3/SUV39H1/XRCC6
Cell cycle	GSEA	GO	GO:0071103	DNA conformation change	downregulated	0.000934205	58	ASF1B/BANF1/BRIP1/CABIN1/CCNB1/CDCA5/CHAF1A/CHAF1B/CHD1L/CHD4/CHMP1A/CHTF18/DAXX/DDX11/DFFB/ERCC2/ERCC6L/GRWD1/GTF2F2/HIRA/HJURP/HMGB2/HMGB3/HNRNPA2B1/IGHMBP2/INCENP/MCM2/MCM3/MCM4/MCM5/MCM7/NAP1L4/NCAPD2/NCAPG/NCAPG2/NCAPH/NCAPH2/NOC2L/NUSAP1/OIP5/PIF1/PLK1/POLQ/RAD51/RAD54L/RAD54L2/RECQL4/RFC2/RTEL1/RUVBL2/SART3/SMC2/SMYD3/SUV39H1/TOP1MT/TOP2A/TP53/XRCC6
Cell cycle	GSEA	GO	GO:0006323	DNA packaging	downregulated	0.00983853	29	ASF1B/BANF1/CABIN1/CCNB1/CDCA5/CHAF1A/CHAF1B/CHMP1A/DAXX/DFFB/GRWD1/HJURP/HMGB2/INCENP/MCM2/NAP1L4/NCAPD2/NCAPG/NCAPG2/NCAPH/NCAPH2/NOC2L/NUSAP1/OIP5/PLK1/SART3/SMYD3/SUV39H1/TOP2A
Cell cycle	GSEA	RP	R-HSA-5083635	Defective B3GALTL causes Peters-plus syndrome (PpS)	upregulated	0.0288949	3	ADAMTS15/ADAMTS3/SPON1
Cell cycle	GSEA	RP	R-HSA-3656253	Defective EXT1 causes exostoses 1, TRPS2 and CHDS	downregulated	0.0156752	5	AGRN/GPC1/SDC1/SDC3/SDC4
Cell cycle	GSEA	RP	R-HSA-3656237	Defective EXT2 causes exostoses 2	downregulated	0.0156752	5	AGRN/GPC1/SDC1/SDC3/SDC4
Cell cycle	ORA	RP	R-HSA-4641257	Degradation of AXIN	downregulated	1.22e-05	24	PSMA5/PSMA7/PSMB1/PSMB10/PSMB2/PSMB3/PSMB4/PSMB5/PSMB6/PSMB7/PSMC1/PSMC3/PSMC4/PSMC5/PSMD11/PSMD13/PSMD2/PSMD3/PSMD4/PSMD8/PSMD9/PSME2/PSME3/PSMF1
Cell cycle	GSEA	RP	R-HSA-4641257	Degradation of AXIN	downregulated	0.0173117	30	PSMA5/PSMA7/PSMB1/PSMB10/PSMB2/PSMB3/PSMB4/PSMB5/PSMB6/PSMB7/PSMB8/PSMB9/PSMC1/PSMC3/PSMC4/PSMC5/PSMD1/PSMD11/PSMD13/PSMD14/PSMD2/PSMD3/PSMD4/PSMD7/PSMD8/PSMD9/PSME2/PSME3/PSMF1/SEM1
Cell cycle	ORA	RP	R-HSA-4641258	Degradation of DVL	downregulated	2.37e-05	24	PSMA5/PSMA7/PSMB1/PSMB10/PSMB2/PSMB3/PSMB4/PSMB5/PSMB6/PSMB7/PSMC1/PSMC3/PSMC4/PSMC5/PSMD11/PSMD13/PSMD2/PSMD3/PSMD4/PSMD8/PSMD9/PSME2/PSME3/PSMF1
Cell cycle	GSEA	RP	R-HSA-4641258	Degradation of DVL	downregulated	0.0051894	31	HECW1/PSMA5/PSMA7/PSMB1/PSMB10/PSMB2/PSMB3/PSMB4/PSMB5/PSMB6/PSMB7/PSMB8/PSMB9/PSMC1/PSMC3/PSMC4/PSMC5/PSMD1/PSMD11/PSMD13/PSMD14/PSMD2/PSMD3/PSMD4/PSMD7/PSMD8/PSMD9/PSME2/PSME3/PSMF1/SEM1
Cell cycle	ORA	RP	R-HSA-5610780	Degradation of GLI1 by the proteasome	downregulated	1.44e-05	25	GLI1/PSMA5/PSMA7/PSMB1/PSMB10/PSMB2/PSMB3/PSMB4/PSMB5/PSMB6/PSMB7/PSMC1/PSMC3/PSMC4/PSMC5/PSMD11/PSMD13/PSMD2/PSMD3/PSMD4/PSMD8/PSMD9/PSME2/PSME3/PSMF1
Cell cycle	GSEA	RP	R-HSA-5610780	Degradation of GLI1 by the proteasome	downregulated	0.0051894	32	GLI1/PRKACA/PSMA5/PSMA7/PSMB1/PSMB10/PSMB2/PSMB3/PSMB4/PSMB5/PSMB6/PSMB7/PSMB8/PSMB9/PSMC1/PSMC3/PSMC4/PSMC5/PSMD1/PSMD11/PSMD13/PSMD14/PSMD2/PSMD3/PSMD4/PSMD7/PSMD8/PSMD9/PSME2/PSME3/PSMF1/SEM1
Cell cycle	ORA	RP	R-HSA-5610783	Degradation of GLI2 by the proteasome	downregulated	4.8e-05	24	PSMA5/PSMA7/PSMB1/PSMB10/PSMB2/PSMB3/PSMB4/PSMB5/PSMB6/PSMB7/PSMC1/PSMC3/PSMC4/PSMC5/PSMD11/PSMD13/PSMD2/PSMD3/PSMD4/PSMD8/PSMD9/PSME2/PSME3/PSMF1
Cell cycle	GSEA	RP	R-HSA-5610783	Degradation of GLI2 by the proteasome	downregulated	0.0119753	31	PRKACA/PSMA5/PSMA7/PSMB1/PSMB10/PSMB2/PSMB3/PSMB4/PSMB5/PSMB6/PSMB7/PSMB8/PSMB9/PSMC1/PSMC3/PSMC4/PSMC5/PSMD1/PSMD11/PSMD13/PSMD14/PSMD2/PSMD3/PSMD4/PSMD7/PSMD8/PSMD9/PSME2/PSME3/PSMF1/SEM1
Cell cycle	ORA	RP	R-HSA-195253	Degradation of beta-catenin by the destruction complex	downregulated	0.000805867	27	PPP2R1A/PPP2R5D/PSMA5/PSMA7/PSMB1/PSMB10/PSMB2/PSMB3/PSMB4/PSMB5/PSMB6/PSMB7/PSMC1/PSMC3/PSMC4/PSMC5/PSMD11/PSMD13/PSMD2/PSMD3/PSMD4/PSMD8/PSMD9/PSME2/PSME3/PSMF1/TLE4
Cell cycle	ORA	RP	R-HSA-9648025	EML4 and NUDC in mitotic spindle formation	downregulated	0.00017331	35	AURKB/BIRC5/BUB1/BUB1B/CDC20/CDCA8/CENPA/CENPI/CENPM/CENPO/CENPT/CKAP5/INCENP/KIF18A/KIF2C/MAD2L1/MAPRE1/NUDC/NUF2/PLK1/PMF1/PPP2R1A/PPP2R5D/RANGAP1/SEC13/SGO1/SKA1/SKA2/SPC24/TUBA1A/TUBA1B/TUBA1C/TUBB4B/TUBB6/ZWINT
Cell cycle	GSEA	RP	R-HSA-9648025	EML4 and NUDC in mitotic spindle formation	downregulated	1.55e-06	44	AURKB/BIRC5/BUB1/BUB1B/CDC20/CDCA8/CENPA/CENPE/CENPF/CENPI/CENPM/CENPO/CENPT/CKAP5/ERCC6L/INCENP/KIF18A/KIF2C/KNL1/MAD2L1/MAPRE1/NDC80/NDE1/NUDC/NUF2/PLK1/PMF1/PPP2R1A/PPP2R5D/RANGAP1/SEC13/SGO1/SKA1/SKA2/SPC24/SPC25/TUBA1A/TUBA1B/TUBA1C/TUBA4A/TUBB2A/TUBB4B/TUBB6/ZWINT
Cell cycle	ORA	RP	R-HSA-8854050	FBXL7 down-regulates AURKA during mitotic entry and in early mitosis	downregulated	2.34e-06	25	AURKA/PSMA5/PSMA7/PSMB1/PSMB10/PSMB2/PSMB3/PSMB4/PSMB5/PSMB6/PSMB7/PSMC1/PSMC3/PSMC4/PSMC5/PSMD11/PSMD13/PSMD2/PSMD3/PSMD4/PSMD8/PSMD9/PSME2/PSME3/PSMF1
Cell cycle	GSEA	RP	R-HSA-8854050	FBXL7 down-regulates AURKA during mitotic entry and in early mitosis	downregulated	0.00558664	31	AURKA/PSMA5/PSMA7/PSMB1/PSMB10/PSMB2/PSMB3/PSMB4/PSMB5/PSMB6/PSMB7/PSMB8/PSMB9/PSMC1/PSMC3/PSMC4/PSMC5/PSMD1/PSMD11/PSMD13/PSMD14/PSMD2/PSMD3/PSMD4/PSMD7/PSMD8/PSMD9/PSME2/PSME3/PSMF1/SEM1
Cell cycle	ORA	RP	R-HSA-69615	G1/S DNA Damage Checkpoints	all_significant	0.0284888	32	ATM/CCNA2/CDC25A/CDK2/CHEK2/MDM2/PCBP4/PSMA5/PSMA7/PSMB1/PSMB10/PSMB2/PSMB3/PSMB4/PSMB5/PSMB6/PSMB7/PSMC1/PSMC3/PSMC4/PSMC5/PSMD11/PSMD13/PSMD2/PSMD3/PSMD4/PSMD8/PSMD9/PSME2/PSME3/PSMF1/ZNF385A
Cell cycle	GSEA	RP	R-HSA-69615	G1/S DNA Damage Checkpoints	downregulated	0.0367317	37	CCNA2/CCNE1/CDC25A/CDK2/CHEK1/PCBP4/PSMA5/PSMA7/PSMB1/PSMB10/PSMB2/PSMB3/PSMB4/PSMB5/PSMB6/PSMB7/PSMB8/PSMB9/PSMC1/PSMC3/PSMC4/PSMC5/PSMD1/PSMD11/PSMD13/PSMD14/PSMD2/PSMD3/PSMD4/PSMD7/PSMD8/PSMD9/PSME2/PSME3/PSMF1/SEM1/TP53
Cell cycle	ORA	RP	R-HSA-69206	G1/S Transition	downregulated	1.57e-05	43	AKT1/CCNA2/CCNB1/CDC25A/CDC45/CDK2/DHFR/E2F4/GMNN/LIN37/MCM2/MCM3/MCM4/MCM5/MCM7/ORC1/PPP2R1A/PSMA5/PSMA7/PSMB1/PSMB10/PSMB2/PSMB3/PSMB4/PSMB5/PSMB6/PSMB7/PSMC1/PSMC3/PSMC4/PSMC5/PSMD11/PSMD13/PSMD2/PSMD3/PSMD4/PSMD8/PSMD9/PSME2/PSME3/PSMF1/TK1/TYMS
Cell cycle	GSEA	RP	R-HSA-69206	G1/S Transition	downregulated	0.000315458	46	AKT1/CCNA2/CCNB1/CDC25A/CDC45/CDK2/CDT1/DHFR/E2F1/E2F4/GMNN/LIN37/MCM10/MCM2/MCM3/MCM4/MCM5/MCM7/ORC1/ORC6/POLA2/POLE2/PPP2R1A/PSMA7/PSMB1/PSMB10/PSMB2/PSMB3/PSMB6/PSMB7/PSMC1/PSMC3/PSMC4/PSMC5/PSMD11/PSMD13/PSMD2/PSMD3/PSMD4/PSMD8/PSMD9/PSME2/PSMF1/RRM2/TK1/TYMS
Cell cycle	ORA	RP	R-HSA-69481	G2/M Checkpoints	all_significant	0.0348272	55	ABRAXAS1/ATM/BABAM1/CCNB1/CCNB2/CDC25A/CDC25C/CDC45/CDK2/CHEK2/CLSPN/GTSE1/HUS1/KAT5/MCM2/MCM3/MCM4/MCM5/MCM7/MDC1/NSD2/ORC1/ORC3/ORC4/PIAS4/PKMYT1/PSMA5/PSMA7/PSMB1/PSMB10/PSMB2/PSMB3/PSMB4/PSMB5/PSMB6/PSMB7/PSMC1/PSMC3/PSMC4/PSMC5/PSMD11/PSMD13/PSMD2/PSMD3/PSMD4/PSMD8/PSMD9/PSME2/PSME3/PSMF1/RHNO1/RMI1/YWHAE/YWHAH/YWHAZ
Cell cycle	GSEA	RP	R-HSA-69481	G2/M Checkpoints	downregulated	7.51e-05	69	BABAM1/BARD1/BRCA1/BRIP1/CCNB1/CCNB2/CDC25A/CDC25C/CDC45/CDK1/CDK2/CHEK1/CLSPN/EXO1/GTSE1/HUS1/KAT5/MCM10/MCM2/MCM3/MCM4/MCM5/MCM6/MCM7/MCM8/MDC1/NSD2/ORC1/ORC6/PIAS4/PKMYT1/PSMA5/PSMA7/PSMB1/PSMB10/PSMB2/PSMB3/PSMB4/PSMB5/PSMB6/PSMB7/PSMB8/PSMB9/PSMC1/PSMC3/PSMC4/PSMC5/PSMD1/PSMD11/PSMD13/PSMD14/PSMD2/PSMD3/PSMD4/PSMD7/PSMD8/PSMD9/PSME2/PSME3/PSMF1/RFC2/RHNO1/SEM1/TP53/UBE2N/YWHAB/YWHAE/YWHAH/YW…
Cell cycle	ORA	RP	R-HSA-69275	G2/M Transition	downregulated	3.46e-09	66	ACTR1A/AJUBA/AURKA/CCNA2/CCNB1/CCNB2/CDC25A/CDC25C/CDK11B/CDK2/CEP164/CEP250/CKAP5/CSNK1E/DCTN1/DCTN2/DCTN3/FOXM1/GTSE1/HMMR/HSP90AB1/LIN37/MAPRE1/MYBL2/NEK2/ODF2/PKMYT1/PLK1/PPME1/PPP2R1A/PSMA5/PSMA7/PSMB1/PSMB10/PSMB2/PSMB3/PSMB4/PSMB5/PSMB6/PSMB7/PSMC1/PSMC3/PSMC4/PSMC5/PSMD11/PSMD13/PSMD2/PSMD3/PSMD4/PSMD8/PSMD9/PSME2/PSME3/PSMF1/RAB8A/SSNA1/TPX2/TUBA1A/TUBA1B/TUBA1C/TUBB/TUBB4B/TUBB6/TUBG1/T…
Cell cycle	GSEA	RP	R-HSA-69275	G2/M Transition	downregulated	9.68e-09	66	ACTR1A/AJUBA/AURKA/CCNA2/CCNB1/CCNB2/CDC25A/CDC25C/CDK11B/CDK2/CENPF/CEP250/CKAP5/CSNK1E/DCTN1/DCTN3/FOXM1/GTSE1/HMMR/HSP90AB1/LIN37/MAPRE1/MYBL2/NDE1/NEK2/ODF2/PKMYT1/PLK1/PLK4/PPME1/PPP2R1A/PSMA7/PSMB1/PSMB10/PSMB2/PSMB3/PSMB4/PSMB6/PSMB7/PSMC1/PSMC3/PSMC4/PSMC5/PSMD11/PSMD13/PSMD2/PSMD3/PSMD4/PSMD8/PSMD9/PSME2/PSMF1/RAB8A/SSNA1/TPX2/TUBA1A/TUBA1B/TUBA1C/TUBA4A/TUBB/TUBB2A/TUBB4B/TUBB6/TUBG1/TU…
Cell cycle	GSEA	GO	GO:0000086	G2/M transition of mitotic cell cycle	downregulated	0.00921077	27	AURKA/AURKB/AVEN/BABAM1/CALM3/CCNA2/CCNB1/CDC25A/CDC25C/CENPF/CHFR/CLSPN/DBF4B/DNM2/FBXL6/FOXM1/FZR1/HUS1/KIF14/MELK/MIIP/NES/ORC1/PKMYT1/PLK1/PPME1/TICRR
Cell cycle	ORA	RP	R-HSA-2995383	Initiation of Nuclear Envelope (NE) Reformation	downregulated	0.0357256	8	ANKLE2/BANF1/CCNB1/CCNB2/KPNB1/LMNA/LMNB1/PPP2R1A
Cell cycle	GSEA	RP	R-HSA-2995383	Initiation of Nuclear Envelope (NE) Reformation	downregulated	0.0353538	7	BANF1/CCNB1/CCNB2/KPNB1/LMNA/LMNB1/PPP2R1A
Cell cycle	GSEA	RP	R-HSA-380259	Loss of Nlp from mitotic centrosomes	downregulated	0.0127099	20	ACTR1A/CEP250/CKAP5/CSNK1E/DCTN1/DCTN3/MAPRE1/NDE1/NEK2/ODF2/PLK1/PLK4/PPP2R1A/SSNA1/TUBA1A/TUBA4A/TUBB/TUBB4B/TUBG1/YWHAE
Cell cycle	GSEA	RP	R-HSA-380284	Loss of proteins required for interphase microtubule organization from the centrosome	downregulated	0.0127099	20	ACTR1A/CEP250/CKAP5/CSNK1E/DCTN1/DCTN3/MAPRE1/NDE1/NEK2/ODF2/PLK1/PLK4/PPP2R1A/SSNA1/TUBA1A/TUBA4A/TUBB/TUBB4B/TUBG1/YWHAE
Cell cycle	ORA	RP	R-HSA-68886	M Phase	all_significant	0.0246313	127	ACTR1A/AKAP9/ANAPC11/ANAPC15/ANAPC2/ANKLE2/AURKB/BANF1/BIRC5/BLZF1/BUB1/BUB1B/CC2D1B/CCNB1/CCNB2/CDC20/CDCA5/CDCA8/CENPA/CENPC/CENPI/CENPM/CENPO/CENPT/CEP164/CEP250/CEP290/CHMP2A/CHMP2B/CHMP6/CKAP5/CLIP1/CSNK1E/CSNK2B/DCTN1/DCTN2/DCTN3/ENSA/ESPL1/GORASP1/INCENP/KIF18A/KIF20A/KIF23/KIF2C/KPNB1/LMNA/LMNB1/MAD2L1/MAPRE1/MCPH1/MIS12/NCAPD2/NCAPG2/NCAPH/NCAPH2/NEK2/NEK9/NSL1/NUDC/NUF2/NUP160/NUP188/NU…
Cell cycle	GSEA	RP	R-HSA-68886	M Phase	downregulated	9.68e-09	110	ACTR1A/ANAPC11/ANAPC15/ANAPC2/ANKLE2/AURKB/BANF1/BIRC5/BUB1/BUB1B/CC2D1B/CCNB1/CCNB2/CDC20/CDCA5/CDCA8/CENPA/CENPE/CENPF/CENPI/CENPM/CENPO/CENPT/CEP250/CHMP2A/CKAP5/CSNK1E/CSNK2B/DCTN1/DCTN3/ERCC6L/ESPL1/GORASP1/INCENP/KIF18A/KIF20A/KIF23/KIF2C/KNL1/KPNB1/LMNA/LMNB1/LPIN3/MAD2L1/MAPRE1/NCAPD2/NCAPG/NCAPG2/NCAPH/NCAPH2/NDC80/NEK2/NUDC/NUF2/NUP188/NUP62/NUP93/ODF2/PLK1/PLK4/PMF1/PPP2R1A/PPP2R5D/PRK…
Cell cycle	ORA	RP	R-HSA-68882	Mitotic Anaphase	all_significant	0.0101094	93	ANAPC11/ANAPC15/ANAPC2/ANKLE2/AURKB/BANF1/BIRC5/BUB1/BUB1B/CC2D1B/CCNB1/CCNB2/CDC20/CDCA5/CDCA8/CENPA/CENPC/CENPI/CENPM/CENPO/CENPT/CHMP2A/CHMP2B/CHMP6/CKAP5/CLIP1/ESPL1/INCENP/KIF18A/KIF2C/KPNB1/LMNA/LMNB1/MAD2L1/MAPRE1/MIS12/NSL1/NUDC/NUF2/NUP160/NUP188/NUP62/NUP93/PDS5B/PLK1/PMF1/PPP2R1A/PPP2R5D/PPP2R5E/PSMA5/PSMA7/PSMB1/PSMB10/PSMB2/PSMB3/PSMB4/PSMB5/PSMB6/PSMB7/PSMC1/PSMC3/PSMC4/PSMC5/PSMD11…
Cell cycle	GSEA	RP	R-HSA-68882	Mitotic Anaphase	downregulated	9.68e-09	83	ANAPC11/ANAPC15/ANAPC2/ANKLE2/AURKB/BANF1/BIRC5/BUB1/BUB1B/CC2D1B/CCNB1/CCNB2/CDC20/CDCA5/CDCA8/CENPA/CENPE/CENPF/CENPI/CENPM/CENPO/CENPT/CHMP2A/ERCC6L/ESPL1/INCENP/KIF18A/KIF2C/KNL1/KPNB1/LMNA/LMNB1/MAD2L1/MAPRE1/NDC80/NUDC/NUF2/NUP188/NUP62/NUP93/PLK1/PMF1/PPP2R1A/PPP2R5D/PSMA7/PSMB1/PSMB10/PSMB2/PSMB3/PSMB6/PSMB7/PSMC1/PSMC3/PSMC4/PSMC5/PSMD11/PSMD13/PSMD2/PSMD3/PSMD4/PSMD8/PSMD9/PSME2/PSMF1/P…
Cell cycle	ORA	RP	R-HSA-453279	Mitotic G1 phase and G1/S transition	downregulated	9.4e-06	48	AKT1/CCNA2/CCNB1/CDC25A/CDC45/CDK2/CDKN2C/CDKN2D/DHFR/E2F2/E2F4/GMNN/LIN37/LYN/MCM2/MCM3/MCM4/MCM5/MCM7/MYBL2/ORC1/PPP2R1A/PSMA5/PSMA7/PSMB1/PSMB10/PSMB2/PSMB3/PSMB4/PSMB5/PSMB6/PSMB7/PSMC1/PSMC3/PSMC4/PSMC5/PSMD11/PSMD13/PSMD2/PSMD3/PSMD4/PSMD8/PSMD9/PSME2/PSME3/PSMF1/TK1/TYMS
Cell cycle	GSEA	RP	R-HSA-453279	Mitotic G1 phase and G1/S transition	downregulated	0.00235258	52	AKT1/CCNA2/CCNB1/CDC25A/CDC45/CDK2/CDKN2C/CDKN2D/CDT1/DHFR/E2F1/E2F2/E2F4/GMNN/LIN37/LYN/MCM10/MCM2/MCM3/MCM4/MCM5/MCM7/MYBL2/ORC1/ORC6/POLA2/POLE2/PPP2R1A/PSMA7/PSMB1/PSMB10/PSMB2/PSMB3/PSMB6/PSMB7/PSMC1/PSMC3/PSMC4/PSMC5/PSMD11/PSMD13/PSMD2/PSMD3/PSMD4/PSMD8/PSMD9/PSME2/PSMF1/RRM2/TK1/TOP2A/TYMS
Cell cycle	ORA	RP	R-HSA-453274	Mitotic G2-G2/M phases	downregulated	5.24e-09	66	ACTR1A/AJUBA/AURKA/CCNA2/CCNB1/CCNB2/CDC25A/CDC25C/CDK11B/CDK2/CEP164/CEP250/CKAP5/CSNK1E/DCTN1/DCTN2/DCTN3/FOXM1/GTSE1/HMMR/HSP90AB1/LIN37/MAPRE1/MYBL2/NEK2/ODF2/PKMYT1/PLK1/PPME1/PPP2R1A/PSMA5/PSMA7/PSMB1/PSMB10/PSMB2/PSMB3/PSMB4/PSMB5/PSMB6/PSMB7/PSMC1/PSMC3/PSMC4/PSMC5/PSMD11/PSMD13/PSMD2/PSMD3/PSMD4/PSMD8/PSMD9/PSME2/PSME3/PSMF1/RAB8A/SSNA1/TPX2/TUBA1A/TUBA1B/TUBA1C/TUBB/TUBB4B/TUBB6/TUBG1/T…
Cell cycle	GSEA	RP	R-HSA-453274	Mitotic G2-G2/M phases	downregulated	9.68e-09	67	ACTR1A/AJUBA/AURKA/CCNA2/CCNB1/CCNB2/CDC25A/CDC25C/CDK11B/CDK2/CENPF/CEP250/CKAP5/CSNK1E/DCTN1/DCTN3/E2F1/FOXM1/GTSE1/HMMR/HSP90AB1/LIN37/MAPRE1/MYBL2/NDE1/NEK2/ODF2/PKMYT1/PLK1/PLK4/PPME1/PPP2R1A/PSMA7/PSMB1/PSMB10/PSMB2/PSMB3/PSMB4/PSMB6/PSMB7/PSMC1/PSMC3/PSMC4/PSMC5/PSMD11/PSMD13/PSMD2/PSMD3/PSMD4/PSMD8/PSMD9/PSME2/PSMF1/RAB8A/SSNA1/TPX2/TUBA1A/TUBA1B/TUBA1C/TUBA4A/TUBB/TUBB2A/TUBB4B/TUBB6/TUB…
Cell cycle	ORA	RP	R-HSA-2555396	Mitotic Metaphase and Anaphase	all_significant	0.0101094	93	ANAPC11/ANAPC15/ANAPC2/ANKLE2/AURKB/BANF1/BIRC5/BUB1/BUB1B/CC2D1B/CCNB1/CCNB2/CDC20/CDCA5/CDCA8/CENPA/CENPC/CENPI/CENPM/CENPO/CENPT/CHMP2A/CHMP2B/CHMP6/CKAP5/CLIP1/ESPL1/INCENP/KIF18A/KIF2C/KPNB1/LMNA/LMNB1/MAD2L1/MAPRE1/MIS12/NSL1/NUDC/NUF2/NUP160/NUP188/NUP62/NUP93/PDS5B/PLK1/PMF1/PPP2R1A/PPP2R5D/PPP2R5E/PSMA5/PSMA7/PSMB1/PSMB10/PSMB2/PSMB3/PSMB4/PSMB5/PSMB6/PSMB7/PSMC1/PSMC3/PSMC4/PSMC5/PSMD11…
Cell cycle	GSEA	RP	R-HSA-2555396	Mitotic Metaphase and Anaphase	downregulated	9.68e-09	83	ANAPC11/ANAPC15/ANAPC2/ANKLE2/AURKB/BANF1/BIRC5/BUB1/BUB1B/CC2D1B/CCNB1/CCNB2/CDC20/CDCA5/CDCA8/CENPA/CENPE/CENPF/CENPI/CENPM/CENPO/CENPT/CHMP2A/ERCC6L/ESPL1/INCENP/KIF18A/KIF2C/KNL1/KPNB1/LMNA/LMNB1/MAD2L1/MAPRE1/NDC80/NUDC/NUF2/NUP188/NUP62/NUP93/PLK1/PMF1/PPP2R1A/PPP2R5D/PSMA7/PSMB1/PSMB10/PSMB2/PSMB3/PSMB6/PSMB7/PSMC1/PSMC3/PSMC4/PSMC5/PSMD11/PSMD13/PSMD2/PSMD3/PSMD4/PSMD8/PSMD9/PSME2/PSMF1/P…
Cell cycle	ORA	RP	R-HSA-68877	Mitotic Prometaphase	downregulated	9.45e-05	55	ACTR1A/AURKB/BIRC5/BUB1/BUB1B/CCNB1/CCNB2/CDC20/CDCA5/CDCA8/CENPA/CENPI/CENPM/CENPO/CENPT/CEP164/CEP250/CKAP5/CSNK1E/CSNK2B/DCTN1/DCTN2/DCTN3/INCENP/KIF18A/KIF2C/MAD2L1/MAPRE1/NCAPD2/NCAPH/NEK2/NUDC/NUF2/ODF2/PLK1/PMF1/PPP2R1A/PPP2R5D/RANGAP1/SEC13/SGO1/SKA1/SKA2/SPC24/SSNA1/TUBA1A/TUBA1B/TUBA1C/TUBB/TUBB4B/TUBB6/TUBG1/TUBGCP2/YWHAE/ZWINT
Cell cycle	GSEA	RP	R-HSA-68877	Mitotic Prometaphase	downregulated	9.68e-09	64	ACTR1A/AURKB/BIRC5/BUB1/BUB1B/CCNB1/CCNB2/CDC20/CDCA5/CDCA8/CENPA/CENPE/CENPF/CENPI/CENPM/CENPO/CENPT/CEP250/CKAP5/CSNK1E/CSNK2B/DCTN1/DCTN3/ERCC6L/INCENP/KIF18A/KIF2C/KNL1/MAD2L1/MAPRE1/NCAPD2/NCAPG/NCAPH/NDC80/NDE1/NEK2/NUDC/NUF2/ODF2/PLK1/PLK4/PMF1/PPP2R1A/PPP2R5D/RANGAP1/SEC13/SGO1/SKA1/SKA2/SPC24/SPC25/SSNA1/TUBA1A/TUBA1B/TUBA1C/TUBA4A/TUBB/TUBB2A/TUBB4B/TUBB6/TUBG1/TUBGCP2/YWHAE/ZWINT
Cell cycle	GSEA	RP	R-HSA-68875	Mitotic Prophase	downregulated	0.00292641	16	BANF1/CCNB1/CCNB2/GORASP1/LMNA/LMNB1/NCAPG2/NCAPH2/NUP188/NUP62/NUP93/PLK1/PPP2R1A/PRKCA/RAB1B/SEC13
Cell cycle	ORA	RP	R-HSA-69618	Mitotic Spindle Checkpoint	downregulated	0.000380161	35	ANAPC11/ANAPC15/ANAPC2/AURKB/BIRC5/BUB1/BUB1B/CDC20/CDCA8/CENPA/CENPI/CENPM/CENPO/CENPT/CKAP5/INCENP/KIF18A/KIF2C/MAD2L1/MAPRE1/NUDC/NUF2/PLK1/PMF1/PPP2R1A/PPP2R5D/RANGAP1/SEC13/SGO1/SKA1/SKA2/SPC24/UBE2C/UBE2S/ZWINT
Cell cycle	GSEA	RP	R-HSA-69618	Mitotic Spindle Checkpoint	downregulated	3.66e-06	42	ANAPC11/ANAPC15/ANAPC2/AURKB/BIRC5/BUB1/BUB1B/CDC20/CDCA8/CENPA/CENPE/CENPF/CENPI/CENPM/CENPO/CENPT/CKAP5/ERCC6L/INCENP/KIF18A/KIF2C/KNL1/MAD2L1/MAPRE1/NDC80/NDE1/NUDC/NUF2/PLK1/PMF1/PPP2R1A/PPP2R5D/RANGAP1/SEC13/SGO1/SKA1/SKA2/SPC24/SPC25/UBE2C/UBE2S/ZWINT
Cell cycle	ORA	RP	R-HSA-2995410	Nuclear Envelope (NE) Reassembly	downregulated	0.00336352	22	ANKLE2/BANF1/CC2D1B/CCNB1/CCNB2/CHMP2A/CHMP6/KPNB1/LMNA/LMNB1/NUP188/NUP62/NUP93/PPP2R1A/RAN/RANGAP1/SEC13/TUBA1A/TUBA1B/TUBA1C/TUBB4B/TUBB6
Cell cycle	GSEA	RP	R-HSA-2995410	Nuclear Envelope (NE) Reassembly	downregulated	0.000363387	18	BANF1/CC2D1B/CCNB1/CCNB2/KPNB1/LMNA/LMNB1/NUP62/NUP93/PPP2R1A/RAN/RANGAP1/SEC13/TUBA1A/TUBA1B/TUBA1C/TUBB4B/TUBB6
Cell cycle	GSEA	RP	R-HSA-2980766	Nuclear Envelope Breakdown	downregulated	0.00609147	13	BANF1/CCNB1/CCNB2/LMNA/LMNB1/LPIN3/NUP188/NUP62/NUP93/PLK1/PRKCA/RAE1/SEC13
Cell cycle	GSEA	KEGG	hsa04114	Oocyte meiosis	downregulated	0.00486778	26	ANAPC11/ANAPC15/ANAPC2/AURKA/BUB1/CALM1/CALM3/CCNB1/CCNB2/CDC20/CDC25C/CDK2/ESPL1/MAD2L1/MAD2L2/MAPK12/PKMYT1/PLK1/PPP1CA/PPP2R1A/PPP2R5D/PTTG1/SGO1/YWHAE/YWHAH/YWHAZ
Cell cycle	ORA	RP	R-HSA-68949	Orc1 removal from chromatin	all_significant	0.0198526	34	CCNA2/CDK2/MCM2/MCM3/MCM4/MCM5/MCM7/ORC1/ORC3/ORC4/PSMA5/PSMA7/PSMB1/PSMB10/PSMB2/PSMB3/PSMB4/PSMB5/PSMB6/PSMB7/PSMC1/PSMC3/PSMC4/PSMC5/PSMD11/PSMD13/PSMD2/PSMD3/PSMD4/PSMD8/PSMD9/PSME2/PSME3/PSMF1
Cell cycle	GSEA	RP	R-HSA-68949	Orc1 removal from chromatin	downregulated	0.000860531	31	CCNA2/CDK2/CDT1/MCM2/MCM3/MCM4/MCM5/MCM7/ORC1/ORC6/PSMA7/PSMB1/PSMB10/PSMB2/PSMB3/PSMB4/PSMB6/PSMB7/PSMC1/PSMC3/PSMC4/PSMC5/PSMD11/PSMD13/PSMD2/PSMD3/PSMD4/PSMD8/PSMD9/PSME2/PSMF1
Cell cycle	ORA	RP	R-HSA-4086400	PCP/CE pathway	all_significant	0.0320456	39	AP2M1/AP2S1/CLTA/FZD1/FZD2/FZD3/FZD4/PFN1/PRKCA/PSMA5/PSMA7/PSMB1/PSMB10/PSMB2/PSMB3/PSMB4/PSMB5/PSMB6/PSMB7/PSMC1/PSMC3/PSMC4/PSMC5/PSMD11/PSMD13/PSMD2/PSMD3/PSMD4/PSMD8/PSMD9/PSME2/PSME3/PSMF1/RAC2/RHOA/ROR1/RYK/VANGL2/WNT5B
Cell cycle	ORA	RP	R-HSA-156711	Polo-like kinase mediated events	downregulated	0.00253516	9	CCNB1/CCNB2/CDC25A/CDC25C/FOXM1/LIN37/MYBL2/PKMYT1/PLK1
Cell cycle	GSEA	RP	R-HSA-156711	Polo-like kinase mediated events	downregulated	0.0193463	10	CCNB1/CCNB2/CDC25A/CDC25C/CENPF/FOXM1/LIN37/MYBL2/PKMYT1/PLK1
Cell cycle	ORA	KEGG	hsa04914	Progesterone-mediated oocyte maturation	downregulated	0.0298404	23	AKT1/ANAPC11/ANAPC15/ANAPC2/ARAF/AURKA/BUB1/CCNA2/CCNB1/CCNB2/CDC25A/CDC25C/CDK2/FZR1/GNAI2/HSP90AB1/KIF22/MAD2L1/MAD2L2/PIK3CD/PKMYT1/PLK1/STK10
Cell cycle	GSEA	KEGG	hsa04914	Progesterone-mediated oocyte maturation	downregulated	0.0151953	24	AKT1/ANAPC11/ANAPC15/ANAPC2/ARAF/AURKA/BUB1/CCNA2/CCNB1/CCNB2/CDC25A/CDC25C/CDK2/FZR1/GNAI2/HSP90AB1/KIF22/MAD2L1/MAD2L2/MAPK12/PIK3CD/PKMYT1/PLK1/STK10
Cell cycle	GSEA	KEGG	hsa05205	Proteoglycans in cancer	downregulated	0.025283	22	ACTB/ACTG1/AKT1/ARAF/ARHGEF1/CAV1/CTTN/EZR/FLNA/FLNC/FZD2/GPC1/HRAS/MSN/PIK3CD/PPP1CA/PRKCA/PXN/RPS6KB2/SDC1/WNT5A/WNT5B
Cell cycle	ORA	RP	R-HSA-8939236	RUNX1 regulates transcription of genes involved in differentiation of HSCs	downregulated	0.000127928	24	PSMA5/PSMA7/PSMB1/PSMB10/PSMB2/PSMB3/PSMB4/PSMB5/PSMB6/PSMB7/PSMC1/PSMC3/PSMC4/PSMC5/PSMD11/PSMD13/PSMD2/PSMD3/PSMD4/PSMD8/PSMD9/PSME2/PSME3/PSMF1
Cell cycle	GSEA	RP	R-HSA-8939236	RUNX1 regulates transcription of genes involved in differentiation of HSCs	downregulated	0.00638651	30	PSMA5/PSMA7/PSMB1/PSMB10/PSMB2/PSMB3/PSMB4/PSMB5/PSMB6/PSMB7/PSMB8/PSMB9/PSMC1/PSMC3/PSMC4/PSMC5/PSMD1/PSMD11/PSMD13/PSMD14/PSMD2/PSMD3/PSMD4/PSMD7/PSMD8/PSMD9/PSME2/PSME3/PSMF1/SEM1
Cell cycle	ORA	RP	R-HSA-380320	Recruitment of NuMA to mitotic centrosomes	downregulated	0.033161	23	ACTR1A/CEP164/CEP250/CKAP5/CSNK1E/DCTN1/DCTN2/DCTN3/MAPRE1/NEK2/ODF2/PLK1/PPP2R1A/SSNA1/TUBA1A/TUBA1B/TUBA1C/TUBB/TUBB4B/TUBB6/TUBG1/TUBGCP2/YWHAE
Cell cycle	GSEA	RP	R-HSA-380320	Recruitment of NuMA to mitotic centrosomes	downregulated	0.00159208	25	ACTR1A/CEP250/CKAP5/CSNK1E/DCTN1/DCTN3/MAPRE1/NDE1/NEK2/ODF2/PLK1/PLK4/PPP2R1A/SSNA1/TUBA1A/TUBA1B/TUBA1C/TUBA4A/TUBB/TUBB2A/TUBB4B/TUBB6/TUBG1/TUBGCP2/YWHAE
Cell cycle	GSEA	RP	R-HSA-380270	Recruitment of mitotic centrosome proteins and complexes	downregulated	0.00593249	22	ACTR1A/CDK11B/CEP250/CKAP5/CSNK1E/DCTN1/DCTN3/MAPRE1/NDE1/NEK2/ODF2/PLK1/PLK4/PPP2R1A/SSNA1/TUBA1A/TUBA4A/TUBB/TUBB4B/TUBG1/TUBGCP2/YWHAE
Cell cycle	ORA	RP	R-HSA-176408	Regulation of APC/C activators between G1/S and early anaphase	all_significant	0.0198526	38	ANAPC11/ANAPC15/ANAPC2/BUB1B/CCNA2/CCNB1/CDC20/CDK2/FZR1/MAD2L1/PLK1/PSMA5/PSMA7/PSMB1/PSMB10/PSMB2/PSMB3/PSMB4/PSMB5/PSMB6/PSMB7/PSMC1/PSMC3/PSMC4/PSMC5/PSMD11/PSMD13/PSMD2/PSMD3/PSMD4/PSMD8/PSMD9/PSME2/PSME3/PSMF1/UBE2C/UBE2D1/UBE2S
Cell cycle	GSEA	RP	R-HSA-176408	Regulation of APC/C activators between G1/S and early anaphase	downregulated	6.97e-05	33	ANAPC11/ANAPC15/ANAPC2/BUB1B/CCNA2/CCNB1/CDC20/CDK2/FZR1/MAD2L1/PLK1/PSMA7/PSMB1/PSMB10/PSMB2/PSMB3/PSMB6/PSMB7/PSMC1/PSMC3/PSMC4/PSMC5/PSMD11/PSMD13/PSMD2/PSMD3/PSMD4/PSMD8/PSMD9/PSME2/PSMF1/UBE2C/UBE2S
Cell cycle	ORA	RP	R-HSA-2565942	Regulation of PLK1 Activity at G2/M Transition	downregulated	0.0203669	24	ACTR1A/AJUBA/AURKA/CCNB1/CCNB2/CEP164/CEP250/CKAP5/CSNK1E/DCTN1/DCTN2/DCTN3/MAPRE1/NEK2/ODF2/PLK1/PPP2R1A/RAB8A/SSNA1/TUBA1A/TUBB/TUBB4B/TUBG1/YWHAE
Cell cycle	GSEA	RP	R-HSA-2565942	Regulation of PLK1 Activity at G2/M Transition	downregulated	0.00111371	25	ACTR1A/AJUBA/AURKA/CCNB1/CCNB2/CEP250/CKAP5/CSNK1E/DCTN1/DCTN3/MAPRE1/NDE1/NEK2/ODF2/PLK1/PLK4/PPP2R1A/RAB8A/SSNA1/TUBA1A/TUBA4A/TUBB/TUBB4B/TUBG1/YWHAE
Cell cycle	ORA	RP	R-HSA-453276	Regulation of mitotic cell cycle	all_significant	0.0101094	42	ANAPC11/ANAPC15/ANAPC2/AURKA/AURKB/BUB1B/CCNA2/CCNB1/CDC20/CDK2/FZR1/MAD2L1/NEK2/PLK1/PSMA5/PSMA7/PSMB1/PSMB10/PSMB2/PSMB3/PSMB4/PSMB5/PSMB6/PSMB7/PSMC1/PSMC3/PSMC4/PSMC5/PSMD11/PSMD13/PSMD2/PSMD3/PSMD4/PSMD8/PSMD9/PSME2/PSME3/PSMF1/PTTG1/UBE2C/UBE2D1/UBE2S
Cell cycle	GSEA	RP	R-HSA-453276	Regulation of mitotic cell cycle	downregulated	1.27e-05	37	ANAPC11/ANAPC15/ANAPC2/AURKA/AURKB/BUB1B/CCNA2/CCNB1/CDC20/CDK2/FZR1/MAD2L1/NEK2/PLK1/PSMA7/PSMB1/PSMB10/PSMB2/PSMB3/PSMB6/PSMB7/PSMC1/PSMC3/PSMC4/PSMC5/PSMD11/PSMD13/PSMD2/PSMD3/PSMD4/PSMD8/PSMD9/PSME2/PSMF1/PTTG1/UBE2C/UBE2S
Cell cycle	ORA	RP	R-HSA-2500257	Resolution of Sister Chromatid Cohesion	downregulated	8.32e-05	38	AURKB/BIRC5/BUB1/BUB1B/CCNB1/CCNB2/CDC20/CDCA5/CDCA8/CENPA/CENPI/CENPM/CENPO/CENPT/CKAP5/INCENP/KIF18A/KIF2C/MAD2L1/MAPRE1/NUDC/NUF2/PLK1/PMF1/PPP2R1A/PPP2R5D/RANGAP1/SEC13/SGO1/SKA1/SKA2/SPC24/TUBA1A/TUBA1B/TUBA1C/TUBB4B/TUBB6/ZWINT
Cell cycle	GSEA	RP	R-HSA-2500257	Resolution of Sister Chromatid Cohesion	downregulated	2.37e-07	47	AURKB/BIRC5/BUB1/BUB1B/CCNB1/CCNB2/CDC20/CDCA5/CDCA8/CENPA/CENPE/CENPF/CENPI/CENPM/CENPO/CENPT/CKAP5/ERCC6L/INCENP/KIF18A/KIF2C/KNL1/MAD2L1/MAPRE1/NDC80/NDE1/NUDC/NUF2/PLK1/PMF1/PPP2R1A/PPP2R5D/RANGAP1/SEC13/SGO1/SKA1/SKA2/SPC24/SPC25/TUBA1A/TUBA1B/TUBA1C/TUBA4A/TUBB2A/TUBB4B/TUBB6/ZWINT
Cell cycle	GSEA	WP	WP2446	Retinoblastoma gene in cancer	downregulated	0.0320085	32	ANLN/BARD1/CCNA2/CCNB1/CCNB2/CCNE1/CDC25A/CDC45/CDK2/CDT1/DHFR/DNMT1/E2F1/E2F2/FAF1/HMGB2/KIF4A/MCM3/MCM4/MCM7/ORC1/PLK4/POLE2/RRM1/RRM2/SMC2/STMN1/SUV39H1/TOP2A/TP53/TTK/TYMS
Cell cycle	ORA	RP	R-HSA-69242	S Phase	downregulated	2.06e-05	50	AKT1/ANAPC11/ANAPC15/ANAPC2/CCNA2/CDC25A/CDC45/CDCA5/CDK2/E2F4/FEN1/FZR1/GINS2/GINS4/LIG1/LIN37/MCM2/MCM3/MCM4/MCM5/MCM7/ORC1/POLD1/POLD2/PSMA5/PSMA7/PSMB1/PSMB10/PSMB2/PSMB3/PSMB4/PSMB5/PSMB6/PSMB7/PSMC1/PSMC3/PSMC4/PSMC5/PSMD11/PSMD13/PSMD2/PSMD3/PSMD4/PSMD8/PSMD9/PSME2/PSME3/PSMF1/UBE2C/UBE2S
Cell cycle	GSEA	RP	R-HSA-69242	S Phase	downregulated	0.000201237	53	AKT1/ANAPC11/ANAPC15/ANAPC2/CCNA2/CDC25A/CDC45/CDCA5/CDK2/CDT1/E2F1/E2F4/FEN1/FZR1/GINS1/GINS2/GINS4/LIG1/LIN37/MCM2/MCM3/MCM4/MCM5/MCM7/ORC1/ORC6/POLA2/POLD1/POLD2/POLD4/POLE2/PSMA7/PSMB1/PSMB10/PSMB2/PSMB3/PSMB6/PSMB7/PSMC1/PSMC3/PSMC4/PSMC5/PSMD11/PSMD13/PSMD2/PSMD3/PSMD4/PSMD8/PSMD9/PSME2/PSMF1/UBE2C/UBE2S
Cell cycle	ORA	RP	R-HSA-187577	SCF(Skp2)-mediated degradation of p27/p21	downregulated	6.09e-06	26	CCNA2/CDK2/PSMA5/PSMA7/PSMB1/PSMB10/PSMB2/PSMB3/PSMB4/PSMB5/PSMB6/PSMB7/PSMC1/PSMC3/PSMC4/PSMC5/PSMD11/PSMD13/PSMD2/PSMD3/PSMD4/PSMD8/PSMD9/PSME2/PSME3/PSMF1
Cell cycle	GSEA	RP	R-HSA-187577	SCF(Skp2)-mediated degradation of p27/p21	downregulated	0.0021464	34	CCNA2/CCNE1/CDK2/CKS1B/PSMA5/PSMA7/PSMB1/PSMB10/PSMB2/PSMB3/PSMB4/PSMB5/PSMB6/PSMB7/PSMB8/PSMB9/PSMC1/PSMC3/PSMC4/PSMC5/PSMD1/PSMD11/PSMD13/PSMD14/PSMD2/PSMD3/PSMD4/PSMD7/PSMD8/PSMD9/PSME2/PSME3/PSMF1/SEM1
Cell cycle	ORA	RP	R-HSA-174113	SCF-beta-TrCP mediated degradation of Emi1	downregulated	9.57e-07	26	CDC20/FZR1/PSMA5/PSMA7/PSMB1/PSMB10/PSMB2/PSMB3/PSMB4/PSMB5/PSMB6/PSMB7/PSMC1/PSMC3/PSMC4/PSMC5/PSMD11/PSMD13/PSMD2/PSMD3/PSMD4/PSMD8/PSMD9/PSME2/PSME3/PSMF1
Cell cycle	GSEA	RP	R-HSA-174113	SCF-beta-TrCP mediated degradation of Emi1	downregulated	0.00284298	32	CDC20/FZR1/PSMA5/PSMA7/PSMB1/PSMB10/PSMB2/PSMB3/PSMB4/PSMB5/PSMB6/PSMB7/PSMB8/PSMB9/PSMC1/PSMC3/PSMC4/PSMC5/PSMD1/PSMD11/PSMD13/PSMD14/PSMD2/PSMD3/PSMD4/PSMD7/PSMD8/PSMD9/PSME2/PSME3/PSMF1/SEM1
Cell cycle	GSEA	RP	R-HSA-9668328	Sealing of the nuclear envelope (NE) by ESCRT-III	downregulated	0.0307776	10	CC2D1B/CHMP2A/CHMP6/TUBA1A/TUBA1B/TUBA1C/TUBA4A/TUBB2A/TUBB4B/TUBB6
Cell cycle	ORA	RP	R-HSA-2467813	Separation of Sister Chromatids	all_significant	0.0101094	77	ANAPC11/ANAPC15/ANAPC2/AURKB/BIRC5/BUB1/BUB1B/CDC20/CDCA5/CDCA8/CENPA/CENPC/CENPI/CENPM/CENPO/CENPT/CKAP5/CLIP1/ESPL1/INCENP/KIF18A/KIF2C/MAD2L1/MAPRE1/MIS12/NSL1/NUDC/NUF2/NUP160/PDS5B/PLK1/PMF1/PPP2R1A/PPP2R5D/PPP2R5E/PSMA5/PSMA7/PSMB1/PSMB10/PSMB2/PSMB3/PSMB4/PSMB5/PSMB6/PSMB7/PSMC1/PSMC3/PSMC4/PSMC5/PSMD11/PSMD13/PSMD2/PSMD3/PSMD4/PSMD8/PSMD9/PSME2/PSME3/PSMF1/PTTG1/RANGAP1/SEC13/SGO1/SKA1/SK…
Cell cycle	GSEA	RP	R-HSA-2467813	Separation of Sister Chromatids	downregulated	9.68e-09	72	ANAPC11/ANAPC15/ANAPC2/AURKB/BIRC5/BUB1/BUB1B/CDC20/CDCA5/CDCA8/CENPA/CENPE/CENPF/CENPI/CENPM/CENPO/CENPT/CKAP5/ERCC6L/ESPL1/INCENP/KIF18A/KIF2C/KNL1/MAD2L1/MAPRE1/NDC80/NDE1/NUDC/NUF2/PLK1/PMF1/PPP2R1A/PPP2R5D/PSMA7/PSMB1/PSMB10/PSMB2/PSMB3/PSMB6/PSMB7/PSMC1/PSMC3/PSMC4/PSMC5/PSMD11/PSMD13/PSMD2/PSMD3/PSMD4/PSMD8/PSMD9/PSME2/PSMF1/PTTG1/RANGAP1/SEC13/SGO1/SKA1/SKA2/SPC24/SPC25/TUBA1A/TUBA1B/TUBA…
Cell cycle	ORA	RP	R-HSA-69541	Stabilization of p53	all_significant	0.0420043	27	ATM/CHEK2/MDM2/PSMA5/PSMA7/PSMB1/PSMB10/PSMB2/PSMB3/PSMB4/PSMB5/PSMB6/PSMB7/PSMC1/PSMC3/PSMC4/PSMC5/PSMD11/PSMD13/PSMD2/PSMD3/PSMD4/PSMD8/PSMD9/PSME2/PSME3/PSMF1
Cell cycle	ORA	RP	R-HSA-69052	Switching of origins to a post-replicative state	all_significant	0.0260468	41	ANAPC11/ANAPC15/ANAPC2/CCNA2/CDK2/FZR1/MCM2/MCM3/MCM4/MCM5/MCM7/ORC1/ORC3/ORC4/PSMA5/PSMA7/PSMB1/PSMB10/PSMB2/PSMB3/PSMB4/PSMB5/PSMB6/PSMB7/PSMC1/PSMC3/PSMC4/PSMC5/PSMD11/PSMD13/PSMD2/PSMD3/PSMD4/PSMD8/PSMD9/PSME2/PSME3/PSMF1/UBE2C/UBE2D1/UBE2S
Cell cycle	GSEA	RP	R-HSA-69052	Switching of origins to a post-replicative state	downregulated	0.000363387	36	ANAPC11/ANAPC15/ANAPC2/CCNA2/CDK2/CDT1/FZR1/MCM2/MCM3/MCM4/MCM5/MCM7/ORC1/ORC6/PSMA7/PSMB1/PSMB10/PSMB2/PSMB3/PSMB6/PSMB7/PSMC1/PSMC3/PSMC4/PSMC5/PSMD11/PSMD13/PSMD2/PSMD3/PSMD4/PSMD8/PSMD9/PSME2/PSMF1/UBE2C/UBE2S
Cell cycle	ORA	RP	R-HSA-8852276	The role of GTSE1 in G2/M progression after G2 checkpoint	downregulated	1.69e-09	35	CCNB1/CCNB2/GTSE1/HSP90AB1/MAPRE1/PLK1/PSMA5/PSMA7/PSMB1/PSMB10/PSMB2/PSMB3/PSMB4/PSMB5/PSMB6/PSMB7/PSMC1/PSMC3/PSMC4/PSMC5/PSMD11/PSMD13/PSMD2/PSMD3/PSMD4/PSMD8/PSMD9/PSME2/PSME3/PSMF1/TUBA1A/TUBA1B/TUBA1C/TUBB4B/TUBB6
Cell cycle	GSEA	RP	R-HSA-8852276	The role of GTSE1 in G2/M progression after G2 checkpoint	downregulated	7.08e-05	33	CCNB1/CCNB2/GTSE1/HSP90AB1/MAPRE1/PLK1/PSMA7/PSMB1/PSMB10/PSMB2/PSMB3/PSMB6/PSMB7/PSMC1/PSMC3/PSMC4/PSMC5/PSMD11/PSMD13/PSMD2/PSMD3/PSMD4/PSMD8/PSMD9/PSME2/PSMF1/TUBA1A/TUBA1B/TUBA1C/TUBA4A/TUBB2A/TUBB4B/TUBB6
Cell cycle	GSEA	GO	GO:0007568	aging	downregulated	0.0370084	16	AKT1/AURKB/CARM1/FOXM1/GSS/HRAS/ILK/LMNA/LOXL2/NQO1/NUDT1/NUP62/PRKCD/RAD54L/TYMS/UCP2
Cell cycle	ORA	GO	GO:0005680	anaphase-promoting complex	downregulated	0.00740111	9	ANAPC11/ANAPC15/ANAPC2/BUB1B/CDC20/CUL7/FZR1/UBE2C/UBE2S
Cell cycle	GSEA	GO	GO:0045178	basal part of cell	downregulated	0.0130624	15	ABCC3/ANXA2/DSP/ENPP1/EZR/FLOT1/ITGA1/ITGA3/MSN/MYO1C/SLC16A3/SLC2A1/SLC7A1/STX4/TRPC4
Cell cycle	GSEA	GO	GO:0001775	cell activation	downregulated	0.00755595	58	ACTB/ACTG1/AKT1/APOLD1/AXL/BAG6/BAX/CAMK4/CAV1/CLIC1/CSK/CTPS1/DCAF15/DGKZ/DOCK10/DOCK2/DUSP10/EPHB1/FANCA/FIBP/FKBP1B/FLNA/HLA-F/HLX/HSPB1/IL27RA/IL7R/ILK/ITGA4/LFNG/LGALS1/LYN/MSN/MYH9/MYL9/MYO18A/NECTIN2/NFATC2/NSD2/PHB/PIK3CD/PPIA/PRELID1/PRKCA/PRKCD/RAC2/RUNX3/SART1/SELPLG/SLC7A1/SPHK1/STX4/TLN1/TMEM106A/TYRO3/UBASH3B/ULBP3/XRCC6
Cell cycle	GSEA	GO	GO:0044839	cell cycle G2/M phase transition	downregulated	0.0145978	28	AURKA/AURKB/AVEN/BABAM1/CALM3/CCNA2/CCNB1/CCNB2/CDC25A/CDC25C/CENPF/CHFR/CLSPN/DBF4B/DNM2/FBXL6/FOXM1/FZR1/HUS1/KIF14/MELK/MIIP/NES/ORC1/PKMYT1/PLK1/PPME1/TICRR
Cell cycle	GSEA	GO	GO:0000075	cell cycle checkpoint signaling	downregulated	0.00495755	36	ANAPC15/AURKB/BABAM1/BUB1/BUB1B/CCAR2/CCNB1/CDC45/CDK2/CDT1/CENPF/CHFR/CLSPN/E2F1/EME1/FANCD2/FZR1/GTSE1/HINFP/HUS1/MAD2L1/MAD2L2/MDC1/MUS81/NDC80/ORC1/PLK1/PRPF19/RFWD3/RHNO1/TICRR/TIMELESS/TRIP13/TTK/WDR76/ZWINT
Cell cycle	GSEA	GO	GO:0044770	cell cycle phase transition	downregulated	0.000194685	68	AKT1/ANAPC15/ANLN/AURKA/AURKB/AVEN/BABAM1/BUB1/BUB1B/CALM3/CCAR2/CCNA2/CCNB1/CCNB2/CCNF/CDC25A/CDC25C/CDC45/CDCA5/CDK10/CDK15/CDK16/CDKN2C/CDKN2D/CDKN3/CENPF/CHFR/CKS2/CLSPN/DBF4B/DLGAP5/DNM2/EME1/ERCC2/ESPL1/FAM83D/FANCD2/FBXL6/FOXM1/FZR1/GLI1/GTSE1/HUS1/IQGAP3/KIF14/LZTS1/MAD2L1/MAP3K11/MELK/MIIP/MUS81/NES/ORC1/PIM2/PKMYT1/PLK1/PPME1/RFWD3/SIRT7/TACC3/TICRR/TIMELESS/TRIP13/TTK/UBE2C/UBE2S/WDR76…
Cell cycle	ORA	GO	GO:0051301	cell division	downregulated	1.62e-07	127	AATF/ACTR3/ANAPC11/ANAPC15/ANAPC2/ANKLE2/ANLN/ANXA11/ARF1/AURKA/AURKB/BABAM1/BCAR1/BIN3/BIRC5/BUB1/BUB1B/CALM1/CALM3/CCDC124/CCNA2/CCNB1/CCNB2/CCNF/CDC20/CDC25A/CDC25C/CDCA3/CDCA5/CDCA8/CDK2/CENPA/CENPT/CENPX/CEP164/CEP55/CHFR/CHMP1A/CHMP2A/CHMP6/CIB1/CKAP2/CKAP5/CKS2/CLTA/CNTROB/CUL7/DCTN1/DCTN3/DIS3L2/E2F8/ENSA/ERCC2/ESPL1/FAM83D/FIGN/FZR1/GIPC1/GIT1/GNAI2/INCENP/KATNB1/KIF14/KIF18B/KIF20A/KIF2…
Cell cycle	GSEA	GO	GO:0051301	cell division	downregulated	3.65e-08	133	AATF/ACTR3/ANAPC11/ANAPC15/ANAPC2/ANKLE2/ANLN/ANXA11/ARF1/AURKA/AURKB/BABAM1/BCAR1/BIN3/BIRC5/BUB1/BUB1B/CALM1/CALM3/CCDC124/CCNA2/CCNB1/CCNB2/CCNF/CDC20/CDC25A/CDC25C/CDCA2/CDCA3/CDCA5/CDCA8/CDK2/CDT1/CENPA/CENPE/CENPF/CENPT/CENPX/CEP55/CHFR/CHMP1A/CKAP2/CKS2/CNTROB/CUL7/DCTN1/DCTN3/DIS3L2/E2F8/ERCC2/ERCC6L/ESPL1/FAM83D/FIGN/FZR1/GIPC1/GIT1/GNAI2/INCENP/KATNB1/KIF11/KIF14/KIF18B/KIF20A/KIF23/KIF…
Cell cycle	GSEA	GO	GO:0005814	centriole	downregulated	0.03148	25	ACTR1A/ARMC9/AURKA/CAPG/CCHCR1/CCNF/CEP250/CEP55/CNTROB/DCTN1/HTT/KIF24/ODF2/PARP3/PLK1/PLK4/POC1A/RAB8A/RAN/STIL/TEDC1/TOP2A/TUBG1/WASH3P/WDR62
Cell cycle	GSEA	GO	GO:0006325	chromatin organization	downregulated	0.0345368	55	ACTB/ACTL6A/ASF1B/BABAM1/BAG6/BAHD1/BRD9/BUD23/CABIN1/CHAF1A/CHAF1B/CHD1L/CHD4/DAPK3/DAXX/DDX11/DNMT1/FAM50A/GRWD1/HDAC11/HDAC3/HDAC5/HIRA/HIRIP3/HJURP/HMG20B/HMGB2/HMGN2/INO80E/L3MBTL1/LOXL2/MCM2/MKI67/MPND/MTA2/NAP1L4/NOC2L/OIP5/PHF19/RUVBL2/SART3/SCMH1/SMARCA4/SMARCB1/SMARCD1/SMARCD2/SMYD3/SSRP1/SUPT6H/SUV39H1/TOX/TP53/TRIM28/VPS72/ZNHIT1
Cell cycle	ORA	GO	GO:0098687	chromosomal region	downregulated	0.000226388	70	ACD/ALYREF/AURKB/BIRC5/BUB1/BUB1B/CCNB1/CDCA5/CDCA8/CENPA/CENPI/CENPM/CENPO/CENPT/CENPX/CKAP5/DAXX/DCTN1/DCTN2/DCTN3/DNMT1/FEN1/HJURP/HNRNPA2B1/INCENP/KIF18A/KIF22/KIF2C/KNSTRN/MAD2L1/MCM2/MCM3/MCM4/MCM5/MCM7/MEN1/NCAPD2/NEK2/NHP2/NUF2/ORC1/PARP1/PLK1/PMF1/POLD1/PPP1CA/PPP2R1A/RAD51/RAD51D/RANGAP1/RECQL4/RTEL1/SEC13/SGO1/SKA1/SKA2/SKA3/SPAG5/SPC24/SPOUT1/SUMO3/SUN2/SUV39H1/TFIP11/TOX4/TTK/WRAP53/…
Cell cycle	GSEA	GO	GO:0098687	chromosomal region	downregulated	1.26e-07	81	ACD/ALYREF/AURKB/BIRC5/BUB1/BUB1B/CCNB1/CDCA5/CDCA8/CDT1/CENPA/CENPE/CENPF/CENPI/CENPM/CENPO/CENPT/CENPX/CKAP5/DAXX/DCTN1/DCTN3/DMC1/DNMT1/ERCC6L/FEN1/HJURP/HNRNPA2B1/INCENP/KIF18A/KIF22/KIF2C/KNL1/KNSTRN/MAD2L1/MCM2/MCM3/MCM4/MCM5/MCM7/NCAPD2/NCAPG/NDC80/NDE1/NEK2/NHP2/NUF2/OIP5/ORC1/PARP1/PIF1/PLK1/PMF1/POLD1/PPP1CA/PPP2R1A/RAD51/RAD51AP1/RAD51D/RANGAP1/RECQL4/RTEL1/SEC13/SGO1/SKA1/SKA2/SKA3/SP…
Cell cycle	ORA	GO	GO:0050000	chromosome localization	downregulated	0.00141223	26	ACTR3/AURKB/CCNB1/CDCA5/CDCA8/CHMP1A/CHMP2A/CHMP6/DCTN2/DLGAP5/FAM83D/INCENP/KATNB1/KIF14/KIF18A/KIF22/KIF2C/KIFC1/KPNB1/LMNA/NUDC/NUF2/NUP62/PSRC1/RRS1/SPAG5
Cell cycle	GSEA	GO	GO:0050000	chromosome localization	downregulated	0.00285927	23	ACTR3/AURKB/CCNB1/CDCA5/CDCA8/CENPF/CHMP1A/DLGAP5/FAM83D/INCENP/KATNB1/KIF14/KIF18A/KIF22/KIF2C/KIFC1/KPNB1/LMNA/NUDC/NUF2/NUP62/PSRC1/SPAG5
Cell cycle	ORA	GO	GO:0007059	chromosome segregation	downregulated	1.89e-06	81	ACTR3/ANAPC11/ANAPC15/AURKB/BAG6/BANF1/BIRC5/BUB1/BUB1B/CCNB1/CDC20/CDCA5/CDCA8/CENPT/CENPX/CHFR/CHMP1A/CHMP2A/CHMP6/DCTN2/DIS3L2/DLGAP5/EHMT2/EME1/ERCC2/ESPL1/FAM83D/FANCD2/FEN1/HASPIN/HJURP/INCENP/KATNB1/KIF14/KIF18A/KIF18B/KIF22/KIF23/KIF2C/KIF4A/KIFC1/KLHDC8B/KNSTRN/KPNB1/MAD2L1/MAD2L2/MKI67/MMS19/MUS81/NCAPD2/NCAPG2/NCAPH/NCAPH2/NEK2/NTMT1/NUDC/NUF2/NUP62/PLK1/PMF1/PPP2R1A/PRC1/PSMC3IP/PSRC1…
Cell cycle	GSEA	GO	GO:0007059	chromosome segregation	downregulated	3.65e-08	78	ACTR3/ANAPC11/ANAPC15/AURKB/BAG6/BANF1/BIRC5/BUB1/BUB1B/CCNB1/CDC20/CDCA5/CDCA8/CENPF/CENPX/CHFR/CHMP1A/DLGAP5/EME1/ERCC2/ESPL1/FAM83D/FANCD2/FEN1/HASPIN/HJURP/INCENP/KATNB1/KIF14/KIF18A/KIF18B/KIF22/KIF23/KIF2C/KIF4A/KIFC1/KLHDC8B/KNL1/KNSTRN/KPNB1/MAD2L1/MKI67/MMS19/MUS81/NCAPD2/NCAPG2/NCAPH/NCAPH2/NEK2/NTMT1/NUDC/NUF2/NUP62/OIP5/PLK1/PPP2R1A/PRC1/PSMC3IP/PSRC1/PTTG1/RACGAP1/RAN/RRS1/SGO1/SIRT7…
Cell cycle	GSEA	GO	GO:0051304	chromosome separation	downregulated	0.00162853	28	ANAPC11/ANAPC15/AURKB/BUB1/BUB1B/CCNB1/CDT1/CENPE/CENPF/CENPX/CHFR/DIS3L2/DLGAP5/EME1/ESPL1/MAD2L1/MAD2L2/MUS81/NCAPH2/NDC80/PLK1/PTTG1/TACC3/TOP2A/TRIP13/TTK/UBE2C/ZWINT
Cell cycle	ORA	GO	GO:0000775	chromosome, centromeric region	downregulated	0.00129953	45	AURKB/BIRC5/BUB1/BUB1B/CCNB1/CDCA5/CDCA8/CENPA/CENPI/CENPM/CENPO/CENPT/CENPX/CKAP5/DAXX/DCTN1/DCTN2/DCTN3/DNMT1/HJURP/INCENP/KIF18A/KIF22/KIF2C/KNSTRN/MAD2L1/NCAPD2/NEK2/NUF2/PLK1/PMF1/PPP2R1A/RANGAP1/SEC13/SGO1/SKA1/SKA2/SKA3/SPAG5/SPC24/SPOUT1/SUMO3/SUV39H1/TTK/ZWINT
Cell cycle	GSEA	GO	GO:0000775	chromosome, centromeric region	downregulated	8.97e-08	52	AURKB/BIRC5/BUB1/BUB1B/CCNB1/CDCA5/CDCA8/CDT1/CENPA/CENPE/CENPF/CENPI/CENPM/CENPO/CENPT/CENPX/DAXX/DCTN1/DCTN3/DNMT1/ERCC6L/HJURP/INCENP/KIF18A/KIF22/KIF2C/KNL1/KNSTRN/MAD2L1/NCAPD2/NCAPG/NDC80/NEK2/NUF2/OIP5/PLK1/PMF1/PPP2R1A/RANGAP1/SEC13/SGO1/SKA1/SKA2/SKA3/SPAG5/SPC24/SPC25/SUMO3/SUV39H1/TOP2A/TTK/ZWINT
Cell cycle	ORA	GO	GO:0000793	condensed chromosome	downregulated	0.000330882	51	AURKB/BIRC5/BUB1/BUB1B/CCNB1/CENPA/CENPI/CENPM/CENPO/CENPT/CENPX/CHMP1A/CKAP5/DCTN1/DCTN2/DCTN3/FANCD2/HJURP/HMGB2/HUS1/INCENP/KIF18A/KIF22/KIF2C/KNSTRN/MAD2L1/MKI67/NCAPD2/NCAPH2/NEK2/NUF2/PLK1/PMF1/PSMC3IP/RAD51/RANGAP1/RRS1/SEC13/SGO1/SKA1/SKA2/SKA3/SPAG5/SPC24/SPOUT1/SUMO3/SUN2/SUV39H1/TTK/TUBG1/ZWINT
Cell cycle	GSEA	GO	GO:0000793	condensed chromosome	downregulated	1.49e-05	61	AURKB/BIRC5/BUB1/BUB1B/CCNB1/CDT1/CENPA/CENPE/CENPF/CENPI/CENPM/CENPO/CENPT/CENPX/CHMP1A/CKAP5/DCTN1/DCTN3/ERCC6L/FANCD2/HJURP/HMGB2/HUS1/INCENP/KIF18A/KIF22/KIF2C/KNL1/KNSTRN/L3MBTL1/MAD2L1/MKI67/NCAPD2/NCAPG/NCAPH2/NDC80/NDE1/NEK2/NUF2/PLK1/PMF1/PSMC3IP/RAD51/RANGAP1/RRS1/SEC13/SGO1/SKA1/SKA2/SKA3/SPAG5/SPC24/SPC25/STAG3L2/SUMO3/SUN2/SUV39H1/TOP2A/TTK/TUBG1/ZWINT
Cell cycle	ORA	GO	GO:0000779	condensed chromosome, centromeric region	downregulated	0.000177517	39	AURKB/BIRC5/BUB1/BUB1B/CCNB1/CENPA/CENPI/CENPM/CENPO/CENPT/CENPX/CKAP5/DCTN1/DCTN2/DCTN3/HJURP/INCENP/KIF18A/KIF22/KIF2C/KNSTRN/MAD2L1/NCAPD2/NEK2/NUF2/PLK1/PMF1/RANGAP1/SEC13/SGO1/SKA1/SKA2/SKA3/SPAG5/SPC24/SPOUT1/SUMO3/TTK/ZWINT
Cell cycle	GSEA	GO	GO:0000779	condensed chromosome, centromeric region	downregulated	8.42e-07	46	AURKB/BIRC5/BUB1/BUB1B/CCNB1/CDT1/CENPA/CENPE/CENPF/CENPI/CENPM/CENPO/CENPT/CENPX/CKAP5/DCTN1/DCTN3/ERCC6L/HJURP/INCENP/KIF18A/KIF22/KIF2C/KNL1/KNSTRN/MAD2L1/NCAPD2/NCAPG/NDC80/NDE1/NEK2/NUF2/PLK1/PMF1/RANGAP1/SEC13/SGO1/SKA1/SKA2/SKA3/SPAG5/SPC24/SPC25/SUMO3/TTK/ZWINT
Cell cycle	ORA	GO	GO:0000910	cytokinesis	downregulated	0.00154923	39	ACTR3/ANLN/ANXA11/ARF1/AURKA/AURKB/BIN3/CALM1/CALM3/CENPA/CEP55/CHMP1A/CHMP2A/CHMP6/CKAP2/CNTROB/CUL7/DCTN3/E2F8/ESPL1/GIPC1/GIT1/INCENP/KIF14/KIF20A/KIF23/KIF4A/KLHDC8B/MYH9/MYO19/NUP62/PLK1/POLDIP2/PRC1/RAB35/RACGAP1/RHOA/RHOC/STMN1
Cell cycle	GSEA	GO	GO:0000910	cytokinesis	downregulated	0.00192906	29	ANLN/ANXA11/ARF1/AURKA/AURKB/CALM3/CENPA/CEP55/CHMP1A/CKAP2/CNTROB/DCTN3/E2F8/ESPL1/GIPC1/INCENP/KIF14/KIF20A/KIF23/KIF4A/MYH9/MYO19/NUP62/PLK1/POLDIP2/PRC1/RACGAP1/RHOC/STMN1
Cell cycle	ORA	GO	GO:0032506	cytokinetic process	downregulated	0.00549384	16	ANLN/ANXA11/ARF1/AURKB/BIN3/CEP55/CHMP1A/CHMP2A/CHMP6/CNTROB/KIF20A/KLHDC8B/MYH9/NUP62/RACGAP1/RHOA
Cell cycle	ORA	GO	GO:0061640	cytoskeleton-dependent cytokinesis	downregulated	0.000585163	28	ACTR3/ANLN/ARF1/AURKB/BIN3/CENPA/CEP55/CHMP1A/CHMP2A/CHMP6/CKAP2/CNTROB/CUL7/DCTN3/ESPL1/INCENP/KIF20A/KIF23/KIF4A/KLHDC8B/NUP62/PLK1/POLDIP2/RAB35/RACGAP1/RHOA/RHOC/STMN1
Cell cycle	GSEA	GO	GO:0061640	cytoskeleton-dependent cytokinesis	downregulated	0.00495755	22	ACTR3/ANLN/ARF1/AURKB/CENPA/CEP55/CHMP1A/CKAP2/CNTROB/DCTN3/ESPL1/INCENP/KIF20A/KIF23/KIF4A/NUP62/PLK1/POLDIP2/RACGAP1/RHOA/RHOC/STMN1
Cell cycle	GSEA	GO	GO:0050673	epithelial cell proliferation	upregulated	0.0200169	33	APOE/BMP2/BMP6/BMPER/CD34/CDKN1C/CXCL12/CYP7B1/EGR3/ERRFI1/FGF7/FLT1/HGF/IFT80/LAMC1/MCC/MTSS1/NFIB/NR4A3/PPARG/RICTOR/SERPINF1/SFRP1/SMAD3/STAT3/TBX1/TCF7L2/TEK/TGFBR3/THBS4/TNFAIP3/WNT2/ZFP36
Cell cycle	ORA	GO	GO:0051303	establishment of chromosome localization	downregulated	0.00207433	25	ACTR3/AURKB/CCNB1/CDCA5/CDCA8/CHMP1A/CHMP2A/CHMP6/DCTN2/DLGAP5/FAM83D/INCENP/KATNB1/KIF14/KIF18A/KIF22/KIF2C/KIFC1/KPNB1/NUDC/NUF2/NUP62/PSRC1/RRS1/SPAG5
Cell cycle	GSEA	GO	GO:0051303	establishment of chromosome localization	downregulated	0.00927266	22	ACTR3/AURKB/CCNB1/CDCA5/CDCA8/CENPF/CHMP1A/DLGAP5/FAM83D/INCENP/KATNB1/KIF14/KIF18A/KIF22/KIF2C/KIFC1/KPNB1/NUDC/NUF2/NUP62/PSRC1/SPAG5
Cell cycle	ORA	GO	GO:0051656	establishment of organelle localization	all_significant	0.0158501	119	ACTN4/ACTR3/AP1AR/AP3D1/AP3S1/ARF1/ARFGAP2/ARL6/AURKB/BBS4/BLOC1S5/BLOC1S6/BORCS5/C12orf4/CCNB1/CDCA5/CDCA8/CENPA/CENPC/CEP120/CFL1/CHAMP1/CHMP1A/CHMP2A/CHMP2B/CHMP6/COPG1/CUL3/DCTN1/DCTN2/DLG1/DLGAP5/DNM2/EIF6/ESPL1/EXOC6/EZR/FAM83D/FAM91A1/FER/FHOD1/FNBP1L/FYCO1/GBF1/GEM/HOOK3/HTT/IL13RA2/INCENP/ITGA4/KATNB1/KIF14/KIF18A/KIF1C/KIF22/KIF2C/KIF3A/KIFAP3/KIFC1/KPNB1/LRRK2/LYN/MAD2L1/MAP4/MCPH1/MIS…
Cell cycle	GSEA	GO	GO:0051656	establishment of organelle localization	downregulated	0.00150749	61	ACTN4/ACTR3/ARF1/AURKB/CCNB1/CDCA5/CDCA8/CENPA/CENPF/CFL1/CHMP1A/COPG1/DLGAP5/DNM2/EIF6/ESPL1/EZR/FAM83D/FHOD1/GBF1/INCENP/ITGA4/KATNB1/KIF14/KIF18A/KIF1C/KIF22/KIF2C/KIFC1/KPNB1/LYN/MAD2L1/MAP4/MLPH/MYH9/MYO19/MYO1C/NECTIN2/NUDC/NUF2/NUP62/PEF1/PEX14/PIK3CD/PINK1/PLK1/PSRC1/RAC2/RAN/RHOT2/RIPOR1/SAPCD2/SLC9A3R1/SPAG5/STK25/SUN2/TCIRG1/TMED9/TRIM46/YKT6/YWHAZ
Cell cycle	ORA	GO	GO:0005871	kinesin complex	downregulated	0.0045373	14	KIF14/KIF18A/KIF18B/KIF1C/KIF20A/KIF22/KIF23/KIF2C/KIF6/KIF7/KIFC1/KIFC3/KLC2/YWHAE
Cell cycle	GSEA	GO	GO:0005871	kinesin complex	downregulated	0.0147955	19	DISC1/KIF11/KIF14/KIF15/KIF18A/KIF18B/KIF1C/KIF20A/KIF22/KIF23/KIF2C/KIF6/KIF7/KIFC1/KIFC2/KIFC3/KLC2/NDE1/YWHAE
Cell cycle	ORA	GO	GO:0000776	kinetochore	downregulated	0.000100129	38	AURKB/BIRC5/BUB1/BUB1B/CCNB1/CENPA/CENPI/CENPM/CENPO/CENPT/CENPX/CKAP5/DCTN1/DCTN2/DCTN3/HJURP/INCENP/KIF18A/KIF22/KIF2C/KNSTRN/MAD2L1/NEK2/NUF2/PLK1/PMF1/RANGAP1/SEC13/SGO1/SKA1/SKA2/SKA3/SPAG5/SPC24/SPOUT1/SUMO3/TTK/ZWINT
Cell cycle	GSEA	GO	GO:0000776	kinetochore	downregulated	4.47e-07	42	AURKB/BIRC5/BUB1/BUB1B/CCNB1/CDT1/CENPA/CENPE/CENPF/CENPI/CENPM/CENPO/CENPT/CENPX/DCTN1/DCTN3/ERCC6L/HJURP/INCENP/KIF18A/KIF22/KIF2C/KNL1/KNSTRN/MAD2L1/NDC80/NEK2/NUF2/PLK1/PMF1/RANGAP1/SEC13/SGO1/SKA1/SKA2/SKA3/SPAG5/SPC24/SPC25/SUMO3/TTK/ZWINT
Cell cycle	ORA	GO	GO:0061982	meiosis I cell cycle process	downregulated	0.0412579	23	AURKA/BAG6/CCNB2/CDC25A/CDC25C/CENPX/CKS2/EHMT2/EME1/ESPL1/FANCD2/MUS81/MYBL1/PLK1/PSMC3IP/PSMD13/PTTG1/RAD51/RAD51D/RAD54L/SGO1/SIRT7/TRIP13
Cell cycle	ORA	GO	GO:0051321	meiotic cell cycle	downregulated	0.00154923	45	ACTR3/AURKA/BAG6/BUB1/BUB1B/CALR/CCNB2/CDC20/CDC25A/CDC25C/CDK2/CENPX/CHFR/CKS2/EHMT2/EME1/ESPL1/FANCA/FANCD2/FZR1/HUS1/INCENP/KIF18A/MUS81/MYBL1/MYH9/NCAPD2/NCAPH2/NEK2/NUF2/PKMYT1/PLK1/PSMC3IP/PSMD13/PTTG1/RAD51/RAD51D/RAD54L/SGO1/SIRT7/SUN2/TRIP13/TTK/TUBG1/TUBGCP2
Cell cycle	GSEA	GO	GO:0051321	meiotic cell cycle	downregulated	0.00781206	44	ACTR3/AURKA/BAG6/BUB1/BUB1B/CALR/CCNB2/CDC20/CDC25A/CDC25C/CENPX/CHFR/CKS2/EME1/ESPL1/FANCA/FANCD2/FZR1/HUS1/INCENP/KIF18A/MUS81/MYBL1/MYH9/NCAPD2/NCAPH2/NEK2/NUF2/PKMYT1/PLK1/PSMC3IP/PSMD13/PTTG1/RAD51/RAD54L/SGO1/SIRT7/SUN2/TOP2A/TRIP13/TTK/TUBG1/TUBGCP2/WNT5A
Cell cycle	ORA	GO	GO:1903046	meiotic cell cycle process	downregulated	0.000113932	40	ACTR3/AURKA/BAG6/BUB1/BUB1B/CALR/CCNB2/CDC20/CDC25A/CDC25C/CENPX/CHFR/CKS2/EHMT2/EME1/ESPL1/FANCA/FANCD2/FZR1/HUS1/INCENP/KIF18A/MUS81/MYBL1/MYH9/NCAPD2/NCAPH2/NUF2/PLK1/PSMC3IP/PSMD13/PTTG1/RAD51/RAD51D/RAD54L/SGO1/SIRT7/TRIP13/TTK/TUBG1
Cell cycle	GSEA	GO	GO:1903046	meiotic cell cycle process	downregulated	0.017822	40	ACTR3/AURKA/BAG6/BUB1/BUB1B/CALR/CCNB2/CDC20/CDC25A/CDC25C/CENPX/CHFR/CKS2/EME1/ESPL1/FANCA/FANCD2/FZR1/HUS1/INCENP/KIF18A/MUS81/MYBL1/MYH9/NCAPD2/NCAPH2/NUF2/PLK1/PSMC3IP/PSMD13/PTTG1/RAD51/RAD54L/SGO1/SIRT7/TOP2A/TRIP13/TTK/TUBG1/WNT5A
Cell cycle	ORA	GO	GO:0045132	meiotic chromosome segregation	downregulated	0.00583321	20	ACTR3/BAG6/BUB1/BUB1B/CENPX/CHFR/EHMT2/EME1/ESPL1/FANCD2/MUS81/NCAPH2/NUF2/PLK1/PSMC3IP/PTTG1/SGO1/SIRT7/TRIP13/TTK
Cell cycle	ORA	GO	GO:0140013	meiotic nuclear division	downregulated	0.00173109	34	ACTR3/AURKA/BAG6/BUB1/BUB1B/CALR/CCNB2/CDC20/CENPX/CHFR/CKS2/EHMT2/EME1/ESPL1/FANCA/FANCD2/FZR1/INCENP/KIF18A/MUS81/MYBL1/NCAPH2/NUF2/PLK1/PSMC3IP/PSMD13/PTTG1/RAD51/RAD51D/RAD54L/SGO1/SIRT7/TRIP13/TTK
Cell cycle	GSEA	GO	GO:0048762	mesenchymal cell differentiation	upregulated	0.029867	33	BAMBI/BMP2/BMPR1A/EDNRA/EPB41L5/FAM172A/FOXC2/FOXF2/HGF/HTR2B/IL17RD/JAG1/PDPN/RBPJ/RDH10/SEMA3A/SEMA3C/SEMA6D/SFRP1/SMAD3/SMO/SOX11/SPRED1/SPRED2/SPRY1/SPRY2/TBX1/TCF7L2/TGFBR2/TGFBR3/WNT11/WNT2/WWTR1
Cell cycle	ORA	GO	GO:0051310	metaphase plate congression	downregulated	0.00324986	22	AURKB/CCNB1/CDCA5/CDCA8/CHMP1A/CHMP2A/CHMP6/DCTN2/FAM83D/INCENP/KIF14/KIF18A/KIF22/KIF2C/KIFC1/KPNB1/NUDC/NUF2/NUP62/PSRC1/RRS1/SPAG5
Cell cycle	GSEA	GO	GO:0051310	metaphase plate congression	downregulated	0.00277833	18	AURKB/CCNB1/CDCA5/CDCA8/CHMP1A/FAM83D/INCENP/KIF14/KIF18A/KIF22/KIF2C/KIFC1/KPNB1/NUDC/NUF2/NUP62/PSRC1/SPAG5
Cell cycle	GSEA	GO	GO:0044784	metaphase/anaphase transition of cell cycle	downregulated	0.00267232	21	ANAPC11/ANAPC15/AURKB/BUB1/BUB1B/CCNB1/CDT1/CENPE/CENPF/CHFR/DLGAP5/ESPL1/MAD2L1/MAD2L2/NDC80/PLK1/TACC3/TRIP13/TTK/UBE2C/ZWINT
Cell cycle	GSEA	GO	GO:0007091	metaphase/anaphase transition of mitotic cell cycle	downregulated	0.00267232	20	ANAPC11/ANAPC15/AURKB/BUB1/BUB1B/CCNB1/CDT1/CENPE/CENPF/DLGAP5/ESPL1/MAD2L1/MAD2L2/NDC80/PLK1/TACC3/TRIP13/TTK/UBE2C/ZWINT
Cell cycle	ORA	GO	GO:0005875	microtubule associated complex	downregulated	0.000134175	34	ACTR1A/ACTR1B/AURKA/AURKB/BIRC5/CDCA8/DCTN1/DCTN2/DCTN3/DNAH5/DYNLRB1/EML2/INCENP/KATNB1/KIF14/KIF18A/KIF18B/KIF1C/KIF20A/KIF22/KIF23/KIF2C/KIF6/KIF7/KIFC1/KIFC3/KLC2/LRP8/MAP1A/MAP4/PEA15/PXN/SHTN1/YWHAE
Cell cycle	GSEA	GO	GO:0005875	microtubule associated complex	downregulated	0.000218962	37	ACTC1/ACTR1A/ACTR1B/AURKA/AURKB/BIRC5/CDCA8/DCTN1/DCTN3/DNAH5/EML2/INCENP/KATNB1/KIF11/KIF14/KIF15/KIF18A/KIF18B/KIF1C/KIF20A/KIF22/KIF23/KIF2C/KIF6/KIF7/KIFC1/KIFC2/KIFC3/KLC2/LRP8/MAP1A/MAP4/PEA15/PXN/SHTN1/SPTBN5/YWHAE
Cell cycle	ORA	GO	GO:1902850	microtubule cytoskeleton organization involved in mitosis	all_significant	0.0158501	63	ABRAXAS1/AURKA/AURKB/CCDC61/CCNB1/CDC20/CENPA/CEP126/CHEK2/CHMP1A/CHMP2A/CHMP2B/CKAP5/DCTN1/DCTN2/DLGAP5/EML1/ESPL1/FLNA/GNAI1/HTT/KIF23/KIF4A/KIFC1/KPNB1/LSM14A/MAD2L1/MAP4/MAP9/MCPH1/MYBL2/NEK2/NSFL1C/NUDC/NUF2/NUP62/PARP3/PIBF1/PLK1/POLDIP2/PRC1/PSRC1/PTPA/RACGAP1/RAE1/RAN/RHOA/SAPCD2/SPAST/SPRY1/SPRY2/STAG1/STIL/STMN1/SUN2/TACC3/TNKS/TOGARAM1/TPX2/TTK/TUBG1/VCP/WDR62
Cell cycle	GSEA	GO	GO:1902850	microtubule cytoskeleton organization involved in mitosis	downregulated	0.000114835	51	AURKA/AURKB/CCDC61/CCNB1/CDC20/CENPA/CENPE/CHMP1A/DCTN1/DLGAP5/ESPL1/FLNA/HTT/KIF11/KIF15/KIF23/KIF4A/KIFC1/KIFC2/KPNB1/MAD2L1/MAP4/MYBL2/NDC80/NEK2/NSFL1C/NUDC/NUF2/NUP62/NUSAP1/PARP3/PLK1/POLDIP2/PRC1/PSRC1/PTPA/RACGAP1/RAE1/RAN/RHOA/SAPCD2/SPC25/STIL/STMN1/SUN2/TACC3/TPX2/TTK/TUBG1/VCP/WDR62
Cell cycle	ORA	GO	GO:0030496	midbody	downregulated	0.00561598	41	ANKRD54/ANLN/ANXA11/ANXA2/AURKA/AURKB/BIRC5/CAPG/CCDC124/CDCA8/CEP55/DCTN3/DNM2/EXOC7/GNAI2/INCENP/IQGAP1/KATNB1/KIF14/KIF20A/KIF23/KIF4A/KLHDC8B/MICAL1/NEK2/NUDC/NUP62/PKN1/PLK1/POLDIP2/PRC1/PSRC1/RAB8A/RACGAP1/RALB/RAN/RHOA/SHCBP1/SLC2A1/SPAG5/TTLL12
Cell cycle	GSEA	GO	GO:0030496	midbody	downregulated	0.00430684	36	ANKRD54/ANLN/ANXA11/ANXA2/AURKA/AURKB/BIRC5/CAPG/CCDC124/CDCA8/CENPF/CEP55/DCTN3/DNM2/GNAI2/INCENP/KATNB1/KIF14/KIF20A/KIF23/KIF4A/MICAL1/NEK2/NUDC/NUP62/PLK1/POLDIP2/PRC1/PSRC1/RACGAP1/RAN/RHOA/SHCBP1/SLC2A1/SPAG5/TTLL12
Cell cycle	GSEA	GO	GO:0000278	mitotic cell cycle	downregulated	0.000206053	129	AATF/AKT1/ANAPC15/ANLN/ARF1/AURKA/AURKB/AVEN/BABAM1/BUB1/BUB1B/CALM3/CAV2/CCDC61/CCNA2/CCNB1/CCNB2/CCNF/CDC20/CDC25A/CDC25C/CDC45/CDCA5/CDCA8/CDK15/CDK16/CDKN2D/CDKN3/CENPA/CEP250/CEP55/CHFR/CHMP1A/CKAP2/CKS2/CLSPN/CLTCL1/CNTROB/DAPK3/DBF4B/DCTN3/DLGAP5/E2F8/EME1/ERCC2/ESPL1/FANCD2/FLNA/FOXM1/FZR1/GTSE1/HASPIN/INCENP/IQGAP3/KIF14/KIF18A/KIF18B/KIF20A/KIF22/KIF23/KIF2C/KIF4A/KIFC1/KNSTRN/KPNB1/LIG…
Cell cycle	GSEA	GO	GO:0007093	mitotic cell cycle checkpoint signaling	downregulated	0.0182362	28	ANAPC15/AURKB/BABAM1/BUB1/BUB1B/CCNB1/CDK2/CDT1/CENPF/CHFR/CLSPN/EME1/FANCD2/FZR1/GTSE1/HUS1/MAD2L1/MAD2L2/MDC1/MUS81/NDC80/ORC1/PLK1/RFWD3/TICRR/TRIP13/TTK/ZWINT
Cell cycle	GSEA	GO	GO:0044772	mitotic cell cycle phase transition	downregulated	9.99e-05	58	AKT1/ANAPC15/ANLN/AURKA/AURKB/AVEN/BABAM1/BUB1/BUB1B/CALM3/CCNA2/CCNB1/CCNB2/CCNF/CDC25A/CDC25C/CDCA5/CDK10/CDK15/CDK16/CDKN2C/CDKN2D/CDKN3/CENPF/CHFR/CKS2/CLSPN/DBF4B/DLGAP5/DNM2/ERCC2/ESPL1/FBXL6/FOXM1/FZR1/GTSE1/HUS1/IQGAP3/KIF14/LZTS1/MAD2L1/MELK/MIIP/NES/ORC1/PIM2/PKMYT1/PLK1/PPME1/RFWD3/SIRT7/TACC3/TICRR/TRIP13/TTK/UBE2C/UBE2S/ZWINT
Cell cycle	GSEA	GO	GO:1903047	mitotic cell cycle process	downregulated	0.000226254	111	AKT1/ANAPC15/ANLN/ARF1/AURKA/AURKB/AVEN/BABAM1/BUB1/BUB1B/CALM3/CAV2/CCDC61/CCNA2/CCNB1/CCNB2/CCNF/CDC20/CDC25A/CDC25C/CDC45/CDCA5/CDCA8/CDK15/CDK16/CDKN2D/CDKN3/CENPA/CEP55/CHFR/CHMP1A/CKAP2/CKS2/CLSPN/CNTROB/DAPK3/DBF4B/DLGAP5/EME1/ERCC2/ESPL1/FANCD2/FLNA/FOXM1/FZR1/GTSE1/HASPIN/INCENP/IQGAP3/KIF14/KIF18A/KIF18B/KIF20A/KIF22/KIF23/KIF2C/KIF4A/KIFC1/KNSTRN/KPNB1/LIG1/MAP4/MCM2/MCM3/MELK/MKI67/MU…
Cell cycle	ORA	GO	GO:0000281	mitotic cytokinesis	downregulated	0.00141223	24	ANLN/ARF1/CENPA/CEP55/CHMP1A/CHMP2A/CHMP6/CKAP2/CNTROB/CUL7/ESPL1/INCENP/KIF20A/KIF23/KIF4A/KLHDC8B/NUP62/PLK1/POLDIP2/RAB35/RACGAP1/RHOA/RHOC/STMN1
Cell cycle	GSEA	GO	GO:0000281	mitotic cytokinesis	downregulated	0.0130398	18	ANLN/ARF1/CENPA/CEP55/CHMP1A/CKAP2/CNTROB/ESPL1/INCENP/KIF20A/KIF23/KIF4A/NUP62/PLK1/POLDIP2/RACGAP1/RHOC/STMN1
Cell cycle	ORA	GO	GO:1902410	mitotic cytokinetic process	downregulated	0.0412579	10	ARF1/CEP55/CHMP1A/CHMP2A/CHMP6/CNTROB/KIF20A/KLHDC8B/NUP62/RHOA
Cell cycle	ORA	GO	GO:0007080	mitotic metaphase plate congression	downregulated	0.00324986	19	AURKB/CCNB1/CDCA5/CDCA8/CHMP1A/CHMP2A/CHMP6/DCTN2/KIF14/KIF18A/KIF22/KIF2C/KIFC1/KPNB1/NUDC/NUF2/NUP62/PSRC1/RRS1
Cell cycle	GSEA	GO	GO:0007080	mitotic metaphase plate congression	downregulated	0.00285927	15	AURKB/CCNB1/CDCA5/CDCA8/CHMP1A/KIF14/KIF18A/KIF22/KIF2C/KIFC1/KPNB1/NUDC/NUF2/NUP62/PSRC1
Cell cycle	ORA	GO	GO:0140014	mitotic nuclear division	all_significant	0.0220979	100	ABRAXAS1/ANAPC11/ANAPC15/ANKLE2/ANLN/ATM/ATRX/AURKA/AURKB/BUB1/BUB1B/CAV2/CCDC61/CCNB1/CDC20/CDC25C/CDCA5/CDCA8/CENPC/CHAMP1/CHEK2/CHMP1A/CHMP2A/CHMP2B/CHMP6/CUL3/CUL7/DAPK3/DCTN2/DIS3L2/DLGAP5/EPS8/ESPL1/FLNA/HASPIN/INCENP/INSR/KATNB1/KIF14/KIF18A/KIF18B/KIF22/KIF23/KIF2C/KIF4A/KIFC1/KLHDC8B/KNSTRN/KPNB1/LSM14A/MAD2L1/MAD2L2/MAP9/MIS12/MKI67/MYBL2/NCAPD2/NCAPG2/NCAPH/NCAPH2/NEK2/NSFL1C/NSL1/NUDC…
Cell cycle	GSEA	GO	GO:0140014	mitotic nuclear division	downregulated	3.65e-08	84	ANAPC11/ANAPC15/ANKLE2/ANLN/AURKA/AURKB/BUB1/BUB1B/CAV2/CCDC61/CCNB1/CDC20/CDC25C/CDCA2/CDCA5/CDCA8/CDT1/CENPE/CENPF/CHMP1A/CUL7/DAPK3/DIS3L2/DLGAP5/ESPL1/FLNA/HASPIN/INCENP/KATNB1/KIF11/KIF14/KIF15/KIF18A/KIF18B/KIF22/KIF23/KIF2C/KIF4A/KIFC1/KIFC2/KLHDC8B/KNSTRN/KPNB1/MAD2L1/MAD2L2/MKI67/MYBL2/NCAPD2/NCAPG/NCAPG2/NCAPH/NCAPH2/NDC80/NEK2/NSFL1C/NUDC/NUF2/NUP62/NUSAP1/PKMYT1/PLK1/POLDIP2/PRC1/PSRC…
Cell cycle	ORA	GO	GO:0000070	mitotic sister chromatid segregation	all_significant	0.0487539	66	ANAPC11/ANAPC15/ATM/ATRX/AURKB/BUB1/BUB1B/CCNB1/CDC20/CDCA5/CDCA8/CENPC/CHAMP1/CHMP1A/CHMP2A/CHMP2B/CHMP6/CUL3/DCTN2/DIS3L2/DLGAP5/ESPL1/HASPIN/INCENP/KATNB1/KIF14/KIF18A/KIF18B/KIF22/KIF23/KIF2C/KIF4A/KIFC1/KNSTRN/KPNB1/MAD2L1/MAD2L2/MIS12/NCAPD2/NCAPG2/NCAPH/NCAPH2/NEK2/NSL1/NUDC/NUF2/NUP62/PDS5B/PIBF1/PLK1/PRC1/PSRC1/PTTG1/RACGAP1/RAN/RRS1/SGO1/SMC5/SPAG5/TACC3/TNKS/TRIP13/TTK/TUBG1/UBE2C/ZWINT
Cell cycle	GSEA	GO	GO:0000070	mitotic sister chromatid segregation	downregulated	3.65e-08	48	ANAPC15/AURKB/BUB1/BUB1B/CCNB1/CDC20/CDCA5/CDCA8/CENPF/CHMP1A/DLGAP5/ESPL1/HASPIN/INCENP/KATNB1/KIF14/KIF18A/KIF18B/KIF22/KIF23/KIF2C/KIF4A/KIFC1/KNSTRN/KPNB1/MAD2L1/NCAPD2/NCAPG2/NCAPH/NCAPH2/NEK2/NUDC/NUF2/NUP62/PLK1/PRC1/PSRC1/PTTG1/RACGAP1/RAN/SGO1/SPAG5/TACC3/TRIP13/TTK/TUBG1/UBE2C/ZWINT
Cell cycle	GSEA	GO	GO:0051306	mitotic sister chromatid separation	downregulated	0.00153946	23	ANAPC11/ANAPC15/AURKB/BUB1/BUB1B/CCNB1/CDT1/CENPE/CENPF/DIS3L2/DLGAP5/ESPL1/MAD2L1/MAD2L2/NCAPH2/NDC80/PLK1/PTTG1/TACC3/TRIP13/TTK/UBE2C/ZWINT
Cell cycle	ORA	GO	GO:0072686	mitotic spindle	downregulated	0.000358797	39	AURKA/AURKB/CAPG/CKAP2L/CTTN/DCTN1/DIAPH1/EML2/ESPL1/FAM83D/GIT1/HDAC3/KIF18A/KIF18B/KIF22/KIF23/KIFC1/KNSTRN/MAD2L1/MAP4/MAPKBP1/MAPRE1/NUDC/NUP62/PLK1/POLDIP2/PRC1/PYCR3/RACGAP1/RAE1/RANGAP1/SKA1/SKA3/SPAG5/SPOUT1/TACC3/TADA3/TPX2/TUBG1
Cell cycle	GSEA	GO	GO:0072686	mitotic spindle	downregulated	6.46e-05	42	AURKA/AURKB/CAPG/CENPE/CKAP2L/CTTN/DCTN1/DIAPH1/EML2/ESPL1/FAM83D/GIT1/HDAC3/KIF11/KIF18A/KIF18B/KIF22/KIF23/KIFC1/KIFC2/KNSTRN/MAD2L1/MAP4/MAPKBP1/MAPRE1/NUDC/NUP62/NUSAP1/PLK1/POLDIP2/PRC1/PYCR3/RACGAP1/RAE1/RANGAP1/SKA1/SKA3/SPAG5/TACC3/TADA3/TPX2/TUBG1
Cell cycle	GSEA	GO	GO:0090307	mitotic spindle assembly	downregulated	0.00277137	16	AURKB/CCDC61/CDC20/CHMP1A/FLNA/KIF23/KIF4A/KIFC1/KPNB1/MYBL2/NEK2/PLK1/POLDIP2/PRC1/RACGAP1/TPX2
Cell cycle	GSEA	GO	GO:0007094	mitotic spindle assembly checkpoint signaling	downregulated	0.0364037	14	ANAPC15/AURKB/BUB1/BUB1B/CCNB1/CDT1/CENPF/MAD2L1/MAD2L2/NDC80/PLK1/TRIP13/TTK/ZWINT
Cell cycle	GSEA	GO	GO:0071174	mitotic spindle checkpoint signaling	downregulated	0.0364037	14	ANAPC15/AURKB/BUB1/BUB1B/CCNB1/CDT1/CENPF/MAD2L1/MAD2L2/NDC80/PLK1/TRIP13/TTK/ZWINT
Cell cycle	ORA	GO	GO:0007052	mitotic spindle organization	all_significant	0.0158501	54	ABRAXAS1/AURKA/AURKB/CCDC61/CCNB1/CDC20/CEP126/CHEK2/CHMP1A/CHMP2A/CHMP2B/CKAP5/DCTN1/DCTN2/DLGAP5/EML1/FLNA/GNAI1/KIF23/KIF4A/KIFC1/KPNB1/LSM14A/MAP4/MAP9/MYBL2/NEK2/NUDC/NUF2/NUP62/PARP3/PIBF1/PLK1/POLDIP2/PRC1/PSRC1/PTPA/RACGAP1/RAE1/RAN/RHOA/SPAST/STAG1/STIL/STMN1/SUN2/TACC3/TNKS/TOGARAM1/TPX2/TTK/TUBG1/VCP/WDR62
Cell cycle	GSEA	GO	GO:0007052	mitotic spindle organization	downregulated	2.08e-05	44	AURKA/AURKB/CCDC61/CCNB1/CDC20/CENPE/CHMP1A/DCTN1/DLGAP5/FLNA/KIF11/KIF15/KIF23/KIF4A/KIFC1/KIFC2/KPNB1/MAP4/MYBL2/NDC80/NEK2/NUDC/NUF2/NUP62/PARP3/PLK1/POLDIP2/PRC1/PSRC1/PTPA/RACGAP1/RAE1/RAN/RHOA/SPC25/STIL/STMN1/SUN2/TACC3/TPX2/TTK/TUBG1/VCP/WDR62
Cell cycle	GSEA	GO	GO:0033002	muscle cell proliferation	upregulated	0.0264663	26	APOD/APOE/BMP2/FOXC2/FOXP1/GATA6/HDAC4/JAK2/NAMPT/NDRG2/NPR3/NR4A3/OGN/PDGFD/PPARG/PPARGC1A/PTGS2/RBPJ/SOD2/STAT3/TCF7L2/TGFBR2/TGFBR3/TNFAIP3/WNT2/ZFPM2
Cell cycle	GSEA	GO	GO:1901988	negative regulation of cell cycle phase transition	downregulated	0.0416479	40	ANAPC15/APBB1/AURKB/AVEN/BABAM1/BUB1/BUB1B/CCAR2/CCNB1/CDC45/CDK2/CDKN2D/CDT1/CENPF/CHFR/CLSPN/E2F1/EME1/FANCD2/FZR1/GTSE1/HINFP/HUS1/MAD2L1/MAD2L2/MDC1/MIIP/MUS81/NDC80/ORC1/PLK1/PRPF19/RFWD3/RHNO1/TICRR/TIMELESS/TRIP13/TTK/WDR76/ZWINT
Cell cycle	GSEA	GO	GO:0010948	negative regulation of cell cycle process	downregulated	0.0136302	48	ANAPC15/APBB1/AURKB/AVEN/BABAM1/BUB1/BUB1B/CCAR2/CCNB1/CCNF/CDC45/CDK2/CDKN2D/CDT1/CENPF/CHFR/CLSPN/E2F1/E2F8/EME1/ESPL1/FANCD2/FZR1/GTSE1/HINFP/HUS1/MAD2L1/MAD2L2/MDC1/MIIP/MUS81/NDC80/NEK2/ORC1/PLK1/PRPF19/PTTG1/RBM14/RFWD3/RHNO1/TICRR/TIMELESS/TOM1L1/TOM1L2/TRIP13/TTK/WDR76/ZWINT
Cell cycle	GSEA	GO	GO:2001251	negative regulation of chromosome organization	downregulated	0.0226415	22	ACD/ANAPC15/AURKB/BUB1/BUB1B/CCNB1/CDT1/CENPF/ESPL1/EXOSC10/MAD2L1/MAD2L2/MCM2/NDC80/PARP1/PLK1/PTTG1/RTEL1/TOP2A/TRIP13/TTK/ZWINT
Cell cycle	GSEA	GO	GO:0051985	negative regulation of chromosome segregation	downregulated	0.00927266	16	ANAPC15/AURKB/BUB1/BUB1B/CCNB1/CDT1/CENPF/CHFR/MAD2L1/MAD2L2/NDC80/PLK1/PTTG1/TRIP13/TTK/ZWINT
Cell cycle	GSEA	GO	GO:1905819	negative regulation of chromosome separation	downregulated	0.00927266	16	ANAPC15/AURKB/BUB1/BUB1B/CCNB1/CDT1/CENPF/CHFR/MAD2L1/MAD2L2/NDC80/PLK1/PTTG1/TRIP13/TTK/ZWINT
Cell cycle	GSEA	GO	GO:0050680	negative regulation of epithelial cell proliferation	upregulated	0.0190795	11	APOE/CDKN1C/FLT1/IFT80/MCC/MTSS1/NFIB/PPARG/SERPINF1/SFRP1/TGFBR3
Cell cycle	GSEA	GO	GO:1902100	negative regulation of metaphase/anaphase transition of cell cycle	downregulated	0.0259305	15	ANAPC15/AURKB/BUB1/BUB1B/CCNB1/CDT1/CENPF/CHFR/MAD2L1/MAD2L2/NDC80/PLK1/TRIP13/TTK/ZWINT
Cell cycle	GSEA	GO	GO:0045841	negative regulation of mitotic metaphase/anaphase transition	downregulated	0.0364037	14	ANAPC15/AURKB/BUB1/BUB1B/CCNB1/CDT1/CENPF/MAD2L1/MAD2L2/NDC80/PLK1/TRIP13/TTK/ZWINT
Cell cycle	GSEA	GO	GO:0045839	negative regulation of mitotic nuclear division	downregulated	0.0280818	16	ANAPC15/AURKB/BUB1/BUB1B/CCNB1/CDT1/CENPF/MAD2L1/MAD2L2/NDC80/PLK1/TOM1L1/TOM1L2/TRIP13/TTK/ZWINT
Cell cycle	GSEA	GO	GO:0033048	negative regulation of mitotic sister chromatid segregation	downregulated	0.0202711	15	ANAPC15/AURKB/BUB1/BUB1B/CCNB1/CDT1/CENPF/MAD2L1/MAD2L2/NDC80/PLK1/PTTG1/TRIP13/TTK/ZWINT
Cell cycle	GSEA	GO	GO:2000816	negative regulation of mitotic sister chromatid separation	downregulated	0.0202711	15	ANAPC15/AURKB/BUB1/BUB1B/CCNB1/CDT1/CENPF/MAD2L1/MAD2L2/NDC80/PLK1/PTTG1/TRIP13/TTK/ZWINT
Cell cycle	GSEA	GO	GO:0051784	negative regulation of nuclear division	downregulated	0.0226415	16	ANAPC15/AURKB/BUB1/BUB1B/CCNB1/CDT1/CENPF/MAD2L1/MAD2L2/NDC80/PLK1/TOM1L1/TOM1L2/TRIP13/TTK/ZWINT
Cell cycle	GSEA	GO	GO:0033046	negative regulation of sister chromatid segregation	downregulated	0.0202711	15	ANAPC15/AURKB/BUB1/BUB1B/CCNB1/CDT1/CENPF/MAD2L1/MAD2L2/NDC80/PLK1/PTTG1/TRIP13/TTK/ZWINT
Cell cycle	GSEA	GO	GO:0048662	negative regulation of smooth muscle cell proliferation	upregulated	0.0258089	10	APOD/APOE/BMP2/NDRG2/NPR3/OGN/PPARG/PPARGC1A/SOD2/TNFAIP3
Cell cycle	GSEA	GO	GO:0140694	non-membrane-bounded organelle assembly	downregulated	1.22e-06	46	ACTC1/ACTG1/ANLN/AURKA/AURKB/BOP1/CCDC61/CCNB2/CDC20/CENPA/CENPX/CHMP1A/CNTROB/DBNL/DLGAP5/EIF6/ERAL1/EZR/FLII/FLNA/FSCN1/INCENP/KIF23/KIF4A/KIFC1/KPNB1/LSM4/MRPS2/MRPS7/MRTO4/MSN/MYBL2/NEK2/NUP62/PLK1/POLDIP2/PRC1/RACGAP1/RBM14/SPAG5/TPM1/TPX2/TUBB/TUBGCP2/WDR1/WDR62
Cell cycle	ORA	GO	GO:0000228	nuclear chromosome	downregulated	0.0047397	39	ACTL6A/BIRC5/BRMS1/CHMP1A/EXOSC9/GINS2/GINS4/HUS1/INCENP/INO80E/KAT5/MCM2/MCM3/MCM4/MCM5/MCM7/MCRS1/NCAPD2/NEK2/ORC1/PLK1/POLD1/POLD2/PSMC3IP/RAD51/RRS1/RUVBL1/RUVBL2/SIRT7/SMARCAL1/SMARCB1/SUN2/SUV39H1/TARDBP/TFPT/TIMELESS/TUBG1/ZMIZ2/ZNHIT1
Cell cycle	GSEA	GO	GO:0000228	nuclear chromosome	downregulated	0.000310783	43	ACTL6A/BIRC5/BRMS1/CHMP1A/EXOSC9/GINS1/GINS2/GINS4/HUS1/INCENP/INO80E/MCM10/MCM2/MCM3/MCM4/MCM5/MCM7/MCRS1/NCAPD2/NEK2/ORC1/ORC6/PLK1/POLA2/POLD1/POLD2/POLD4/POLE2/PSMC3IP/RAD51/RRS1/RUVBL2/SIRT7/SMARCB1/SUN2/SUV39H1/TARDBP/TFPT/TIMELESS/TOP2A/TUBG1/ZMIZ2/ZNHIT1
Cell cycle	ORA	GO	GO:0098813	nuclear chromosome segregation	downregulated	2.95e-06	67	ACTR3/ANAPC11/ANAPC15/AURKB/BAG6/BUB1/BUB1B/CCNB1/CDC20/CDCA5/CDCA8/CENPX/CHFR/CHMP1A/CHMP2A/CHMP6/DCTN2/DIS3L2/DLGAP5/EHMT2/EME1/ESPL1/FAM83D/FANCD2/FEN1/HASPIN/INCENP/KATNB1/KIF14/KIF18A/KIF18B/KIF22/KIF23/KIF2C/KIF4A/KIFC1/KLHDC8B/KNSTRN/KPNB1/MAD2L1/MAD2L2/MUS81/NCAPD2/NCAPG2/NCAPH/NCAPH2/NEK2/NUDC/NUF2/NUP62/PLK1/PRC1/PSMC3IP/PSRC1/PTTG1/RACGAP1/RAN/RRS1/SGO1/SIRT7/SPAG5/TACC3/TRIP13/TTK/TUB…
Cell cycle	GSEA	GO	GO:0098813	nuclear chromosome segregation	downregulated	3.65e-08	61	ACTR3/ANAPC15/AURKB/BAG6/BUB1/BUB1B/CCNB1/CDC20/CDCA5/CDCA8/CENPF/CENPX/CHFR/CHMP1A/DLGAP5/EME1/ESPL1/FAM83D/FANCD2/FEN1/HASPIN/INCENP/KATNB1/KIF14/KIF18A/KIF18B/KIF22/KIF23/KIF2C/KIF4A/KIFC1/KNL1/KNSTRN/KPNB1/MAD2L1/MUS81/NCAPD2/NCAPG2/NCAPH/NCAPH2/NEK2/NUDC/NUF2/NUP62/PLK1/PRC1/PSMC3IP/PSRC1/PTTG1/RACGAP1/RAN/SGO1/SIRT7/SPAG5/TACC3/TOP2A/TRIP13/TTK/TUBG1/UBE2C/ZWINT
Cell cycle	ORA	GO	GO:0000280	nuclear division	all_significant	0.0158501	129	ABRAXAS1/ACTR3/ANAPC11/ANAPC15/ANKLE2/ANLN/ATM/ATRX/AURKA/AURKB/BAG6/BCL2L11/BUB1/BUB1B/CALR/CAV2/CCDC61/CCNB1/CCNB2/CDC20/CDC25C/CDCA5/CDCA8/CENPC/CENPX/CHAMP1/CHEK2/CHFR/CHMP1A/CHMP2A/CHMP2B/CHMP6/CKS2/CUL3/CUL7/CYP26B1/DAPK3/DCTN2/DIS3L2/DLGAP5/EHMT2/EME1/EPS8/ESPL1/FANCA/FANCD2/FLNA/FZR1/HASPIN/INCENP/INSR/KATNB1/KIF14/KIF18A/KIF18B/KIF22/KIF23/KIF2C/KIF4A/KIFC1/KLHDC8B/KNSTRN/KPNB1/LSM14A/MA…
Cell cycle	GSEA	GO	GO:0000280	nuclear division	downregulated	3.65e-08	103	ACTR3/ANAPC11/ANAPC15/ANKLE2/ANLN/AURKA/AURKB/BAG6/BUB1/BUB1B/CALR/CAV2/CCDC61/CCNB1/CCNB2/CDC20/CDC25C/CDCA2/CDCA5/CDCA8/CDT1/CENPE/CENPF/CENPX/CHFR/CHMP1A/CKS2/CUL7/DAPK3/DIS3L2/DLGAP5/EME1/ESPL1/FANCA/FANCD2/FLNA/FZR1/HASPIN/INCENP/KATNB1/KIF11/KIF14/KIF15/KIF18A/KIF18B/KIF22/KIF23/KIF2C/KIF4A/KIFC1/KIFC2/KLHDC8B/KNSTRN/KPNB1/MAD2L1/MAD2L2/MKI67/MUS81/MYBL1/MYBL2/NCAPD2/NCAPG2/NCAPH/NCAPH2/NDC…
Cell cycle	ORA	GO	GO:0048285	organelle fission	all_significant	0.0141934	146	ABRAXAS1/ACOT8/ACTR3/ANAPC11/ANAPC15/ANKLE2/ANLN/ATM/ATRX/AURKA/AURKB/BAG6/BCL2L11/BUB1/BUB1B/CALR/CAV2/CCDC61/CCNB1/CCNB2/CDC20/CDC25C/CDCA5/CDCA8/CENPC/CENPX/CHAMP1/CHEK2/CHFR/CHMP1A/CHMP2A/CHMP2B/CHMP6/CKS2/CORO1C/COX10/CUL3/CUL7/CYP26B1/DAPK3/DCN/DCTN2/DDHD1/DHODH/DIS3L2/DLGAP5/EHMT2/EME1/EPS8/ESPL1/FANCA/FANCD2/FIS1/FLNA/FZR1/HASPIN/INCENP/INF2/INSR/KATNB1/KIF14/KIF18A/KIF18B/KIF22/KIF23/KIF…
Cell cycle	GSEA	GO	GO:0048285	organelle fission	downregulated	1.49e-06	100	ACOT8/ACTR3/ANAPC11/ANAPC15/ANLN/AURKA/AURKB/BAG6/BUB1/BUB1B/CALR/CAV2/CCDC61/CCNB1/CCNB2/CDC20/CDC25C/CDCA5/CDCA8/CENPF/CENPX/CHFR/CHMP1A/CKS2/CORO1C/DAPK3/DHODH/DIS3L2/DLGAP5/EME1/ESPL1/FANCA/FANCD2/FIS1/FLNA/FZR1/HASPIN/INCENP/INF2/KATNB1/KIF11/KIF14/KIF15/KIF18A/KIF18B/KIF22/KIF23/KIF2C/KIF4A/KIFC1/KLHDC8B/KNSTRN/KPNB1/MAD2L1/MKI67/MUS81/MYBL1/MYBL2/MYO19/NCAPD2/NCAPG2/NCAPH/NCAPH2/NEK2/NSFL1…
Cell cycle	ORA	GO	GO:0051640	organelle localization	downregulated	0.0021027	92	ACTN4/ACTR3/AP3D1/ARF1/ARFGAP2/AURKB/CALM1/CAV2/CCNB1/CDCA5/CDCA8/CENPA/CFL1/CHMP1A/CHMP2A/CHMP6/CLUH/COPG1/DCTN1/DCTN2/DEF8/DLGAP5/DNM2/EIF6/ESPL1/ESYT1/EZR/FAM83D/FHOD1/GBF1/HTT/INCENP/ITGA4/KATNB1/KIF14/KIF18A/KIF1C/KIF22/KIF2C/KIFC1/KLC2/KPNB1/KXD1/LAMTOR1/LMNA/LYN/MAD2L1/MAP4/MARK2/MFN2/MLPH/MSTO1/MTOR/MYH9/MYO19/MYO1C/NECTIN2/NOP9/NSFL1C/NUDC/NUF2/NUP62/PEF1/PEX14/PIK3CD/PINK1/PLK1/PSRC1/RA…
Cell cycle	GSEA	GO	GO:0051640	organelle localization	downregulated	0.000746695	77	ACTN4/ACTR3/ARF1/AURKB/CAV2/CCNB1/CDCA5/CDCA8/CENPA/CENPF/CFL1/CHMP1A/CLUH/COPG1/DEF8/DLGAP5/DNM2/EIF6/ESPL1/ESYT1/EZR/FAM83D/FHOD1/GBF1/HTT/INCENP/ITGA4/KATNB1/KIF14/KIF18A/KIF1C/KIF22/KIF2C/KIFC1/KLC2/KPNB1/LAMTOR1/LMNA/LYN/MAD2L1/MAP4/MLPH/MSTO1/MYH9/MYO19/MYO1C/NECTIN2/NSFL1C/NUDC/NUF2/NUP62/PEF1/PEX14/PIK3CD/PINK1/PLK1/PSRC1/RAB3B/RAC2/RALB/RAN/RHOT2/RIPOR1/RRS1/SAPCD2/SCFD2/SLC9A3R1/SPAG5/S…
Cell cycle	ORA	GO	GO:0000940	outer kinetochore	downregulated	0.0142432	6	BUB1B/CCNB1/PLK1/SKA1/SKA2/SKA3
Cell cycle	ORA	RP	R-HSA-69563	p53-Dependent G1 DNA Damage Response	all_significant	0.0289488	31	ATM/CCNA2/CDK2/CHEK2/MDM2/PCBP4/PSMA5/PSMA7/PSMB1/PSMB10/PSMB2/PSMB3/PSMB4/PSMB5/PSMB6/PSMB7/PSMC1/PSMC3/PSMC4/PSMC5/PSMD11/PSMD13/PSMD2/PSMD3/PSMD4/PSMD8/PSMD9/PSME2/PSME3/PSMF1/ZNF385A
Cell cycle	ORA	RP	R-HSA-69580	p53-Dependent G1/S DNA damage checkpoint	all_significant	0.0289488	31	ATM/CCNA2/CDK2/CHEK2/MDM2/PCBP4/PSMA5/PSMA7/PSMB1/PSMB10/PSMB2/PSMB3/PSMB4/PSMB5/PSMB6/PSMB7/PSMC1/PSMC3/PSMC4/PSMC5/PSMD11/PSMD13/PSMD2/PSMD3/PSMD4/PSMD8/PSMD9/PSME2/PSME3/PSMF1/ZNF385A
Cell cycle	ORA	RP	R-HSA-69610	p53-Independent DNA Damage Response	all_significant	0.0284888	26	CDC25A/CHEK2/PSMA5/PSMA7/PSMB1/PSMB10/PSMB2/PSMB3/PSMB4/PSMB5/PSMB6/PSMB7/PSMC1/PSMC3/PSMC4/PSMC5/PSMD11/PSMD13/PSMD2/PSMD3/PSMD4/PSMD8/PSMD9/PSME2/PSME3/PSMF1
Cell cycle	GSEA	RP	R-HSA-69610	p53-Independent DNA Damage Response	downregulated	0.0122664	32	CDC25A/CHEK1/PSMA5/PSMA7/PSMB1/PSMB10/PSMB2/PSMB3/PSMB4/PSMB5/PSMB6/PSMB7/PSMB8/PSMB9/PSMC1/PSMC3/PSMC4/PSMC5/PSMD1/PSMD11/PSMD13/PSMD14/PSMD2/PSMD3/PSMD4/PSMD7/PSMD8/PSMD9/PSME2/PSME3/PSMF1/SEM1
Cell cycle	ORA	RP	R-HSA-69613	p53-Independent G1/S DNA damage checkpoint	all_significant	0.0284888	26	CDC25A/CHEK2/PSMA5/PSMA7/PSMB1/PSMB10/PSMB2/PSMB3/PSMB4/PSMB5/PSMB6/PSMB7/PSMC1/PSMC3/PSMC4/PSMC5/PSMD11/PSMD13/PSMD2/PSMD3/PSMD4/PSMD8/PSMD9/PSME2/PSME3/PSMF1
Cell cycle	GSEA	RP	R-HSA-69613	p53-Independent G1/S DNA damage checkpoint	downregulated	0.0122664	32	CDC25A/CHEK1/PSMA5/PSMA7/PSMB1/PSMB10/PSMB2/PSMB3/PSMB4/PSMB5/PSMB6/PSMB7/PSMB8/PSMB9/PSMC1/PSMC3/PSMC4/PSMC5/PSMD1/PSMD11/PSMD13/PSMD14/PSMD2/PSMD3/PSMD4/PSMD7/PSMD8/PSMD9/PSME2/PSME3/PSMF1/SEM1
Cell cycle	GSEA	GO	GO:0090068	positive regulation of cell cycle process	downregulated	0.0384726	30	AKT1/ANAPC11/AURKA/AURKB/CCNB1/CDC25A/CDC25C/CDCA5/CDK10/DBF4B/DLGAP5/E2F8/ESPL1/FAM83D/FEN1/GIPC1/GLI1/KIF14/KIF23/MAD2L1/NSFL1C/NUP62/PLK4/POLDIP2/RACGAP1/RHOA/SPAG5/SPHK1/UBE2C/WNT5A
Cell cycle	GSEA	GO	GO:0008284	positive regulation of cell population proliferation	upregulated	0.00747098	66	ADAM10/AKR1C2/BMP2/BMP6/CCND2/CCPG1/CRLF1/CTSH/CXCL12/CYP7B1/DDR2/EGR3/FER/FGF7/FLT1/FOXP1/FZD3/GATA6/GRK5/HDAC4/HTR2A/HTR2B/IGFBP2/IL6ST/IL7/ITGAV/JAK2/JAK3/LAMC1/LAMC2/LIFR/LIG4/LTBP3/MARCKSL1/NAMPT/NR4A3/PDGFD/PLAG1/PPARGC1A/PRKCH/PRRX1/PTGFR/PTGS2/PTHLH/PTK2B/RBPJ/RICTOR/RPS4X/RTKN2/SFRP1/SMO/SOX4/ST8SIA1/STAT3/TBX1/TCF7L2/TEK/TGFBR2/TGFBR3/THBS4/TNFAIP3/VCAM1/WNT2/WWTR1/ZFPM2/ZNF423
Cell cycle	GSEA	GO	GO:0010389	regulation of G2/M transition of mitotic cell cycle	downregulated	0.0268335	18	AURKA/AURKB/AVEN/BABAM1/CCNB1/CDC25A/CDC25C/CENPF/CHFR/CLSPN/DBF4B/FZR1/HUS1/KIF14/MIIP/ORC1/PLK1/TICRR
Cell cycle	GSEA	GO	GO:0051726	regulation of cell cycle	downregulated	0.0222024	122	AATF/ACTB/AKT1/ANAPC15/ANLN/AURKA/AURKB/AVEN/BABAM1/BAK1/BAP1/BAX/BIRC5/BOP1/BUB1/BUB1B/CALM3/CALR/CAV2/CCAR2/CCNA2/CCNB1/CCNB2/CCNF/CDC20/CDC25A/CDC25C/CDC37/CDC45/CDCA5/CDK10/CDK11B/CDK15/CDK16/CDKN2C/CDKN2D/CDKN3/CELF1/CENPF/CEP250/CHFR/CHMP1A/CKS2/CLIC1/CLSPN/CNPPD1/DAPK3/DBF4B/DHCR24/DLGAP5/E2F2/E2F8/EME1/ERCC2/ESPL1/FAM83D/FANCD2/FBXL6/FEN1/FOXM1/FZR1/GAS2L1/GBF1/GIPC1/GLI1/GTSE1/HRAS/HUS1/…
Cell cycle	GSEA	GO	GO:1901987	regulation of cell cycle phase transition	downregulated	0.0111157	57	AKT1/ANAPC11/ANAPC15/ANLN/APBB1/AURKA/AURKB/AVEN/BABAM1/BUB1/BUB1B/CCAR2/CCNB1/CDC25A/CDC25C/CDC45/CDCA5/CDK10/CDK2/CDKN2D/CDT1/CENPE/CENPF/CHFR/CLSPN/DBF4B/DLGAP5/E2F1/EME1/ERCC2/ESPL1/FAM83D/FANCD2/FZR1/GLI1/GTSE1/HINFP/HUS1/KIF14/MAD2L1/MAD2L2/MDC1/MIIP/MUS81/NDC80/ORC1/PLK1/PRPF19/RFWD3/RHNO1/TICRR/TIMELESS/TRIP13/TTK/UBE2C/WDR76/ZWINT
Cell cycle	GSEA	GO	GO:0010564	regulation of cell cycle process	downregulated	0.000860538	104	AKT1/ANAPC11/ANAPC15/ANLN/APBB1/AURKA/AURKB/AVEN/BABAM1/BUB1/BUB1B/CALM1/CALM3/CALR/CAV2/CCAR2/CCNB1/CCNF/CDC20/CDC25A/CDC25C/CDC45/CDCA2/CDCA5/CDK10/CDK2/CDKN2D/CDT1/CENPE/CENPF/CEP250/CHFR/CHMP1A/CLSPN/CUL7/DAPK3/DBF4B/DCTN1/DLGAP5/E2F1/E2F8/EME1/ERCC2/ESPL1/FAM83D/FANCD2/FEN1/FZR1/GIPC1/GIT1/GLI1/GTSE1/HINFP/HUS1/INCENP/KIF11/KIF14/KIF15/KIF20A/KIF23/KNSTRN/MAD2L1/MAD2L2/MDC1/MIIP/MKI67/MUS81/…
Cell cycle	GSEA	GO	GO:0033044	regulation of chromosome organization	downregulated	0.00180698	37	ACD/ANAPC11/ANAPC15/AURKB/BUB1/BUB1B/CCNB1/CCT3/CCT7/CDCA5/CDT1/CENPE/CENPF/CHFR/DLGAP5/DNMT1/ESPL1/EXOSC10/FEN1/HNRNPA2B1/HNRNPD/MAD2L1/MAD2L2/MCM2/NDC80/NEK2/PARP1/PLK1/PTTG1/RTEL1/TACC3/TOP2A/TRIM28/TRIP13/TTK/UBE2C/ZWINT
Cell cycle	GSEA	GO	GO:0051983	regulation of chromosome segregation	downregulated	0.000860538	25	ANAPC11/ANAPC15/AURKB/BUB1/BUB1B/CCNB1/CDCA2/CDT1/CENPE/CENPF/CHFR/DLGAP5/ESPL1/KIF2C/MAD2L1/MAD2L2/MKI67/NDC80/PLK1/PTTG1/TACC3/TRIP13/TTK/UBE2C/ZWINT
Cell cycle	GSEA	GO	GO:1905818	regulation of chromosome separation	downregulated	0.00218055	22	ANAPC11/ANAPC15/AURKB/BUB1/BUB1B/CCNB1/CDT1/CENPE/CENPF/CHFR/DLGAP5/ESPL1/MAD2L1/MAD2L2/NDC80/PLK1/PTTG1/TACC3/TRIP13/TTK/UBE2C/ZWINT
Cell cycle	GSEA	GO	GO:0032465	regulation of cytokinesis	downregulated	0.0289076	14	AURKA/AURKB/CALM3/E2F8/GIPC1/INCENP/KIF20A/KIF23/MYO19/NUP62/PLK1/POLDIP2/PRC1/RACGAP1
Cell cycle	GSEA	GO	GO:0050678	regulation of epithelial cell proliferation	upregulated	0.0281788	32	APOE/BMP2/BMP6/CDKN1C/CXCL12/CYP7B1/EGR3/ERRFI1/FGF7/FLT1/HTR2B/IFT80/LAMC1/MCC/MTSS1/NFIB/NR4A3/PPARG/RICTOR/SERPINF1/SFRP1/SMAD3/SMO/STAT3/TBX1/TCF7L2/TEK/TGFBR3/THBS4/TNFAIP3/WNT2/ZFP36
Cell cycle	GSEA	GO	GO:1902099	regulation of metaphase/anaphase transition of cell cycle	downregulated	0.00425509	20	ANAPC11/ANAPC15/AURKB/BUB1/BUB1B/CCNB1/CDT1/CENPE/CENPF/CHFR/DLGAP5/ESPL1/MAD2L1/MAD2L2/NDC80/PLK1/TRIP13/TTK/UBE2C/ZWINT
Cell cycle	GSEA	GO	GO:0007346	regulation of mitotic cell cycle	downregulated	0.0168173	69	AATF/AKT1/ANAPC11/ANAPC15/ANLN/AURKA/AURKB/AVEN/BABAM1/BUB1/BUB1B/CAV2/CCNB1/CDC25A/CDC25C/CDCA2/CDCA5/CDK10/CDK11B/CDK2/CDT1/CENPE/CENPF/CHFR/CKS2/CLSPN/CUL7/DAPK3/DBF4B/DLGAP5/E2F1/EME1/ERCC2/ESPL1/FANCD2/FZR1/GBF1/GTSE1/HUS1/IQGAP1/KIF14/MAD2L1/MAD2L2/MDC1/MIIP/MKI67/MUS81/NDC80/NEK2/NUP62/NUSAP1/ORC1/PIM2/PKMYT1/PLK1/POLDIP2/PRKCA/RFWD3/SLC9A3R1/SPHK1/TICRR/TOM1L1/TOM1L2/TRIP13/TTK/TTLL12/UBE…
Cell cycle	GSEA	GO	GO:1901990	regulation of mitotic cell cycle phase transition	downregulated	0.00794218	36	AKT1/ANAPC11/ANAPC15/ANLN/AURKA/AURKB/AVEN/BABAM1/BUB1/BUB1B/CCNB1/CDC25A/CDC25C/CDCA5/CDK10/CENPF/CHFR/CLSPN/DBF4B/DLGAP5/ERCC2/ESPL1/FZR1/GTSE1/HUS1/KIF14/MAD2L1/MIIP/ORC1/PLK1/RFWD3/TICRR/TRIP13/TTK/UBE2C/ZWINT
Cell cycle	GSEA	GO	GO:0030071	regulation of mitotic metaphase/anaphase transition	downregulated	0.00495755	19	ANAPC11/ANAPC15/AURKB/BUB1/BUB1B/CCNB1/CDT1/CENPE/CENPF/DLGAP5/ESPL1/MAD2L1/MAD2L2/NDC80/PLK1/TRIP13/TTK/UBE2C/ZWINT
Cell cycle	ORA	GO	GO:0007088	regulation of mitotic nuclear division	downregulated	0.0195849	26	ANAPC11/ANAPC15/AURKA/AURKB/BUB1/BUB1B/CAV2/CCNB1/CDC25C/CUL7/DAPK3/DLGAP5/ESPL1/MAD2L1/MAD2L2/MKI67/NEK2/NUP62/PKMYT1/PLK1/PRMT5/SPHK1/TOM1L2/TRIP13/TTK/ZWINT
Cell cycle	GSEA	GO	GO:0007088	regulation of mitotic nuclear division	downregulated	0.000226455	31	ANAPC11/ANAPC15/AURKA/AURKB/BUB1/BUB1B/CAV2/CCNB1/CDC25C/CDCA2/CDT1/CENPF/CUL7/DAPK3/DLGAP5/ESPL1/MAD2L1/MAD2L2/MKI67/NDC80/NEK2/NUP62/NUSAP1/PKMYT1/PLK1/SPHK1/TOM1L1/TOM1L2/TRIP13/TTK/ZWINT
Cell cycle	GSEA	GO	GO:0033047	regulation of mitotic sister chromatid segregation	downregulated	0.0191999	15	ANAPC15/AURKB/BUB1/BUB1B/CCNB1/CDT1/CENPF/MAD2L1/MAD2L2/NDC80/PLK1/PTTG1/TRIP13/TTK/ZWINT
Cell cycle	GSEA	GO	GO:0010965	regulation of mitotic sister chromatid separation	downregulated	0.00212287	21	ANAPC11/ANAPC15/AURKB/BUB1/BUB1B/CCNB1/CDT1/CENPE/CENPF/DLGAP5/ESPL1/MAD2L1/MAD2L2/NDC80/PLK1/PTTG1/TACC3/TRIP13/TTK/UBE2C/ZWINT
Cell cycle	ORA	GO	GO:0051783	regulation of nuclear division	downregulated	0.0220055	29	ANAPC11/ANAPC15/AURKA/AURKB/BUB1/BUB1B/CALR/CAV2/CCNB1/CDC20/CDC25C/CUL7/DAPK3/DLGAP5/ESPL1/FZR1/MAD2L1/MAD2L2/MKI67/NEK2/NUP62/PKMYT1/PLK1/PRMT5/SPHK1/TOM1L2/TRIP13/TTK/ZWINT
Cell cycle	GSEA	GO	GO:0051783	regulation of nuclear division	downregulated	0.000612043	35	ANAPC11/ANAPC15/AURKA/AURKB/BUB1/BUB1B/CALR/CAV2/CCNB1/CDC20/CDC25C/CDCA2/CDT1/CENPF/CUL7/DAPK3/DLGAP5/ESPL1/FZR1/MAD2L1/MAD2L2/MKI67/NDC80/NEK2/NUP62/NUSAP1/PKMYT1/PLK1/SPHK1/TOM1L1/TOM1L2/TRIP13/TTK/WNT5A/ZWINT
Cell cycle	GSEA	GO	GO:0033045	regulation of sister chromatid segregation	downregulated	0.0010022	22	ANAPC11/ANAPC15/AURKB/BUB1/BUB1B/CCNB1/CDT1/CENPE/CENPF/CHFR/DLGAP5/ESPL1/MAD2L1/MAD2L2/NDC80/PLK1/PTTG1/TACC3/TRIP13/TTK/UBE2C/ZWINT
Cell cycle	GSEA	GO	GO:0000003	reproduction	downregulated	0.00367081	120	ACTR1A/ACTR3/ADAM19/AGT/AKT1/ALDOA/ARHGDIB/ASF1B/ATP8B3/AURKA/AXL/B4GALNT1/BAG6/BAK1/BAX/BOK/BUB1/BUB1B/CALR/CAPN2/CCDC134/CCNB1/CCNB2/CCNF/CCT7/CDC20/CDC25A/CDC25C/CDK16/CELF1/CENPI/CENPX/CHFR/CKS2/COMT/CRIP1/DAZAP1/DHCR24/DHODH/DHX37/DNAH5/DNAJB6/DNM2/E2F8/EIF2B2/EIF4H/EME1/ESPL1/ETS1/FANCA/FANCD2/FLNA/FZR1/GLI1/GOT2/GREB1L/HAS2/HMGB2/HOXA11/HUS1/INCENP/ITGA3/KIF18A/KIFC1/KNL1/LGR5/LY6K/MAGED2/…
Cell cycle	GSEA	GO	GO:0022414	reproductive process	downregulated	0.00367081	120	ACTR1A/ACTR3/ADAM19/AGT/AKT1/ALDOA/ARHGDIB/ASF1B/ATP8B3/AURKA/AXL/B4GALNT1/BAG6/BAK1/BAX/BOK/BUB1/BUB1B/CALR/CAPN2/CCDC134/CCNB1/CCNB2/CCNF/CCT7/CDC20/CDC25A/CDC25C/CDK16/CELF1/CENPI/CENPX/CHFR/CKS2/COMT/CRIP1/DAZAP1/DHCR24/DHODH/DHX37/DNAH5/DNAJB6/DNM2/E2F8/EIF2B2/EIF4H/EME1/ESPL1/ETS1/FANCA/FANCD2/FLNA/FZR1/GLI1/GOT2/GREB1L/HAS2/HMGB2/HOXA11/HUS1/INCENP/ITGA3/KIF18A/KIFC1/KNL1/LGR5/LY6K/MAGED2/…
Cell cycle	GSEA	GO	GO:0007062	sister chromatid cohesion	downregulated	0.0259305	10	BUB1/BUB1B/CDC20/CDCA5/ESPL1/FEN1/HASPIN/KIF22/PLK1/SGO1
Cell cycle	ORA	GO	GO:0000819	sister chromatid segregation	downregulated	4.1e-06	56	ANAPC11/ANAPC15/AURKB/BUB1/BUB1B/CCNB1/CDC20/CDCA5/CDCA8/CHFR/CHMP1A/CHMP2A/CHMP6/DCTN2/DIS3L2/DLGAP5/ESPL1/FEN1/HASPIN/INCENP/KATNB1/KIF14/KIF18A/KIF18B/KIF22/KIF23/KIF2C/KIF4A/KIFC1/KNSTRN/KPNB1/MAD2L1/MAD2L2/NCAPD2/NCAPG2/NCAPH/NCAPH2/NEK2/NUDC/NUF2/NUP62/PLK1/PRC1/PSRC1/PTTG1/RACGAP1/RAN/RRS1/SGO1/SPAG5/TACC3/TRIP13/TTK/TUBG1/UBE2C/ZWINT
Cell cycle	GSEA	GO	GO:0000819	sister chromatid segregation	downregulated	3.65e-08	51	ANAPC15/AURKB/BUB1/BUB1B/CCNB1/CDC20/CDCA5/CDCA8/CENPF/CHFR/CHMP1A/DLGAP5/ESPL1/FEN1/HASPIN/INCENP/KATNB1/KIF14/KIF18A/KIF18B/KIF22/KIF23/KIF2C/KIF4A/KIFC1/KNSTRN/KPNB1/MAD2L1/NCAPD2/NCAPG2/NCAPH/NCAPH2/NEK2/NUDC/NUF2/NUP62/PLK1/PRC1/PSRC1/PTTG1/RACGAP1/RAN/SGO1/SPAG5/TACC3/TOP2A/TRIP13/TTK/TUBG1/UBE2C/ZWINT
Cell cycle	ORA	GO	GO:0005819	spindle	all_significant	0.0145393	125	AKT1/ALPK1/ANXA11/ARHGEF7/AUNIP/AURKA/AURKB/BIRC5/BOD1L1/BUB1B/CALM1/CALM3/CAPG/CCAR2/CCDC69/CCNB1/CDC20/CDCA8/CEP162/CEP170/CEP44/CEP89/CHAMP1/CKAP2/CKAP2L/CKAP5/CLTA/CLTCL1/CTTN/CUL3/DCTN1/DCTN3/DCTN4/DIAPH1/DLGAP5/EML1/EML2/EPB41/ERCC2/ESPL1/EVI5/FAM83D/GEM/GIT1/HASPIN/HDAC3/HSPB1/INCENP/KATNAL2/KATNB1/KIF14/KIF18A/KIF18B/KIF20A/KIF22/KIF23/KIF2C/KIF3A/KIF4A/KIFAP3/KIFC1/KLHL42/KNSTRN/LATS1/LS…
Cell cycle	GSEA	GO	GO:0005819	spindle	downregulated	5.72e-08	87	AKT1/ANXA11/AUNIP/AURKA/AURKB/BIRC5/BUB1B/CALM1/CALM3/CAPG/CCAR2/CCNB1/CDC20/CDCA8/CENPE/CENPF/CKAP2/CKAP2L/CLTCL1/CTTN/DCTN1/DCTN3/DIAPH1/DLGAP5/EML2/ERCC2/ESPL1/FAM83D/GIT1/HASPIN/HSPB1/INCENP/KATNB1/KIF11/KIF14/KIF15/KIF18A/KIF18B/KIF20A/KIF22/KIF23/KIF2C/KIF4A/KIFC1/KIFC2/KNSTRN/MAD2L1/MAD2L2/MAP4/MAP7D1/MAPKBP1/MMS19/MYH9/NEK2/NSFL1C/NUDC/NUP62/NUSAP1/ODF2/PLK1/PLK4/POC1A/POLDIP2/PRC1/PRPF19…
Cell cycle	GSEA	GO	GO:0051225	spindle assembly	downregulated	0.00224408	21	AURKA/AURKB/CCDC61/CCNB2/CDC20/CHMP1A/FLNA/INCENP/KIF23/KIF4A/KIFC1/MYBL2/NEK2/PLK1/POLDIP2/PRC1/RACGAP1/SPAG5/TPX2/TUBB/TUBGCP2
Cell cycle	GSEA	GO	GO:0071173	spindle assembly checkpoint signaling	downregulated	0.0364037	14	ANAPC15/AURKB/BUB1/BUB1B/CCNB1/CDT1/CENPF/MAD2L1/MAD2L2/NDC80/PLK1/TRIP13/TTK/ZWINT
Cell cycle	GSEA	GO	GO:0031577	spindle checkpoint signaling	downregulated	0.0394939	15	ANAPC15/AURKB/BUB1/BUB1B/CCNB1/CDT1/CENPF/CHFR/MAD2L1/MAD2L2/NDC80/PLK1/TRIP13/TTK/ZWINT
Cell cycle	GSEA	GO	GO:0005876	spindle microtubule	downregulated	0.00112274	13	AURKA/AURKB/BIRC5/CALM3/KIF18A/KIF18B/KIF4A/PLK1/PRC1/PSRC1/SKA1/SKA3/TUBG1
Cell cycle	ORA	GO	GO:0051233	spindle midzone	downregulated	0.0139703	12	AURKA/AURKB/CDCA8/CTTN/INCENP/KIF14/KIF18A/KIF18B/MAPRE1/PLK1/PRC1/RACGAP1
Cell cycle	ORA	GO	GO:0007051	spindle organization	all_significant	0.0158501	74	ABRAXAS1/ATRX/AUNIP/AURKA/AURKB/CCDC61/CCDC69/CCNB1/CCNB2/CDC20/CEP120/CEP126/CHEK2/CHMP1A/CHMP2A/CHMP2B/CKAP5/DCTN1/DCTN2/DLG1/DLGAP5/EML1/ESPL1/EZR/FLNA/GNAI1/HDAC3/INCENP/KIF23/KIF4A/KIFC1/KIZ/KNSTRN/KPNB1/LSM14A/MAP4/MAP9/MAPRE1/MYBL2/MYH9/NEK2/NTMT1/NUDC/NUF2/NUP62/PARP3/PIBF1/PLK1/POLDIP2/PRC1/PSRC1/PTPA/RACGAP1/RAE1/RAN/RHOA/SAC3D1/SENP6/SPAG5/SPAST/STAG1/STIL/STMN1/SUN2/TACC3/TNKS/TOGARAM…
Cell cycle	GSEA	GO	GO:0007051	spindle organization	downregulated	1.44e-06	44	AUNIP/AURKA/AURKB/CCDC61/CCNB1/CCNB2/CDC20/CHMP1A/DLGAP5/ESPL1/EZR/FLNA/INCENP/KIF23/KIF4A/KIFC1/KNSTRN/KPNB1/MAP4/MYBL2/MYH9/NEK2/NTMT1/NUDC/NUF2/NUP62/PLK1/POLDIP2/PRC1/PSRC1/PTPA/RACGAP1/RAN/SPAG5/STMN1/SUN2/TACC3/TPX2/TTK/TUBB/TUBG1/TUBGCP2/VCP/WDR62
Cell cycle	ORA	GO	GO:0000922	spindle pole	downregulated	0.00204911	39	AUNIP/AURKA/AURKB/CALM1/CALM3/CCNB1/CDC20/CEP89/CKAP2/CKAP2L/CKAP5/DCTN1/DLGAP5/FAM83D/GIT1/KATNB1/KNSTRN/MAD2L1/MAPKBP1/NEK2/NSFL1C/NUP62/ODF2/PLK1/POC1A/PRC1/PSRC1/RAE1/RALBP1/RASSF1/SGO1/SPAG5/SPOUT1/TACC3/TPX2/TUBG1/TUBGCP2/UXT/WDR62
Cell cycle	GSEA	GO	GO:0000922	spindle pole	downregulated	7.89e-05	37	AUNIP/AURKA/AURKB/CALM1/CALM3/CCNB1/CDC20/CENPF/CKAP2/CKAP2L/DCTN1/DLGAP5/FAM83D/GIT1/KATNB1/KIF11/KNSTRN/MAD2L1/MAPKBP1/NEK2/NSFL1C/NUP62/ODF2/PLK1/PLK4/POC1A/PRC1/PSRC1/RAE1/RASSF1/SGO1/SPAG5/TACC3/TPX2/TUBG1/TUBGCP2/WDR62
Complement system	ORA	KEGG	hsa04610	Complement and coagulation cascades	upregulated	0.00281931	14	A2M/C1R/C1S/C3/C5/CFB/CFD/CFH/CLU/MASP1/PLAT/PROS1/SERPING1/THBD
Complement system	ORA	WP	WP558	Complement and coagulation cascades	upregulated	0.000856435	13	C1R/C1S/C3/CFB/CFD/CFH/CLU/LMAN1/MASP1/PLAT/PROS1/SERPING1/THBD
Complement system	GSEA	KEGG	hsa04610	Complement and coagulation cascades	upregulated	0.00197407	16	A2M/C1R/C1S/C2/C3/C5/CFB/CFD/CFH/CLU/MASP1/PLAT/PROS1/SERPINB2/SERPING1/THBD
Complement system	GSEA	WP	WP558	Complement and coagulation cascades	upregulated	0.0150123	13	C1R/C1S/C2/C3/CFB/CFD/CFH/CLU/MASP1/PLAT/PROS1/SERPING1/THBD
Complement system	ORA	RP	R-HSA-166658	Complement cascade	upregulated	0.000444375	11	C1R/C1S/C3/C5/CFB/CFD/CFH/CLU/MASP1/PROS1/SERPING1
Complement system	GSEA	RP	R-HSA-166658	Complement cascade	upregulated	0.00250175	12	C1R/C1S/C2/C3/C5/CFB/CFD/CFH/CLU/MASP1/PROS1/SERPING1
Complement system	ORA	WP	WP2806	Complement system	upregulated	0.00923297	15	C1R/C1S/C3/C5/CFB/CFD/CFH/DCN/ICAM1/LAMC1/MASP1/PRNP/PROS1/PTX3/SERPING1
Complement system	ORA	WP	WP5090	Complement system in neuronal development and plasticity	upregulated	0.00934816	19	ATP11A/ATP11C/C1R/C1S/C3/C5/CFB/CFD/CFH/CLU/ITGAV/MASP1/MBP/PLSCR1/PLSCR4/PRKCI/PROS1/SERPING1/XIAP
Complement system	ORA	RP	R-HSA-977606	Regulation of Complement cascade	upregulated	0.00626149	9	C1R/C1S/C3/C5/CFB/CFH/CLU/PROS1/SERPING1
Complement system	GSEA	RP	R-HSA-977606	Regulation of Complement cascade	upregulated	0.00831074	10	C1R/C1S/C2/C3/C5/CFB/CFH/CLU/PROS1/SERPING1
Complement system	ORA	GO	GO:0006956	complement activation	upregulated	0.02078	12	A2M/C1R/C1S/C3/C5/CFB/CFD/CFH/CLU/MASP1/MFAP4/SERPING1
Cytoskeleton	GSEA	RP	R-HSA-210991	Basigin interactions	downregulated	0.0201666	4	CAV1/ITGA3/PPIA/SLC16A3
Cytoskeleton	GSEA	RP	R-HSA-8955332	Carboxyterminal post-translational modifications of tubulin	downregulated	0.0331045	9	TPGS2/TTLL12/TUBA1A/TUBA1B/TUBA1C/TUBA4A/TUBB2A/TUBB4B/TUBB6
Cytoskeleton	GSEA	RP	R-HSA-1500931	Cell-Cell communication	downregulated	0.0113115	12	ACTB/ACTG1/ACTN1/ACTN4/CDH4/FBLIM1/FLNA/FLNC/ILK/KIRREL3/NECTIN2/VASP
Cytoskeleton	ORA	RP	R-HSA-446353	Cell-extracellular matrix interactions	all_significant	0.0348272	12	ACTB/ACTG1/ACTN1/FBLIM1/FERMT2/FLNA/FLNC/ILK/LIMS1/PARVB/PXN/VASP
Cytoskeleton	GSEA	RP	R-HSA-446353	Cell-extracellular matrix interactions	downregulated	0.0051894	10	ACTB/ACTG1/ACTN1/FBLIM1/FLNA/FLNC/ILK/PARVB/PXN/VASP
Cytoskeleton	ORA	WP	WP4803	Ciliopathies	upregulated	0.000856435	37	AHI1/ARL13B/ARL6/BBS10/BBS4/CEP120/CEP290/DNAAF2/DNAL1/DYNC2H1/DYNC2LI1/IFT140/IFT80/KIZ/LZTFL1/NEK1/NEK9/NPHP1/OFD1/PIBF1/PKD2/RAB23/RAB28/RPGRIP1L/SDCCAG8/SMO/TAPT1/TCTN1/TMEM17/TMEM67/TOPORS/TTBK2/TTC21B/WDPCP/WDR19/WDR35/ZNF423
Cytoskeleton	ORA	RP	R-HSA-389958	Cooperation of Prefoldin and TriC/CCT in actin and tubulin folding	downregulated	0.00706346	11	ACTB/CCT3/CCT5/CCT7/PFDN1/PFDN6/TUBA1A/TUBA1B/TUBA1C/TUBB4B/TUBB6
Cytoskeleton	GSEA	RP	R-HSA-389958	Cooperation of Prefoldin and TriC/CCT in actin and tubulin folding	downregulated	0.0159505	11	ACTB/CCT3/CCT7/PFDN6/TUBA1A/TUBA1B/TUBA1C/TUBA4A/TUBB2A/TUBB4B/TUBB6
Cytoskeleton	GSEA	RP	R-HSA-3000178	ECM proteoglycans	upregulated	0.0138343	8	ACAN/COL4A5/DCN/FMOD/ITGAV/LAMA3/LAMC1/TNXB
Cytoskeleton	GSEA	RP	R-HSA-3928665	EPH-ephrin mediated repulsion of cells	downregulated	0.0228421	9	ACTB/ACTG1/AP2M1/AP2S1/CLTCL1/EPHA2/EPHB1/EPHB3/LYN
Cytoskeleton	GSEA	KEGG	hsa04510	Focal adhesion	downregulated	0.00217716	26	ACTB/ACTG1/ACTN1/ACTN4/AKT1/BCAR1/CAPN2/CAV1/FLNA/FLNC/HRAS/ILK/ITGA1/ITGA3/ITGA4/MYL9/MYLK/PDGFC/PIK3CD/PPP1CA/PRKCA/PXN/RAC2/SHC1/TLN1/VASP
Cytoskeleton	GSEA	WP	WP306	Focal adhesion	downregulated	0.00755411	27	ACTB/ACTG1/ACTN1/ACTN4/AKT1/BCAR1/CAPN2/CAV1/FLNA/FLNC/HRAS/ILK/ITGA1/ITGA3/ITGA4/MYL9/MYLK/PDGFC/PIK3CD/PPP1CA/PRKCA/PXN/RAC2/SHC1/TLN1/TNK2/VASP
Cytoskeleton	ORA	RP	R-HSA-196025	Formation of annular gap junctions	downregulated	0.0232451	6	ACTB/ACTG1/AP2M1/CLTA/CLTCL1/DNM2
Cytoskeleton	ORA	RP	R-HSA-389960	Formation of tubulin folding intermediates by CCT/TriC	downregulated	0.0256859	8	CCT3/CCT5/CCT7/TUBA1A/TUBA1B/TUBA1C/TUBB4B/TUBB6
Cytoskeleton	GSEA	RP	R-HSA-389960	Formation of tubulin folding intermediates by CCT/TriC	downregulated	0.0231379	9	CCT3/CCT7/TUBA1A/TUBA1B/TUBA1C/TUBA4A/TUBB2A/TUBB4B/TUBB6
Cytoskeleton	GSEA	KEGG	hsa04540	Gap junction	downregulated	0.00083217	12	GNAI2/HRAS/PDGFC/PLCB3/PLCB4/PRKCA/TUBA1A/TUBA1B/TUBA1C/TUBB/TUBB4B/TUBB6
Cytoskeleton	GSEA	RP	R-HSA-190861	Gap junction assembly	downregulated	0.0361951	7	TUBA1A/TUBA1B/TUBA1C/TUBA4A/TUBB2A/TUBB4B/TUBB6
Cytoskeleton	ORA	RP	R-HSA-190873	Gap junction degradation	downregulated	0.0359112	6	ACTB/ACTG1/AP2M1/CLTA/CLTCL1/DNM2
Cytoskeleton	ORA	RP	R-HSA-190828	Gap junction trafficking	downregulated	0.00221096	11	ACTB/ACTG1/AP2M1/CLTA/CLTCL1/DNM2/TUBA1A/TUBA1B/TUBA1C/TUBB4B/TUBB6
Cytoskeleton	GSEA	RP	R-HSA-190828	Gap junction trafficking	downregulated	0.0021464	9	ACTB/ACTG1/AP2M1/CLTCL1/TUBA1A/TUBA1B/TUBA1C/TUBB4B/TUBB6
Cytoskeleton	ORA	RP	R-HSA-157858	Gap junction trafficking and regulation	downregulated	0.00489648	11	ACTB/ACTG1/AP2M1/CLTA/CLTCL1/DNM2/TUBA1A/TUBA1B/TUBA1C/TUBB4B/TUBB6
Cytoskeleton	GSEA	RP	R-HSA-157858	Gap junction trafficking and regulation	downregulated	0.00207469	9	ACTB/ACTG1/AP2M1/CLTCL1/TUBA1A/TUBA1B/TUBA1C/TUBB4B/TUBB6
Cytoskeleton	ORA	WP	WP4536	Genes related to primary cilium development (based on CRISPR)	upregulated	8.16e-05	32	ARL13B/ARL6/BBS10/BBS4/CEP120/CEP162/CEP44/DYNC2H1/DYNC2LI1/EFCAB7/IFT140/IFT74/IFT80/KIF3A/KIFAP3/LZTFL1/OFD1/PIBF1/RAB23/RABL2A/RPGRIP1L/TCTN1/TMEM17/TMEM67/TRAPPC11/TTBK2/TTC21B/TTC26/TUBE1/WDPCP/WDR19/WDR35
Cytoskeleton	GSEA	WP	WP4536	Genes related to primary cilium development (based on CRISPR)	upregulated	0.0410193	30	ARL13B/ARL6/BBS10/BBS4/CEP120/CEP162/DYNC2H1/DYNC2LI1/EFCAB7/IFT74/IFT80/KIF3A/KIFAP3/LZTFL1/OFD1/PIBF1/RAB23/RABL2A/RPGRIP1L/TCTN1/TMEM17/TMEM67/TRAPPC11/TTBK2/TTC21B/TTC26/TUBE1/WDPCP/WDR19/WDR35
Cytoskeleton	GSEA	WP	WP185	Integrin-mediated cell adhesion	downregulated	0.0306584	20	AKT1/ARAF/BCAR1/CAPN1/CAPN2/CAPNS1/CAV1/CAV2/CSK/HRAS/ILK/ITGA1/ITGA3/ITGA4/PXN/RAC2/SHC1/TLN1/VASP/ZYX
Cytoskeleton	ORA	RP	R-HSA-983189	Kinesins	downregulated	0.00106259	17	KIF18A/KIF18B/KIF1C/KIF20A/KIF22/KIF23/KIF2C/KIF4A/KIF6/KIFC1/KLC2/RACGAP1/TUBA1A/TUBA1B/TUBA1C/TUBB4B/TUBB6
Cytoskeleton	GSEA	RP	R-HSA-983189	Kinesins	downregulated	0.000824945	17	KIF18A/KIF18B/KIF1C/KIF20A/KIF22/KIF23/KIF2C/KIF4A/KIF6/KIFC1/KLC2/RACGAP1/TUBA1A/TUBA1B/TUBA1C/TUBB4B/TUBB6
Cytoskeleton	GSEA	RP	R-HSA-2129379	Molecules associated with elastic fibres	upregulated	0.0331045	12	BMP2/ELN/FBLN1/FBLN2/FBN1/ITGA8/ITGAV/ITGB8/LTBP1/LTBP3/MFAP4/MFAP5
Cytoskeleton	ORA	RP	R-HSA-389957	Prefoldin mediated transfer of substrate to CCT/TriC	downregulated	0.017054	10	ACTB/CCT3/CCT5/CCT7/PFDN1/PFDN6/TUBA1A/TUBA1C/TUBB4B/TUBB6
Cytoskeleton	GSEA	RP	R-HSA-389957	Prefoldin mediated transfer of substrate to CCT/TriC	downregulated	0.0231669	10	ACTB/CCT3/CCT7/PFDN6/TUBA1A/TUBA1C/TUBA4A/TUBB2A/TUBB4B/TUBB6
Cytoskeleton	GSEA	KEGG	hsa04810	Regulation of actin cytoskeleton	downregulated	0.002443	27	ACTB/ACTG1/ACTN1/ACTN4/ARAF/ARHGEF1/ARPC2/ARPC4/BCAR1/CFL1/DIAPH3/EZR/HRAS/IQGAP3/ITGA1/ITGA3/ITGA4/MSN/MYH9/MYL9/MYLK/PDGFC/PFN1/PIK3CD/PPP1CA/PXN/RAC2
Cytoskeleton	GSEA	WP	WP51	Regulation of actin cytoskeleton	downregulated	0.0323285	16	ACTB/ACTG1/ACTN1/ARHGEF1/BCAR1/CFL1/CSK/DIAPH3/EZR/ITGA1/MSN/MYLK/PFN1/PIK3CD/PXN/RAC2
Cytoskeleton	GSEA	RP	R-HSA-2029482	Regulation of actin dynamics for phagocytic cup formation	downregulated	0.0076651	8	ACTB/ACTG1/ARPC2/ARPC4/CFL1/MYH9/MYO1C/NF2
Cytoskeleton	ORA	RP	R-HSA-445355	Smooth Muscle Contraction	downregulated	0.000805867	15	ANXA2/ANXA6/CALM1/CALM3/ITGA1/MYL12B/MYL6/MYL9/MYLK/PXN/TLN1/TPM1/TPM2/TPM3/TPM4
Cytoskeleton	GSEA	RP	R-HSA-3000170	Syndecan interactions	downregulated	0.0368444	7	ACTN1/COL1A1/PRKCA/SDC1/SDC3/SDC4/TGFB1
Cytoskeleton	GSEA	KEGG	hsa04530	Tight junction	downregulated	4.38e-06	22	ACTB/ACTG1/ACTN1/ACTN4/ARPC2/ARPC4/CGNL1/CTTN/EZR/MSN/MYH9/MYL6/MYL9/NF2/PPP2R1A/SLC9A3R1/SYMPK/SYNPO/TUBA1A/TUBA1B/TUBA1C/VASP
Cytoskeleton	ORA	GO	GO:0003779	actin binding	downregulated	2.77e-06	79	ACTN1/ACTN4/ACTR3/AFDN/AJUBA/ALDOA/ANLN/ANXA6/ARPC2/ARPC3/ARPC4/BCL7B/CAP1/CAP2/CAPG/CAPZB/CFL1/CNN2/CORO1B/CORO1C/CORO7/COTL1/CTTN/DBNL/DIAPH1/DIAPH3/EZR/FHL3/FHOD1/FKBP15/FLII/FLNA/FLNC/FSCN1/FXYD5/GAS2L1/GIPC1/INF2/INPPL1/IQGAP1/IQGAP3/KIF18A/LASP1/MAP1A/MICAL1/MICAL2/MLPH/MRTFA/MSN/MSRB1/MYH9/MYLK/MYO18A/MYO19/MYO1C/MYO9B/NF2/P4HB/PARVB/PDLIM1/PDLIM2/PDLIM7/PFN1/PPP1R18/SHROOM1/SHTN1/SMTN/TAG…
Cytoskeleton	GSEA	GO	GO:0003779	actin binding	downregulated	0.000547483	69	ACTN1/ACTN4/ACTR3/AJUBA/ALDOA/ANLN/ANXA6/ARPC2/ARPC4/CAP1/CAP2/CAPG/CAPZB/CFL1/CNN2/CORO1B/CORO1C/CORO7/COTL1/CTTN/DBNL/DIAPH3/DMD/EZR/FHL3/FHOD1/FLII/FLNA/FLNC/FSCN1/FXYD5/GAS2L1/GIPC1/INF2/INPPL1/IQGAP3/KIF18A/LASP1/MICAL1/MICAL2/MLPH/MSN/MSRB1/MYH9/MYLK/MYO18A/MYO19/MYO1C/NF2/P4HB/PARVB/PDLIM1/PDLIM7/PFN1/S100A4/SHROOM1/SHTN1/SMTN/SYNPO/TAGLN/TLN1/TMSB10/TPM1/TPM2/TPM3/TWF2/VASP/WASH3P/WDR1
Cytoskeleton	ORA	GO	GO:0015629	actin cytoskeleton	all_significant	0.00726291	130	ABLIM1/ACTB/ACTG1/ACTN1/ACTN4/ACTR1A/ACTR1B/ACTR3/ADD2/AFAP1/ALDOA/ALG2/AMPH/ANLN/ARHGAP6/ARHGEF5/ARPC2/ARPC3/ARPC4/AUTS2/AVIL/AXL/BCAR1/BIN3/CAP1/CAPG/CAPN2/CAPZB/CDC42BPA/CDC42EP4/CFL1/CNN2/CORO1B/CORO1C/COTL1/CTTN/DAPK3/DBNL/DCTN2/DCTN3/DCTN4/DDR2/EHBP1/EZR/FBLIM1/FCHSD1/FER/FERMT2/FHL3/FHOD1/FKBP15/FLII/FLNA/FLOT1/FLOT2/FLT1/FSCN1/FYN/GAS2L1/GAS7/GNG12/HDAC4/ILK/IQGAP1/JAM3/KLHL2/LASP1/LPXN/L…
Cytoskeleton	GSEA	GO	GO:0015629	actin cytoskeleton	downregulated	2.62e-06	78	ACTB/ACTC1/ACTG1/ACTN1/ACTN4/ACTR1A/ACTR1B/ALDOA/AMPH/ANLN/ARHGEF5/ARPC2/ARPC4/AXL/BCAR1/CAP1/CAPG/CAPN2/CAPZB/CFL1/CGNL1/CNN2/CORO1B/CORO1C/COTL1/CTTN/DAPK3/DBNL/DCTN3/DMD/EZR/FBLIM1/FCHSD1/FHL3/FLII/FLNA/FLOT1/FSCN1/GAS2L1/ILK/LASP1/LPXN/LURAP1/MICAL1/MICAL2/MLPH/MSRB1/MYH9/MYL6/MYL9/MYLK/MYO18A/MYO19/MYO1C/NEURL1B/NF2/PARVB/PDLIM1/PDLIM7/PXN/RAC2/RAPGEF3/RFLNB/SHROOM1/SLC2A1/SLC9A3R1/SMTN/SPEC…
Cytoskeleton	GSEA	GO	GO:0030036	actin cytoskeleton organization	downregulated	4.85e-05	77	ACTB/ACTC1/ACTG1/ACTN1/ACTN4/ALDOA/ANLN/ARF1/ARHGDIA/ARHGDIB/ARHGEF5/ARPC2/ARPC4/BCAR1/CAP1/CAPZB/CDC42EP1/CFL1/CGNL1/CNN2/CORO1B/CORO1C/CORO7/COTL1/CTTN/DAPK3/DBNL/DIAPH3/DOCK2/EZR/FCHSD1/FHL3/FLII/FLNA/FLNC/FSCN1/GAS2L1/HRAS/ILK/INF2/INPPL1/IQGAP3/MICAL2/MYH9/MYO18A/MYO19/MYO1C/NAA80/NF2/PDCL3/PDLIM1/PDLIM7/PFN1/PLEK2/PRKCD/PXN/RAC2/RACGAP1/RAPGEF3/RFLNB/RHOC/SHC1/SHTN1/SLC9A3R1/SMTN/SPECC1/STM…
Cytoskeleton	GSEA	GO	GO:0030036	actin cytoskeleton organization	upregulated	0.0261437	61	ADD2/ADD3/AKAP11/ANKRD1/ARFIP1/ARHGAP12/ARHGAP28/ARHGAP44/ARHGAP6/ASAP3/AUTS2/AVIL/BCL2/CDC42EP4/CORO2B/CXCL12/EHBP1/ELN/EPB41/EPB41L5/EPS8/FER/FGD4/FGF7/FMNL2/GAB1/GAS7/ICAM1/JAK2/JAM3/JMY/LATS1/LPAR1/MARCKSL1/MTSS1/NCK1/NPHP1/PIK3CA/PLS3/PREX1/PRKCI/PTGER4/PTK2B/RGS4/RHOBTB3/RHOJ/RICTOR/SFRP1/SMAD3/SNX9/SORBS1/SORBS2/SVIL/TEK/TNXB/TRPM7/WASF1/WASL/WIPF1/WNT11/ZBED3
Cytoskeleton	ORA	GO	GO:0005884	actin filament	all_significant	0.0045356	39	ACTB/ACTG1/ACTN1/ARHGAP6/ARPC3/AVIL/CORO1B/COTL1/CTTN/DAPK3/DBNL/EHBP1/EZR/FLNA/FYN/GAS2L1/GAS7/GNG12/IQGAP1/JAM3/MARK2/MICAL2/MYO1C/MYO9B/PDLIM1/PDLIM2/PDLIM7/PLS3/RAC2/SMTN/SPECC1/TEK/TPM1/TPM2/TPM3/TPM4/TWF2/WASL/WIPF1
Cytoskeleton	GSEA	GO	GO:0005884	actin filament	downregulated	0.000416299	23	ACTB/ACTC1/ACTG1/ACTN1/CORO1B/COTL1/CTTN/DAPK3/DBNL/EZR/FLNA/GAS2L1/MICAL2/MYO1C/PDLIM1/PDLIM7/RAC2/SMTN/SPECC1/TPM1/TPM2/TPM3/TWF2
Cytoskeleton	ORA	GO	GO:0051015	actin filament binding	downregulated	8.41e-05	43	ACTN1/ACTN4/ACTR3/AFDN/AJUBA/ANXA6/ARPC2/ARPC3/ARPC4/CAPG/CAPZB/CFL1/CORO1B/CORO1C/CORO7/COTL1/CTTN/DBNL/EZR/FHOD1/FLII/FLNA/FLNC/FSCN1/GAS2L1/IQGAP1/IQGAP3/LASP1/MICAL1/MYH9/MYO18A/MYO19/MYO1C/SHROOM1/SHTN1/TAGLN/TLN1/TPM1/TPM2/TPM3/TPM4/TWF2/WDR1
Cytoskeleton	GSEA	GO	GO:0051015	actin filament binding	downregulated	0.0044168	40	ACTN1/ACTN4/ACTR3/AJUBA/ANXA6/ARPC2/ARPC4/CAPG/CAPZB/CFL1/CORO1B/CORO1C/CORO7/COTL1/CTTN/DBNL/DMD/EZR/FHOD1/FLII/FLNA/FLNC/FSCN1/GAS2L1/IQGAP3/LASP1/MICAL1/MYH9/MYO18A/MYO19/MYO1C/SHROOM1/SHTN1/TAGLN/TLN1/TPM1/TPM2/TPM3/TWF2/WDR1
Cytoskeleton	ORA	GO	GO:0032432	actin filament bundle	all_significant	0.00205022	32	ABLIM1/ACTN1/ACTN4/CNN2/CORO1B/DCTN4/FBLIM1/FERMT2/FHL3/FHOD1/FLNA/FSCN1/GAS2L1/ILK/MYH9/MYL12B/MYL9/MYLK/PDLIM1/PDLIM2/PDLIM7/PLS3/PXN/RFLNB/ROR1/SORBS1/TEK/TPM1/TPM3/TPM4/TRIP6/ZYX
Cytoskeleton	GSEA	GO	GO:0032432	actin filament bundle	downregulated	0.00790073	23	ACTN1/ACTN4/CNN2/CORO1B/FBLIM1/FHL3/FHOD1/FLNA/FSCN1/GAS2L1/ILK/MYH9/MYL9/MYLK/PDLIM1/PDLIM7/PXN/RFLNB/SYNPO/TPM1/TPM3/TRIP6/ZYX
Cytoskeleton	GSEA	GO	GO:0007015	actin filament organization	downregulated	0.0364037	61	ACTC1/ACTG1/ACTN1/ACTR3/ALDOA/ARF1/ARHGEF5/ARPC2/ARPC4/BAIAP2L2/BCAR1/CAPG/CAPZB/CDC42EP1/CFL1/CGNL1/CORO1B/CORO1C/CORO7/COTL1/CTTN/DBNL/DIAPH3/EZR/FCHSD1/FHOD1/FLII/FLNA/FSCN1/GAS2L1/INPPL1/MICAL1/MICAL2/MSRB1/MYO19/MYO1C/NAA80/NF2/PDLIM1/PFN1/PRKCD/PXN/RAC2/RAPGEF3/RFLNB/RHOA/RHOC/RHOG/SHROOM1/SHTN1/STMN1/SYNPO/TMSB10/TPM1/TPM2/TPM3/TWF2/VASP/WASH3P/WDR1/ZYX
Cytoskeleton	GSEA	GO	GO:0007015	actin filament organization	upregulated	0.0310119	44	ADD2/ADD3/ARFIP1/ARHGAP12/ARHGAP28/ARHGAP6/ASAP3/AVIL/BCL2/CDC42EP4/CORO2B/CXCL12/ELN/EPS8/FER/GAS7/ICAM1/JAK2/JMY/LATS1/LPAR1/MARCKSL1/MTSS1/NCK1/PIK3CA/PLS3/PREX1/PRKCI/PTGER4/PTK2B/RGS4/RHOBTB3/RICTOR/SFRP1/SMAD3/SNX9/SORBS1/SORBS2/SVIL/WASF1/WASL/WIPF1/WNT11/ZBED3
Cytoskeleton	GSEA	GO	GO:0030041	actin filament polymerization	downregulated	0.024214	19	ARPC2/ARPC4/CAPZB/CDC42EP1/CORO1B/CORO7/COTL1/CTTN/DBNL/DIAPH3/FCHSD1/FLII/MYO1C/PFN1/PRKCD/TMSB10/TWF2/VASP/WASH3P
Cytoskeleton	GSEA	GO	GO:0030048	actin filament-based movement	downregulated	0.00483851	14	ACTC1/ACTN4/CAV1/DSP/FLNA/MYH9/MYL6/MYO19/MYO1C/RANGRF/SHTN1/SUN2/TPM1/TRPM4
Cytoskeleton	GSEA	GO	GO:0030029	actin filament-based process	downregulated	3.5e-05	90	ACTB/ACTC1/ACTG1/ACTN1/ACTN4/ALDOA/ANLN/ARF1/ARHGDIA/ARHGDIB/ARHGEF17/ARHGEF5/ARPC2/ARPC4/BCAR1/CALR/CAP1/CAPZB/CAV1/CDC42EP1/CFL1/CGNL1/CNN2/CORO1B/CORO1C/CORO7/COTL1/CTTN/DAPK3/DBNL/DIAPH3/DNAJB6/DOCK2/DSP/EZR/FCHSD1/FHL3/FLII/FLNA/FLNC/FSCN1/GAS2L1/HRAS/ILK/INF2/INPPL1/IQGAP3/MICAL2/MINK1/MSRB1/MYH9/MYL6/MYO18A/MYO19/MYO1C/NAA80/NF2/PARVB/PDCL3/PDLIM1/PDLIM7/PFN1/PLEK2/PRKCD/PXN/RAC2/RACGAP1/R…
Cytoskeleton	GSEA	GO	GO:0030029	actin filament-based process	upregulated	0.0194466	76	ACAP2/ADD2/ADD3/AKAP11/ANK2/ANKRD1/ARFIP1/ARHGAP12/ARHGAP28/ARHGAP44/ARHGAP6/ASAP3/AUTS2/AVIL/BCL2/C9orf72/CACNA1G/CAMK2D/CDC42EP4/CORO2B/CXCL12/EHBP1/ELN/EPB41/EPB41L5/EPS8/FER/FGD4/FGF13/FGF7/FMNL2/FNBP1L/GAB1/GAS7/GPD1L/ICAM1/JAK2/JAM3/JMY/KCNJ2/LATS1/LPAR1/MARCKSL1/MTSS1/NCK1/NPHP1/PDE4D/PDPN/PIK3CA/PLS3/PREX1/PRKAR1A/PRKCI/PTGER4/PTK2B/RGS4/RHOBTB3/RHOJ/RICTOR/SFRP1/SMAD3/SNX9/SORBS1/SORBS2/…
Cytoskeleton	GSEA	GO	GO:0008154	actin polymerization or depolymerization	downregulated	0.00217427	23	ARPC2/ARPC4/CAPZB/CDC42EP1/CFL1/CORO1B/CORO7/COTL1/CTTN/DBNL/DIAPH3/FCHSD1/FLII/MICAL2/MYO1C/NAA80/PFN1/PRKCD/TMSB10/TWF2/VASP/WASH3P/WDR1
Cytoskeleton	GSEA	GO	GO:0098858	actin-based cell projection	downregulated	0.00716711	16	ACTC1/EPHB1/EZR/INPPL1/ITGA3/MSN/MYO1C/OXTR/PODXL/RAPGEF3/RHOC/SHTN1/SLC9A3R1/TWF2/VASP/WASH3P
Cytoskeleton	ORA	GO	GO:0042641	actomyosin	all_significant	0.00205022	33	ABLIM1/ACTN1/ACTN4/CDC42BPA/CNN2/CORO1B/DCTN4/FBLIM1/FERMT2/FHL3/FHOD1/FSCN1/GAS2L1/HDAC4/ILK/LURAP1/MYH9/MYL12B/MYL9/MYLK/MYO18A/PDLIM1/PDLIM2/PDLIM7/PXN/ROR1/SORBS1/TEK/TPM1/TPM3/TPM4/TRIP6/ZYX
Cytoskeleton	GSEA	GO	GO:0042641	actomyosin	downregulated	0.0181561	23	ACTN1/ACTN4/CNN2/CORO1B/FBLIM1/FHL3/FHOD1/FSCN1/GAS2L1/ILK/LURAP1/MYH9/MYL9/MYLK/MYO18A/PDLIM1/PDLIM7/PXN/SYNPO/TPM1/TPM3/TRIP6/ZYX
Cytoskeleton	GSEA	GO	GO:0005912	adherens junction	downregulated	0.018147	20	ACTB/AJUBA/ANXA2/CCDC85C/CDC42EP1/CDCA3/FLOT1/FRMD4A/KIFC3/LYN/MYH9/NECTIN2/NF2/OXTR/PDLIM1/PDLIM7/PPP1CA/STXBP6/TLN1/TNK2
Cytoskeleton	GSEA	GO	GO:0001667	ameboidal-type cell migration	downregulated	0.03607	36	AAMP/AKT1/ANLN/ANXA6/ARHGDIB/ATP5F1B/BCAR1/CALR/CAP1/CORO1B/CORO1C/DUSP10/EPHA2/ETS1/GIPC1/GPI/HSPB1/ILK/ITGA3/ITGA4/LOXL2/LPXN/MTA2/MYH9/PDLIM1/PFN1/PIK3CD/PKN3/PRKCA/PRR5L/PTPN23/PXN/RIC8A/SEMA7A/SLC8A1/WNT5A
Cytoskeleton	GSEA	GO	GO:0070161	anchoring junction	downregulated	6.14e-06	116	ACTB/ACTC1/ACTG1/ACTN1/ACTN4/ACTR3/ADGRE5/AJUBA/AKT1/ANXA2/ANXA6/ARF1/ARPC2/BAIAP2L2/BCAR1/BCAR3/CALR/CAP1/CAPN1/CAPN2/CAV1/CAV2/CCDC85C/CDC42EP1/CDCA3/CDH24/CFL1/CGNL1/CNN2/CORO1B/CORO1C/CSK/CSPG4/CTTN/DCAF6/DMD/DNM2/DSP/EHD3/EPHA2/EZR/FBLIM1/FBLN7/FHL3/FHOD1/FLII/FLNA/FLNC/FLOT1/FRMD4A/FSCN1/FZD2/GNB2/HSPB1/ILK/IQGAP3/ITGA1/ITGA3/ITGA4/ITGA5/KIF23/KIFC3/KIRREL3/LASP1/LPXN/LSR/LYN/MSN/MYADM/MYH9…
Cytoskeleton	GSEA	GO	GO:0009925	basal plasma membrane	downregulated	0.00716711	11	ANXA2/DSP/ENPP1/EZR/ITGA3/MSN/MYO1C/SLC16A3/SLC2A1/SLC7A1/TRPC4
Cytoskeleton	GSEA	GO	GO:0016323	basolateral plasma membrane	downregulated	0.0103064	10	ANXA2/DSP/ENPP1/EZR/ITGA3/MSN/SLC16A3/SLC2A1/SLC7A1/TRPC4
Cytoskeleton	GSEA	GO	GO:0022610	biological adhesion	downregulated	1.43e-05	91	AATF/ACTB/ACTG1/ACTN1/ACTN4/ADGRE5/AJUBA/AKT1/ANXA2/ARHGDIA/ARHGDIB/ARPC2/AXL/BCAR1/CAV1/CDC42EP1/CDH4/CLIC1/COL8A1/CORO1C/CSK/CTTN/DAPK3/DSP/DUSP10/EGFL7/EPHA2/EPHB1/ETS1/EZR/FBLIM1/FIBCD1/FIBP/FLNA/FLOT1/FXYD5/GCNT1/HLX/HSPB1/IL27RA/IL7R/ILK/INPPL1/ITGA1/ITGA3/ITGA4/KIF14/KIFC3/KIRREL3/LGALS1/LOXL2/LPXN/LYN/MSN/MYH9/MYL9/NECTIN2/NF2/PDLIM1/PODXL/POLDIP2/PPIA/PPP1CA/PPP2R1A/PRKCA/PRKCD/PTPN23/PT…
Cytoskeleton	GSEA	GO	GO:0022610	biological adhesion	upregulated	0.00791269	97	ACAN/ADAM10/ADD2/ADGRL1/AMIGO1/APOD/ARHGAP6/ASTN1/ATM/BCL2L11/BMP2/BMP6/CD34/CD36/CD74/CDH11/CDH6/CDON/CGREF1/CNTN1/COL14A1/COL15A1/CSTA/CXCL12/DDR2/DPT/ECM2/EGFL6/EGR3/EPB41L5/FBLN1/FBLN2/FBN1/FER/FLRT3/FOXC2/FYN/FZD4/GLDN/HAPLN3/ICAM1/IGFBP2/IL6ST/IL7/ITGAV/ITGB8/JAK2/JAK3/JAM3/KRT18/LAMA3/LAMC1/LAMC2/MBP/MEGF9/MFAP4/MTSS1/NFKBIZ/NID2/NPHP1/NR4A3/NTN4/OMD/PCDH18/PCDHB13/PCDHB14/PCDHB2/PCDHB7/PC…
Cytoskeleton	ORA	GO	GO:0005903	brush border	downregulated	0.000731568	20	ACTN1/ACTR3/ATP8B1/CAPZB/CLIC1/EZR/FLII/FLNA/GIPC1/GNA12/HSP90AB1/LCTL/MYH9/MYL12B/MYL6/MYO1C/RGS19/SLC26A6/SLC27A4/SLC9A3R1
Cytoskeleton	GSEA	GO	GO:0005903	brush border	downregulated	0.0130624	12	ACTN1/CAPZB/CLIC1/EZR/FLII/FLNA/GIPC1/LCTL/MYH9/MYL6/MYO1C/SLC9A3R1
Cytoskeleton	ORA	GO	GO:0045296	cadherin binding	downregulated	1.22e-07	81	AFDN/ALDOA/ANLN/ANXA2/ARFIP2/ARHGAP1/ATIC/CAPG/CAPZB/CC2D1A/CCNB2/CDC42EP1/CDH4/CIP2A/CKAP5/CLIC1/CNN2/CORO1B/CTTN/DBNL/DIAPH3/EEF1D/EHD4/EIF4H/ENO1/EPHA2/EZR/FLNA/FSCN1/FXYD5/GCN1/GIPC1/HSP90AB1/IQGAP1/KLC2/LARP1/LASP1/LRRC59/LYPLA2/MAPRE1/MARK2/MICALL1/MYH9/NOP56/NUDC/PAICS/PAK4/PCBP1/PDLIM1/PFKP/PFN1/PI4KA/PKM/PLCB3/PLIN3/PPME1/PPP1CA/PRDX1/PRDX6/PSMB6/PUF60/RAN/RANBP1/RANGAP1/RPS26/RUVBL1/SCY…
Cytoskeleton	GSEA	GO	GO:0045296	cadherin binding	downregulated	3.94e-08	66	ALDOA/ANLN/ANXA2/CAPG/CAPZB/CC2D1A/CCNB2/CDC42EP1/CDH24/CDH4/CIP2A/CLIC1/CNN2/CORO1B/CTTN/DBNL/DIAPH3/EHD4/EIF4H/ENO1/EPHA2/EZR/FLNA/FSCN1/FXYD5/GCN1/GIPC1/KLC2/LARP1/LASP1/LRRC59/LYPLA2/MICALL1/MYH9/NUDC/PDLIM1/PFKP/PFN1/PI4KA/PKM/PLCB3/PLIN3/PPME1/PPP1CA/PPP1R13L/PRDX6/PSMB6/PUF60/RAN/RANGAP1/RPS26/SCYL1/SH3GLB2/SHTN1/SLC9A3R2/STXBP6/TAGLN2/TLN1/TRPC4/TWF2/UBAP2/UNC45A/VASP/YKT6/YWHAE/YWHAZ
Cytoskeleton	GSEA	GO	GO:0007155	cell adhesion	downregulated	1.43e-05	91	AATF/ACTB/ACTG1/ACTN1/ACTN4/ADGRE5/AJUBA/AKT1/ANXA2/ARHGDIA/ARHGDIB/ARPC2/AXL/BCAR1/CAV1/CDC42EP1/CDH4/CLIC1/COL8A1/CORO1C/CSK/CTTN/DAPK3/DSP/DUSP10/EGFL7/EPHA2/EPHB1/ETS1/EZR/FBLIM1/FIBCD1/FIBP/FLNA/FLOT1/FXYD5/GCNT1/HLX/HSPB1/IL27RA/IL7R/ILK/INPPL1/ITGA1/ITGA3/ITGA4/KIF14/KIFC3/KIRREL3/LGALS1/LOXL2/LPXN/LYN/MSN/MYH9/MYL9/NECTIN2/NF2/PDLIM1/PODXL/POLDIP2/PPIA/PPP1CA/PPP2R1A/PRKCA/PRKCD/PTPN23/PT…
Cytoskeleton	GSEA	GO	GO:0007155	cell adhesion	upregulated	0.0103343	97	ACAN/ADAM10/ADD2/ADGRL1/AMIGO1/APOD/ARHGAP6/ASTN1/ATM/BCL2L11/BMP2/BMP6/CD34/CD36/CD74/CDH11/CDH6/CDON/CGREF1/CNTN1/COL14A1/COL15A1/CSTA/CXCL12/DDR2/DPT/ECM2/EGFL6/EGR3/EPB41L5/FBLN1/FBLN2/FBN1/FER/FLRT3/FOXC2/FYN/FZD4/GLDN/HAPLN3/ICAM1/IGFBP2/IL6ST/IL7/ITGAV/ITGB8/JAK2/JAK3/JAM3/KRT18/LAMA3/LAMC1/LAMC2/MBP/MEGF9/MFAP4/MTSS1/NFKBIZ/NID2/NPHP1/NR4A3/NTN4/OMD/PCDH18/PCDHB13/PCDHB14/PCDHB2/PCDHB7/PC…
Cytoskeleton	ORA	GO	GO:0050839	cell adhesion molecule binding	downregulated	4.67e-06	101	ACTN1/ACTN4/AFDN/ALDOA/ANLN/ANXA2/ARFIP2/ARHGAP1/ATIC/CALR/CAPG/CAPZB/CC2D1A/CCNB2/CDC42EP1/CDH4/CIP2A/CKAP5/CLIC1/CNN2/CORO1B/CTTN/DBNL/DIAPH3/DSP/EEF1D/EHD4/EIF4H/ENO1/EPHA2/EZR/FLNA/FSCN1/FXYD5/GCN1/GIPC1/HSP90AB1/ICAM3/ILK/IQGAP1/ITGA1/ITGA3/ITGA4/KIRREL3/KLC2/LARP1/LASP1/LRRC59/LYN/LYPLA2/MAPRE1/MARK2/MICALL1/MSN/MYH9/NECTIN2/NOP56/NRG1/NUDC/P4HB/PAICS/PAK4/PCBP1/PDLIM1/PFKP/PFN1/PI4KA/PKM/P…
Cytoskeleton	GSEA	GO	GO:0050839	cell adhesion molecule binding	downregulated	7.79e-05	75	ACTN1/ACTN4/ALDOA/ANLN/ANXA2/CALR/CAPZB/CC2D1A/CCNB2/CDC42EP1/CDH4/CLIC1/CNN2/CORO1B/CTTN/DBNL/DIAPH3/DSP/EHD4/ENO1/EPHA2/EZR/FLNA/FSCN1/FXYD5/GCN1/GIPC1/ILK/ITGA1/ITGA3/ITGA4/KIRREL3/KLC2/LASP1/LRRC59/LYN/LYPLA2/MSN/MYH9/NECTIN2/NRG1/NRXN2/NUDC/P4HB/PDLIM1/PFKP/PFN1/PI4KA/PKM/PLCB3/PLIN3/PPIA/PPME1/PPP1CA/PRDX6/PRKCA/PSMB6/PTPRF/PUF60/RAN/RANGAP1/RPS26/SEMA7A/SHTN1/SLC9A3R2/STXBP6/TAGLN2/THY1/TL…
Cytoskeleton	ORA	GO	GO:0005938	cell cortex	all_significant	0.0357073	80	ACTB/ACTN1/ACTN4/ACTR1A/ADD3/AKAP12/ANLN/ANXA2/ARFIP2/ARHGEF7/C2CD2L/CAP1/CAPN2/CAPZB/CAV1/CD302/CLTA/CORO1C/COTL1/CTSZ/CTTN/DBNL/DCTN1/DCTN4/ENO1/EPB41/EPS8/EXOC6/EXOC7/EXOC8/EZR/FCHSD1/FER/FERMT2/FLNA/FLOT1/FLOT2/FNBP1L/FSCN1/GIPC1/GNAI1/LAMC2/LASP1/MAPRE1/MELK/MKLN1/MLPH/MPP1/MYADM/MYH9/MYL12B/MYL9/MYO9B/NCL/NDFIP1/NF2/NRBP1/PARD3B/PFN1/PJVK/PKD2/PSEN1/PTK2B/PXN/RAC2/RAPGEF3/RHOA/RHOBTB3/RHOC/…
Cytoskeleton	GSEA	GO	GO:0005938	cell cortex	downregulated	0.00111098	38	ACTB/ACTN1/ACTN4/ANLN/ANXA2/CAP1/CAPN2/CAPZB/CAV1/CORO1C/COTL1/CRIP2/CTSZ/CTTN/DBNL/ENO1/EZR/FCHSD1/FLNA/FLOT1/FSCN1/GIPC1/LASP1/MELK/MLPH/MYH9/MYL9/NF2/PFN1/PXN/RAC2/RAPGEF3/RHOC/SAPCD2/SLC2A1/STXBP6/TRPC4/WDR1
Cytoskeleton	GSEA	GO	GO:0034329	cell junction assembly	downregulated	0.00042768	23	ACTB/ACTG1/ACTN1/AGRN/AJUBA/CAV1/CORO1C/CTTN/DAPK3/DBNL/EPHA2/EPHB1/KIRREL3/MYO1C/NRG1/OXTR/POLDIP2/PRKCA/RHOC/ROBO2/TLN1/TRIP6/WDR1
Cytoskeleton	GSEA	GO	GO:0034330	cell junction organization	downregulated	0.000400486	51	ACTB/ACTG1/ACTN1/AGRN/AJUBA/ALS2/ARF1/BDNF/CAV1/CDC20/CFL1/CORO1C/CSK/CTTN/DAPK3/DBNL/DOCK10/DSP/EPHA2/EPHB1/FLNA/FLOT1/FSCN1/ITGA3/KIFC3/KIRREL3/LRP8/LSR/MYO1C/NF2/NRG1/NRXN2/OXTR/PFN1/POLDIP2/PPFIA4/PRKCA/PTPN23/PTPRF/RHOC/ROBO2/SYNPO/TLN1/TRIP6/TUBA1A/TUBB/VCP/WDR1/WNT5A/YWHAZ/ZDHHC12
Cytoskeleton	ORA	GO	GO:0031252	cell leading edge	all_significant	0.00760553	121	ABLIM1/ACAP2/ACTB/ACTN1/ACTR3/AJUBA/AKT1/ALS2/AMPH/ANXA2/APBB1/APPL1/ARF1/ARFIP2/ARHGAP44/ARHGEF7/ARPC2/ARPC3/ASAP3/ATP6AP2/ATP7A/AVIL/BCAR1/CAPG/CAPZB/CDC42BPA/CFL1/CIB1/CLCN3/CLIP1/CORO1B/CORO1C/CSPG4/CTTN/DBNL/DDX3X/DGKZ/DIAPH1/DNM2/DPP9/EPB41L5/EPHA2/EPS8/EXOC8/EZR/FER/FERMT2/FGD4/FLOT1/FLOT2/FSCN1/GBF1/GIT1/IGF2BP1/ILK/INPPL1/INSR/IQGAP1/ITGA5/ITGAV/JMY/KIF18A/KLHL2/KNSTRN/LDB2/MCC/MKLN1/MTM…
Cytoskeleton	GSEA	GO	GO:0031252	cell leading edge	downregulated	0.0107021	61	ACTB/ACTC1/ACTN1/ACTR3/AJUBA/AKT1/ALS2/AMPH/ANXA2/ARF1/ARPC2/BCAR1/CAPG/CAPZB/CFL1/CORO1B/CORO1C/CSPG4/CTTN/DBNL/DGKZ/DNM2/DPP9/EPHA2/EZR/FLOT1/FSCN1/ILK/INPPL1/ITGA5/KCNH1/KIF18A/KNSTRN/MTMR14/MYH9/MYLK/MYO1C/NF2/NME1/P4HB/PARVB/PDLIM7/PLEK2/PLEKHO1/PODXL/PSD4/PXN/RAC2/RAPGEF3/RHOA/ROBO2/SHTN1/SLC9A3R1/STX4/THY1/TLN1/TPM1/TUBG1/TWF2/VASP/WASH3P
Cytoskeleton	GSEA	GO	GO:0016477	cell migration	downregulated	1.25e-05	101	AAMP/ACTG1/ACTN4/AJUBA/AKT1/ANLN/ANXA6/ARHGDIA/ARHGDIB/ATP5F1B/AXL/BAX/BCAR1/CAP1/CAV1/CNN2/CORO1B/CORO1C/CREB3/CSPG4/CTTN/DAPK3/DEPDC1B/DGKZ/DOCK10/DUSP10/EPHA2/EPHB1/ETS1/FAM83D/FLNA/FSCN1/GCNT1/GIPC1/GNAI2/GPC1/GPSM3/HRAS/HSPB1/IDH2/IL27RA/ILK/ITGA1/ITGA3/ITGA4/KIF14/KIRREL3/KNSTRN/LMNA/LOXL2/LPXN/LRP8/LYN/MSN/MTA2/MYH9/MYLK/MYO18A/MYO1C/NF2/NFATC2/NRG1/OXSR1/PDGFC/PDLIM1/PFN1/PIK3CD/PLEKHO1/P…
Cytoskeleton	GSEA	GO	GO:0016477	cell migration	upregulated	0.00528199	126	ABHD2/ADAM10/ADD2/AGO2/AKAP12/APOD/APOE/ARHGAP24/ARID5B/ARL13B/ASAP3/ASTN1/ATM/AUTS2/BAMBI/BMP2/BMPER/BMPR1A/C5/CAMK1D/CAPN7/CD34/CD74/CTSH/CXCL12/CXCL16/CXCL2/CXCL3/CYGB/CYP7B1/DCLK1/DCN/DDR2/EGR3/EPB41L5/EPS8/FER/FGF7/FLRT3/FLT1/FMNL2/FOXC2/FOXP1/FYN/FZD3/FZD4/GAB1/GOLPH3/HDAC4/HGF/HRH1/HTR2B/ICAM1/IGSF10/IL16/IL1R1/ITGAV/ITGB8/JAK2/JAM3/LAMA3/LAMC1/LAMC2/LDB2/LPAR1/LRRK2/MCC/MDM2/MEGF9/MITF/ND…
Cytoskeleton	GSEA	GO	GO:0048870	cell motility	downregulated	1.25e-05	106	AAMP/ACTB/ACTG1/ACTN4/AJUBA/AKT1/ANLN/ANXA6/ARHGDIA/ARHGDIB/ARPC2/ATP5F1B/AXL/BAX/BCAR1/CAP1/CAV1/CFL1/CNN2/CORO1B/CORO1C/CREB3/CSPG4/CTTN/DAPK3/DEPDC1B/DGKZ/DNAH5/DOCK10/DUSP10/EPHA2/EPHB1/ETS1/FAM83D/FLNA/FSCN1/GCNT1/GIPC1/GNAI2/GPC1/GPSM3/HRAS/HSPB1/IDH2/IL27RA/ILK/ITGA1/ITGA3/ITGA4/KIF14/KIRREL3/KNSTRN/LMNA/LOXL2/LPXN/LRP8/LYN/MSN/MTA2/MYH9/MYLK/MYO18A/MYO1C/NF2/NFATC2/NRG1/OXSR1/PDGFC/PDLIM1…
Cytoskeleton	GSEA	GO	GO:0031253	cell projection membrane	downregulated	0.014369	34	ARPC2/ATP8B1/CFL1/CORO1C/CSPG4/DMD/DNM2/EHD3/EPHA2/EZR/FSCN1/GNB1/GPI/ITGA3/ITGA5/KCNH1/MSN/MYO1C/NF2/NME1/PLEK2/PLEKHO1/PODXL/PSD4/RHOA/ROBO2/SLC26A6/SLC27A4/SLC9A3R1/STX4/THY1/TLN1/TPM1/VASP
Cytoskeleton	GSEA	GO	GO:0030030	cell projection organization	downregulated	0.0128216	121	ABCC4/ACTB/ACTR3/AGRN/AGT/AJUBA/AKT1/ALS2/ANAPC2/ANLN/ARF1/ARMC9/ARPC2/ATP6V0D1/ATP8B1/AURKA/BDNF/CAPG/CAPZB/CARM1/CAV1/CCDC61/CDC20/CDC42EP1/CDH4/CDK10/CDK16/CEP250/CFL1/CNTROB/CORO1B/CORO1C/CSPG4/CTSZ/CTTN/DBNL/DEF8/DHFR/DNAH5/DNM2/DOCK10/EHD3/EHD4/EPHA2/EPHB1/EPHB3/EZR/FARP1/FKBP1B/FLNA/FLOT1/FSCN1/FXYD5/GBF1/GORASP1/HRAS/HTT/ILK/INPPL1/ITGA1/ITGA3/ITGA4/KATNB1/KCTD17/KIF24/KIRREL3/LGALS1/LRP8…
Cytoskeleton	GSEA	GO	GO:0009986	cell surface	downregulated	0.0237835	56	AAMP/ABCC4/ANXA2/ATP5F1B/AXL/CALR/CAPN2/CSPG4/CTSZ/DMD/EGFL7/ENO1/ENPP1/ENTPD6/EPHA2/FLOT1/GFRA1/GOT2/GPC1/HLA-F/HMMR/IL27RA/IL7R/ITGA1/ITGA3/ITGA4/ITGA5/KCNH1/LGALS1/LRP8/MICA/MSN/MYO18A/NECTIN2/P4HB/PDGFC/PHB/PPFIA4/ROBO2/RTN2/RTN4RL1/SDC1/SDC3/SEMA7A/SLC4A3/STX4/THY1/TLN1/TNFSF4/TRPC4/TRPV2/TYRO3/ULBP2/ULBP3/VAMP5/WNT5A
Cytoskeleton	GSEA	GO	GO:0009986	cell surface	upregulated	0.017565	48	ABCA1/ADAM10/ADAMTS15/ASTN1/ATP6AP2/BMP2/C3/CD302/CD34/CD36/CLCN3/CLU/CRLF1/CXCL12/ENOX1/FZD1/FZD3/FZD4/GHR/GLDN/GPRC5B/ICAM1/IL13RA2/IL15RA/IL1R1/IL6ST/ITGAV/KRT18/LEPR/LIFR/LPAR1/MBP/PLA2R1/PLAT/PTGFRN/RGMA/ROR1/SCUBE3/SERPINE2/SFRP1/SLC1A3/SRPX/TEK/TGFBR2/TGFBR3/THBD/VCAM1/WNT2
Cytoskeleton	GSEA	GO	GO:0098609	cell-cell adhesion	downregulated	0.000535593	57	ACTB/ACTG1/AJUBA/AKT1/ANXA2/CAV1/CDC42EP1/CDH4/CLIC1/CSK/DSP/DUSP10/ETS1/EZR/FBLIM1/FIBP/FLNA/FLOT1/FXYD5/GCNT1/HLX/HSPB1/IL27RA/IL7R/ILK/ITGA4/KIFC3/KIRREL3/LGALS1/LYN/MSN/MYH9/MYL9/NECTIN2/NF2/PDLIM1/PODXL/PPIA/PPP1CA/PRKCA/PRKCD/PTPN23/PTPRF/RAC2/RIC8A/ROBO2/RUNX3/SART1/SELPLG/SHC1/SLC7A1/STK10/STXBP6/TLN1/TYRO3/UBASH3B/WNT5A
Cytoskeleton	ORA	GO	GO:0005911	cell-cell junction	downregulated	0.0070988	66	ACTB/ACTG1/ACTN1/ACTR3/AFDN/AJUBA/AKT1/ANXA2/CCDC85C/CDC42EP1/CDCA3/CNN2/CSK/DSP/EPHA2/FHOD1/FLNA/FLOT1/FLOT2/FRMD4A/FSCN1/ILK/IQGAP1/IQGAP3/ITGA5/KIFC3/KIRREL3/LSR/LYN/MYADM/MYH9/NECTIN2/NF2/OXTR/PAK4/PDLIM1/PDLIM2/PDLIM7/PDZD11/PLCG1/PODXL/POLDIP2/PPP1CA/PRKCD/PXN/RANGRF/RHOA/SAPCD2/SCN1B/SGSM3/SHROOM1/SLC2A1/SLC8A1/SYMPK/TBCD/TCHP/TJAP1/TLN1/TNK2/TRPC4/UBA1/VAMP5/VASP/WDR1/YWHAH/ZYX
Cytoskeleton	GSEA	GO	GO:0005911	cell-cell junction	downregulated	0.00112273	64	ACTB/ACTG1/ACTN1/ACTR3/AJUBA/AKT1/ANXA2/BAIAP2L2/CCDC85C/CDC42EP1/CDCA3/CDH24/CGNL1/CNN2/CSK/DSP/EPHA2/FHOD1/FLNA/FLOT1/FRMD4A/FSCN1/ILK/IQGAP3/ITGA5/KIFC3/KIRREL3/LSR/LYN/MYADM/MYH9/NECTIN2/NF2/NOTCH1/OXTR/PANX2/PDLIM1/PDLIM7/PODXL/POLDIP2/PPP1CA/PRKCD/PXN/RANGRF/RHOA/SAPCD2/SCN1B/SGSM3/SHROOM1/SLC2A1/SLC8A1/STXBP6/SYMPK/SYNPO/TCHP/TLN1/TNK2/TRPC4/UBA1/VAMP5/VASP/WDR1/WNK4/ZYX
Cytoskeleton	GSEA	GO	GO:0007043	cell-cell junction assembly	downregulated	0.0301947	10	ACTB/ACTG1/CAV1/EPHA2/LSR/MYO1C/PRKCA/RHOC/TLN1/WDR1
Cytoskeleton	GSEA	GO	GO:0045216	cell-cell junction organization	downregulated	0.0261443	15	ACTB/ACTG1/CAV1/CSK/DSP/EPHA2/FLNA/KIFC3/LSR/MYO1C/PRKCA/PTPN23/RHOC/TLN1/WDR1
Cytoskeleton	GSEA	GO	GO:0031589	cell-substrate adhesion	upregulated	0.0378653	31	APOD/ARHGAP6/BCL2L11/CD34/CD36/ECM2/EGFL6/EPB41L5/FBLN1/FBLN2/FER/FZD4/ITGAV/JAK2/JAM3/LAMC1/MEGF9/NID2/NTN4/PDPN/PREX1/PTK2B/SFRP1/SMAD3/SMAD6/SNED1/SORBS1/TEK/TNXB/TRPM7/VCAM1
Cytoskeleton	ORA	GO	GO:0030055	cell-substrate junction	downregulated	0.00204911	82	ACTB/ACTG1/ACTN1/ACTN4/ACTR3/ADGRE5/AJUBA/ANXA6/ARF1/ARPC2/ARPC3/BCAR1/BCAR3/CALR/CAP1/CAPN1/CAPN2/CAV1/CAV2/CDC42EP1/CFL1/CNN2/CORO1B/CORO1C/CSPG4/CTTN/DCAF6/DNM2/EPHA2/EZR/FBLIM1/FHL3/FLII/FLNA/FLNC/FLOT1/FLOT2/FZD2/GIT1/GNA12/GNB2/HSPB1/ILK/IQGAP1/ITGA1/ITGA3/ITGA4/ITGA5/KIF23/LASP1/LPXN/MAPRE1/MDC1/MSN/MYH9/NECTIN2/P4HB/PAK4/PARVB/PDLIM1/PDLIM7/PFN1/PI4KA/PPIA/PPIB/PRAG1/PXN/RAC2/RHOA/RHOG/SL…
Cytoskeleton	GSEA	GO	GO:0030055	cell-substrate junction	downregulated	8.42e-07	76	ACTB/ACTC1/ACTG1/ACTN1/ACTN4/ACTR3/ADGRE5/AJUBA/ANXA6/ARF1/ARPC2/BCAR1/BCAR3/CALR/CAP1/CAPN1/CAPN2/CAV1/CAV2/CDC42EP1/CFL1/CNN2/CORO1B/CORO1C/CSPG4/CTTN/DCAF6/DMD/DNM2/EHD3/EPHA2/EZR/FBLIM1/FBLN7/FHL3/FLII/FLNA/FLNC/FLOT1/FZD2/GNB2/HSPB1/ILK/ITGA1/ITGA3/ITGA4/ITGA5/KIF23/LASP1/LPXN/MSN/MYH9/NECTIN2/NFASC/P4HB/PARVB/PDLIM1/PDLIM7/PFN1/PI4KA/PPIA/PRAG1/PXN/RAC2/RHOA/RHOG/SLC9A3R2/TGFB1I1/THY1/TLN1/…
Cytoskeleton	GSEA	GO	GO:0007044	cell-substrate junction assembly	downregulated	0.00872411	9	ACTG1/ACTN1/AJUBA/CORO1C/CTTN/DAPK3/POLDIP2/TLN1/TRIP6
Cytoskeleton	GSEA	GO	GO:0150115	cell-substrate junction organization	downregulated	0.00953315	9	ACTG1/ACTN1/AJUBA/CORO1C/CTTN/DAPK3/POLDIP2/TLN1/TRIP6
Cytoskeleton	GSEA	GO	GO:0006935	chemotaxis	upregulated	0.0253093	43	ADAM10/B3GNT2/C5/CAMK1D/CD74/CXCL12/CXCL16/CXCL2/CXCL3/CYP7B1/EGR2/EGR3/ETV1/FER/FGF7/FLRT3/FLT1/FYN/FZD3/GAB1/HGF/IL16/ITGAV/JAM3/LAMA3/LAMC2/LPAR1/NFIB/PDGFD/PLD1/PLXNA4/PLXNB1/PREX1/PTK2B/SEMA3A/SEMA3C/SEMA6D/SLIT3/SMAD3/SMO/SOS1/THBS4/VCAM1
Cytoskeleton	ORA	GO	GO:0098862	cluster of actin-based cell projections	downregulated	0.00596617	23	ACTN1/ACTR3/ATP8B1/CAPZB/CLIC1/EZR/FLII/FLNA/GIPC1/GNA12/HSP90AB1/LCTL/MPP1/MYH9/MYL12B/MYL6/MYO1C/RGS19/RHOC/SLC26A6/SLC27A4/SLC9A3R1/TWF2
Cytoskeleton	GSEA	GO	GO:0098862	cluster of actin-based cell projections	downregulated	0.00395975	14	ACTN1/CAPZB/CLIC1/EZR/FLII/FLNA/GIPC1/LCTL/MYH9/MYL6/MYO1C/RHOC/SLC9A3R1/TWF2
Cytoskeleton	GSEA	GO	GO:0030199	collagen fibril organization	upregulated	0.0338255	5	ADAMTS3/COL14A1/FMOD/FOXC2/TNXB
Cytoskeleton	GSEA	GO	GO:0032963	collagen metabolic process	upregulated	0.0386285	6	ADAMTS3/CYGB/ERRFI1/MFAP4/MMP27/TNXB
Cytoskeleton	GSEA	GO	GO:0062023	collagen-containing extracellular matrix	downregulated	0.0329963	28	ADAM19/AGRN/AGT/ANXA11/ANXA2/ANXA6/CALR/COL10A1/COL7A1/COL8A1/CSPG4/CTSZ/EGFL7/FIBCD1/GPC1/HDGF/HNRNPM/INHBE/LGALS1/LOXL2/PKM/PLOD3/S100A4/SDC3/SEMA7A/TGFB1I1/WNT5A/WNT5B
Cytoskeleton	GSEA	GO	GO:0062023	collagen-containing extracellular matrix	upregulated	1.33e-06	45	A2M/ACAN/ADAMTS15/ADAMTS3/ANGPTL1/ANGPTL2/ANGPTL4/APOE/C17orf58/CDON/CLU/COL14A1/COL15A1/COL21A1/COL4A5/CTSH/CXCL12/DCN/EGFL6/FBLN1/FBLN2/FBN1/FMOD/ICAM1/IL7/KAZALD1/LAMA3/LAMC1/LAMC2/LTBP1/LTBP3/MFAP4/MGP/OGN/OMD/SERPINE2/SERPINF1/SERPING1/SFRP1/SOD3/SPON1/SRPX/THBS4/TNXB/WNT2
Cytoskeleton	ORA	GO	GO:0097517	contractile actin filament bundle	all_significant	0.00205022	29	ABLIM1/ACTN1/ACTN4/CNN2/CORO1B/DCTN4/FBLIM1/FERMT2/FHL3/FHOD1/FSCN1/GAS2L1/ILK/MYH9/MYL12B/MYL9/MYLK/PDLIM1/PDLIM2/PDLIM7/PXN/ROR1/SORBS1/TEK/TPM1/TPM3/TPM4/TRIP6/ZYX
Cytoskeleton	GSEA	GO	GO:0097517	contractile actin filament bundle	downregulated	0.0230474	21	ACTN1/ACTN4/CNN2/CORO1B/FBLIM1/FHL3/FHOD1/FSCN1/GAS2L1/ILK/MYH9/MYL9/MYLK/PDLIM1/PDLIM7/PXN/SYNPO/TPM1/TPM3/TRIP6/ZYX
Cytoskeleton	ORA	GO	GO:0043292	contractile fiber	downregulated	0.00596617	34	ACTG1/ACTN1/ACTN4/ALDOA/ARF1/CALM1/CALM3/CAPZB/CORO1C/DNAJB6/ENO1/FHL3/FKBP1B/FLNA/FLNC/HSPB1/ILK/JPH2/MYL12B/MYL9/PARVB/PDLIM1/PDLIM2/PDLIM7/RTN2/SLC2A1/SLC8A1/SQSTM1/STUB1/TPM1/TPM2/TPM3/TPM4/TWF2
Cytoskeleton	GSEA	GO	GO:0043292	contractile fiber	downregulated	0.00659297	33	ACTC1/ACTG1/ACTN1/ACTN4/ALDOA/ARF1/CALM3/CAPZB/CORO1C/DMD/DNAJB6/ENO1/FHL3/FKBP1B/FLNA/FLNC/HSPB1/ILK/JPH2/MYL9/PARVB/PDLIM1/PDLIM7/RTN2/SLC2A1/SLC8A1/SQSTM1/STUB1/SYNPO/TPM1/TPM2/TPM3/TWF2
Cytoskeleton	ORA	GO	GO:0030864	cortical actin cytoskeleton	downregulated	0.000471241	20	ACTN1/ACTN4/ANLN/CAP1/CAPN2/COTL1/CTTN/DBNL/FCHSD1/FLOT1/FLOT2/LASP1/MLPH/MYADM/MYH9/NF2/RAPGEF3/SHROOM1/SLC2A1/WDR1
Cytoskeleton	GSEA	GO	GO:0030864	cortical actin cytoskeleton	downregulated	0.000218962	17	ACTN1/ACTN4/ANLN/CAP1/CAPN2/COTL1/CTTN/DBNL/FCHSD1/FLOT1/LASP1/MLPH/MYH9/NF2/RAPGEF3/SLC2A1/WDR1
Cytoskeleton	ORA	GO	GO:0030863	cortical cytoskeleton	downregulated	8.86e-06	28	ACTB/ACTN1/ACTN4/ANLN/CAP1/CAPN2/CAPZB/COTL1/CTTN/DBNL/EZR/FCHSD1/FLNA/FLOT1/FLOT2/LASP1/MAPRE1/MLPH/MPP1/MYADM/MYH9/NF2/RAPGEF3/SHROOM1/SLC2A1/TPM4/TRPC4/WDR1
Cytoskeleton	GSEA	GO	GO:0030863	cortical cytoskeleton	downregulated	6.46e-05	22	ACTB/ACTN1/ACTN4/ANLN/CAP1/CAPN2/CAPZB/COTL1/CTTN/DBNL/EZR/FCHSD1/FLNA/FLOT1/LASP1/MLPH/MYH9/NF2/RAPGEF3/SLC2A1/TRPC4/WDR1
Cytoskeleton	ORA	GO	GO:0000910	cytokinesis	downregulated	0.00154923	39	ACTR3/ANLN/ANXA11/ARF1/AURKA/AURKB/BIN3/CALM1/CALM3/CENPA/CEP55/CHMP1A/CHMP2A/CHMP6/CKAP2/CNTROB/CUL7/DCTN3/E2F8/ESPL1/GIPC1/GIT1/INCENP/KIF14/KIF20A/KIF23/KIF4A/KLHDC8B/MYH9/MYO19/NUP62/PLK1/POLDIP2/PRC1/RAB35/RACGAP1/RHOA/RHOC/STMN1
Cytoskeleton	GSEA	GO	GO:0000910	cytokinesis	downregulated	0.00192906	29	ANLN/ANXA11/ARF1/AURKA/AURKB/CALM3/CENPA/CEP55/CHMP1A/CKAP2/CNTROB/DCTN3/E2F8/ESPL1/GIPC1/INCENP/KIF14/KIF20A/KIF23/KIF4A/MYH9/MYO19/NUP62/PLK1/POLDIP2/PRC1/RACGAP1/RHOC/STMN1
Cytoskeleton	ORA	GO	GO:0032506	cytokinetic process	downregulated	0.00549384	16	ANLN/ANXA11/ARF1/AURKB/BIN3/CEP55/CHMP1A/CHMP2A/CHMP6/CNTROB/KIF20A/KLHDC8B/MYH9/NUP62/RACGAP1/RHOA
Cytoskeleton	GSEA	GO	GO:0005881	cytoplasmic microtubule	downregulated	0.009187	11	GTSE1/KIF18A/KIF18B/KIF2C/REEP4/TMEM214/TUBA1A/TUBA1B/TUBA1C/TUBG1/TUBGCP2
Cytoskeleton	ORA	GO	GO:0003774	cytoskeletal motor activity	downregulated	0.0145506	21	DNAH5/DYNLRB1/KIF14/KIF18A/KIF18B/KIF1C/KIF20A/KIF22/KIF23/KIF24/KIF2C/KIF4A/KIF6/KIF7/KIFC1/KIFC3/MYH9/MYL6/MYO19/MYO1C/MYO9B
Cytoskeleton	GSEA	GO	GO:0003774	cytoskeletal motor activity	downregulated	0.00641802	26	ACTC1/CENPE/DNAH10/DNAH5/KIF11/KIF14/KIF15/KIF18A/KIF18B/KIF1C/KIF20A/KIF22/KIF23/KIF24/KIF2C/KIF4A/KIF6/KIF7/KIFC1/KIFC2/KIFC3/MYH9/MYL6/MYO19/MYO1C/MYO9B
Cytoskeleton	GSEA	GO	GO:0008092	cytoskeletal protein binding	downregulated	1.16e-06	118	AATF/ACTB/ACTC1/ACTN1/ACTN4/AJUBA/ALDOA/ALDOC/ANLN/ANXA2/ANXA6/ARPC2/ARPC4/AXL/BIRC5/CALM3/CAP1/CAP2/CAPN2/CAPZB/CCDC61/CFL1/CNN2/CORO1B/CORO1C/CORO7/COTL1/CTTN/DBNL/DCLK2/DIAPH3/DLGAP5/EML2/EZR/FAM83D/FBLIM1/FHL3/FLII/FLNA/FLNC/FSCN1/FXYD5/GAPDH/GAS2L1/GIPC1/GLI1/GNB1/GTSE1/INF2/INPPL1/IQGAP3/KIF14/KIF18A/KIF18B/KIF1C/KIF20A/KIF22/KIF23/KIF2C/KIF4A/KIF6/KIFC1/KIFC3/KLC2/KNSTRN/LASP1/LRP8/LYN/MAP…
Cytoskeleton	GSEA	GO	GO:0007010	cytoskeleton organization	upregulated	0.0397779	129	ABLIM1/ABRAXAS1/ADD2/ADD3/AFAP1/AKAP11/ANK2/ANKRD1/APOE/ARFIP1/ARHGAP12/ARHGAP28/ARHGAP44/ARHGAP6/ASAP3/ATF5/AUTS2/AVIL/BBS4/BCL2/BRSK1/BRWD1/C9orf72/CCDC170/CCDC69/CCL2/CDC42EP4/CEP120/CEP126/CFAP44/CFAP69/CHEK2/CLIP1/CNTLN/CORO2B/CXCL12/DES/DNAAF2/DNAL1/DPYSL2/DYRK1A/EHBP1/ELN/EPB41/EPB41L5/EPS8/FER/FGD4/FGF13/FGF7/FMNL2/GAB1/GAS7/GCC2/GNAI1/GSK3B/HDGFL3/ICAM1/JAK2/JAM3/JMY/KATNAL2/KIF3A/KIZ/KL…
Cytoskeleton	ORA	GO	GO:0061640	cytoskeleton-dependent cytokinesis	downregulated	0.000585163	28	ACTR3/ANLN/ARF1/AURKB/BIN3/CENPA/CEP55/CHMP1A/CHMP2A/CHMP6/CKAP2/CNTROB/CUL7/DCTN3/ESPL1/INCENP/KIF20A/KIF23/KIF4A/KLHDC8B/NUP62/PLK1/POLDIP2/RAB35/RACGAP1/RHOA/RHOC/STMN1
Cytoskeleton	GSEA	GO	GO:0061640	cytoskeleton-dependent cytokinesis	downregulated	0.00495755	22	ACTR3/ANLN/ARF1/AURKB/CENPA/CEP55/CHMP1A/CKAP2/CNTROB/DCTN3/ESPL1/INCENP/KIF20A/KIF23/KIF4A/NUP62/PLK1/POLDIP2/RACGAP1/RHOA/RHOC/STMN1
Cytoskeleton	GSEA	GO	GO:0050673	epithelial cell proliferation	upregulated	0.0200169	33	APOE/BMP2/BMP6/BMPER/CD34/CDKN1C/CXCL12/CYP7B1/EGR3/ERRFI1/FGF7/FLT1/HGF/IFT80/LAMC1/MCC/MTSS1/NFIB/NR4A3/PPARG/RICTOR/SERPINF1/SFRP1/SMAD3/STAT3/TBX1/TCF7L2/TEK/TGFBR3/THBS4/TNFAIP3/WNT2/ZFP36
Cytoskeleton	GSEA	GO	GO:0030312	external encapsulating structure	upregulated	9.05e-08	56	A2M/ACAN/ADAMTS15/ADAMTS3/ALPL/ANGPTL1/ANGPTL2/ANGPTL4/APOE/BMPER/C17orf58/CDON/CHI3L1/CLU/COL14A1/COL15A1/COL21A1/COL4A5/CTSH/CXCL12/DCN/ECM2/EGFL6/FBLN1/FBLN2/FBN1/FLRT3/FMOD/ICAM1/IL7/KAZALD1/LAMA3/LAMC1/LAMC2/LRRC17/LTBP1/LTBP3/MFAP4/MGP/MMP27/OGN/OLFML2A/OMD/PTX3/SERPINE2/SERPINF1/SERPING1/SFRP1/SOD3/SPON1/SRPX/TGFBR3/THBS4/TNXB/TRIL/WNT2
Cytoskeleton	GSEA	GO	GO:0045229	external encapsulating structure organization	upregulated	0.0386285	25	ADAM10/ADAMTS15/ADAMTS3/BMP2/COL14A1/COL15A1/COL4A5/DDR2/ECM2/EGFL6/FBLN1/FBLN2/FMOD/FOXC2/KAZALD1/LAMC1/LTBP3/MFAP4/MMP27/OLFML2A/PDPN/PTX3/SLC39A8/SMAD3/TNXB
Cytoskeleton	GSEA	GO	GO:0009897	external side of plasma membrane	upregulated	0.0318559	28	ABCA1/ASTN1/ATP6AP2/CD302/CD34/CD36/CD74/CLCN3/CRLF1/CUBN/CXCL12/ENOX1/FCGRT/GHR/ICAM1/IL13RA2/IL1R1/IL6ST/ITGAV/KRT18/LEPR/LIFR/SERPINE2/TGFBR2/TGFBR3/THBD/VCAM1/WNT2
Cytoskeleton	GSEA	GO	GO:0031012	extracellular matrix	upregulated	9.05e-08	56	A2M/ACAN/ADAMTS15/ADAMTS3/ALPL/ANGPTL1/ANGPTL2/ANGPTL4/APOE/BMPER/C17orf58/CDON/CHI3L1/CLU/COL14A1/COL15A1/COL21A1/COL4A5/CTSH/CXCL12/DCN/ECM2/EGFL6/FBLN1/FBLN2/FBN1/FLRT3/FMOD/ICAM1/IL7/KAZALD1/LAMA3/LAMC1/LAMC2/LRRC17/LTBP1/LTBP3/MFAP4/MGP/MMP27/OGN/OLFML2A/OMD/PTX3/SERPINE2/SERPINF1/SERPING1/SFRP1/SOD3/SPON1/SRPX/TGFBR3/THBS4/TNXB/TRIL/WNT2
Cytoskeleton	GSEA	GO	GO:0030198	extracellular matrix organization	upregulated	0.0386285	25	ADAM10/ADAMTS15/ADAMTS3/BMP2/COL14A1/COL15A1/COL4A5/DDR2/ECM2/EGFL6/FBLN1/FBLN2/FMOD/FOXC2/KAZALD1/LAMC1/LTBP3/MFAP4/MMP27/OLFML2A/PDPN/PTX3/SLC39A8/SMAD3/TNXB
Cytoskeleton	GSEA	GO	GO:0005201	extracellular matrix structural constituent	upregulated	0.000389221	21	ACAN/CHI3L1/COL14A1/COL15A1/COL21A1/COL4A5/DCN/FBLN1/FBLN2/FBN1/FMOD/LAMA3/LAMC1/LAMC2/LTBP1/MFAP4/MGP/OGN/SPON1/SRPX/TNXB
Cytoskeleton	GSEA	GO	GO:0043062	extracellular structure organization	upregulated	0.0386285	25	ADAM10/ADAMTS15/ADAMTS3/BMP2/COL14A1/COL15A1/COL4A5/DDR2/ECM2/EGFL6/FBLN1/FBLN2/FMOD/FOXC2/KAZALD1/LAMC1/LTBP3/MFAP4/MMP27/OLFML2A/PDPN/PTX3/SLC39A8/SMAD3/TNXB
Cytoskeleton	GSEA	GO	GO:0010761	fibroblast migration	downregulated	0.0246492	6	AKT1/CORO1C/ILK/PDLIM1/PRR5L/SLC8A1
Cytoskeleton	ORA	GO	GO:0031941	filamentous actin	downregulated	0.0146305	9	ACTG1/ARPC3/MICAL2/MYO1C/PDLIM1/PDLIM2/PDLIM7/SMTN/SPECC1
Cytoskeleton	GSEA	GO	GO:0030175	filopodium	downregulated	0.00716711	14	ACTC1/EPHB1/EZR/INPPL1/ITGA3/MSN/NF2/PODXL/RAPGEF3/SHTN1/SLC9A3R1/TWF2/VASP/WASH3P
Cytoskeleton	ORA	GO	GO:0005925	focal adhesion	downregulated	0.00163199	82	ACTB/ACTG1/ACTN1/ACTN4/ACTR3/ADGRE5/AJUBA/ANXA6/ARF1/ARPC2/ARPC3/BCAR1/BCAR3/CALR/CAP1/CAPN1/CAPN2/CAV1/CAV2/CDC42EP1/CFL1/CNN2/CORO1B/CORO1C/CSPG4/CTTN/DCAF6/DNM2/EPHA2/EZR/FBLIM1/FHL3/FLII/FLNA/FLNC/FLOT1/FLOT2/FZD2/GIT1/GNA12/GNB2/HSPB1/ILK/IQGAP1/ITGA1/ITGA3/ITGA4/ITGA5/KIF23/LASP1/LPXN/MAPRE1/MDC1/MSN/MYH9/NECTIN2/P4HB/PAK4/PARVB/PDLIM1/PDLIM7/PFN1/PI4KA/PPIA/PPIB/PRAG1/PXN/RAC2/RHOA/RHOG/SL…
Cytoskeleton	GSEA	GO	GO:0005925	focal adhesion	downregulated	1.1e-06	75	ACTB/ACTC1/ACTG1/ACTN1/ACTN4/ACTR3/ADGRE5/AJUBA/ANXA6/ARF1/ARPC2/BCAR1/BCAR3/CALR/CAP1/CAPN1/CAPN2/CAV1/CAV2/CDC42EP1/CFL1/CNN2/CORO1B/CORO1C/CSPG4/CTTN/DCAF6/DNM2/EHD3/EPHA2/EZR/FBLIM1/FBLN7/FHL3/FLII/FLNA/FLNC/FLOT1/FZD2/GNB2/HSPB1/ILK/ITGA1/ITGA3/ITGA4/ITGA5/KIF23/LASP1/LPXN/MSN/MYH9/NECTIN2/NFASC/P4HB/PARVB/PDLIM1/PDLIM7/PFN1/PI4KA/PPIA/PRAG1/PXN/RAC2/RHOA/RHOG/SLC9A3R2/TGFB1I1/THY1/TLN1/TPM4…
Cytoskeleton	GSEA	GO	GO:0048041	focal adhesion assembly	downregulated	0.0301947	8	ACTG1/ACTN1/AJUBA/CORO1C/CTTN/DAPK3/POLDIP2/TRIP6
Cytoskeleton	GSEA	GO	GO:0005539	glycosaminoglycan binding	upregulated	0.0044168	26	ACAN/ADAMTS15/ADAMTS3/APOE/CFH/DCN/ECM2/EVA1C/FBN1/FGF7/HAPLN3/LAMC2/LIPC/LXN/NOD1/PCOLCE2/PODXL2/RSPO3/SERPINE2/SFRP1/SLIT3/SOD3/TGFBR2/TGFBR3/THBS4/TNXB
Cytoskeleton	ORA	GO	GO:0004386	helicase activity	downregulated	0.0337393	36	CHD4/DDX19B/DDX23/DDX27/DDX31/DDX39A/DDX41/DDX46/DDX54/DHX16/DHX34/DHX37/DHX38/ERCC2/GTF2F2/IGHMBP2/MCM2/MCM3/MCM4/MCM5/MCM7/MOV10/POLQ/RAD51/RAD54L/RAD54L2/RECQL4/RTEL1/RUVBL1/RUVBL2/SKIV2L/SMARCA4/SMARCAL1/SNRNP200/TTF2/XRCC6
Cytoskeleton	GSEA	GO	GO:0004386	helicase activity	downregulated	0.0298552	41	BRIP1/CHD1L/CHD4/CHTF18/DDX11/DDX19B/DDX23/DDX27/DDX31/DDX39A/DDX41/DDX46/DDX54/DHX16/DHX34/DHX37/DHX38/EIF4A1/ERCC2/ERCC6L/GTF2F2/IGHMBP2/MCM2/MCM3/MCM4/MCM5/MCM7/MOV10/PIF1/POLQ/RAD51/RAD54L/RAD54L2/RECQL4/RFC2/RTEL1/RUVBL2/SMARCA4/SNRNP200/TTF2/XRCC6
Cytoskeleton	GSEA	GO	GO:0008201	heparin binding	upregulated	0.00024685	20	ADAMTS15/ADAMTS3/APOE/CFH/ECM2/EVA1C/FBN1/FGF7/LAMC2/LIPC/LXN/PCOLCE2/RSPO3/SERPINE2/SFRP1/SLIT3/SOD3/TGFBR3/THBS4/TNXB
Cytoskeleton	ORA	GO	GO:0034109	homotypic cell-cell adhesion	downregulated	0.0408369	18	ACTB/ACTG1/CLIC1/DSP/FIBP/FLNA/HSPB1/ILK/LGALS1/LYN/MYH9/MYL9/PPIA/PRKCA/PRKCD/TLN1/TYRO3/UBASH3B
Cytoskeleton	GSEA	GO	GO:0034109	homotypic cell-cell adhesion	downregulated	0.00367081	17	ACTB/ACTG1/CLIC1/DSP/FIBP/FLNA/HSPB1/ILK/LGALS1/LYN/MYH9/PPIA/PRKCA/PRKCD/TLN1/TYRO3/UBASH3B
Cytoskeleton	GSEA	GO	GO:0005887	integral component of plasma membrane	upregulated	0.017565	87	ABCA1/ADCY1/ADGRL1/ANKH/BMP2/C5/CACNA1G/CD34/CD36/CDON/CLCN3/CLCN4/DCLK1/DDR2/EDNRA/EPS8/FLRT3/FLT1/FZD4/GHR/GPRC5A/HTR2A/HTR2B/ICAM1/IFNAR1/IFNGR1/IL18R1/IL1R1/IL6ST/ITGAV/ITGB8/JAM3/KCND2/KCNJ2/KCNK15/KCNS2/LIFR/LMBR1/LPAR1/MMD/NPR3/OLFM2/P2RX7/PCDH18/PCDHB13/PCDHB14/PCDHB2/PCDHB7/PCDHGA5/PCDHGB2/PDPN/PHEX/PLPP3/PLXNA4/PLXNB1/PODXL2/PTGER2/PTGFR/PTH1R/PTK2B/ROR1/SAMD8/SEMA3A/SEMA3C/SEMA6D/SLC12…
Cytoskeleton	GSEA	GO	GO:0005178	integrin binding	downregulated	0.00605363	11	ACTN1/ACTN4/ILK/ITGA3/LYN/MYH9/NRG1/PPIA/PRKCA/SEMA7A/TLN1
Cytoskeleton	GSEA	GO	GO:0031226	intrinsic component of plasma membrane	upregulated	0.00977495	120	ABCA1/ABHD17B/ACKR4/ADAM22/ADCY1/ADGRD1/ADGRL1/ANKH/ATP11A/BIRC2/BMP2/BOC/C5/CACNA1G/CD34/CD36/CDON/CLCN3/CLCN4/CLCN5/CNTN1/DCLK1/DDR2/EDNRA/EPS8/FLRT3/FLT1/FRS2/FZD4/GABRB3/GAS1/GGT5/GHR/GPRC5A/HRH1/HTR2A/HTR2B/ICAM1/IFNAR1/IFNGR1/IL18R1/IL1R1/IL6ST/ITGA8/ITGAV/ITGB8/JAG1/JAM3/KCND2/KCNJ15/KCNJ2/KCNK15/KCNS2/LIFR/LMBR1/LPAR1/LY96/MELTF/MMD/MTSS1/NOD1/NPR3/OLFM2/P2RX7/PALM/PCDH18/PCDH7/PCDHB13/PC…
Cytoskeleton	ORA	GO	GO:0030027	lamellipodium	all_significant	0.0416329	67	ABLIM1/ACTB/ACTR3/AJUBA/AKT1/ALS2/APBB1/ARHGEF7/ARPC2/ARPC3/AVIL/BCAR1/CAPG/CAPZB/CDC42BPA/CFL1/CIB1/CORO1B/CORO1C/CSPG4/CTTN/DBNL/DDX3X/DGKZ/DNM2/EPHA2/FER/FERMT2/FGD4/FLOT1/FLOT2/FSCN1/GIT1/IGF2BP1/ILK/INPPL1/ITGAV/KLHL2/MCC/MYLK/NF2/NRBP1/P4HB/PARVB/PDPN/PIEZO1/PIK3CA/PKD2/PLCG1/PLEK2/PODXL/PTK2B/PXN/RAC2/RAPGEF3/RAPH1/RHOA/SHTN1/STMN2/STX4/SWAP70/SYNE2/TWF2/VASP/WASF1/WASH3P/WASL
Cytoskeleton	GSEA	GO	GO:0030027	lamellipodium	downregulated	0.00656741	36	ACTB/ACTC1/AJUBA/AKT1/ALS2/ARPC2/BCAR1/CAPG/CAPZB/CFL1/CORO1B/CORO1C/CSPG4/CTTN/DBNL/DGKZ/DNM2/EPHA2/FLOT1/FSCN1/ILK/INPPL1/MYLK/NF2/P4HB/PARVB/PLEK2/PODXL/PXN/RAC2/RAPGEF3/SHTN1/STX4/TWF2/VASP/WASH3P
Cytoskeleton	GSEA	GO	GO:0031256	leading edge membrane	downregulated	0.0164839	17	AMPH/CFL1/CORO1C/CSPG4/EPHA2/EZR/KCNH1/MYO1C/NF2/NME1/PLEK2/PLEKHO1/ROBO2/STX4/TLN1/TPM1/VASP
Cytoskeleton	GSEA	GO	GO:0051674	localization of cell	downregulated	1.25e-05	106	AAMP/ACTB/ACTG1/ACTN4/AJUBA/AKT1/ANLN/ANXA6/ARHGDIA/ARHGDIB/ARPC2/ATP5F1B/AXL/BAX/BCAR1/CAP1/CAV1/CFL1/CNN2/CORO1B/CORO1C/CREB3/CSPG4/CTTN/DAPK3/DEPDC1B/DGKZ/DNAH5/DOCK10/DUSP10/EPHA2/EPHB1/ETS1/FAM83D/FLNA/FSCN1/GCNT1/GIPC1/GNAI2/GPC1/GPSM3/HRAS/HSPB1/IDH2/IL27RA/ILK/ITGA1/ITGA3/ITGA4/KIF14/KIRREL3/KNSTRN/LMNA/LOXL2/LPXN/LRP8/LYN/MSN/MTA2/MYH9/MYLK/MYO18A/MYO1C/NF2/NFATC2/NRG1/OXSR1/PDGFC/PDLIM1…
Cytoskeleton	GSEA	GO	GO:0098857	membrane microdomain	downregulated	0.0130624	38	ANXA2/CAPN2/CAV1/CAV2/CAVIN1/CLN6/CORO1C/CSK/DAPK3/DMD/EPHB1/EZR/FLOT1/GNAI2/GPC1/HK1/ITGA1/KIF18A/LAMTOR1/LAMTOR4/LRP8/LY6K/LYN/MYO1C/PGK1/PODXL/RANGRF/RGS19/RTN4RL1/SELPLG/SLC2A1/SLC9A3R1/STOML2/THY1/TRPC4/TUBA1A/TUBA1B/TUBB
Cytoskeleton	GSEA	GO	GO:0045121	membrane raft	downregulated	0.0130624	38	ANXA2/CAPN2/CAV1/CAV2/CAVIN1/CLN6/CORO1C/CSK/DAPK3/DMD/EPHB1/EZR/FLOT1/GNAI2/GPC1/HK1/ITGA1/KIF18A/LAMTOR1/LAMTOR4/LRP8/LY6K/LYN/MYO1C/PGK1/PODXL/RANGRF/RGS19/RTN4RL1/SELPLG/SLC2A1/SLC9A3R1/STOML2/THY1/TRPC4/TUBA1A/TUBA1B/TUBB
Cytoskeleton	ORA	GO	GO:0005874	microtubule	downregulated	0.000330882	76	AURKA/AURKB/BIRC5/CALM1/CALM3/CCT3/CCT5/CCT7/CEP170B/CKAP2/CKAP5/DCTN1/DCTN2/DCTN3/DNAH5/DNM2/DPP9/DYNLRB1/EML2/FIGN/GAS2L1/GSK3A/GTSE1/INCENP/IQGAP1/KATNB1/KIF14/KIF18A/KIF18B/KIF1C/KIF20A/KIF22/KIF23/KIF24/KIF2C/KIF4A/KIF6/KIF7/KIFC1/KIFC3/KLC2/KNSTRN/MAP1A/MAP3K11/MAP4/MAPRE1/NEK2/NUDC/ODF2/PLK1/PRC1/PSRC1/RACGAP1/RASSF1/REEP4/SHROOM1/SHTN1/SKA1/SKA2/SKA3/SLC8A1/SPAG5/STMN1/TBCB/TBCD/TMEM214/T…
Cytoskeleton	GSEA	GO	GO:0005874	microtubule	downregulated	7.6e-05	77	AURKA/AURKB/BIRC5/CALM1/CALM3/CCT3/CCT7/CENPE/CEP170B/CKAP2/DCTN1/DCTN3/DNAH5/DNM2/DPP9/EML2/FIGN/GAS2L1/GTSE1/INCENP/IQGAP1/KATNB1/KIF11/KIF14/KIF15/KIF18A/KIF18B/KIF1C/KIF20A/KIF22/KIF23/KIF24/KIF2C/KIF4A/KIF6/KIF7/KIFC1/KIFC2/KIFC3/KLC2/KNSTRN/MAP1A/MAP3K11/MAP4/NEK2/NUDC/NUSAP1/ODF2/PLK1/PRC1/PSRC1/RACGAP1/RASSF1/REEP4/SHROOM1/SHTN1/SKA1/SKA2/SKA3/SLC8A1/SPAG5/STMN1/TBCB/TBCD/TMEM214/TPGS2/TP…
Cytoskeleton	ORA	GO	GO:0005875	microtubule associated complex	downregulated	0.000134175	34	ACTR1A/ACTR1B/AURKA/AURKB/BIRC5/CDCA8/DCTN1/DCTN2/DCTN3/DNAH5/DYNLRB1/EML2/INCENP/KATNB1/KIF14/KIF18A/KIF18B/KIF1C/KIF20A/KIF22/KIF23/KIF2C/KIF6/KIF7/KIFC1/KIFC3/KLC2/LRP8/MAP1A/MAP4/PEA15/PXN/SHTN1/YWHAE
Cytoskeleton	GSEA	GO	GO:0005875	microtubule associated complex	downregulated	0.000218962	37	ACTC1/ACTR1A/ACTR1B/AURKA/AURKB/BIRC5/CDCA8/DCTN1/DCTN3/DNAH5/EML2/INCENP/KATNB1/KIF11/KIF14/KIF15/KIF18A/KIF18B/KIF1C/KIF20A/KIF22/KIF23/KIF2C/KIF6/KIF7/KIFC1/KIFC2/KIFC3/KLC2/LRP8/MAP1A/MAP4/PEA15/PXN/SHTN1/SPTBN5/YWHAE
Cytoskeleton	ORA	GO	GO:0008017	microtubule binding	downregulated	0.0331864	49	BIRC5/CCDC61/CKAP5/DCLK2/DCTN1/DLGAP5/DNM2/EML2/EZR/FAM83D/GAPDH/GAS2L1/GLI1/GTSE1/KATNB1/KIF14/KIF18A/KIF18B/KIF1C/KIF20A/KIF22/KIF23/KIF24/KIF2C/KIF4A/KIF6/KIF7/KIFC1/KIFC3/KNSTRN/MAP1A/MAP4/MAPRE1/OGG1/PEX14/PLK1/PRC1/PSRC1/RACGAP1/RAE1/REEP4/SKA1/SKA2/SPAG5/SPC24/SUN2/TPX2/TUBGCP2/UXT
Cytoskeleton	GSEA	GO	GO:0008017	microtubule binding	downregulated	0.0275491	44	BIRC5/CCDC61/CENPF/DCLK2/DLGAP5/DNM2/EML2/EZR/FAM83D/GAPDH/GAS2L1/GLI1/GTSE1/KATNB1/KIF14/KIF15/KIF18A/KIF18B/KIF1C/KIF20A/KIF22/KIF23/KIF24/KIF2C/KIF4A/KIF6/KIFC1/KIFC3/KNSTRN/LZTS1/MAP4/OGG1/PEX14/PLK1/PRC1/PSRC1/RACGAP1/REEP4/SKA1/SPAG5/SPC24/SUN2/TPX2/TUBGCP2
Cytoskeleton	ORA	GO	GO:0000226	microtubule cytoskeleton organization	downregulated	0.000513354	106	AUNIP/AURKA/AURKB/CCDC61/CCNB1/CCNB2/CCNF/CDC20/CDK2/CENPA/CEP250/CFL1/CHMP1A/CHMP2A/CIB1/CKAP2/CKAP5/CNTROB/CUL7/DCLK2/DCTN1/DCTN2/DLGAP5/DNAH5/E2F4/EML2/ESPL1/EZR/FIGN/FLNA/GAPDH/GAS2L1/GIT1/HDAC3/HTT/INCENP/KATNB1/KIF18A/KIF18B/KIF20A/KIF23/KIF24/KIF2C/KIF4A/KIFC1/KNSTRN/KPNB1/LMNA/MAD2L1/MAP1A/MAP4/MAP7D1/MAPRE1/MARK2/MYBL2/MYH9/NEK2/NSFL1C/NTMT1/NUDC/NUF2/NUP62/ODF2/PARP3/PEX14/PLK1/POLDIP2/…
Cytoskeleton	GSEA	GO	GO:0000226	microtubule cytoskeleton organization	downregulated	7.95e-05	106	AUNIP/AURKA/AURKB/CCDC61/CCNB1/CCNB2/CCNF/CDC20/CDK2/CENPA/CENPE/CEP250/CFL1/CHMP1A/CKAP2/CNTROB/CUL7/DCLK2/DCTN1/DLGAP5/DNAH5/EML2/ESPL1/EZR/FIGN/FLNA/GAPDH/GAS2L1/GIT1/HTT/INCENP/KATNB1/KIF11/KIF15/KIF18A/KIF18B/KIF20A/KIF23/KIF24/KIF2C/KIF4A/KIFC1/KIFC2/KNSTRN/KPNB1/LMNA/MAD2L1/MAP1A/MAP4/MAP7D1/MET/MYBL2/MYH9/NDC80/NEK2/NSFL1C/NTMT1/NUDC/NUF2/NUP62/NUSAP1/ODF2/PARP3/PEX14/PLK1/PLK4/POLDIP2/PR…
Cytoskeleton	ORA	GO	GO:0003777	microtubule motor activity	downregulated	0.0331864	16	DNAH5/DYNLRB1/KIF14/KIF18A/KIF18B/KIF1C/KIF20A/KIF22/KIF23/KIF24/KIF2C/KIF4A/KIF6/KIF7/KIFC1/KIFC3
Cytoskeleton	ORA	GO	GO:0035371	microtubule plus-end	downregulated	0.0377824	8	CKAP5/DCTN1/GAS2L1/KIF18B/KIF2C/KNSTRN/MAPRE1/SPAG5
Cytoskeleton	GSEA	GO	GO:0007017	microtubule-based process	downregulated	0.00155945	77	AUNIP/AURKA/AURKB/CCDC61/CCNB1/CCNB2/CCNF/CDC20/CENPA/CEP250/CFL1/CHMP1A/CNTROB/COPG1/DCLK2/DLGAP5/DNAH5/EML2/ESPL1/EZR/FIGN/FLNA/GAPDH/GTSE1/HSPB1/INCENP/KIF18A/KIF18B/KIF1C/KIF20A/KIF22/KIF23/KIF2C/KIF4A/KIF6/KIFC1/KIFC3/KNSTRN/LMNA/MYBL2/MYH9/NEK2/NTMT1/NUDC/NUF2/NUP62/PEX14/PLK1/POLDIP2/PRC1/PSRC1/PTPA/RACGAP1/RANGRF/SAPCD2/SGO1/SKA1/SKA3/SLC9A3R1/SPAG5/SSNA1/STMN1/SUN2/TACC3/TPX2/TTK/TUBA1A/…
Cytoskeleton	ORA	GO	GO:0030496	midbody	downregulated	0.00561598	41	ANKRD54/ANLN/ANXA11/ANXA2/AURKA/AURKB/BIRC5/CAPG/CCDC124/CDCA8/CEP55/DCTN3/DNM2/EXOC7/GNAI2/INCENP/IQGAP1/KATNB1/KIF14/KIF20A/KIF23/KIF4A/KLHDC8B/MICAL1/NEK2/NUDC/NUP62/PKN1/PLK1/POLDIP2/PRC1/PSRC1/RAB8A/RACGAP1/RALB/RAN/RHOA/SHCBP1/SLC2A1/SPAG5/TTLL12
Cytoskeleton	GSEA	GO	GO:0030496	midbody	downregulated	0.00430684	36	ANKRD54/ANLN/ANXA11/ANXA2/AURKA/AURKB/BIRC5/CAPG/CCDC124/CDCA8/CENPF/CEP55/DCTN3/DNM2/GNAI2/INCENP/KATNB1/KIF14/KIF20A/KIF23/KIF4A/MICAL1/NEK2/NUDC/NUP62/PLK1/POLDIP2/PRC1/PSRC1/RACGAP1/RAN/RHOA/SHCBP1/SLC2A1/SPAG5/TTLL12
Cytoskeleton	ORA	GO	GO:0030016	myofibril	downregulated	0.00330447	34	ACTG1/ACTN1/ACTN4/ALDOA/ARF1/CALM1/CALM3/CAPZB/CORO1C/DNAJB6/ENO1/FHL3/FKBP1B/FLNA/FLNC/HSPB1/ILK/JPH2/MYL12B/MYL9/PARVB/PDLIM1/PDLIM2/PDLIM7/RTN2/SLC2A1/SLC8A1/SQSTM1/STUB1/TPM1/TPM2/TPM3/TPM4/TWF2
Cytoskeleton	GSEA	GO	GO:0030016	myofibril	downregulated	0.00954842	33	ACTC1/ACTG1/ACTN1/ACTN4/ALDOA/ARF1/CALM3/CAPZB/CORO1C/DMD/DNAJB6/ENO1/FHL3/FKBP1B/FLNA/FLNC/HSPB1/ILK/JPH2/MYL9/PARVB/PDLIM1/PDLIM7/RTN2/SLC2A1/SLC8A1/SQSTM1/STUB1/SYNPO/TPM1/TPM2/TPM3/TWF2
Cytoskeleton	GSEA	GO	GO:0051100	negative regulation of binding	downregulated	0.0294373	17	ACTB/AKT1/ATP2A3/AURKA/AURKB/BAX/CAV1/CTSZ/ITGA4/NEK2/NES/PEX14/PPP1CA/PRKCD/PTPRF/STUB1/SYMPK
Cytoskeleton	GSEA	GO	GO:0007162	negative regulation of cell adhesion	downregulated	0.0294373	13	ACTN4/AKT1/ARHGDIA/ARHGDIB/CORO1C/FXYD5/HLX/LGALS1/LPXN/PODXL/PRKCD/RUNX3/UBASH3B
Cytoskeleton	GSEA	GO	GO:0050680	negative regulation of epithelial cell proliferation	upregulated	0.0190795	11	APOE/CDKN1C/FLT1/IFT80/MCC/MTSS1/NFIB/PPARG/SERPINF1/SFRP1/TGFBR3
Cytoskeleton	GSEA	GO	GO:0140694	non-membrane-bounded organelle assembly	downregulated	1.22e-06	46	ACTC1/ACTG1/ANLN/AURKA/AURKB/BOP1/CCDC61/CCNB2/CDC20/CENPA/CENPX/CHMP1A/CNTROB/DBNL/DLGAP5/EIF6/ERAL1/EZR/FLII/FLNA/FSCN1/INCENP/KIF23/KIF4A/KIFC1/KPNB1/LSM4/MRPS2/MRPS7/MRTO4/MSN/MYBL2/NEK2/NUP62/PLK1/POLDIP2/PRC1/RACGAP1/RBM14/SPAG5/TPM1/TPX2/TUBB/TUBGCP2/WDR1/WDR62
Cytoskeleton	GSEA	GO	GO:0016363	nuclear matrix	downregulated	0.00520079	13	CFL1/CHMP1A/FIGN/HNRNPA2B1/HNRNPM/KIF4A/LMNA/LMNB1/OGG1/PRKCD/RUVBL2/TGFB1I1/UHRF1
Cytoskeleton	GSEA	GO	GO:0034399	nuclear periphery	downregulated	0.00125195	17	CFL1/CHMP1A/EBNA1BP2/EIF6/FIGN/HNRNPA2B1/HNRNPM/KIF4A/LMNA/LMNB1/NUP93/OGG1/PRKCD/RUVBL2/SUV39H1/TGFB1I1/UHRF1
Cytoskeleton	GSEA	GO	GO:0120036	plasma membrane bounded cell projection organization	downregulated	0.00514538	117	ABCC4/ACTB/ACTR3/AGRN/AGT/AJUBA/AKT1/ALS2/ANAPC2/ANLN/ARF1/ARMC9/ARPC2/ATP6V0D1/ATP8B1/AURKA/BDNF/CAPZB/CARM1/CAV1/CDC20/CDC42EP1/CDH4/CDK10/CDK16/CEP250/CFL1/CNTROB/CORO1B/CORO1C/CSPG4/CTSZ/CTTN/DBNL/DEF8/DHFR/DNAH5/DNM2/DOCK10/EHD3/EHD4/EPHA2/EPHB1/EPHB3/EZR/FARP1/FKBP1B/FLNA/FLOT1/FSCN1/FXYD5/GBF1/GORASP1/HRAS/HTT/ILK/INPPL1/ITGA1/ITGA3/ITGA4/KATNB1/KCTD17/KIF24/KIRREL3/LGALS1/LRP8/LYN/LYPLA2/…
Cytoskeleton	GSEA	GO	GO:0098590	plasma membrane region	downregulated	0.00137743	53	ANXA2/AP1S1/AP2M1/ARPC2/ATP6V0D1/CAV1/CEP55/CFL1/CLTCL1/COMT/CORO1C/CSPG4/CTTN/DBNL/DSP/ENPP1/EPHA2/EZR/GABBR2/GNB1/GRIK2/ITGA3/KCNH1/KIF18A/KIF20A/LRP8/MSN/MYH9/MYLK/MYO1C/NME1/OXTR/PLEK2/PLEKHO1/PODXL/RACGAP1/RANGRF/RHOC/ROBO2/SAPCD2/SELPLG/SLC16A3/SLC2A1/SLC4A8/SLC7A1/SLC8A1/SLC9A3R1/SLC9A3R2/STX1B/TLN1/TPM1/TRPC4/VASP
Cytoskeleton	ORA	GO	GO:0099513	polymeric cytoskeletal fiber	all_significant	0.00760553	165	ACTB/ACTG1/ACTN1/APPBP2/ARHGAP6/ARL6/ARPC3/AURKA/AURKB/AVIL/BCL10/BIRC5/BOD1L1/CALM1/CALM3/CAMSAP2/CCT3/CCT5/CCT7/CEP162/CEP170/CEP170B/CKAP2/CKAP5/CLIP1/CLMP/CORO1B/COTL1/CTTN/CUL3/DAPK3/DBNL/DCTN1/DCTN2/DCTN3/DES/DLG1/DNAH5/DNAL1/DNM2/DPP9/DPYSL2/DSP/DYNC2H1/DYNC2LI1/DYNLRB1/EHBP1/EIF6/EML1/EML2/EML6/EZR/FIGN/FLNA/FYN/GAS2L1/GAS7/GNG12/GSK3A/GTSE1/HOOK3/IFFO2/INCENP/IQGAP1/JAM3/KATNAL2/KATNB1/K…
Cytoskeleton	GSEA	GO	GO:0099513	polymeric cytoskeletal fiber	downregulated	3.23e-07	88	ACTB/ACTC1/ACTG1/ACTN1/AURKA/AURKB/BIRC5/CALM3/CCT7/CEP170B/CKAP2/CORO1B/COTL1/CTTN/DAPK3/DBNL/DCTN3/DNAH5/DPP9/DSP/EIF6/EML2/EZR/FIGN/FLNA/GAS2L1/GTSE1/IFFO2/INCENP/KIF14/KIF18A/KIF18B/KIF1C/KIF20A/KIF22/KIF23/KIF2C/KIF4A/KIF6/KIFC1/KIFC3/KLC2/KNSTRN/KRT80/LMNA/LMNB1/LMNB2/MAP3K11/MAP4/MICAL2/MYO1C/NEK2/NES/NME1/NUDC/PDLIM1/PDLIM7/PLK1/PRC1/PSRC1/RAC2/RACGAP1/REEP4/RTN2/SHTN1/SKA1/SKA3/SLC8A1/SM…
Cytoskeleton	GSEA	GO	GO:0030335	positive regulation of cell migration	downregulated	0.00537709	39	AAMP/ACTG1/ACTN4/AKT1/ATP5F1B/BCAR1/CAV1/CREB3/DAPK3/ETS1/FLNA/GNAI2/GPSM3/HRAS/HSPB1/ILK/ITGA3/ITGA4/LYN/MYLK/MYO1C/OXSR1/PDGFC/PFN1/PIK3CD/PODXL/PRKCA/RAC2/RHOC/RIPOR1/SEMA7A/SHTN1/SLC8A1/SPHK1/STX4/SUN2/TRIP6/WNT5A/WNT5B
Cytoskeleton	GSEA	GO	GO:0030335	positive regulation of cell migration	upregulated	0.0253093	53	ADAM10/AGO2/AKAP12/ATM/BMP2/CAMK1D/CAPN7/CD74/CTSH/CXCL12/CXCL16/DDR2/EPB41L5/FER/FGF7/FLT1/FOXC2/FOXP1/FZD4/GAB1/HDAC4/HGF/ICAM1/IL1R1/ITGAV/JAK2/JAM3/LAMC2/MDM2/NFE2L2/NR4A3/PDGFD/PDPN/PLPP3/PREX1/PTGS2/PTK2B/RHOJ/SEMA3A/SEMA3C/SEMA6D/SIRT1/SMAD3/SMO/SOD2/SPRY2/STAT3/SYNE2/TEK/TGFBR2/THBS4/WNT11/XG
Cytoskeleton	GSEA	GO	GO:2000147	positive regulation of cell motility	downregulated	0.00659136	44	AAMP/ACTG1/ACTN4/AGT/AKT1/ATP5F1B/BCAR1/CALR/CAV1/CAVIN1/CREB3/DAPK3/ETS1/FLNA/GNAI2/GPI/GPSM3/HRAS/HSPB1/ILK/ITGA3/ITGA4/LYN/MYLK/MYO1C/OXSR1/PDGFC/PFN1/PIK3CD/PODXL/PRKCA/RAC2/RHOC/RIPOR1/SEMA7A/SHTN1/SLC8A1/SPHK1/STX4/SUN2/THY1/TRIP6/WNT5A/WNT5B
Cytoskeleton	GSEA	GO	GO:2000147	positive regulation of cell motility	upregulated	0.0371303	53	ADAM10/AGO2/AKAP12/ATM/BMP2/CAMK1D/CAPN7/CD74/CTSH/CXCL12/CXCL16/DDR2/EPB41L5/FER/FGF7/FLT1/FOXC2/FOXP1/FZD4/GAB1/HDAC4/HGF/ICAM1/IL1R1/ITGAV/JAK2/JAM3/LAMC2/MDM2/NFE2L2/NR4A3/PDGFD/PDPN/PLPP3/PREX1/PTGS2/PTK2B/RHOJ/SEMA3A/SEMA3C/SEMA6D/SIRT1/SMAD3/SMO/SOD2/SPRY2/STAT3/SYNE2/TEK/TGFBR2/THBS4/WNT11/XG
Cytoskeleton	GSEA	GO	GO:0008284	positive regulation of cell population proliferation	upregulated	0.00747098	66	ADAM10/AKR1C2/BMP2/BMP6/CCND2/CCPG1/CRLF1/CTSH/CXCL12/CYP7B1/DDR2/EGR3/FER/FGF7/FLT1/FOXP1/FZD3/GATA6/GRK5/HDAC4/HTR2A/HTR2B/IGFBP2/IL6ST/IL7/ITGAV/JAK2/JAK3/LAMC1/LAMC2/LIFR/LIG4/LTBP3/MARCKSL1/NAMPT/NR4A3/PDGFD/PLAG1/PPARGC1A/PRKCH/PRRX1/PTGFR/PTGS2/PTHLH/PTK2B/RBPJ/RICTOR/RPS4X/RTKN2/SFRP1/SMO/SOX4/ST8SIA1/STAT3/TBX1/TCF7L2/TEK/TGFBR2/TGFBR3/THBS4/TNFAIP3/VCAM1/WNT2/WWTR1/ZFPM2/ZNF423
Cytoskeleton	GSEA	GO	GO:0031346	positive regulation of cell projection organization	downregulated	0.0275849	34	AGRN/AGT/ANLN/ARPC2/BDNF/CDC42EP1/CDH4/CORO1B/CORO1C/DBNL/DEF8/DNM2/FKBP1B/FLNA/FSCN1/HRAS/ILK/ITGA3/KCTD17/LRP8/LYN/NME1/PFN1/PLEK2/RAC2/ROBO2/SCN1B/SEMA7A/SHTN1/STK25/TOX/TRPV2/TWF2/WNT5A
Cytoskeleton	GSEA	GO	GO:0044089	positive regulation of cellular component biogenesis	downregulated	0.0306622	62	ACTR3/AGRN/AGT/AJUBA/ANLN/ARF1/ARHGEF5/ARPC2/ARPC4/ATP13A2/BAIAP2L2/BAK1/BAX/BDNF/CAV1/CDC42EP1/CORO1B/CTTN/DEF8/DNM2/DNMT1/EPHA2/EPHB1/FCHSD1/FHOD1/FLNA/FLOT1/FSCN1/HRAS/KCTD17/MMP3/MSN/MYO1C/NF2/NRG1/NUP62/OXTR/PFN1/PINK1/PIP4K2C/PLEK2/POLDIP2/PRKCA/PSMC5/PSRC1/PXN/RAC2/RAPGEF3/RHOA/RHOC/SDC1/SNF8/SPAG5/STUB1/SYNPO/THY1/TPM1/TRIM28/TWF2/VASP/VCP/WASH3P
Cytoskeleton	GSEA	GO	GO:0051272	positive regulation of cellular component movement	downregulated	0.00633235	46	AAMP/ACTG1/ACTN4/AGT/AKT1/ATP5F1B/BCAR1/CALR/CAV1/CAVIN1/CREB3/DAPK3/ETS1/FLNA/GNAI2/GPI/GPSM3/HRAS/HSPB1/ILK/ITGA3/ITGA4/LYN/MYLK/MYO1C/OXSR1/PDGFC/PFN1/PIK3CD/PODXL/PRKCA/RAC2/RHOC/RIPOR1/SEMA7A/SHTN1/SLC8A1/SPHK1/STMN1/STX4/SUN2/THY1/TRIM46/TRIP6/WNT5A/WNT5B
Cytoskeleton	GSEA	GO	GO:0051272	positive regulation of cellular component movement	upregulated	0.0337013	53	ADAM10/AGO2/AKAP12/ATM/BMP2/CAMK1D/CAPN7/CD74/CTSH/CXCL12/CXCL16/DDR2/EPB41L5/FER/FGF7/FLT1/FOXC2/FOXP1/FZD4/GAB1/HDAC4/HGF/ICAM1/IL1R1/ITGAV/JAK2/JAM3/LAMC2/MDM2/NFE2L2/NR4A3/PDGFD/PDPN/PLPP3/PREX1/PTGS2/PTK2B/RHOJ/SEMA3A/SEMA3C/SEMA6D/SIRT1/SMAD3/SMO/SOD2/SPRY2/STAT3/SYNE2/TEK/TGFBR2/THBS4/WNT11/XG
Cytoskeleton	GSEA	GO	GO:0051130	positive regulation of cellular component organization	downregulated	0.0127733	95	AGRN/AGT/AJUBA/ANLN/ANXA2/AP2M1/ARF1/ARHGEF5/ARPC2/ARPC4/AURKA/AURKB/AXL/BAX/BDNF/BOK/CAPN2/CAV1/CCT7/CDC20/CDC42EP1/CDH4/CORO1B/CORO1C/CTTN/DBNL/DEF8/DLGAP5/DNM2/DNMT1/EIF5A/EPHA2/EPHB1/ESPL1/FCHSD1/FEN1/FKBP1B/FLNA/FLOT1/FSCN1/GBA/HNRNPA2B1/HRAS/ILK/ITGA3/KCTD17/LRP8/LYN/MMP3/MSN/MYO1C/NEK2/NES/NF2/NFATC2/NME1/NRG1/NUP62/OXTR/PFN1/PGAM5/PINK1/PIP4K2C/PLEK2/POLDIP2/PSRC1/PTPN23/PXN/RAC2/RAPGEF3/…
Cytoskeleton	GSEA	GO	GO:0040017	positive regulation of locomotion	downregulated	0.00922177	44	AAMP/ACTG1/ACTN4/AGT/AKT1/ATP5F1B/BCAR1/CALR/CAV1/CAVIN1/CREB3/DAPK3/ETS1/FLNA/GNAI2/GPI/GPSM3/HRAS/HSPB1/ILK/ITGA3/ITGA4/LYN/MYLK/MYO1C/OXSR1/PDGFC/PFN1/PIK3CD/PODXL/PRKCA/RAC2/RHOC/RIPOR1/SEMA7A/SHTN1/SLC8A1/SPHK1/STX4/SUN2/THY1/TRIP6/WNT5A/WNT5B
Cytoskeleton	GSEA	GO	GO:0040017	positive regulation of locomotion	upregulated	0.0281366	54	ADAM10/AGO2/AKAP12/ATM/BMP2/CAMK1D/CAPN7/CD74/CTSH/CXCL12/CXCL16/DDR2/EPB41L5/FER/FGF7/FLT1/FOXC2/FOXP1/FZD4/GAB1/HDAC4/HGF/ICAM1/IL16/IL1R1/ITGAV/JAK2/JAM3/LAMC2/MDM2/NFE2L2/NR4A3/PDGFD/PDPN/PLPP3/PREX1/PTGS2/PTK2B/RHOJ/SEMA3A/SEMA3C/SEMA6D/SIRT1/SMAD3/SMO/SOD2/SPRY2/STAT3/SYNE2/TEK/TGFBR2/THBS4/WNT11/XG
Cytoskeleton	GSEA	GO	GO:0061512	protein localization to cilium	upregulated	0.0395704	12	ARL13B/ARL6/BBS4/DYNC2H1/EFCAB7/IFT80/LZTFL1/TCTN1/TTC26/WDR19/WDR35/ZNF423
Cytoskeleton	GSEA	GO	GO:0051258	protein polymerization	downregulated	0.0301947	31	ARF1/ARPC2/ARPC4/CAPZB/CDC42EP1/CORO1B/CORO7/COTL1/CTTN/DBNL/DIAPH3/EML2/FCHSD1/FLII/MYO1C/PFN1/PINK1/PRKCD/PSRC1/RANGRF/STMN1/TMSB10/TPX2/TRIM6/TUBG1/TUBGCP2/TWF2/UBE2C/UBE2S/VASP/WASH3P
Cytoskeleton	GSEA	GO	GO:0032956	regulation of actin cytoskeleton organization	downregulated	0.00218731	39	ACTG1/ARF1/ARHGDIA/ARHGDIB/ARHGEF5/ARPC2/ARPC4/CAPZB/CDC42EP1/CGNL1/CORO1B/COTL1/CTTN/DAPK3/DBNL/FCHSD1/FLII/FLNA/FSCN1/HRAS/ILK/IQGAP3/MYO1C/NAA80/NF2/PFN1/PRKCD/PXN/RAC2/RAPGEF3/RHOC/STMN1/SYNPO/TMSB10/TPM1/TWF2/VASP/WASH3P/WDR1
Cytoskeleton	GSEA	GO	GO:0030832	regulation of actin filament length	downregulated	0.00922177	19	ARPC2/ARPC4/CAPZB/CDC42EP1/CORO1B/COTL1/CTTN/DBNL/FCHSD1/FLII/MYO1C/NAA80/PFN1/PRKCD/TMSB10/TWF2/VASP/WASH3P/WDR1
Cytoskeleton	GSEA	GO	GO:0110053	regulation of actin filament organization	downregulated	0.00922177	31	ACTG1/ARF1/ARHGEF5/ARPC2/ARPC4/CAPZB/CDC42EP1/CGNL1/CORO1B/COTL1/CTTN/DBNL/FCHSD1/FLII/FLNA/MYO1C/NAA80/NF2/PFN1/PRKCD/PXN/RAPGEF3/RHOC/STMN1/SYNPO/TMSB10/TPM1/TWF2/VASP/WASH3P/WDR1
Cytoskeleton	GSEA	GO	GO:0030833	regulation of actin filament polymerization	downregulated	0.0191811	17	ARPC2/ARPC4/CAPZB/CDC42EP1/CORO1B/COTL1/CTTN/DBNL/FCHSD1/FLII/MYO1C/PFN1/PRKCD/TMSB10/TWF2/VASP/WASH3P
Cytoskeleton	GSEA	GO	GO:0032970	regulation of actin filament-based process	downregulated	0.000483869	45	ACTG1/ARF1/ARHGDIA/ARHGDIB/ARHGEF5/ARPC2/ARPC4/CAPZB/CAV1/CDC42EP1/CGNL1/CNN2/CORO1B/COTL1/CTTN/DAPK3/DBNL/DSP/FCHSD1/FLII/FLNA/FSCN1/HRAS/ILK/IQGAP3/MYH9/MYO1C/NAA80/NF2/PFN1/PRKCD/PXN/RAC2/RANGRF/RAPGEF3/RHOC/STMN1/SYNPO/TMSB10/TPM1/TRPM4/TWF2/VASP/WASH3P/WDR1
Cytoskeleton	GSEA	GO	GO:0008064	regulation of actin polymerization or depolymerization	downregulated	0.00922177	19	ARPC2/ARPC4/CAPZB/CDC42EP1/CORO1B/COTL1/CTTN/DBNL/FCHSD1/FLII/MYO1C/NAA80/PFN1/PRKCD/TMSB10/TWF2/VASP/WASH3P/WDR1
Cytoskeleton	GSEA	GO	GO:0022603	regulation of anatomical structure morphogenesis	downregulated	0.00953315	52	ACTN4/ALDOA/ARHGDIA/ARPC2/AURKA/BCL9L/CAPZB/CDC42EP1/CDH4/CFL1/CORO1B/CORO1C/DAPK3/DBNL/DHODH/E2F2/EPHA2/EZR/FBLIM1/FLNA/FZD2/HSPB1/ILK/INF2/LFNG/LRP8/MOV10/MSN/MYH9/MYO19/PDCL3/PGAM5/PIK3CD/PKM/PLEKHO1/PRAG1/PRKCA/RAPGEF3/RHOC/RNH1/ROBO2/SAPCD2/SEMA7A/SHTN1/SLC9A3R1/SPHK1/STK25/TPM1/TRPV2/TWF2/WDR1/WNT5B
Cytoskeleton	GSEA	GO	GO:0022603	regulation of anatomical structure morphogenesis	upregulated	0.0121581	77	ADAM10/AGO2/AMIGO1/ANGPTL4/ARHGAP44/BMP2/BMPER/BRSK1/C3/C5/CD34/CDC42EP4/CHI3L1/CTSH/CXCL12/DCN/DDHD1/DKK1/EPB41/EPS8/FBLN1/FGD4/FGF7/FLT1/FMNL2/FOXC2/FOXP1/FYN/FZD3/FZD4/GAB1/GATA6/HGF/HSPB6/ICAM1/ITGB8/LPAR1/LRRK2/MFF/NFE2L2/NTN4/PALM/PDPN/PLXNA4/PLXNB1/PPARG/PPARGC1A/PREX1/PTGIS/PTK2B/RECK/RGMA/RHOBTB3/RHOJ/ROR1/RSPO3/SEMA3A/SEMA3C/SEMA6D/SERPINF1/SFRP1/SH3D19/SIRT1/SMO/SPRED1/SPRY1/SPRY2/STAT…
Cytoskeleton	GSEA	GO	GO:0090066	regulation of anatomical structure size	downregulated	0.000982869	42	AKT1/AP2M1/ARPC2/ARPC4/CAPZB/CAV1/CDC42EP1/CDH4/CORO1B/COTL1/CTTN/DBNL/EZR/FCHSD1/FLII/IL7R/ILK/IQGAP3/ITGA1/LAMTOR4/LRRC8E/MSN/MYO1C/NAA80/OXTR/PFN1/PLOD3/PPP1CA/PRKCD/RAB3B/SEMA7A/SHTN1/SLC12A9/SLC8A1/SLC9A3R1/TMSB10/TRPM4/TRPV2/TWF2/VASP/WASH3P/WDR1
Cytoskeleton	GSEA	GO	GO:1901888	regulation of cell junction assembly	downregulated	0.0203336	11	ACTG1/AGRN/CAV1/CORO1C/DAPK3/EPHA2/EPHB1/MYO1C/OXTR/POLDIP2/ROBO2
Cytoskeleton	GSEA	GO	GO:0030334	regulation of cell migration	downregulated	0.00103982	62	AAMP/ACTG1/ACTN4/AJUBA/AKT1/ARHGDIA/ARHGDIB/ATP5F1B/BCAR1/CAV1/CNN2/CORO1B/CORO1C/CREB3/DAPK3/DOCK10/DUSP10/EPHA2/ETS1/FLNA/GNAI2/GPSM3/HRAS/HSPB1/IDH2/IL27RA/ILK/ITGA3/ITGA4/KIF14/LMNA/LYN/MSN/MTA2/MYLK/MYO1C/NF2/NRG1/OXSR1/PDGFC/PFN1/PIK3CD/PODXL/PRKCA/PRR5L/PTPN23/RAC2/RHOC/RIPOR1/SEMA7A/SHTN1/SLC8A1/SLC9A3R1/SPHK1/STK10/STX4/SUN2/TMSB10/TPM1/TRIP6/WNT5A/WNT5B
Cytoskeleton	GSEA	GO	GO:0030334	regulation of cell migration	upregulated	0.0208193	79	ADAM10/AGO2/AKAP12/APOD/APOE/ATM/BMP2/BMPER/C5/CAMK1D/CAPN7/CD74/CTSH/CXCL12/CXCL16/CYGB/DCN/DDR2/EPB41L5/FER/FGF7/FLT1/FOXC2/FOXP1/FZD4/GAB1/HDAC4/HGF/ICAM1/IGSF10/IL1R1/ITGAV/JAK2/JAM3/LAMA3/LAMC2/LDB2/MCC/MDM2/MITF/NFE2L2/NR4A3/OSBPL8/PDGFD/PDPN/PLPP3/PLXNA4/PLXNB1/PPARG/PPARGC1A/PREX1/PTGER4/PTGS2/PTK2B/RECK/RHOJ/SEMA3A/SEMA3C/SEMA6D/SERPINE2/SERPINF1/SFRP1/SIRT1/SMAD3/SMO/SOD2/SPRED1/SPRY2/S…
Cytoskeleton	GSEA	GO	GO:0022604	regulation of cell morphogenesis	downregulated	0.00149279	26	ACTN4/ALDOA/ARHGDIA/ARPC2/BCL9L/CAPZB/CDC42EP1/CFL1/CORO1B/CORO1C/DAPK3/DBNL/EZR/FBLIM1/FLNA/ILK/LRP8/MOV10/MSN/MYH9/PLEKHO1/PRAG1/RHOC/SLC9A3R1/TPM1/WDR1
Cytoskeleton	GSEA	GO	GO:0010769	regulation of cell morphogenesis involved in differentiation	downregulated	0.0358948	7	ACTN4/ARPC2/CORO1C/DBNL/FLNA/ILK/LRP8
Cytoskeleton	GSEA	GO	GO:2000145	regulation of cell motility	downregulated	0.00149279	63	AAMP/ACTG1/ACTN4/AJUBA/AKT1/ARHGDIA/ARHGDIB/ATP5F1B/BCAR1/CAV1/CNN2/CORO1B/CORO1C/CREB3/DAPK3/DOCK10/DUSP10/EPHA2/ETS1/FLNA/GNAI2/GPSM3/HRAS/HSPB1/IDH2/IL27RA/ILK/ITGA3/ITGA4/KIF14/LMNA/LYN/MSN/MTA2/MYLK/MYO1C/NF2/NRG1/OXSR1/PDGFC/PFN1/PIK3CD/PODXL/PRAG1/PRKCA/PRR5L/PTPN23/RAC2/RHOC/RIPOR1/SEMA7A/SHTN1/SLC8A1/SLC9A3R1/SPHK1/STK10/STX4/SUN2/TMSB10/TPM1/TRIP6/WNT5A/WNT5B
Cytoskeleton	GSEA	GO	GO:2000145	regulation of cell motility	upregulated	0.0208193	81	ADAM10/AGO2/AKAP12/APOD/APOE/ATM/BMP2/BMPER/C5/CAMK1D/CAPN7/CCDC125/CD74/CTSH/CXCL12/CXCL16/CYGB/DCN/DDR2/EPB41L5/FBLN1/FER/FGF7/FLT1/FOXC2/FOXP1/FZD4/GAB1/HDAC4/HGF/ICAM1/IGSF10/IL1R1/ITGAV/JAK2/JAM3/LAMA3/LAMC2/LDB2/MCC/MDM2/MITF/NFE2L2/NR4A3/OSBPL8/PDGFD/PDPN/PLPP3/PLXNA4/PLXNB1/PPARG/PPARGC1A/PREX1/PTGER4/PTGS2/PTK2B/RECK/RHOJ/SEMA3A/SEMA3C/SEMA6D/SERPINE2/SERPINF1/SFRP1/SIRT1/SMAD3/SMO/SOD2/…
Cytoskeleton	GSEA	GO	GO:0031344	regulation of cell projection organization	downregulated	0.00483851	67	ACTR3/AGRN/AGT/AKT1/ANAPC2/ANLN/ARPC2/ATP8B1/BDNF/CAPZB/CARM1/CAV1/CDC20/CDC42EP1/CDH4/CDK10/CFL1/CNTROB/CORO1B/CORO1C/CTSZ/DBNL/DEF8/DNM2/EPHA2/EPHB3/EZR/FKBP1B/FLNA/FSCN1/GORASP1/HRAS/ILK/ITGA3/KATNB1/KCTD17/LGALS1/LRP8/LYN/LZTS1/MAP4/MBOAT1/MOV10/NME1/PFN1/PLEK2/PODXL/PRAG1/PRKCD/PTPRF/RAC2/RHOA/RHOG/ROBO2/RTN4RL1/SCN1B/SEMA7A/SHTN1/STK25/STX1B/TCHP/THY1/TOX/TRIM46/TRPV2/TWF2/WNT5A
Cytoskeleton	GSEA	GO	GO:0044087	regulation of cellular component biogenesis	downregulated	0.00922177	110	ACTG1/ACTR3/AGRN/AGT/AJUBA/ANLN/ARF1/ARHGEF5/ARPC2/ARPC4/ATP13A2/ATP8B1/BAIAP2L2/BAK1/BAX/BDNF/CAPG/CAPZB/CAV1/CDC42EP1/CDK10/CGNL1/CHMP1A/CNTROB/CORO1B/CORO1C/COTL1/CTTN/DAPK3/DBNL/DEF8/DNAJB6/DNM2/DNMT1/EML2/EPHA2/EPHB1/EPHB3/EZR/FARP1/FBLIM1/FCHSD1/FHOD1/FLII/FLNA/FLOT1/FSCN1/GBA/HJURP/HRAS/HTT/IKBKE/KCTD17/KIF14/KIF15/MAP4/MMP3/MSN/MYADM/MYO1C/NAPA/NCLN/NF2/NOTCH1/NRG1/NUP62/ORMDL2/OXTR/PFN1/…
Cytoskeleton	GSEA	GO	GO:0051270	regulation of cellular component movement	downregulated	0.000488075	67	AAMP/ACTG1/ACTN1/ACTN4/AJUBA/AKT1/ARHGDIA/ARHGDIB/BCAR1/CAV1/CNN2/CORO1B/CORO1C/CREB3/DAPK3/DOCK10/DSP/DUSP10/EPHA2/ETS1/FLNA/GNAI2/GPSM3/HRAS/HSPB1/IDH2/IL27RA/ILK/ITGA3/ITGA4/KIF14/LMNA/LYN/MSN/MTA2/MYLK/MYO1C/NF2/NRG1/OXSR1/PDGFC/PFN1/PIK3CD/PODXL/PRAG1/PRKCA/PRR5L/PTPN23/RAC2/RANGRF/RHOC/RIPOR1/SEMA7A/SHTN1/SLC8A1/SLC9A3R1/SPHK1/STK10/STMN1/STX4/SUN2/TMSB10/TPM1/TRIP6/TRPM4/WNT5A/WNT5B
Cytoskeleton	GSEA	GO	GO:0051270	regulation of cellular component movement	upregulated	0.0294039	86	ADAM10/AGO2/AKAP12/ANK2/APOD/APOE/ATM/BMP2/BMPER/C5/CAMK1D/CAMK2D/CAPN7/CCDC125/CD74/CTSH/CXCL12/CXCL16/CYGB/DCN/DDR2/EPB41L5/FBLN1/FER/FGF7/FLT1/FOXC2/FOXP1/FZD4/GAB1/HDAC4/HGF/ICAM1/IGSF10/IL1R1/ITGAV/JAK2/JAM3/KCNJ2/LAMA3/LAMC2/LDB2/MCC/MDM2/MITF/NFE2L2/NR4A3/OSBPL8/PDE4D/PDGFD/PDPN/PLPP3/PLXNA4/PLXNB1/PPARG/PPARGC1A/PREX1/PTGER4/PTGS2/PTK2B/RECK/RHOJ/SEMA3A/SEMA3C/SEMA6D/SERPINE2/SERPINF1/SFR…
Cytoskeleton	GSEA	GO	GO:0032535	regulation of cellular component size	downregulated	0.00196136	36	AKT1/AP2M1/ARPC2/ARPC4/CAPZB/CDC42EP1/CDH4/CORO1B/COTL1/CTTN/DBNL/EZR/FCHSD1/FLII/IL7R/ILK/IQGAP3/LAMTOR4/LRRC8E/MSN/MYO1C/NAA80/PFN1/PPP1CA/PRKCD/RAB3B/SEMA7A/SHTN1/SLC12A9/SLC9A3R1/TMSB10/TRPV2/TWF2/VASP/WASH3P/WDR1
Cytoskeleton	GSEA	GO	GO:0051493	regulation of cytoskeleton organization	downregulated	0.00476472	55	ACTG1/ARF1/ARHGDIA/ARHGDIB/ARHGEF5/ARPC2/ARPC4/CAPN2/CAPZB/CCNF/CDC42EP1/CGNL1/CHMP1A/CORO1B/COTL1/CTTN/DAPK3/DBNL/EML2/FCHSD1/FLII/FLNA/FSCN1/GAS2L1/HRAS/ILK/IQGAP3/KIF18A/MYO1C/NAA80/NES/NF2/NUP62/PFN1/PLK1/PRKCD/PSRC1/PXN/RAC2/RANGRF/RAPGEF3/RHOC/SKA1/SKA3/SPAG5/STMN1/SYNPO/TACC3/TMSB10/TPM1/TPX2/TWF2/VASP/WASH3P/WDR1
Cytoskeleton	GSEA	GO	GO:0050678	regulation of epithelial cell proliferation	upregulated	0.0281788	32	APOE/BMP2/BMP6/CDKN1C/CXCL12/CYP7B1/EGR3/ERRFI1/FGF7/FLT1/HTR2B/IFT80/LAMC1/MCC/MTSS1/NFIB/NR4A3/PPARG/RICTOR/SERPINF1/SFRP1/SMAD3/SMO/STAT3/TBX1/TCF7L2/TEK/TGFBR3/THBS4/TNFAIP3/WNT2/ZFP36
Cytoskeleton	GSEA	GO	GO:0040012	regulation of locomotion	downregulated	0.00122377	63	AAMP/ACTG1/ACTN4/AJUBA/AKT1/ARHGDIA/ARHGDIB/BCAR1/CAV1/CNN2/CORO1B/CORO1C/CREB3/DAPK3/DOCK10/DUSP10/EPHA2/ETS1/FLNA/GNAI2/GPSM3/HRAS/HSPB1/IDH2/IL27RA/ILK/ITGA3/ITGA4/KIF14/LMNA/LYN/MSN/MTA2/MYLK/MYO1C/NF2/NRG1/OXSR1/PDGFC/PFN1/PIK3CD/PODXL/PRAG1/PRKCA/PRR5L/PTPN23/RAC2/RHOC/RIPOR1/ROBO2/SEMA7A/SHTN1/SLC8A1/SLC9A3R1/SPHK1/STK10/STX4/SUN2/TMSB10/TPM1/TRIP6/WNT5A/WNT5B
Cytoskeleton	GSEA	GO	GO:0040012	regulation of locomotion	upregulated	0.0237102	92	ABHD2/ADAM10/AGO2/AKAP12/APOD/APOE/ATM/BMP2/BMPER/BMPR1A/C5/CAMK1D/CAPN7/CCDC125/CCL2/CD74/CFAP69/CTSH/CXCL12/CXCL16/CYGB/DCN/DDR2/EPB41L5/FBLN1/FER/FGF7/FLT1/FOXC2/FOXP1/FZD4/GAB1/HDAC4/HGF/ICAM1/IGSF10/IL16/IL1R1/ITGAV/JAG1/JAK2/JAM3/LAMA3/LAMC2/LDB2/LRRK2/MCC/MDM2/MITF/NFE2L2/NR4A3/OSBPL8/PDGFD/PDPN/PLPP3/PLXNA4/PLXNB1/PPARG/PPARGC1A/PREX1/PTGER4/PTGS2/PTK2B/RECK/RHOJ/SCAI/SCG2/SEMA3A/SEMA3C/S…
Cytoskeleton	GSEA	GO	GO:0033043	regulation of organelle organization	downregulated	0.0145721	138	ACD/ACTG1/ACTR3/AKT1/ANAPC15/ANXA2/ARF1/ARHGDIA/ARHGDIB/ARHGEF5/ARPC2/ARPC4/ATP13A2/AURKA/AURKB/BAIAP2L2/BAK1/BAX/BOK/BUB1/BUB1B/CALR/CAPG/CAPN2/CAPZB/CAV2/CCNB1/CCNF/CCT7/CDC20/CDC25C/CDC42EP1/CDCA5/CDK10/CENPF/CGNL1/CHFR/CHMP1A/CKAP2/CNTROB/CORO1B/COTL1/CTTN/DAPK3/DBNL/DHODH/DLGAP5/DNM2/DNMT1/EHD3/EML2/ESPL1/EZR/FCHSD1/FEN1/FHOD1/FIS1/FLII/FLNA/FSCN1/FZR1/GAS2L1/HNRNPA2B1/HNRNPD/HRAS/HTT/ILK/IN…
Cytoskeleton	GSEA	GO	GO:0120035	regulation of plasma membrane bounded cell projection organization	downregulated	0.00585395	40	AGRN/AKT1/ANLN/ARPC2/CAPZB/CARM1/CAV1/CDC20/CDH4/CFL1/CNTROB/CORO1B/CORO1C/CTSZ/DBNL/EPHA2/EZR/FKBP1B/FLNA/HRAS/ILK/ITGA3/LGALS1/LRP8/LYN/MBOAT1/NME1/PFN1/PLEK2/PODXL/PRAG1/PRKCD/PTPRF/ROBO2/SEMA7A/SHTN1/STK25/STX1B/TRPV2/TWF2
Cytoskeleton	GSEA	GO	GO:1904375	regulation of protein localization to cell periphery	downregulated	0.0192929	11	ACTB/AKT1/AP2M1/CSK/EPHA2/EZR/HRAS/ITGA3/PLK1/RANGRF/SAPCD2
Cytoskeleton	GSEA	GO	GO:1905475	regulation of protein localization to membrane	downregulated	0.0370084	11	ACTB/AKT1/AP2M1/CSK/EPHA2/EZR/GPC1/HRAS/ITGA3/MYO1C/RANGRF
Cytoskeleton	GSEA	GO	GO:1902903	regulation of supramolecular fiber organization	downregulated	0.0264757	36	ACTG1/ARF1/ARHGEF5/ARPC2/ARPC4/CAPZB/CDC42EP1/CGNL1/CORO1B/COTL1/CTTN/DAPK3/DBNL/EML2/FCHSD1/FLII/FLNA/MYO1C/NAA80/NF2/PFN1/PRKCD/PSRC1/PXN/RANGRF/RAPGEF3/RHOC/STMN1/SYNPO/TMSB10/TPM1/TPX2/TWF2/VASP/WASH3P/WDR1
Cytoskeleton	ORA	GO	GO:0001726	ruffle	all_significant	0.0145393	59	ACAP2/ACTN1/ALS2/ANXA2/APPL1/ARFIP2/ARHGEF7/ASAP3/BCAR1/CAPG/CFL1/CIB1/CLCN3/CLIP1/CORO1C/CSPG4/CTTN/DBNL/DIAPH1/DNM2/EPB41L5/EPHA2/EPS8/EZR/FGD4/FSCN1/IQGAP1/ITGA5/ITGAV/KIF18A/KLHL2/KNSTRN/MKLN1/MTMR14/MTMR9/MTSS1/MYADM/MYH9/MYO1C/NF2/NME1/PDLIM7/PDPN/PLCG1/PLEKHO1/PODXL/PSD3/PSD4/RAB5A/RHOA/SH3YL1/SLC9A3R1/SNX9/SPRY2/THEM4/TLN1/TPM1/TRPM7/WIPF1
Cytoskeleton	GSEA	GO	GO:0001726	ruffle	downregulated	0.009099	23	ACTN1/ANXA2/BCAR1/CFL1/CORO1C/CSPG4/CTTN/DBNL/EPHA2/EZR/KIF18A/KNSTRN/MTMR14/MYH9/MYO1C/NF2/NME1/PDLIM7/PLEKHO1/PODXL/SLC9A3R1/TLN1/TPM1
Cytoskeleton	GSEA	GO	GO:0032587	ruffle membrane	downregulated	0.018147	9	CFL1/CORO1C/EPHA2/EZR/MYO1C/NME1/PLEKHO1/TLN1/TPM1
Cytoskeleton	ORA	GO	GO:0030017	sarcomere	downregulated	0.00160496	32	ACTN1/ACTN4/ALDOA/ARF1/CALM1/CALM3/CAPZB/CORO1C/DNAJB6/ENO1/FHL3/FKBP1B/FLNA/FLNC/HSPB1/ILK/JPH2/MYL12B/MYL9/PARVB/PDLIM1/PDLIM2/PDLIM7/RTN2/SLC2A1/SLC8A1/SQSTM1/STUB1/TPM1/TPM2/TPM3/TPM4
Cytoskeleton	GSEA	GO	GO:0030017	sarcomere	downregulated	0.0065486	31	ACTC1/ACTN1/ACTN4/ALDOA/ARF1/CALM3/CAPZB/CORO1C/DMD/DNAJB6/ENO1/FHL3/FKBP1B/FLNA/FLNC/HSPB1/ILK/JPH2/MYL9/PARVB/PDLIM1/PDLIM7/RTN2/SLC2A1/SLC8A1/SQSTM1/STUB1/SYNPO/TPM1/TPM2/TPM3
Cytoskeleton	GSEA	GO	GO:0098552	side of membrane	upregulated	0.0390229	42	ABCA1/ASTN1/ATP6AP2/CACNB4/CD302/CD34/CD36/CD74/CISD1/CLCN3/CRLF1/CUBN/CXCL12/DTNA/ENOX1/EPB41/ERRFI1/FCGRT/FER/FYN/GEM/GHR/GNAI1/ICAM1/IL13RA2/IL1R1/IL6ST/ITGAV/KRT18/LEPR/LIFR/LRRK2/MTSS1/PALM/PTK2B/SERPINE2/SNX9/TGFBR2/TGFBR3/THBD/VCAM1/WNT2
Cytoskeleton	GSEA	GO	GO:0005102	signaling receptor binding	upregulated	0.000444244	93	A2M/ABCA1/ADAM10/ANGPTL1/ANGPTL2/ANGPTL4/APOE/BMP2/BMP6/C3/C5/CD36/CD74/CLU/CRLF1/CXCL12/CXCL16/CXCL2/CXCL3/DKK1/ECM2/EGFL6/FAM3C/FBLN1/FBN1/FEM1B/FER/FGF7/FLRT3/FYN/FZD1/GNAI1/GPRC5B/HGF/ICAM1/IGFBP2/IL16/IL1R1/IL6ST/IL7/ITGAV/ITGB8/JAK2/JAM3/LAMA3/LAMC2/LIFR/LMBRD1/LY96/MFAP4/MTSS1/NAMPT/OGN/P2RX7/PALM/PDE4D/PDGFD/PDPN/PENK/PLAT/PLCL1/PLPP3/PLSCR4/PLXNB1/PPARGC1A/PTHLH/PTK2B/RGMA/RSPO3/SECTM1/S…
Cytoskeleton	ORA	GO	GO:0001725	stress fiber	all_significant	0.00205022	29	ABLIM1/ACTN1/ACTN4/CNN2/CORO1B/DCTN4/FBLIM1/FERMT2/FHL3/FHOD1/FSCN1/GAS2L1/ILK/MYH9/MYL12B/MYL9/MYLK/PDLIM1/PDLIM2/PDLIM7/PXN/ROR1/SORBS1/TEK/TPM1/TPM3/TPM4/TRIP6/ZYX
Cytoskeleton	GSEA	GO	GO:0001725	stress fiber	downregulated	0.0230474	21	ACTN1/ACTN4/CNN2/CORO1B/FBLIM1/FHL3/FHOD1/FSCN1/GAS2L1/ILK/MYH9/MYL9/MYLK/PDLIM1/PDLIM7/PXN/SYNPO/TPM1/TPM3/TRIP6/ZYX
Cytoskeleton	GSEA	GO	GO:0005200	structural constituent of cytoskeleton	downregulated	0.000699824	16	ACTB/ACTG1/AGRN/ARPC2/ARPC4/DSP/MSN/TLN1/TPM1/TUBA1A/TUBA1B/TUBA1C/TUBB/TUBB4B/TUBB6/TUBG1
Cytoskeleton	GSEA	GO	GO:0005198	structural molecule activity	upregulated	0.000444244	35	ACAN/ADD2/ADD3/ANK2/APOE/CHI3L1/COL14A1/COL15A1/COL21A1/COL4A5/DCN/DES/EPB41/FBLN1/FBLN2/FBN1/FMOD/KRT18/LAMA3/LAMC1/LAMC2/LTBP1/MBP/MFAP4/MGP/MRPS30/NPHP1/OGN/PPL/RPS4X/SORBS2/SPON1/SRPX/TNXB/TUBE1
Cytoskeleton	GSEA	GO	GO:1901681	sulfur compound binding	upregulated	0.00238831	20	ADAMTS15/ADAMTS3/APOE/CD34/ECM2/EVA1C/FBN1/FGF7/LAMC2/LIPC/PCOLCE2/PTGES/RSPO3/SERPINE2/SFRP1/SLIT3/SOD3/TGFBR3/THBS4/TNXB
Cytoskeleton	GSEA	GO	GO:0099512	supramolecular fiber	downregulated	2.4e-07	102	ACTB/ACTC1/ACTG1/ACTN1/ACTN4/ALDOA/ARF1/AURKA/AURKB/BIRC5/CALM3/CAPZB/CCT7/CORO1B/CORO1C/COTL1/CTTN/DAPK3/DBNL/DNAH5/DNAJB6/DPP9/DSP/EIF6/EML2/ENO1/EZR/FHL3/FIGN/FKBP1B/FLNA/FLNC/GAS2L1/GTSE1/HSPB1/IFFO2/ILK/INCENP/JPH2/KIF14/KIF18A/KIF18B/KIF1C/KIF20A/KIF22/KIF23/KIF2C/KIF4A/KIF6/KIFC1/KIFC3/KLC2/KNSTRN/KRT80/LMNA/LMNB1/LMNB2/MAP4/MICAL2/MYH9/MYL9/MYO1C/NEK2/NES/NME1/NUDC/PDLIM1/PDLIM7/PLK1/PRC1…
Cytoskeleton	GSEA	GO	GO:0097435	supramolecular fiber organization	downregulated	0.00122377	57	ACTC1/ACTG1/ACTN1/ALDOA/ANXA2/ARPC2/ARPC4/BAX/BCAR1/CAPZB/CDC42EP1/CFL1/CORO1B/CORO1C/CORO7/COTL1/CTTN/DAPK3/DBNL/DIAPH3/DSP/EML2/EZR/FCHSD1/FLII/FLNA/ILK/INPPL1/KIF18A/KIF18B/KIF2C/LOXL2/MICAL2/MYO19/MYO1C/NAA80/PDLIM1/PFN1/PLOD3/PRKCD/PSRC1/RANGRF/RAPGEF3/RFLNB/RHOC/SHTN1/STMN1/TMSB10/TPM1/TPM2/TPM3/TPX2/TUBG1/TWF2/VASP/WASH3P/WDR1
Cytoskeleton	GSEA	GO	GO:0097435	supramolecular fiber organization	upregulated	0.0149344	77	ADAMTS3/ADD2/ADD3/ANKRD1/APOE/ARFIP1/ARHGAP12/ARHGAP28/ARHGAP6/ASAP3/AVIL/BCL2/C9orf72/CD36/CDC42EP4/CEP120/CEP126/CLIP1/CLU/COL14A1/COMP/CORO2B/CXCL12/DDR2/DES/DPT/DYRK1A/ELN/EPS8/FER/FGF13/FMOD/FOXC2/GAS7/HDGFL3/ICAM1/JAK2/JMY/KLHL24/LATS1/LOX/LPAR1/LTBP3/MARCKSL1/MDM2/MFAP4/MFAP5/MID1/MTSS1/NCK1/NCKAP5/PIK3CA/PLS3/PREX1/PRKAR1A/PRKCI/PTGER4/PTK2B/RGS4/RHOBTB3/RICTOR/SFRP1/SIAH1/SMAD3/SNX9/SORB…
Cytoskeleton	GSEA	GO	GO:0099081	supramolecular polymer	downregulated	2.4e-07	103	ACTB/ACTC1/ACTG1/ACTN1/ACTN4/ALDOA/ARF1/AURKA/AURKB/BIRC5/CALM3/CAPZB/CCT7/COL8A1/CORO1B/CORO1C/COTL1/CTTN/DAPK3/DBNL/DNAH5/DNAJB6/DPP9/DSP/EIF6/EML2/ENO1/EZR/FHL3/FIGN/FKBP1B/FLNA/FLNC/GAS2L1/GTSE1/HSPB1/IFFO2/ILK/INCENP/JPH2/KIF14/KIF18A/KIF18B/KIF1C/KIF20A/KIF22/KIF23/KIF2C/KIF4A/KIF6/KIFC1/KIFC3/KLC2/KNSTRN/KRT80/LMNA/LMNB1/LMNB2/MAP4/MICAL2/MYH9/MYL9/MYO1C/NEK2/NES/NME1/NUDC/PDLIM1/PDLIM7/PL…
Cytoskeleton	GSEA	GO	GO:0042330	taxis	upregulated	0.0291629	43	ADAM10/B3GNT2/C5/CAMK1D/CD74/CXCL12/CXCL16/CXCL2/CXCL3/CYP7B1/EGR2/EGR3/ETV1/FER/FGF7/FLRT3/FLT1/FYN/FZD3/GAB1/HGF/IL16/ITGAV/JAM3/LAMA3/LAMC2/LPAR1/NFIB/PDGFD/PLD1/PLXNA4/PLXNB1/PREX1/PTK2B/SEMA3A/SEMA3C/SEMA6D/SLIT3/SMAD3/SMO/SOS1/THBS4/VCAM1
Cytoskeleton	ORA	GO	GO:0044325	transmembrane transporter binding	downregulated	0.0331864	25	ACTN1/ACTN4/AP2M1/BAK1/CALM1/CALM3/CAV1/CIB1/DIAPH1/FKBP1B/FLNA/HSP90AB1/HTT/LYN/PACS1/PRKCSH/RANGRF/SCN1B/SH3GL1/SLC8A1/USP10/VDAC1/YWHAE/YWHAH/YWHAZ
DNA replication and repair	ORA	GO	GO:0140657	ATP-dependent activity	downregulated	0.0124148	83	ABCB8/ABCC10/ABCC3/ABCC4/ATP13A1/ATP13A2/ATP5F1B/ATP6V0D1/ATP8B1/ATP8B3/CHD4/CLPP/DDX19B/DDX23/DDX27/DDX31/DDX39A/DDX41/DDX46/DDX54/DHX16/DHX34/DHX37/DHX38/DNAH5/DYNLRB1/ERCC2/FIGN/GTF2F2/IGHMBP2/KIF14/KIF18A/KIF18B/KIF1C/KIF20A/KIF22/KIF23/KIF24/KIF2C/KIF4A/KIF6/KIF7/KIFC1/KIFC3/MCM2/MCM3/MCM4/MCM5/MCM7/MOV10/MYH9/MYL6/MYO18A/MYO19/MYO1C/MYO9B/PMS2P1/POLQ/PSMC1/PSMC3/PSMC4/PSMC5/PTPA/RAD51/RAD51…
DNA replication and repair	GSEA	KEGG	hsa03410	Base excision repair	downregulated	0.0327885	14	APEX2/FEN1/LIG1/LIG3/MUTYH/NTHL1/OGG1/PARP1/PARP3/POLD1/POLD2/POLD4/POLE2/XRCC1
DNA replication and repair	ORA	GO	GO:0071162	CMG complex	downregulated	0.00108732	7	GINS2/GINS4/MCM2/MCM3/MCM4/MCM5/MCM7
DNA replication and repair	GSEA	RP	R-HSA-5693532	DNA Double-Strand Break Repair	downregulated	0.0321885	42	APBB1/BABAM1/BAP1/BARD1/BRCA1/BRIP1/CCNA2/CDK2/CLSPN/EME1/ERCC1/EXO1/FEN1/HUS1/KAT5/KPNA2/LIG3/MDC1/MUS81/NSD2/PARP1/PIAS4/POLD1/POLD2/POLD4/POLE2/POLQ/PPP4C/RAD51/RAD51AP1/RAD51D/RFC2/RHNO1/RTEL1/SIRT6/TDP1/TIMELESS/TP53/UBXN1/XRCC1/XRCC3/XRCC6
DNA replication and repair	ORA	RP	R-HSA-73894	DNA Repair	downregulated	0.00635541	66	ACD/ACTB/ACTL6A/APBB1/ASCC2/BABAM1/BAP1/CCNA2/CDK2/CENPX/CLSPN/COPS6/COPS7A/COPS7B/EME1/ERCC2/FANCA/FANCD2/FEN1/GPS1/HUS1/INO80E/KAT5/KPNA2/LIG1/LIG3/MAD2L2/MCRS1/MDC1/MUS81/NPLOC4/NSD2/NTHL1/OGG1/PARP1/PIAS3/PIAS4/PNKP/POLD1/POLD2/POLQ/POLR2E/POLR2F/POLR2G/POLR2J/POLR2L/PPIE/PPP4C/PRPF19/RAD23A/RAD51/RAD51D/RHNO1/RTEL1/RUVBL1/SUMO3/TDP1/TFPT/TIMELESS/UBE2T/UFD1/USP10/VCP/XAB2/XRCC1/XRCC6
DNA replication and repair	GSEA	RP	R-HSA-73894	DNA Repair	downregulated	0.00120862	80	ACD/ACTB/ACTL6A/APBB1/ASCC2/BABAM1/BAP1/BARD1/BRIP1/CCNA2/CDK2/CENPX/CHD1L/CLSPN/COPS6/COPS7A/COPS7B/EME1/ERCC2/FANCA/FANCB/FANCD2/FANCI/FEN1/GPS1/HUS1/INO80E/ISG15/KAT5/KPNA2/LIG1/LIG3/MAD2L2/MCRS1/MDC1/MUS81/MUTYH/NPLOC4/NSD2/NTHL1/OGG1/PARP1/PIAS3/PIAS4/PNKP/POLD1/POLD2/POLD4/POLE2/POLQ/POLR2E/POLR2F/POLR2G/POLR2J/POLR2L/PPIE/PPP4C/PRPF19/RAD23A/RAD51/RAD51AP1/RAD51D/RFC2/RHNO1/RTEL1/SUMO3/TDP…
DNA replication and repair	ORA	RP	R-HSA-69306	DNA Replication	downregulated	2.3e-07	47	ANAPC11/ANAPC15/ANAPC2/CCNA2/CDC45/CDK2/E2F2/FEN1/FZR1/GINS2/GINS4/GMNN/LIG1/MCM2/MCM3/MCM4/MCM5/MCM7/ORC1/POLD1/POLD2/PSMA5/PSMA7/PSMB1/PSMB10/PSMB2/PSMB3/PSMB4/PSMB5/PSMB6/PSMB7/PSMC1/PSMC3/PSMC4/PSMC5/PSMD11/PSMD13/PSMD2/PSMD3/PSMD4/PSMD8/PSMD9/PSME2/PSME3/PSMF1/UBE2C/UBE2S
DNA replication and repair	GSEA	RP	R-HSA-69306	DNA Replication	downregulated	1.89e-06	51	ANAPC11/ANAPC15/ANAPC2/CCNA2/CDC45/CDK2/CDT1/E2F1/E2F2/FEN1/FZR1/GINS1/GINS2/GINS4/GMNN/LIG1/MCM10/MCM2/MCM3/MCM4/MCM5/MCM7/ORC1/ORC6/POLA2/POLD1/POLD2/POLD4/POLE2/PSMA7/PSMB1/PSMB10/PSMB2/PSMB3/PSMB6/PSMB7/PSMC1/PSMC3/PSMC4/PSMC5/PSMD11/PSMD13/PSMD2/PSMD3/PSMD4/PSMD8/PSMD9/PSME2/PSMF1/UBE2C/UBE2S
DNA replication and repair	ORA	RP	R-HSA-69002	DNA Replication Pre-Initiation	downregulated	1.48e-06	34	CDC45/CDK2/E2F2/GMNN/MCM2/MCM3/MCM4/MCM5/MCM7/ORC1/PSMA5/PSMA7/PSMB1/PSMB10/PSMB2/PSMB3/PSMB4/PSMB5/PSMB6/PSMB7/PSMC1/PSMC3/PSMC4/PSMC5/PSMD11/PSMD13/PSMD2/PSMD3/PSMD4/PSMD8/PSMD9/PSME2/PSME3/PSMF1
DNA replication and repair	GSEA	RP	R-HSA-69002	DNA Replication Pre-Initiation	downregulated	0.000363387	37	CDC45/CDK2/CDT1/E2F1/E2F2/GMNN/MCM10/MCM2/MCM3/MCM4/MCM5/MCM7/ORC1/ORC6/POLA2/POLE2/PSMA7/PSMB1/PSMB10/PSMB2/PSMB3/PSMB4/PSMB6/PSMB7/PSMC1/PSMC3/PSMC4/PSMC5/PSMD11/PSMD13/PSMD2/PSMD3/PSMD4/PSMD8/PSMD9/PSME2/PSMF1
DNA replication and repair	ORA	GO	GO:0006266	DNA ligation	downregulated	0.0412579	8	LIG1/LIG3/PARP3/PNKP/RAD51/TFIP11/XRCC1/XRCC6
DNA replication and repair	ORA	GO	GO:0006310	DNA recombination	downregulated	0.00470525	57	ACTL6A/ALYREF/AP5Z1/APEX2/AUNIP/CDC45/CENPX/EME1/ERCC2/FANCD2/FEN1/FUS/GINS2/GINS4/HMCES/HMGB2/HMGB3/HUS1/IGHMBP2/IL27RA/IL7R/INO80E/KPNA2/LIG3/MAD2L2/MCM2/MCM3/MCM4/MCM5/MCM7/MCRS1/MMS19/MUS81/NONO/NSD2/PARP1/PARP3/POLQ/PPP4C/PSMC3IP/RAD51/RAD51D/RAD54L/RECQL4/RFWD3/RHNO1/RTEL1/RUVBL1/RUVBL2/SUPT6H/TFPT/TIMELESS/TRIP13/UBQLN4/WRAP53/XRCC1/XRCC6
DNA replication and repair	GSEA	GO	GO:0006310	DNA recombination	downregulated	0.00277833	63	ACTL6A/ALYREF/AP5Z1/APEX2/AUNIP/BRIP1/CDC45/CENPX/DMC1/EME1/ENDOG/ERCC2/FANCD2/FEN1/FUS/GINS2/GINS4/HMCES/HMGB2/HMGB3/HUS1/IGHMBP2/IL27RA/IL7R/INO80E/KPNA2/LIG3/MAD2L2/MCM2/MCM3/MCM4/MCM5/MCM7/MCRS1/MMS19/MUS81/NONO/NSD2/PARP1/PARP3/PIF1/POLQ/PPP4C/PSMC3IP/RAD51/RAD51AP1/RAD51D/RAD54L/RECQL4/RFWD3/RHNO1/RTEL1/RUVBL2/SUPT6H/TFPT/TIMELESS/TNFSF4/TOP2A/TRIP13/UBQLN4/WRAP53/XRCC1/XRCC6
DNA replication and repair	ORA	GO	GO:0006281	DNA repair	downregulated	0.00498046	100	ACTL6A/AP5Z1/APBB1/APEX2/ASCC2/AUNIP/BABAM1/CDC45/CDCA5/CDK2/CDKN2D/CENPX/CEP164/CHAF1A/CHAF1B/CIB1/CLSPN/COMMD1/CSNK1E/EME1/ERCC2/FANCA/FANCD2/FEN1/FOXM1/FUS/FZR1/GINS2/GINS4/HINFP/HMCES/HMGB2/HUS1/IGHMBP2/INO80E/KAT5/KIF22/LIG1/LIG3/MAD2L2/MCM2/MCM3/MCM4/MCM5/MCM7/MCRS1/MDC1/MEN1/MMS19/MUS81/NONO/NSD2/NTHL1/NUDT1/OGG1/OTUB1/PARP1/PARP3/PIAS4/PMS2P1/PNKP/POLD1/POLD2/POLDIP2/POLG/POLQ/PPP4C/PRPF1…
DNA replication and repair	GSEA	GO	GO:0006281	DNA repair	downregulated	0.00188219	102	ACTL6A/AP5Z1/APBB1/APEX2/ASCC2/AUNIP/BABAM1/BRIP1/CDC45/CDCA5/CDK2/CDKN2D/CENPX/CHAF1A/CHAF1B/CHD1L/CIB1/CLSPN/COMMD1/CSNK1E/DMC1/EME1/ERCC2/FANCA/FANCD2/FEN1/FOXM1/FUS/FZR1/GINS2/GINS4/HINFP/HMCES/HMGB2/HUS1/IGHMBP2/INO80E/KIF22/LIG1/LIG3/MAD2L2/MCM2/MCM3/MCM4/MCM5/MCM7/MCRS1/MDC1/MMS19/MUS81/NONO/NSD2/NTHL1/NUDT1/OGG1/OTUB1/PARP1/PARP3/PIAS4/PIF1/PMS2P1/POLD1/POLD2/POLD4/POLDIP2/POLE2/POLG/POLQ…
DNA replication and repair	GSEA	GO	GO:0006260	DNA replication	downregulated	0.00492238	66	ALYREF/BCAR3/CCNA2/CCNE1/CDC45/CDK2/CDT1/CENPX/CHAF1A/CHAF1B/CHTF18/DBF4B/DDX11/DDX23/DTD1/E2F8/EHMT2/EME1/FAF1/FEN1/GINS1/GINS2/GINS4/GLI1/GMNN/GRWD1/HRAS/IGHMBP2/LIG1/LIG3/MCM10/MCM2/MCM3/MCM4/MCM5/MCM7/ORC1/ORC6/PIF1/PNKP/POLA2/POLD1/POLD2/POLD4/POLE2/POLG/POLQ/PPP2R1A/PTMS/RAD51/RECQL4/RFC2/RFWD3/RNASEH2A/RRM1/RRM2/RTEL1/RTF2/SIRT7/SSRP1/STOML2/TICRR/TIMELESS/TOP1MT/TP53/TRAIP
DNA replication and repair	GSEA	KEGG	hsa03030	DNA replication	downregulated	0.0265282	13	FEN1/LIG1/MCM2/MCM3/MCM4/MCM5/MCM7/POLA2/POLD1/POLD2/POLD4/POLE2/RNASEH2A
DNA replication and repair	ORA	GO	GO:0031261	DNA replication preinitiation complex	all_significant	0.0416329	9	CDC45/GINS2/GINS4/MCM2/MCM3/MCM4/MCM5/MCM7/ORC3
DNA replication and repair	ORA	RP	R-HSA-69190	DNA strand elongation	downregulated	0.0190963	12	CDC45/FEN1/GINS2/GINS4/LIG1/MCM2/MCM3/MCM4/MCM5/MCM7/POLD1/POLD2
DNA replication and repair	GSEA	RP	R-HSA-69190	DNA strand elongation	downregulated	0.00638651	15	CDC45/FEN1/GINS1/GINS2/GINS4/LIG1/MCM2/MCM3/MCM4/MCM5/MCM7/POLA2/POLD1/POLD2/POLD4
DNA replication and repair	GSEA	GO	GO:0006261	DNA-dependent DNA replication	downregulated	0.00674166	40	ALYREF/CDC45/CDT1/CENPX/CHTF18/DBF4B/DDX23/E2F8/EME1/FEN1/GINS1/GINS4/GMNN/LIG1/LIG3/MCM10/MCM2/MCM3/MCM4/MCM5/MCM7/ORC1/ORC6/POLA2/POLD1/POLD2/POLD4/POLE2/POLG/POLQ/RAD51/RECQL4/RFWD3/RTEL1/RTF2/SIRT7/STOML2/TICRR/TIMELESS/TRAIP
DNA replication and repair	ORA	RP	R-HSA-113418	Formation of the Early Elongation Complex	downregulated	0.0242077	12	ERCC2/GTF2F1/GTF2F2/NELFB/NELFCD/NELFE/POLR2E/POLR2F/POLR2G/POLR2J/POLR2L/SUPT5H
DNA replication and repair	GSEA	RP	R-HSA-113418	Formation of the Early Elongation Complex	downregulated	0.0237561	12	ERCC2/GTF2F1/GTF2F2/NELFB/NELFCD/NELFE/POLR2E/POLR2F/POLR2G/POLR2J/POLR2L/SUPT5H
DNA replication and repair	GSEA	RP	R-HSA-5696399	Global Genome Nucleotide Excision Repair (GG-NER)	downregulated	0.0162074	22	ACTB/ACTL6A/CHD1L/COPS6/COPS7A/COPS7B/ERCC2/GPS1/INO80E/LIG1/LIG3/MCRS1/PARP1/PIAS3/POLD1/POLD2/POLD4/POLE2/RAD23A/SUMO3/TFPT/XRCC1
DNA replication and repair	GSEA	RP	R-HSA-5693538	Homology Directed Repair	downregulated	0.017222	35	BABAM1/BARD1/BRCA1/BRIP1/CCNA2/CDK2/CLSPN/EME1/ERCC1/EXO1/FEN1/HUS1/KAT5/LIG3/MDC1/MUS81/NSD2/PARP1/PIAS4/POLD1/POLD2/POLD4/POLE2/POLQ/PPP4C/RAD51/RAD51AP1/RAD51D/RFC2/RHNO1/RTEL1/SIRT6/TIMELESS/XRCC1/XRCC3
DNA replication and repair	GSEA	GO	GO:0071339	MLL1 complex	downregulated	0.00883398	6	LAS1L/MCRS1/PELP1/PRPF31/RUVBL2/TAF6
DNA replication and repair	GSEA	GO	GO:0044665	MLL1/2 complex	downregulated	0.00883398	6	LAS1L/MCRS1/PELP1/PRPF31/RUVBL2/TAF6
DNA replication and repair	GSEA	RP	R-HSA-5696398	Nucleotide Excision Repair	downregulated	0.0135779	30	ACTB/ACTL6A/CHD1L/COPS6/COPS7A/COPS7B/ERCC2/GPS1/INO80E/LIG1/LIG3/MCRS1/PARP1/PIAS3/POLD1/POLD2/POLD4/POLE2/POLR2E/POLR2F/POLR2G/POLR2J/POLR2L/PPIE/PRPF19/RAD23A/SUMO3/TFPT/XAB2/XRCC1
DNA replication and repair	GSEA	RP	R-HSA-73933	Resolution of Abasic Sites (AP sites)	downregulated	0.0230065	14	FEN1/LIG1/LIG3/MUTYH/NTHL1/OGG1/PARP1/PNKP/POLD1/POLD2/POLD4/POLE2/RFC2/XRCC1
DNA replication and repair	ORA	RP	R-HSA-4615885	SUMOylation of DNA replication proteins	downregulated	0.0149522	15	AURKA/AURKB/BIRC5/CDCA8/INCENP/NUP188/NUP214/NUP62/NUP93/PIAS3/PIAS4/RAE1/RANGAP1/SEC13/SUMO3
DNA replication and repair	GSEA	RP	R-HSA-4615885	SUMOylation of DNA replication proteins	downregulated	0.0013898	14	AURKA/AURKB/BIRC5/CDCA8/INCENP/NUP188/NUP62/NUP93/PIAS3/PIAS4/RANGAP1/SEC13/SUMO3/TOP2A
DNA replication and repair	ORA	RP	R-HSA-69239	Synthesis of DNA	downregulated	2.48e-07	45	ANAPC11/ANAPC15/ANAPC2/CCNA2/CDC45/CDK2/FEN1/FZR1/GINS2/GINS4/LIG1/MCM2/MCM3/MCM4/MCM5/MCM7/ORC1/POLD1/POLD2/PSMA5/PSMA7/PSMB1/PSMB10/PSMB2/PSMB3/PSMB4/PSMB5/PSMB6/PSMB7/PSMC1/PSMC3/PSMC4/PSMC5/PSMD11/PSMD13/PSMD2/PSMD3/PSMD4/PSMD8/PSMD9/PSME2/PSME3/PSMF1/UBE2C/UBE2S
DNA replication and repair	GSEA	RP	R-HSA-69239	Synthesis of DNA	downregulated	3.99e-06	47	ANAPC11/ANAPC15/ANAPC2/CCNA2/CDC45/CDK2/CDT1/FEN1/FZR1/GINS1/GINS2/GINS4/LIG1/MCM2/MCM3/MCM4/MCM5/MCM7/ORC1/ORC6/POLA2/POLD1/POLD2/POLD4/POLE2/PSMA7/PSMB1/PSMB10/PSMB2/PSMB3/PSMB6/PSMB7/PSMC1/PSMC3/PSMC4/PSMC5/PSMD11/PSMD13/PSMD2/PSMD3/PSMD4/PSMD8/PSMD9/PSME2/PSMF1/UBE2C/UBE2S
DNA replication and repair	ORA	RP	R-HSA-171319	Telomere Extension By Telomerase	downregulated	0.0212578	9	ACD/CCNA2/CDK2/DKC1/NHP2/RTEL1/RUVBL1/RUVBL2/WRAP53
DNA replication and repair	ORA	RP	R-HSA-157579	Telomere Maintenance	downregulated	0.0219288	19	ACD/CCNA2/CDK2/DAXX/DKC1/FEN1/LIG1/NHP2/POLD1/POLD2/POLR2E/POLR2F/POLR2G/POLR2J/POLR2L/RTEL1/RUVBL1/RUVBL2/WRAP53
DNA replication and repair	GSEA	RP	R-HSA-157579	Telomere Maintenance	downregulated	0.0327302	22	ACD/CCNA2/CDK2/CHTF18/DAXX/DKC1/FEN1/LIG1/NHP2/PIF1/POLA2/POLD1/POLD2/POLD4/POLR2E/POLR2F/POLR2G/POLR2J/POLR2L/RTEL1/RUVBL2/WRAP53
DNA replication and repair	ORA	RP	R-HSA-176974	Unwinding of DNA	downregulated	0.00117524	8	CDC45/GINS2/GINS4/MCM2/MCM3/MCM4/MCM5/MCM7
DNA replication and repair	GSEA	GO	GO:0007568	aging	downregulated	0.0370084	16	AKT1/AURKB/CARM1/FOXM1/GSS/HRAS/ILK/LMNA/LOXL2/NQO1/NUDT1/NUP62/PRKCD/RAD54L/TYMS/UCP2
DNA replication and repair	GSEA	GO	GO:0140097	catalytic activity, acting on DNA	downregulated	0.0400605	50	APEX2/BRIP1/CHD1L/CHD4/CHTF18/DDX11/DFFB/DKC1/DMC1/DNASE1L1/DNMT1/DNMT3B/ENDOG/ERCC2/ERCC6L/FEN1/GTF2F2/IGHMBP2/LIG1/LIG3/MCM2/MCM3/MCM4/MCM5/MCM7/MUS81/MYO18A/NME1/NTHL1/OGG1/PIF1/POLD1/POLD4/POLE2/POLG/POLQ/RAD51/RAD51D/RAD54L/RAD54L2/RECQL4/RTEL1/RUVBL2/SMARCA4/TDP1/TOP1MT/TOP2A/TTF2/XRCC1/XRCC6
DNA replication and repair	ORA	GO	GO:0006302	double-strand break repair	downregulated	0.0112321	54	AP5Z1/APBB1/AUNIP/BABAM1/CDC45/CDCA5/CIB1/EME1/FANCD2/FEN1/FOXM1/FUS/GINS2/GINS4/HMCES/HMGB2/HUS1/KAT5/LIG3/MAD2L2/MCM2/MCM3/MCM4/MCM5/MCM7/MMS19/MUS81/NSD2/OGG1/OTUB1/PARP1/PARP3/PIAS4/PNKP/POLQ/PPP4C/PRPF19/RAD51/RAD51D/RAD54L/RECQL4/RFWD3/RTEL1/SIRT7/SMARCAL1/TDP1/TFIP11/TIMELESS/TRIP13/UBQLN4/VCP/WRAP53/XRCC1/XRCC6
DNA replication and repair	GSEA	GO	GO:0006302	double-strand break repair	downregulated	0.0364037	57	AP5Z1/APBB1/AUNIP/BABAM1/BRIP1/CDC45/CDCA5/CIB1/DDX11/DMC1/EME1/FANCD2/FEN1/FOXM1/FUS/GINS2/GINS4/HMCES/HMGB2/HUS1/LIG3/MAD2L2/MCM2/MCM3/MCM4/MCM5/MCM7/MMS19/MUS81/NSD2/OGG1/OTUB1/PARP1/PARP3/PIAS4/PNKP/POLQ/PPP4C/PRPF19/RAD51/RAD51AP1/RAD51D/RAD54L/RECQL4/RFWD3/RTEL1/SIRT7/TDP1/TFIP11/TIMELESS/TP53/TRIP13/UBQLN4/VCP/WRAP53/XRCC1/XRCC6
DNA replication and repair	ORA	GO	GO:0000727	double-strand break repair via break-induced replication	downregulated	0.000513354	9	CDC45/GINS2/GINS4/MCM2/MCM3/MCM4/MCM5/MCM7/MUS81
DNA replication and repair	ORA	GO	GO:0004386	helicase activity	downregulated	0.0337393	36	CHD4/DDX19B/DDX23/DDX27/DDX31/DDX39A/DDX41/DDX46/DDX54/DHX16/DHX34/DHX37/DHX38/ERCC2/GTF2F2/IGHMBP2/MCM2/MCM3/MCM4/MCM5/MCM7/MOV10/POLQ/RAD51/RAD54L/RAD54L2/RECQL4/RTEL1/RUVBL1/RUVBL2/SKIV2L/SMARCA4/SMARCAL1/SNRNP200/TTF2/XRCC6
DNA replication and repair	GSEA	GO	GO:0004386	helicase activity	downregulated	0.0298552	41	BRIP1/CHD1L/CHD4/CHTF18/DDX11/DDX19B/DDX23/DDX27/DDX31/DDX39A/DDX41/DDX46/DDX54/DHX16/DHX34/DHX37/DHX38/EIF4A1/ERCC2/ERCC6L/GTF2F2/IGHMBP2/MCM2/MCM3/MCM4/MCM5/MCM7/MOV10/PIF1/POLQ/RAD51/RAD54L/RAD54L2/RECQL4/RFC2/RTEL1/RUVBL2/SMARCA4/SNRNP200/TTF2/XRCC6
DNA replication and repair	GSEA	GO	GO:0006165	nucleoside diphosphate phosphorylation	downregulated	0.0191811	12	ALDOA/ALDOC/DTYMK/EIF6/ENO1/GAPDH/HK1/NME1/PFKL/PFKP/PKM/TPI1
DNA replication and repair	ORA	GO	GO:1901293	nucleoside phosphate biosynthetic process	downregulated	0.00622797	47	ACLY/ACOT7/ALDOA/AMPD2/ATIC/ATP5F1B/ATP5MC1/ATP5MC2/ATP5ME/ATP5MF/ATP5PB/CAD/COASY/CTPS1/DCAKD/DHODH/DTYMK/ELOVL1/ENO1/GCDH/GUK1/HACD2/IDH2/IMPDH1/MPC2/MTHFD1/NADSYN1/NME1/NME4/NUDT2/PAICS/PARP1/PDHA1/PDHB/PFAS/PINK1/PPCDC/PRPS1/RRM1/SLC25A1/SLC25A13/STOML2/TK1/TYMS/UCK2/UCKL1/VCP
DNA replication and repair	ORA	GO	GO:0006753	nucleoside phosphate metabolic process	downregulated	0.0254211	75	ACLY/ACOT7/ACOT8/ACOT9/ALDOA/ALDOC/AMPD2/ATIC/ATP5F1B/ATP5MC1/ATP5MC2/ATP5ME/ATP5MF/ATP5PB/CAD/COASY/CTPS1/DCAKD/DHODH/DTYMK/EIF6/ELOVL1/ENO1/ENPP1/ENTPD6/EPHA2/GAPDH/GCDH/GIT1/GPI/GUK1/HACD2/HINT1/HK1/IDH2/IMPDH1/ITPA/MPC2/MPP1/MTHFD1/MVD/MVK/NADSYN1/NME1/NME4/NT5C/NTHL1/NUDT2/OGG1/PAICS/PARP1/PDHA1/PDHB/PFAS/PFKL/PFKP/PGK1/PINK1/PKM/PMVK/PPCDC/PRPS1/RAN/RHOA/RRM1/SLC25A1/SLC25A13/STOML2/TK1/TPI…
DNA replication and repair	ORA	GO	GO:0009142	nucleoside triphosphate biosynthetic process	downregulated	0.00369546	23	ALDOA/ATP5F1B/ATP5MC1/ATP5MC2/ATP5ME/ATP5MF/ATP5PB/CAD/CTPS1/DTYMK/ENO1/IMPDH1/NME1/NME4/NUDT2/PARP1/PINK1/SLC25A13/STOML2/TYMS/UCK2/UCKL1/VCP
DNA replication and repair	ORA	GO	GO:0009141	nucleoside triphosphate metabolic process	downregulated	0.00470525	28	ALDOA/ATP5F1B/ATP5MC1/ATP5MC2/ATP5ME/ATP5MF/ATP5PB/CAD/CTPS1/DTYMK/ENO1/ENPP1/GUK1/IMPDH1/ITPA/NME1/NME4/NUDT2/PARP1/PINK1/RAN/RHOA/SLC25A13/STOML2/TYMS/UCK2/UCKL1/VCP
DNA replication and repair	GSEA	GO	GO:0031491	nucleosome binding	downregulated	0.0287124	19	ACTB/ACTL6A/CABIN1/CHD4/GLYR1/HIRA/HMGN2/L3MBTL1/MTA2/NAP1L4/NOC2L/RCC1/SMARCA4/SMARCB1/SMARCD2/SSRP1/SUPT6H/UHRF1/ZNHIT1
DNA replication and repair	ORA	GO	GO:0009165	nucleotide biosynthetic process	downregulated	0.0104257	46	ACLY/ACOT7/ALDOA/AMPD2/ATIC/ATP5F1B/ATP5MC1/ATP5MC2/ATP5ME/ATP5MF/ATP5PB/CAD/COASY/CTPS1/DCAKD/DHODH/DTYMK/ELOVL1/ENO1/GCDH/GUK1/HACD2/IDH2/IMPDH1/MPC2/MTHFD1/NADSYN1/NME1/NME4/NUDT2/PAICS/PARP1/PDHA1/PDHB/PFAS/PINK1/PPCDC/PRPS1/RRM1/SLC25A1/SLC25A13/STOML2/TYMS/UCK2/UCKL1/VCP
DNA replication and repair	ORA	GO	GO:0009117	nucleotide metabolic process	downregulated	0.0412579	73	ACLY/ACOT7/ACOT8/ACOT9/ALDOA/ALDOC/AMPD2/ATIC/ATP5F1B/ATP5MC1/ATP5MC2/ATP5ME/ATP5MF/ATP5PB/CAD/COASY/CTPS1/DCAKD/DHODH/DTYMK/EIF6/ELOVL1/ENO1/ENPP1/EPHA2/GAPDH/GCDH/GIT1/GPI/GUK1/HACD2/HINT1/HK1/IDH2/IMPDH1/ITPA/MPC2/MPP1/MTHFD1/MVD/MVK/NADSYN1/NME1/NME4/NT5C/NTHL1/NUDT2/OGG1/PAICS/PARP1/PDHA1/PDHB/PFAS/PFKL/PFKP/PGK1/PINK1/PKM/PMVK/PPCDC/PRPS1/RAN/RHOA/RRM1/SLC25A1/SLC25A13/STOML2/TPI1/TPST2/TYM…
DNA replication and repair	GSEA	GO	GO:0046939	nucleotide phosphorylation	downregulated	0.0301947	12	ALDOA/ALDOC/DTYMK/EIF6/ENO1/GAPDH/HK1/NME1/PFKL/PFKP/PKM/TPI1
DNA replication and repair	ORA	RP	R-HSA-69610	p53-Independent DNA Damage Response	all_significant	0.0284888	26	CDC25A/CHEK2/PSMA5/PSMA7/PSMB1/PSMB10/PSMB2/PSMB3/PSMB4/PSMB5/PSMB6/PSMB7/PSMC1/PSMC3/PSMC4/PSMC5/PSMD11/PSMD13/PSMD2/PSMD3/PSMD4/PSMD8/PSMD9/PSME2/PSME3/PSMF1
DNA replication and repair	GSEA	RP	R-HSA-69610	p53-Independent DNA Damage Response	downregulated	0.0122664	32	CDC25A/CHEK1/PSMA5/PSMA7/PSMB1/PSMB10/PSMB2/PSMB3/PSMB4/PSMB5/PSMB6/PSMB7/PSMB8/PSMB9/PSMC1/PSMC3/PSMC4/PSMC5/PSMD1/PSMD11/PSMD13/PSMD14/PSMD2/PSMD3/PSMD4/PSMD7/PSMD8/PSMD9/PSME2/PSME3/PSMF1/SEM1
DNA replication and repair	ORA	RP	R-HSA-69613	p53-Independent G1/S DNA damage checkpoint	all_significant	0.0284888	26	CDC25A/CHEK2/PSMA5/PSMA7/PSMB1/PSMB10/PSMB2/PSMB3/PSMB4/PSMB5/PSMB6/PSMB7/PSMC1/PSMC3/PSMC4/PSMC5/PSMD11/PSMD13/PSMD2/PSMD3/PSMD4/PSMD8/PSMD9/PSME2/PSME3/PSMF1
DNA replication and repair	GSEA	RP	R-HSA-69613	p53-Independent G1/S DNA damage checkpoint	downregulated	0.0122664	32	CDC25A/CHEK1/PSMA5/PSMA7/PSMB1/PSMB10/PSMB2/PSMB3/PSMB4/PSMB5/PSMB6/PSMB7/PSMB8/PSMB9/PSMC1/PSMC3/PSMC4/PSMC5/PSMD1/PSMD11/PSMD13/PSMD14/PSMD2/PSMD3/PSMD4/PSMD7/PSMD8/PSMD9/PSME2/PSME3/PSMF1/SEM1
DNA replication and repair	GSEA	GO	GO:0009135	purine nucleoside diphosphate metabolic process	downregulated	0.0152442	10	ALDOA/ALDOC/EIF6/ENO1/GAPDH/HK1/PFKL/PFKP/PKM/TPI1
DNA replication and repair	ORA	GO	GO:0006164	purine nucleotide biosynthetic process	downregulated	0.0195849	36	ACLY/ACOT7/ALDOA/AMPD2/ATIC/ATP5F1B/ATP5MC1/ATP5MC2/ATP5ME/ATP5MF/ATP5PB/COASY/DCAKD/ELOVL1/ENO1/GCDH/GUK1/HACD2/IMPDH1/MPC2/MTHFD1/NME1/NME4/NUDT2/PAICS/PARP1/PDHA1/PDHB/PFAS/PINK1/PPCDC/PRPS1/SLC25A1/SLC25A13/STOML2/VCP
DNA replication and repair	ORA	GO	GO:0006163	purine nucleotide metabolic process	downregulated	0.0360421	61	ACLY/ACOT7/ACOT8/ACOT9/ALDOA/ALDOC/AMPD2/ATIC/ATP5F1B/ATP5MC1/ATP5MC2/ATP5ME/ATP5MF/ATP5PB/COASY/DCAKD/EIF6/ELOVL1/ENO1/ENPP1/EPHA2/GAPDH/GCDH/GIT1/GPI/GUK1/HACD2/HINT1/HK1/IMPDH1/ITPA/MPC2/MPP1/MTHFD1/MVD/MVK/NME1/NME4/NT5C/NUDT2/PAICS/PARP1/PDHA1/PDHB/PFAS/PFKL/PFKP/PGK1/PINK1/PKM/PMVK/PPCDC/PRPS1/RAN/RHOA/SLC25A1/SLC25A13/STOML2/TPI1/TPST2/VCP
DNA replication and repair	GSEA	GO	GO:0009179	purine ribonucleoside diphosphate metabolic process	downregulated	0.0152442	10	ALDOA/ALDOC/EIF6/ENO1/GAPDH/HK1/PFKL/PFKP/PKM/TPI1
DNA replication and repair	ORA	GO	GO:0009148	pyrimidine nucleoside triphosphate biosynthetic process	downregulated	0.0412579	8	CAD/CTPS1/DTYMK/NME1/NME4/TYMS/UCK2/UCKL1
DNA replication and repair	ORA	GO	GO:0090734	site of DNA damage	downregulated	0.0192838	23	ACTR3/ARPC2/ARPC3/ARPC4/AUNIP/HUS1/LMNA/MAD2L2/PARP1/PARP3/PHF1/PNKP/PRPF19/RAD51/RFWD3/SIRT7/SMARCAL1/TIMELESS/TRAIP/UBQLN4/VCP/WDR76/WRAP53
DNA replication and repair	ORA	GO	GO:0035861	site of double-strand break	downregulated	0.0139703	19	ACTR3/ARPC2/ARPC3/ARPC4/HUS1/LMNA/MAD2L2/PARP1/PARP3/PHF1/PNKP/PRPF19/RAD51/RFWD3/SIRT7/SMARCAL1/TIMELESS/VCP/WRAP53
Immune system	ORA	RP	R-HSA-167242	Abortive elongation of HIV-1 transcript in the absence of Tat	downregulated	0.00336352	11	GTF2F1/GTF2F2/NELFB/NELFCD/NELFE/POLR2E/POLR2F/POLR2G/POLR2J/POLR2L/SUPT5H
Immune system	ORA	RP	R-HSA-1169091	Activation of NF-kappaB in B cells	downregulated	0.000300641	24	PSMA5/PSMA7/PSMB1/PSMB10/PSMB2/PSMB3/PSMB4/PSMB5/PSMB6/PSMB7/PSMC1/PSMC3/PSMC4/PSMC5/PSMD11/PSMD13/PSMD2/PSMD3/PSMD4/PSMD8/PSMD9/PSME2/PSME3/PSMF1
Immune system	GSEA	RP	R-HSA-1169091	Activation of NF-kappaB in B cells	downregulated	0.0323732	31	IKBKG/PSMA5/PSMA7/PSMB1/PSMB10/PSMB2/PSMB3/PSMB4/PSMB5/PSMB6/PSMB7/PSMB8/PSMB9/PSMC1/PSMC3/PSMC4/PSMC5/PSMD1/PSMD11/PSMD13/PSMD14/PSMD2/PSMD3/PSMD4/PSMD7/PSMD8/PSMD9/PSME2/PSME3/PSMF1/SEM1
Immune system	GSEA	KEGG	hsa05146	Amoebiasis	downregulated	0.0232382	7	ACTN1/ACTN4/HSPB1/PIK3CD/PLCB3/PLCB4/PRKCA
Immune system	ORA	RP	R-HSA-1236975	Antigen processing-Cross presentation	downregulated	0.000946212	28	CALR/HLA-F/PSMA5/PSMA7/PSMB1/PSMB10/PSMB2/PSMB3/PSMB4/PSMB5/PSMB6/PSMB7/PSMC1/PSMC3/PSMC4/PSMC5/PSMD11/PSMD13/PSMD2/PSMD3/PSMD4/PSMD8/PSMD9/PSME2/PSME3/PSMF1/STX4/TAPBP
Immune system	GSEA	GO	GO:0019724	B cell mediated immunity	upregulated	0.0257084	8	C1R/C1S/C3/C5/CLU/IL13RA2/LIG4/SERPING1
Immune system	ORA	KEGG	hsa05100	Bacterial invasion of epithelial cells	downregulated	0.00961718	21	ACTB/ACTG1/ACTR3/ARPC2/ARPC3/ARPC4/BCAR1/CAV1/CAV2/CLTA/CLTCL1/CTTN/DNM2/ILK/ITGA5/MAD2L2/PIK3CD/PXN/RHOA/RHOG/SHC1
Immune system	GSEA	RP	R-HSA-210991	Basigin interactions	downregulated	0.0201666	4	CAV1/ITGA3/PPIA/SLC16A3
Immune system	ORA	RP	R-HSA-3858494	Beta-catenin independent WNT signaling	all_significant	0.0441408	52	AGO2/AGO3/AP2M1/AP2S1/CALM1/CALM3/CLTA/FZD1/FZD2/FZD3/FZD4/GNB1/GNB2/GNG12/ITPR1/MOV10/PFN1/PLCB3/PPP3CB/PRKCA/PRKG2/PSMA5/PSMA7/PSMB1/PSMB10/PSMB2/PSMB3/PSMB4/PSMB5/PSMB6/PSMB7/PSMC1/PSMC3/PSMC4/PSMC5/PSMD11/PSMD13/PSMD2/PSMD3/PSMD4/PSMD8/PSMD9/PSME2/PSME3/PSMF1/RAC2/RHOA/ROR1/RYK/TCF7L2/VANGL2/WNT5B
Immune system	GSEA	KEGG	hsa05171	Coronavirus disease - COVID-19	upregulated	0.0316977	13	C1R/C1S/C2/C3/C5/CFB/CFD/IFNAR1/IL6ST/MASP1/PIK3CA/RPS4X/STAT3
Immune system	ORA	RP	R-HSA-1236978	Cross-presentation of soluble exogenous antigens (endosomes)	downregulated	2.5e-07	24	PSMA5/PSMA7/PSMB1/PSMB10/PSMB2/PSMB3/PSMB4/PSMB5/PSMB6/PSMB7/PSMC1/PSMC3/PSMC4/PSMC5/PSMD11/PSMD13/PSMD2/PSMD3/PSMD4/PSMD8/PSMD9/PSME2/PSME3/PSMF1
Immune system	GSEA	RP	R-HSA-1236978	Cross-presentation of soluble exogenous antigens (endosomes)	downregulated	0.00593249	30	PSMA5/PSMA7/PSMB1/PSMB10/PSMB2/PSMB3/PSMB4/PSMB5/PSMB6/PSMB7/PSMB8/PSMB9/PSMC1/PSMC3/PSMC4/PSMC5/PSMD1/PSMD11/PSMD13/PSMD14/PSMD2/PSMD3/PSMD4/PSMD7/PSMD8/PSMD9/PSME2/PSME3/PSMF1/SEM1
Immune system	GSEA	KEGG	hsa04060	Cytokine-cytokine receptor interaction	upregulated	0.0151953	18	BMP2/BMP6/CXCL12/CXCL16/CXCL2/GHR/IFNAR1/IFNGR1/IL13RA2/IL15RA/IL16/IL18R1/IL1R1/IL6ST/IL7/LEPR/LIFR/TGFBR2
Immune system	ORA	RP	R-HSA-5607761	Dectin-1 mediated noncanonical NF-kB signaling	downregulated	2.02e-05	25	PSMA5/PSMA7/PSMB1/PSMB10/PSMB2/PSMB3/PSMB4/PSMB5/PSMB6/PSMB7/PSMC1/PSMC3/PSMC4/PSMC5/PSMD11/PSMD13/PSMD2/PSMD3/PSMD4/PSMD8/PSMD9/PSME2/PSME3/PSMF1/UBE2M
Immune system	GSEA	RP	R-HSA-5607761	Dectin-1 mediated noncanonical NF-kB signaling	downregulated	0.0138343	31	PSMA5/PSMA7/PSMB1/PSMB10/PSMB2/PSMB3/PSMB4/PSMB5/PSMB6/PSMB7/PSMB8/PSMB9/PSMC1/PSMC3/PSMC4/PSMC5/PSMD1/PSMD11/PSMD13/PSMD14/PSMD2/PSMD3/PSMD4/PSMD7/PSMD8/PSMD9/PSME2/PSME3/PSMF1/SEM1/UBE2M
Immune system	ORA	RP	R-HSA-202424	Downstream TCR signaling	downregulated	0.00456961	24	PSMA5/PSMA7/PSMB1/PSMB10/PSMB2/PSMB3/PSMB4/PSMB5/PSMB6/PSMB7/PSMC1/PSMC3/PSMC4/PSMC5/PSMD11/PSMD13/PSMD2/PSMD3/PSMD4/PSMD8/PSMD9/PSME2/PSME3/PSMF1
Immune system	ORA	RP	R-HSA-1168372	Downstream signaling events of B Cell Receptor (BCR)	downregulated	9.28e-05	29	CALM1/CALM3/HRAS/NFATC2/PPIA/PSMA5/PSMA7/PSMB1/PSMB10/PSMB2/PSMB3/PSMB4/PSMB5/PSMB6/PSMB7/PSMC1/PSMC3/PSMC4/PSMC5/PSMD11/PSMD13/PSMD2/PSMD3/PSMD4/PSMD8/PSMD9/PSME2/PSME3/PSMF1
Immune system	GSEA	RP	R-HSA-1168372	Downstream signaling events of B Cell Receptor (BCR)	downregulated	0.0108329	26	CALM1/CALM3/HRAS/NFATC2/PPIA/PSMA7/PSMB1/PSMB10/PSMB2/PSMB3/PSMB4/PSMB6/PSMB7/PSMC1/PSMC3/PSMC4/PSMC5/PSMD11/PSMD13/PSMD2/PSMD3/PSMD4/PSMD8/PSMD9/PSME2/PSMF1
Immune system	ORA	RP	R-HSA-1236974	ER-Phagosome pathway	downregulated	0.000192257	28	CALR/HLA-F/PSMA5/PSMA7/PSMB1/PSMB10/PSMB2/PSMB3/PSMB4/PSMB5/PSMB6/PSMB7/PSMC1/PSMC3/PSMC4/PSMC5/PSMD11/PSMD13/PSMD2/PSMD3/PSMD4/PSMD8/PSMD9/PSME2/PSME3/PSMF1/STX4/TAPBP
Immune system	GSEA	WP	WP4217	Ebola virus infection in host	downregulated	0.00160472	18	ACTB/ACTG1/ACTN1/ACTN4/AKT1/AXL/CAV1/CLTCL1/FLNA/FLNC/HLA-F/IKBKE/ITGA1/ITGA3/ITGA4/PIK3CD/RHOC/TYRO3
Immune system	ORA	RP	R-HSA-2871837	FCERI mediated NF-kB activation	downregulated	0.000832669	25	LYN/PSMA5/PSMA7/PSMB1/PSMB10/PSMB2/PSMB3/PSMB4/PSMB5/PSMB6/PSMB7/PSMC1/PSMC3/PSMC4/PSMC5/PSMD11/PSMD13/PSMD2/PSMD3/PSMD4/PSMD8/PSMD9/PSME2/PSME3/PSMF1
Immune system	GSEA	RP	R-HSA-2871837	FCERI mediated NF-kB activation	downregulated	0.0287669	34	CDC34/IKBKG/LYN/PSMA5/PSMA7/PSMB1/PSMB10/PSMB2/PSMB3/PSMB4/PSMB5/PSMB6/PSMB7/PSMB8/PSMB9/PSMC1/PSMC3/PSMC4/PSMC5/PSMD1/PSMD11/PSMD13/PSMD14/PSMD2/PSMD3/PSMD4/PSMD7/PSMD8/PSMD9/PSME2/PSME3/PSMF1/SEM1/UBE2N
Immune system	GSEA	RP	R-HSA-9664422	FCGR3A-mediated phagocytosis	downregulated	0.0165708	7	ACTB/ACTG1/ARPC2/ARPC4/LYN/MYH9/MYO1C
Immune system	GSEA	RP	R-HSA-983231	Factors involved in megakaryocyte development and platelet production	downregulated	0.0108329	21	ACTB/CAPZB/DOCK10/DOCK2/KIF18A/KIF18B/KIF1C/KIF20A/KIF22/KIF23/KIF2C/KIF4A/KIF6/KIFC1/KLC2/RACGAP1/TUBA1A/TUBA1B/TUBA1C/TUBB4B/TUBB6
Immune system	GSEA	KEGG	hsa04666	Fc gamma R-mediated phagocytosis	downregulated	0.020099	14	AKT1/AMPH/ARPC2/ARPC4/CFL1/INPPL1/LYN/PIK3CD/PRKCA/PRKCD/RAC2/RPS6KB2/SPHK1/VASP
Immune system	GSEA	RP	R-HSA-2029480	Fcgamma receptor (FCGR) dependent phagocytosis	downregulated	0.0135779	11	ACTB/ACTG1/ARPC2/ARPC4/CFL1/LYN/MYH9/MYO1C/NF2/PLPP4/PRKCD
Immune system	ORA	RP	R-HSA-167200	Formation of HIV-1 elongation complex containing HIV-1 Tat	downregulated	0.0287736	14	ELOB/ERCC2/GTF2F1/GTF2F2/NELFB/NELFCD/NELFE/POLR2E/POLR2F/POLR2G/POLR2J/POLR2L/SSRP1/SUPT5H
Immune system	ORA	RP	R-HSA-167158	Formation of the HIV-1 Early Elongation Complex	downregulated	0.0242077	12	ERCC2/GTF2F1/GTF2F2/NELFB/NELFCD/NELFE/POLR2E/POLR2F/POLR2G/POLR2J/POLR2L/SUPT5H
Immune system	GSEA	RP	R-HSA-167158	Formation of the HIV-1 Early Elongation Complex	downregulated	0.0237561	12	ERCC2/GTF2F1/GTF2F2/NELFB/NELFCD/NELFE/POLR2E/POLR2F/POLR2G/POLR2J/POLR2L/SUPT5H
Immune system	GSEA	RP	R-HSA-9609690	HCMV Early Events	downregulated	0.00761374	18	DAXX/ELK1/EZH2/HDAC3/NUP188/NUP214/NUP62/NUP93/RAE1/SEC13/TRIM28/TUBA1A/TUBA1B/TUBA1C/TUBA4A/TUBB2A/TUBB4B/TUBB6
Immune system	GSEA	RP	R-HSA-9609646	HCMV Infection	downregulated	0.0141337	24	CHMP1A/CHMP2A/CHMP6/DAXX/ELK1/EZH2/HDAC3/NUP188/NUP214/NUP62/NUP93/RAE1/SEC13/SNF8/TRIM28/TUBA1A/TUBA1B/TUBA1C/TUBA4A/TUBB2A/TUBB4B/TUBB6/VPS25/VPS28
Immune system	ORA	RP	R-HSA-162906	HIV Infection	downregulated	2.31e-06	65	AP1B1/AP1M1/AP1S1/AP2M1/AP2S1/ARF1/BANF1/CHMP2A/CHMP6/DOCK2/ELOB/ERCC2/FEN1/GTF2F1/GTF2F2/KPNB1/LIG1/NELFB/NELFCD/NELFE/NUP188/NUP214/NUP62/NUP93/PACS1/POLR2E/POLR2F/POLR2G/POLR2J/POLR2L/PPIA/PSMA5/PSMA7/PSMB1/PSMB10/PSMB2/PSMB3/PSMB4/PSMB5/PSMB6/PSMB7/PSMC1/PSMC3/PSMC4/PSMC5/PSMD11/PSMD13/PSMD2/PSMD3/PSMD4/PSMD8/PSMD9/PSME2/PSME3/PSMF1/RAE1/RAN/RANBP1/RANGAP1/SEC13/SSRP1/SUPT5H/TAF6/VPS28/XRCC6
Immune system	GSEA	RP	R-HSA-162906	HIV Infection	downregulated	2.44e-05	58	AP1B1/AP1M1/AP1S1/AP2M1/AP2S1/ARF1/BANF1/CHMP2A/DOCK2/ELOB/ERCC2/FEN1/GTF2F1/GTF2F2/KPNB1/LIG1/NELFB/NELFCD/NELFE/NUP188/NUP62/NUP93/POLR2E/POLR2F/POLR2G/POLR2J/POLR2L/PPIA/PSMA7/PSMB1/PSMB10/PSMB2/PSMB3/PSMB4/PSMB6/PSMB7/PSMC1/PSMC3/PSMC4/PSMC5/PSMD11/PSMD13/PSMD2/PSMD3/PSMD4/PSMD8/PSMD9/PSME2/PSMF1/RAE1/RAN/RANGAP1/SEC13/SSRP1/SUPT5H/TAF6/VPS28/XRCC6
Immune system	GSEA	RP	R-HSA-162587	HIV Life Cycle	downregulated	0.00420755	33	BANF1/CHMP2A/CHMP6/ELOB/ERCC2/FEN1/GTF2F1/GTF2F2/LIG1/NELFB/NELFCD/NELFE/NUP188/NUP214/NUP62/NUP93/POLR2E/POLR2F/POLR2G/POLR2J/POLR2L/PPIA/RAE1/RAN/RANBP1/RANGAP1/RCC1/SEC13/SSRP1/SUPT5H/TAF6/VPS28/XRCC6
Immune system	ORA	RP	R-HSA-167169	HIV Transcription Elongation	downregulated	0.0287736	14	ELOB/ERCC2/GTF2F1/GTF2F2/NELFB/NELFCD/NELFE/POLR2E/POLR2F/POLR2G/POLR2J/POLR2L/SSRP1/SUPT5H
Immune system	ORA	RP	R-HSA-167287	HIV elongation arrest and recovery	downregulated	0.00642838	13	ELOB/GTF2F1/GTF2F2/NELFB/NELFCD/NELFE/POLR2E/POLR2F/POLR2G/POLR2J/POLR2L/SSRP1/SUPT5H
Immune system	ORA	RP	R-HSA-162909	Host Interactions of HIV factors	all_significant	0.0198526	52	AP1B1/AP1M1/AP1S1/AP1S2/AP2M1/AP2S1/ARF1/BANF1/CCNT1/CUL5/DOCK2/ELOB/FYN/KPNB1/NUP160/NUP188/NUP214/NUP62/NUP93/PACS1/PPIA/PSIP1/PSMA5/PSMA7/PSMB1/PSMB10/PSMB2/PSMB3/PSMB4/PSMB5/PSMB6/PSMB7/PSMC1/PSMC3/PSMC4/PSMC5/PSMD11/PSMD13/PSMD2/PSMD3/PSMD4/PSMD8/PSMD9/PSME2/PSME3/PSMF1/RAE1/RAN/RANBP1/RANGAP1/SEC13/SLC25A4
Immune system	GSEA	RP	R-HSA-162909	Host Interactions of HIV factors	downregulated	0.000935541	39	AP1B1/AP1M1/AP1S1/AP2M1/AP2S1/ARF1/BANF1/DOCK2/ELOB/KPNB1/NUP188/NUP62/NUP93/PPIA/PSMA7/PSMB1/PSMB10/PSMB2/PSMB3/PSMB4/PSMB6/PSMB7/PSMC1/PSMC3/PSMC4/PSMC5/PSMD11/PSMD13/PSMD2/PSMD3/PSMD4/PSMD8/PSMD9/PSME2/PSMF1/RAE1/RAN/RANGAP1/SEC13
Immune system	GSEA	KEGG	hsa05170	Human immunodeficiency virus 1 infection	downregulated	0.00640342	21	AKT1/AP1B1/AP1S1/APOBEC3B/BAX/CALM3/CCNB1/CCNB2/CDC25C/CFL1/GNAI2/GNB1/GNB2/HLA-F/HRAS/NFATC2/PIK3CD/PRKCA/PXN/RAC2/RPS6KB2
Immune system	GSEA	KEGG	hsa04750	Inflammatory mediator regulation of TRP channels	downregulated	0.0106067	8	CALM3/PIK3CD/PLCB3/PLCB4/PPP1CA/PRKCA/PRKCD/TRPV2
Immune system	GSEA	RP	R-HSA-162599	Late Phase of HIV Life Cycle	downregulated	0.00995054	29	CHMP2A/CHMP6/ELOB/ERCC2/GTF2F1/GTF2F2/NELFB/NELFCD/NELFE/NUP188/NUP214/NUP62/NUP93/POLR2E/POLR2F/POLR2G/POLR2J/POLR2L/PPIA/RAE1/RAN/RANBP1/RANGAP1/RCC1/SEC13/SSRP1/SUPT5H/TAF6/VPS28
Immune system	GSEA	RP	R-HSA-9664417	Leishmania phagocytosis	downregulated	0.0165708	7	ACTB/ACTG1/ARPC2/ARPC4/LYN/MYH9/MYO1C
Immune system	ORA	KEGG	hsa04670	Leukocyte transendothelial migration	downregulated	0.0194971	21	ACTB/ACTG1/ACTN1/ACTN4/AFDN/BCAR1/EZR/GNAI2/ITGA4/MSN/MYL12B/MYL9/PIK3CD/PLCG1/PRKCA/PXN/RAC2/RAPGEF3/RHOA/THY1/VASP
Immune system	GSEA	KEGG	hsa04670	Leukocyte transendothelial migration	downregulated	0.0142387	16	ACTB/ACTG1/ACTN1/ACTN4/BCAR1/EZR/GNAI2/ITGA4/MSN/MYL9/PIK3CD/PRKCA/PXN/RAC2/RAPGEF3/VASP
Immune system	ORA	RP	R-HSA-2132295	MHC class II antigen presentation	downregulated	0.000912704	29	ACTR1A/ACTR1B/AP1B1/AP1M1/AP1S1/AP2M1/AP2S1/ARF1/CAPZB/CLTA/DCTN1/DCTN2/DCTN3/DNM2/KIF18A/KIF20A/KIF22/KIF23/KIF2C/KIF4A/KLC2/RACGAP1/SEC13/SEC24C/TUBA1A/TUBA1B/TUBA1C/TUBB4B/TUBB6
Immune system	GSEA	RP	R-HSA-2132295	MHC class II antigen presentation	downregulated	0.0051894	32	ACTR1A/ACTR1B/AP1B1/AP1S1/AP2M1/AP2S1/ARF1/CAPZB/CENPE/DCTN1/DCTN3/DNM2/HLA-DPB1/KIF11/KIF15/KIF18A/KIF20A/KIF22/KIF23/KIF2C/KIF4A/KLC2/RACGAP1/SEC13/SEC24C/TUBA1A/TUBA1B/TUBA1C/TUBA4A/TUBB2A/TUBB4B/TUBB6
Immune system	GSEA	KEGG	hsa04064	NF-kappa B signaling pathway	upregulated	0.0312672	15	ATM/BCL2/BIRC2/BIRC3/CXCL12/CXCL2/CXCL3/ICAM1/IL1R1/LY96/PTGS2/TNFAIP3/TRAF1/VCAM1/XIAP
Immune system	ORA	RP	R-HSA-5676590	NIK-->noncanonical NF-kB signaling	downregulated	1.44e-05	25	PSMA5/PSMA7/PSMB1/PSMB10/PSMB2/PSMB3/PSMB4/PSMB5/PSMB6/PSMB7/PSMC1/PSMC3/PSMC4/PSMC5/PSMD11/PSMD13/PSMD2/PSMD3/PSMD4/PSMD8/PSMD9/PSME2/PSME3/PSMF1/UBE2M
Immune system	GSEA	RP	R-HSA-5676590	NIK-->noncanonical NF-kB signaling	downregulated	0.0122664	31	PSMA5/PSMA7/PSMB1/PSMB10/PSMB2/PSMB3/PSMB4/PSMB5/PSMB6/PSMB7/PSMB8/PSMB9/PSMC1/PSMC3/PSMC4/PSMC5/PSMD1/PSMD11/PSMD13/PSMD14/PSMD2/PSMD3/PSMD4/PSMD7/PSMD8/PSMD9/PSME2/PSME3/PSMF1/SEM1/UBE2M
Immune system	ORA	RP	R-HSA-164938	Nef-mediates down modulation of cell surface receptors by recruiting them to clathrin adapters	downregulated	0.0308934	7	AP1B1/AP1M1/AP1S1/AP2M1/AP2S1/ARF1/PACS1
Immune system	GSEA	WP	WP5115	Network map of SARS-CoV-2 signaling pathway	downregulated	0.0185717	10	ACTB/ACTG1/AKT1/BIRC5/CCNB1/CCNB2/CTSZ/GTSE1/ITGA3/TP53I3
Immune system	ORA	RP	R-HSA-6798695	Neutrophil degranulation	downregulated	0.00974313	73	ACAA1/ACLY/ACTR1B/ADGRE5/AGPAT2/ALDH3B1/ALDOA/ALDOC/ANXA2/AP1M1/APEH/ATAD3B/CAP1/CAPN1/CD63/CKAP4/CNN2/COMMD9/COTL1/CPPED1/CSNK2B/CTSZ/DBNL/DIAPH1/DOCK2/DSP/FUCA2/GGH/GLIPR1/GPI/GSTP1/HEBP2/HSP90AB1/ILF2/IMPDH1/IQGAP1/KPNB1/LAMTOR1/LAMTOR2/MVP/OSTF1/PA2G4/PDAP1/PFKL/PKM/PPIA/PPIE/PRDX6/PRKCD/PSMA5/PSMB1/PSMB7/PSMC3/PSMD11/PSMD13/PSMD2/PSMD3/PTGES2/RAB5C/RHOA/RHOG/STBD1/STK10/STK11IP/TCIRG1/TOLLIP…
Immune system	GSEA	RP	R-HSA-6798695	Neutrophil degranulation	downregulated	0.00215757	79	ACAA1/ACLY/ACTR1B/ADGRE5/AGPAT2/ALDH3B1/ALDOA/ALDOC/ANPEP/ANXA2/AP1M1/APEH/ATAD3B/BRI3/CAP1/CAPN1/CKAP4/CNN2/COMMD9/COTL1/CPPED1/CRACR2A/CRISPLD2/CSNK2B/CTSZ/DBNL/DIAPH1/DNASE1L1/DOCK2/DSP/FTL/FUCA2/GGH/GLIPR1/GPI/GSTP1/HEBP2/HSP90AB1/IMPDH1/IQGAP1/KPNB1/LAMTOR1/LAMTOR2/MVP/NFASC/OSTF1/PA2G4/PDAP1/PFKL/PKM/PLAUR/PPIA/PPIE/PRDX6/PRKCD/PSMB1/PSMB7/PSMC3/PSMD11/PSMD13/PSMD2/PSMD3/PTGES2/PTPRB/RAB5C/…
Immune system	GSEA	RP	R-HSA-5173214	O-glycosylation of TSR domain-containing proteins	upregulated	0.0280737	3	ADAMTS15/ADAMTS3/SPON1
Immune system	GSEA	RP	R-HSA-9664407	Parasite infection	downregulated	0.0165708	7	ACTB/ACTG1/ARPC2/ARPC4/LYN/MYH9/MYO1C
Immune system	ORA	WP	WP2272	Pathogenic Escherichia coli infection	downregulated	0.0158428	17	ACTB/ACTG1/ARPC2/ARPC3/ARPC4/CTTN/EZR/NCL/PRKCA/RHOA/TUBA1A/TUBA1B/TUBA1C/TUBB/TUBB4B/TUBB6/YWHAZ
Immune system	GSEA	KEGG	hsa05130	Pathogenic Escherichia coli infection	downregulated	0.00217716	19	ACTB/ACTG1/ARHGEF1/ARPC2/ARPC4/BAX/CTTN/EZR/GAPDH/MYH9/MYO1C/SEC24C/SLC9A3R1/TUBA1A/TUBA1B/TUBA1C/TUBB/TUBB4B/TUBB6
Immune system	GSEA	WP	WP2272	Pathogenic Escherichia coli infection	downregulated	0.0334463	14	ACTB/ACTG1/ARPC2/ARPC4/CTTN/EZR/PRKCA/TUBA1A/TUBA1B/TUBA1C/TUBB/TUBB4B/TUBB6/YWHAZ
Immune system	ORA	RP	R-HSA-167290	Pausing and recovery of HIV elongation	downregulated	0.00642838	13	ELOB/GTF2F1/GTF2F2/NELFB/NELFCD/NELFE/POLR2E/POLR2F/POLR2G/POLR2J/POLR2L/SSRP1/SUPT5H
Immune system	ORA	RP	R-HSA-167238	Pausing and recovery of Tat-mediated HIV elongation	downregulated	0.00336352	13	ELOB/GTF2F1/GTF2F2/NELFB/NELFCD/NELFE/POLR2E/POLR2F/POLR2G/POLR2J/POLR2L/SSRP1/SUPT5H
Immune system	GSEA	KEGG	hsa04611	Platelet activation	downregulated	0.000475869	13	ACTB/ACTG1/AKT1/ARHGEF1/GNAI2/LYN/MYLK/PIK3CD/PLCB3/PLCB4/PPP1CA/TLN1/VASP
Immune system	GSEA	RP	R-HSA-76002	Platelet activation, signaling and aggregation	downregulated	0.00276543	29	AAMP/ABHD12/ACTN1/ACTN4/AKT1/ALDOA/BCAR1/CALM3/CAP1/CFL1/CSK/DGKZ/FLNA/GNAI2/GNB1/GNB2/LYN/MAGED2/PFN1/PPIA/PRKCA/PRKCD/RAC2/RAPGEF3/STX4/TAGLN2/TLN1/WDR1/YWHAZ
Immune system	GSEA	RP	R-HSA-114608	Platelet degranulation	downregulated	0.00825623	12	ACTN1/ACTN4/ALDOA/CALM3/CAP1/CFL1/FLNA/PFN1/PPIA/TAGLN2/TLN1/WDR1
Immune system	GSEA	RP	R-HSA-2029482	Regulation of actin dynamics for phagocytic cup formation	downregulated	0.0076651	8	ACTB/ACTG1/ARPC2/ARPC4/CFL1/MYH9/MYO1C/NF2
Immune system	GSEA	WP	WP4483	Relationship between inflammation, COX-2 and EGFR	downregulated	0.0217379	4	AKT1/HRAS/PIK3CD/PTGES2
Immune system	GSEA	RP	R-HSA-76005	Response to elevated platelet cytosolic Ca2+	downregulated	0.0123163	13	ACTN1/ACTN4/ALDOA/CALM3/CAP1/CFL1/FLNA/PFN1/PPIA/PRKCA/TAGLN2/TLN1/WDR1
Immune system	GSEA	KEGG	hsa05132	Salmonella infection	downregulated	0.0230242	32	ACTB/ACTG1/ACTR1A/ACTR1B/ACTR3/AKT1/ANXA2/ARF1/ARPC2/ARPC4/BAK1/BAX/DCTN3/DNM2/FHOD1/FLNA/FLNC/GAPDH/HRAS/KLC2/MYL9/PFN1/PIK3CD/PODXL/RHOA/RHOG/TUBA1A/TUBA1B/TUBA1C/TUBB/TUBB4B/TUBB6
Immune system	GSEA	KEGG	hsa05131	Shigellosis	downregulated	0.00217716	26	ACTB/ACTG1/ACTN1/ACTN4/AKT1/ARF1/ARPC2/ARPC4/BAX/BCAR1/CAPN1/CAPN2/CAPNS1/CTTN/HK1/ILK/MYL9/PFN1/PIK3CD/PLCB3/PLCB4/PRKCD/PXN/RPS6KB2/TECPR1/TLN1
Immune system	ORA	RP	R-HSA-983705	Signaling by the B Cell Receptor (BCR)	downregulated	0.000235127	32	CALM1/CALM3/HRAS/LYN/NFATC2/ORAI2/PIK3CD/PPIA/PSMA5/PSMA7/PSMB1/PSMB10/PSMB2/PSMB3/PSMB4/PSMB5/PSMB6/PSMB7/PSMC1/PSMC3/PSMC4/PSMC5/PSMD11/PSMD13/PSMD2/PSMD3/PSMD4/PSMD8/PSMD9/PSME2/PSME3/PSMF1
Immune system	ORA	KEGG	hsa05150	Staphylococcus aureus infection	upregulated	0.016342	9	C1R/C1S/C3/C5/CFB/CFD/CFH/ICAM1/MASP1
Immune system	GSEA	KEGG	hsa05150	Staphylococcus aureus infection	upregulated	0.0301257	11	C1R/C1S/C2/C3/C5/CFB/CFD/CFH/ICAM1/KRT18/MASP1
Immune system	GSEA	WP	WP69	T-cell receptor signaling pathway	downregulated	0.0226258	5	AKT1/DBNL/HRAS/NFATC2/PRKCD
Immune system	ORA	RP	R-HSA-5668541	TNFR2 non-canonical NF-kB pathway	downregulated	0.000508212	26	PSMA5/PSMA7/PSMB1/PSMB10/PSMB2/PSMB3/PSMB4/PSMB5/PSMB6/PSMB7/PSMC1/PSMC3/PSMC4/PSMC5/PSMD11/PSMD13/PSMD2/PSMD3/PSMD4/PSMD8/PSMD9/PSME2/PSME3/PSMF1/TNFRSF12A/UBE2M
Immune system	ORA	RP	R-HSA-167243	Tat-mediated HIV elongation arrest and recovery	downregulated	0.00336352	13	ELOB/GTF2F1/GTF2F2/NELFB/NELFCD/NELFE/POLR2E/POLR2F/POLR2G/POLR2J/POLR2L/SSRP1/SUPT5H
Immune system	ORA	RP	R-HSA-167246	Tat-mediated elongation of the HIV-1 transcript	downregulated	0.0287736	14	ELOB/ERCC2/GTF2F1/GTF2F2/NELFB/NELFCD/NELFE/POLR2E/POLR2F/POLR2G/POLR2J/POLR2L/SSRP1/SUPT5H
Immune system	ORA	RP	R-HSA-164952	The role of Nef in HIV-1 replication and disease pathogenesis	downregulated	0.0357256	8	AP1B1/AP1M1/AP1S1/AP2M1/AP2S1/ARF1/DOCK2/PACS1
Immune system	GSEA	KEGG	hsa05110	Vibrio cholerae infection	downregulated	0.0346	6	ACTB/ACTG1/ARF1/ATP6V0D1/PRKCA/TCIRG1
Immune system	GSEA	GO	GO:0002253	activation of immune response	upregulated	0.039272	17	A2M/C1R/C1S/C3/C5/CFB/CFD/CLU/IFI16/MASP1/MFAP4/NFKBIZ/NR4A3/PDE4D/PIK3CA/PRKCH/SERPING1
Immune system	GSEA	GO	GO:0002250	adaptive immune response	upregulated	0.0258411	26	C1R/C1S/C2/C3/C5/CD74/CLU/CTSH/CTSS/FYN/ICAM1/IL13RA2/IL18R1/IL1R1/IL6ST/JAK2/JAK3/JAM3/LIG4/NFKBIZ/PLA2G4A/PTK2B/RORA/SERPING1/STAT3/TNFAIP3
Immune system	GSEA	GO	GO:0002460	adaptive immune response based on somatic recombination of immune receptors built from immunoglobulin superfamily domains	upregulated	0.0258089	19	C1R/C1S/C2/C3/C5/CLU/CTSH/ICAM1/IL13RA2/IL18R1/IL1R1/JAK3/LIG4/NFKBIZ/PLA2G4A/RORA/SERPING1/STAT3/TNFAIP3
Immune system	GSEA	GO	GO:0001667	ameboidal-type cell migration	downregulated	0.03607	36	AAMP/AKT1/ANLN/ANXA6/ARHGDIB/ATP5F1B/BCAR1/CALR/CAP1/CORO1B/CORO1C/DUSP10/EPHA2/ETS1/GIPC1/GPI/HSPB1/ILK/ITGA3/ITGA4/LOXL2/LPXN/MTA2/MYH9/PDLIM1/PFN1/PIK3CD/PKN3/PRKCA/PRR5L/PTPN23/PXN/RIC8A/SEMA7A/SLC8A1/WNT5A
Immune system	GSEA	GO	GO:0007596	blood coagulation	downregulated	0.000535593	19	ACTB/ACTG1/ANXA2/AXL/CAV1/CLIC1/DGKZ/FIBP/FLNA/HSPB1/ILK/LYN/MYH9/PPIA/PRKCA/PRKCD/TLN1/TYRO3/UBASH3B
Immune system	GSEA	GO	GO:0050817	coagulation	downregulated	0.000535593	19	ACTB/ACTG1/ANXA2/AXL/CAV1/CLIC1/DGKZ/FIBP/FLNA/HSPB1/ILK/LYN/MYH9/PPIA/PRKCA/PRKCD/TLN1/TYRO3/UBASH3B
Immune system	GSEA	GO	GO:0019955	cytokine binding	upregulated	0.0044168	21	A2M/CD36/CD74/CRLF1/FZD4/GHR/IFNAR1/IFNGR1/IL13RA2/IL18R1/IL1R1/IL6ST/ITGAV/LEPR/LIFR/LTBP1/LTBP3/PDPN/TGFBR2/TGFBR3/ZFP36
Immune system	GSEA	GO	GO:0001816	cytokine production	upregulated	0.0103343	59	ADAMTS3/AKAP12/APOD/ATP6AP2/C3/C5/CD34/CD36/CD74/CHI3L1/CLU/DDX3X/EIF2AK3/ERRFI1/FOXP1/GATA6/GPRC5B/H19/HGF/HTR2B/IFI16/IFNGR1/IGF2BP1/IGF2BP3/IL16/IL18R1/IL1R1/IL6ST/IL7/ITGAV/ITGB8/JAK2/JAK3/LACC1/LRRK2/LTBP1/LTBP3/LY96/MBP/NDRG2/NFATC3/NOD1/NR4A3/P2RX7/PCSK5/PDE4D/PLA2R1/PTGER4/PTGS2/REL/RORA/SIRT1/SMAD3/SRGN/STAT3/TNFAIP3/TRIL/WNT11/ZFP36
Immune system	GSEA	GO	GO:0006952	defense response	upregulated	0.00762036	113	A2M/ADCY1/ALPK1/APOD/APOE/APPL1/ASH1L/BIRC3/BMP2/BMP6/C1R/C1S/C2/C3/C5/CAMK1D/CAMLG/CASC2/CCL2/CD36/CD74/CDC42EP4/CDO1/CFB/CFD/CFH/CHI3L1/CLU/CXCL12/CXCL16/CXCL2/CXCL3/CYP26B1/DDX3X/ELMOD2/ERAP1/FER/FOS/FOXP1/FYN/GCH1/GGT5/GPRC5B/H19/HDAC4/HGF/HRH1/ICAM1/IFI16/IFIT1/IFIT2/IFIT3/IFNAR1/IFNGR1/IL16/IL18R1/IL1R1/IL6ST/IRAK2/JAK2/JAK3/JAM3/KDM6B/LACC1/LIPA/LRRK2/LXN/LY96/MASP1/MCPH1/MFAP4/NFATC3/NFE2…
Immune system	GSEA	GO	GO:0007599	hemostasis	downregulated	0.000904854	19	ACTB/ACTG1/ANXA2/AXL/CAV1/CLIC1/DGKZ/FIBP/FLNA/HSPB1/ILK/LYN/MYH9/PPIA/PRKCA/PRKCD/TLN1/TYRO3/UBASH3B
Immune system	ORA	GO	GO:0034109	homotypic cell-cell adhesion	downregulated	0.0408369	18	ACTB/ACTG1/CLIC1/DSP/FIBP/FLNA/HSPB1/ILK/LGALS1/LYN/MYH9/MYL9/PPIA/PRKCA/PRKCD/TLN1/TYRO3/UBASH3B
Immune system	GSEA	GO	GO:0034109	homotypic cell-cell adhesion	downregulated	0.00367081	17	ACTB/ACTG1/CLIC1/DSP/FIBP/FLNA/HSPB1/ILK/LGALS1/LYN/MYH9/PPIA/PRKCA/PRKCD/TLN1/TYRO3/UBASH3B
Immune system	GSEA	GO	GO:0006959	humoral immune response	upregulated	0.0313846	19	A2M/C1R/C1S/C2/C3/C5/CFB/CFD/CFH/CLU/CXCL2/CXCL3/GATA6/IL7/MASP1/MFAP4/RBPJ/SERPING1/ST6GAL1
Immune system	GSEA	GO	GO:0002252	immune effector process	upregulated	0.0124491	35	A2M/C1R/C1S/C2/C3/C5/CD36/CFB/CFD/CFH/CLU/CTSH/DNAJB9/FER/FOXP1/GPRC5B/ICAM1/IL13RA2/IL18R1/IL1R1/JAK3/LACC1/LIG4/MASP1/MFAP4/NFKBIZ/NR4A3/PTGER4/PTK2B/PTX3/RORA/SERPING1/STAT3/TCIM/TRIL
Immune system	GSEA	GO	GO:0006955	immune response	upregulated	0.0237102	93	A2M/APOE/BIRC3/BMP6/C1R/C1S/C2/C3/C5/CD36/CD74/CDC42EP4/CFB/CFD/CFH/CLU/CNIH1/CTSH/CTSS/CXCL12/CXCL16/CXCL2/CXCL3/DDX3X/ELMOD2/FCGRT/FER/FOXP1/FYN/GATA6/GCH1/GEM/GPRC5B/ICAM1/IFI16/IFIT1/IFIT2/IFIT3/IFNAR1/IFNGR1/IL13RA2/IL16/IL18R1/IL1R1/IL6ST/IL7/IRAK1BP1/IRAK2/ITGB8/JAK2/JAK3/JAM3/KDM6B/LACC1/LIG4/LY96/MASP1/MBP/MFAP4/NFKBIZ/NOD1/NR4A3/PDE4D/PIANP/PIK3CA/PLA2G4A/PPARG/PRKCH/PTGER4/PTK2B/PTX3/R…
Immune system	GSEA	GO	GO:0016064	immunoglobulin mediated immune response	upregulated	0.0257084	8	C1R/C1S/C3/C5/CLU/IL13RA2/LIG4/SERPING1
Immune system	GSEA	GO	GO:0006954	inflammatory response	upregulated	0.0111157	74	ADCY1/APOD/APOE/APOL3/APPL1/ASH1L/BIRC2/BIRC3/BMP2/BMP6/C3/C5/CAMK1D/CCL2/CD36/CDO1/CHI3L1/CXCL2/CXCL3/CYP26B1/FOS/FOXP1/FYN/GGT5/GPRC5B/H19/HDAC4/HGF/HRH1/ICAM1/IFI16/IL16/IL18R1/IL1R1/IL6ST/IRAK2/JAK2/JAM3/KDM6B/LACC1/LIPA/LRRK2/LXN/LY96/MCPH1/NFATC3/NFE2L2/NFKBIZ/NOD1/PLSCR1/PPARG/PTGER2/PTGER4/PTGES/PTGFR/PTGIS/PTGS2/PTX3/RBPJ/REL/RICTOR/RORA/SCG2/SERPINF1/SMAD3/STAT3/TEK/TNFAIP3/TNFAIP6/TPST…
Immune system	GSEA	GO	GO:0002449	lymphocyte mediated immunity	upregulated	0.0381623	11	C1R/C1S/C3/C5/CLU/CTSH/IL13RA2/IL18R1/IL1R1/LIG4/SERPING1
Immune system	GSEA	GO	GO:0000287	magnesium ion binding	downregulated	0.039821	23	ADPRHL1/ARF1/ATP8B1/ATP8B3/COMT/ENO1/FEN1/GSS/IDH2/IDH3B/IDH3G/ILVBL/MVK/NME1/OXSR1/PINK1/PKM/PLK1/PRPS1/RAN/SPHK1/TOP2A/XYLT2
Immune system	GSEA	GO	GO:0030168	platelet activation	downregulated	0.00122377	17	ACTB/ACTG1/AXL/CLIC1/DGKZ/FIBP/FLNA/HSPB1/ILK/LYN/MYH9/PPIA/PRKCA/PRKCD/TLN1/TYRO3/UBASH3B
Immune system	ORA	GO	GO:0070527	platelet aggregation	downregulated	0.0222478	16	ACTB/ACTG1/CLIC1/FIBP/FLNA/HSPB1/ILK/LYN/MYH9/MYL9/PPIA/PRKCA/PRKCD/TLN1/TYRO3/UBASH3B
Immune system	GSEA	GO	GO:0070527	platelet aggregation	downregulated	0.0145978	16	ACTB/ACTG1/CLIC1/FIBP/FLNA/HSPB1/ILK/LYN/MYH9/MYL9/PPIA/PRKCA/PRKCD/TLN1/TYRO3/UBASH3B
Immune system	GSEA	GO	GO:0001819	positive regulation of cytokine production	upregulated	0.0103343	41	AKAP12/ATP6AP2/C3/C5/CD34/CD36/CD74/CHI3L1/CLU/DDX3X/EIF2AK3/FOXP1/GATA6/GPRC5B/H19/HGF/HTR2B/IFI16/IFNGR1/IL16/IL18R1/IL1R1/IL6ST/IL7/JAK2/LACC1/LRRK2/LY96/MBP/NOD1/NR4A3/P2RX7/PDE4D/PLA2R1/PTGER4/PTGS2/RORA/SIRT1/SMAD3/STAT3/WNT11
Immune system	GSEA	GO	GO:0002720	positive regulation of cytokine production involved in immune response	upregulated	0.0338255	5	CD36/GPRC5B/IL18R1/IL1R1/LACC1
Immune system	GSEA	GO	GO:0002699	positive regulation of immune effector process	upregulated	0.0237102	10	C3/CD36/DNAJB9/GPRC5B/IL13RA2/IL18R1/IL1R1/LACC1/NFKBIZ/NR4A3
Immune system	GSEA	GO	GO:0050778	positive regulation of immune response	upregulated	0.0338255	21	A2M/C1R/C1S/C3/C5/CFB/CFD/CLU/IFI16/IL18R1/IL1R1/IL6ST/MASP1/MFAP4/NFKBIZ/NR4A3/PDE4D/PIK3CA/PLA2G4A/PRKCH/SERPING1
Immune system	GSEA	GO	GO:0002684	positive regulation of immune system process	upregulated	0.0124491	48	A2M/ADAM10/C1R/C1S/C2/C3/C5/CAMK1D/CD36/CFB/CFD/CFH/CLU/CXCL12/DNAJB9/EGR3/FER/FOXP1/GPRC5B/ICAM1/IFI16/IGFBP2/IL13RA2/IL15RA/IL18R1/IL1R1/IL6ST/IL7/JAK3/JAM3/LACC1/LRRK2/MASP1/MFAP4/NFKBIZ/NR4A3/PDE4D/PDGFD/PIK3CA/PLA2G4A/PRKCH/PTK2B/SERPING1/SOX4/TGFBR2/THBS4/VCAM1/XG
Immune system	GSEA	GO	GO:0051240	positive regulation of multicellular organismal process	downregulated	0.0111208	56	AGRN/AKT1/ANXA2/AXL/BCL9L/CARD9/CAV1/CCNB1/CDH4/CFL1/CTTN/DBNL/DUSP10/ENO1/EPHB1/EZR/GAPDH/GLI1/GNAI2/GPSM3/HK1/HLA-F/HLX/HRAS/IL27RA/IL7R/ILK/IQGAP3/LOXL2/LRP8/LYN/NSD2/OXTR/PDGFC/PHB/PIK3CD/PKM/PRKCA/RAPGEF3/RBM19/ROBO2/RUNX3/SART1/SEMA7A/SERPINB7/SHTN1/SLC8A1/STK25/TGFB1I1/TMEM106A/TMEM119/TPM1/TRPV2/TWF2/UCP2/XRCC6
Immune system	GSEA	GO	GO:0051240	positive regulation of multicellular organismal process	upregulated	0.00243563	100	ABCA1/AKAP12/AMIGO1/ANGPTL4/APOE/ASPA/ATP6AP2/B4GALT5/BMP2/BMP6/BMPER/C3/C5/CAMK2D/CD34/CD36/CD74/CHI3L1/CLU/CTSH/CXCL12/DDX3X/DKK1/EBF2/EGR2/EGR3/EIF2AK3/FLRT3/FLT1/FOXC2/FOXP1/FZD3/GAB1/GATA6/GCH1/GHR/GPRC5B/H19/HDAC4/HGF/HSPB6/HTR2A/HTR2B/ICAM1/IFI16/IFNGR1/IL15RA/IL16/IL18R1/IL1R1/IL6ST/IL7/ITGB8/JAK2/LACC1/LEPR/LIG4/LRRK2/LY96/MBP/NFE2L2/NFKBIZ/NR4A3/P2RX7/PDE4D/PDPN/PENK/PLA2R1/PLAG1/PLXNA4…
Immune system	GSEA	GO	GO:0002440	production of molecular mediator of immune response	upregulated	0.028918	11	CD36/DNAJB9/GPRC5B/IL13RA2/IL18R1/IL1R1/LACC1/LIG4/NR4A3/SAMHD1/TRIL
Immune system	GSEA	GO	GO:0001817	regulation of cytokine production	upregulated	0.0113678	54	AKAP12/APOD/ATP6AP2/C3/C5/CD34/CD36/CD74/CHI3L1/CLU/DDX3X/EIF2AK3/ERRFI1/FOXP1/GATA6/GPRC5B/H19/HGF/HTR2B/IFI16/IFNGR1/IGF2BP1/IGF2BP3/IL16/IL18R1/IL1R1/IL6ST/IL7/ITGAV/ITGB8/JAK2/JAK3/LACC1/LRRK2/LTBP1/LY96/MBP/NDRG2/NOD1/NR4A3/P2RX7/PDE4D/PLA2R1/PTGER4/PTGS2/RORA/SIRT1/SMAD3/SRGN/STAT3/TNFAIP3/TRIL/WNT11/ZFP36
Immune system	GSEA	GO	GO:0032465	regulation of cytokinesis	downregulated	0.0289076	14	AURKA/AURKB/CALM3/E2F8/GIPC1/INCENP/KIF20A/KIF23/MYO19/NUP62/PLK1/POLDIP2/PRC1/RACGAP1
Immune system	GSEA	GO	GO:0050776	regulation of immune response	upregulated	0.0253093	53	A2M/APOE/BIRC3/C1R/C1S/C2/C3/C5/CD36/CD74/CFB/CFD/CFH/CLU/CTSH/CTSS/DDX3X/ELMOD2/FER/FOXP1/FYN/GATA6/IFI16/IFIT1/IL13RA2/IL18R1/IL1R1/IL6ST/IRAK2/JAK3/LACC1/LY96/MASP1/MFAP4/NFKBIZ/NOD1/NR4A3/PDE4D/PIANP/PIK3CA/PLA2G4A/PPARG/PRKCH/RAB11FIP2/SAMHD1/SERPING1/SIRT1/SMAD3/SOS1/TNFAIP3/TRIL/TSPAN6/YTHDF3
Immune system	GSEA	GO	GO:0002682	regulation of immune system process	upregulated	0.0166202	85	A2M/ADAM10/APOD/APOE/ATM/BIRC3/C1R/C1S/C2/C3/C5/CAMK1D/CD36/CD74/CFB/CFD/CFH/CLU/CTSH/CTSS/CXCL12/CYP26B1/DDX3X/DNAJB9/EGR3/ELMOD2/FAXDC2/FBN1/FER/FOXP1/FYN/GATA6/GPRC5B/ICAM1/IFI16/IFIT1/IGFBP2/IL13RA2/IL15RA/IL18R1/IL1R1/IL6ST/IL7/IRAK2/JAK3/JAM3/LACC1/LRRC17/LRRK2/LY96/MAFB/MASP1/MFAP4/MITF/MTURN/NFKBIZ/NR4A3/PDE4D/PDGFD/PIANP/PIK3CA/PLA2G4A/PPARG/PRKCH/PRXL2A/PTGER4/PTK2B/RAB11FIP2/RORA/SAMHD…
Immune system	GSEA	GO	GO:0002700	regulation of production of molecular mediator of immune response	upregulated	0.0281788	9	CD36/DNAJB9/GPRC5B/IL13RA2/IL18R1/IL1R1/LACC1/NR4A3/TRIL
Immune system	GSEA	GO	GO:1903034	regulation of response to wounding	downregulated	0.0258374	13	ACTG1/ANXA2/CAV1/FKBP1B/FLNA/HRAS/MYLK/PRKCD/PTPRF/RTN4RL1/TNFRSF12A/UBASH3B/WFDC1
Immune system	GSEA	GO	GO:0032680	regulation of tumor necrosis factor production	upregulated	0.0135808	13	AKAP12/CD34/CD36/CLU/ERRFI1/FOXP1/IFNGR1/JAK2/LRRK2/LY96/STAT3/TNFAIP3/ZFP36
Immune system	GSEA	GO	GO:1903555	regulation of tumor necrosis factor superfamily cytokine production	upregulated	0.0253093	13	AKAP12/CD34/CD36/CLU/ERRFI1/FOXP1/IFNGR1/JAK2/LRRK2/LY96/STAT3/TNFAIP3/ZFP36
Immune system	GSEA	GO	GO:0009611	response to wounding	downregulated	0.000483869	44	ACTB/ACTG1/AJUBA/ANXA2/ANXA6/AURKA/AXL/BAX/CAV1/CLIC1/CNN2/CORO1B/DGKZ/DSP/ETS1/FIBP/FKBP1B/FLNA/GLI1/HRAS/HSPB1/ILK/LGALS1/LYN/MYH9/MYL9/MYLK/NRG1/PPIA/PRKCA/PRKCD/PTPRF/RANGAP1/RHOC/RIPOR1/RTN4RL1/SDC1/TLN1/TNFRSF12A/TPM1/TYRO3/UBASH3B/WFDC1/WNT5B
Immune system	GSEA	GO	GO:0032640	tumor necrosis factor production	upregulated	0.0135808	13	AKAP12/CD34/CD36/CLU/ERRFI1/FOXP1/IFNGR1/JAK2/LRRK2/LY96/STAT3/TNFAIP3/ZFP36
Immune system	GSEA	GO	GO:0071706	tumor necrosis factor superfamily cytokine production	upregulated	0.0253093	13	AKAP12/CD34/CD36/CLU/ERRFI1/FOXP1/IFNGR1/JAK2/LRRK2/LY96/STAT3/TNFAIP3/ZFP36
Immune system	GSEA	GO	GO:0042060	wound healing	downregulated	0.0012734	36	ACTB/ACTG1/AJUBA/ANXA2/ANXA6/AXL/CAV1/CLIC1/CNN2/CORO1B/DGKZ/DSP/ETS1/FIBP/FLNA/HRAS/HSPB1/ILK/LYN/MYH9/MYL9/MYLK/NRG1/PPIA/PRKCA/PRKCD/RHOC/SDC1/TLN1/TNFRSF12A/TPM1/TYRO3/UBASH3B/WFDC1/WNT5A/WNT5B
Metabolism	GSEA	GO	GO:0046031	ADP metabolic process	downregulated	0.0142243	10	ALDOA/ALDOC/EIF6/ENO1/GAPDH/HK1/PFKL/PFKP/PKM/TPI1
Metabolism	GSEA	GO	GO:0006757	ATP generation from ADP	downregulated	0.00922177	10	ALDOA/ALDOC/EIF6/ENO1/GAPDH/HK1/PFKL/PFKP/PKM/TPI1
Metabolism	GSEA	GO	GO:0046034	ATP metabolic process	downregulated	0.00755403	40	AK5/ALDOA/ALDOC/ATP5F1B/ATP5MC1/ATP5MC2/ATP5MF/CCNB1/COX6A1/COX7A1/COX8A/CYC1/EIF6/ENO1/ENPP1/FIS1/GAPDH/GPI/HK1/NDUFA12/NDUFB2/NDUFB7/NDUFB8/NDUFS2/NDUFV1/NUDT2/PARP1/PFKL/PFKP/PGK1/PINK1/PKM/RHOA/SDHA/SLC2A6/STOML2/TPI1/UQCR10/UQCRC1/VCP
Metabolism	ORA	WP	WP236	Adipogenesis	upregulated	0.00919322	27	CEBPD/CFD/CISD1/CREB1/CYP26B1/EBF1/EGR2/FOXC2/FOXO1/FZD1/IL6ST/LIFR/NAMPT/NCOA1/NCOA2/NDN/NR3C1/PPARG/PPARGC1A/PTGIS/RBL2/RORA/SMAD3/SP1/STAT3/WWTR1/ZMPSTE24
Metabolism	GSEA	WP	WP236	Adipogenesis	upregulated	0.034066	21	BMP2/CEBPD/CFD/CISD1/CYP26B1/EBF1/EGR2/FOXC2/FOXO1/FZD1/IL6ST/LIFR/NAMPT/NDN/PPARG/PPARGC1A/PTGIS/RORA/SMAD3/STAT3/WWTR1
Metabolism	ORA	WP	WP4629	Aerobic glycolysis	downregulated	0.000618634	9	ALDOA/ENO1/GAPDH/GPI/HK1/PGK1/PKM/SLC2A1/TPI1
Metabolism	GSEA	WP	WP4629	Aerobic glycolysis	downregulated	0.0312486	7	ALDOA/ENO1/GAPDH/HK1/PKM/SLC2A1/TPI1
Metabolism	ORA	KEGG	hsa01230	Biosynthesis of amino acids	downregulated	0.00410103	21	ACO2/ALDOA/ALDOC/ASL/BCAT2/CS/ENO1/GAPDH/GOT2/IDH2/IDH3B/IDH3G/PFKL/PFKP/PGK1/PKM/PRPS1/PYCR3/TALDO1/TKT/TPI1
Metabolism	GSEA	KEGG	hsa01230	Biosynthesis of amino acids	downregulated	1.05e-05	21	ACO2/ALDOA/ALDOC/ASL/BCAT2/CS/ENO1/GAPDH/GOT2/IDH2/IDH3B/IDH3G/PFKL/PFKP/PGK1/PKM/PRPS1/PYCR3/TALDO1/TKT/TPI1
Metabolism	GSEA	KEGG	hsa04973	Carbohydrate digestion and absorption	downregulated	0.0238296	5	AKT1/HK1/PIK3CD/PLCB3/PLCB4
Metabolism	ORA	KEGG	hsa01200	Carbon metabolism	downregulated	0.000122138	33	ACAT2/ACO2/ACOX3/ALDOA/ALDOC/CS/ECHS1/ENO1/GAPDH/GLYCTK/GOT2/GPI/HK1/IDH2/IDH3B/IDH3G/MDH2/PCCB/PDHA1/PDHB/PFKL/PFKP/PGD/PGK1/PKM/PRPS1/SDHA/SDHB/SUCLG1/TALDO1/TKFC/TKT/TPI1
Metabolism	GSEA	KEGG	hsa01200	Carbon metabolism	downregulated	1.22e-06	30	ACAT2/ACO2/ALDOA/ALDOC/CS/ECHS1/ENO1/GAPDH/GLYCTK/GOT2/GPI/HK1/IDH2/IDH3B/IDH3G/MDH2/PCCB/PDHA1/PDHB/PFKL/PFKP/PGD/PGK1/PKM/PRPS1/SDHA/TALDO1/TKFC/TKT/TPI1
Metabolism	GSEA	KEGG	hsa05230	Central carbon metabolism in cancer	downregulated	0.00197407	11	AKT1/HK1/HRAS/IDH2/PDHB/PFKL/PFKP/PIK3CD/PKM/SLC16A3/SLC2A1
Metabolism	GSEA	RP	R-HSA-191273	Cholesterol biosynthesis	downregulated	0.0227981	11	ACAT2/DHCR24/DHCR7/EBP/FDFT1/FDPS/LSS/MVD/MVK/NSDHL/PMVK
Metabolism	ORA	KEGG	hsa00020	Citrate cycle (TCA cycle)	downregulated	0.00486136	13	ACLY/ACO2/CS/IDH2/IDH3B/IDH3G/MDH2/PCK2/PDHA1/PDHB/SDHA/SDHB/SUCLG1
Metabolism	GSEA	KEGG	hsa00020	Citrate cycle (TCA cycle)	downregulated	0.0168456	13	ACLY/ACO2/CS/IDH2/IDH3B/IDH3G/MDH2/PCK2/PDHA1/PDHB/SDHA/SDHB/SUCLG1
Metabolism	ORA	RP	R-HSA-71403	Citric acid cycle (TCA cycle)	downregulated	0.0287736	9	ACO2/CS/IDH2/IDH3B/IDH3G/MDH2/SDHA/SDHB/SUCLG1
Metabolism	ORA	WP	WP1946	Cori cycle	downregulated	0.00132347	9	ALDOA/GAPDH/GPI/HK1/PFKP/PGK1/SLC2A1/TALDO1/TPI1
Metabolism	ORA	RP	R-HSA-5678895	Defective CFTR causes cystic fibrosis	downregulated	1.44e-05	25	PSMA5/PSMA7/PSMB1/PSMB10/PSMB2/PSMB3/PSMB4/PSMB5/PSMB6/PSMB7/PSMC1/PSMC3/PSMC4/PSMC5/PSMD11/PSMD13/PSMD2/PSMD3/PSMD4/PSMD8/PSMD9/PSME2/PSME3/PSMF1/VCP
Metabolism	GSEA	RP	R-HSA-5678895	Defective CFTR causes cystic fibrosis	downregulated	0.0159505	31	PSMA5/PSMA7/PSMB1/PSMB10/PSMB2/PSMB3/PSMB4/PSMB5/PSMB6/PSMB7/PSMB8/PSMB9/PSMC1/PSMC3/PSMC4/PSMC5/PSMD1/PSMD11/PSMD13/PSMD14/PSMD2/PSMD3/PSMD4/PSMD7/PSMD8/PSMD9/PSME2/PSME3/PSMF1/SEM1/VCP
Metabolism	ORA	KEGG	hsa05415	Diabetic cardiomyopathy	downregulated	0.0236151	41	AKT1/ATP5F1B/ATP5MC1/ATP5MC2/ATP5PB/COX6A1/COX7A1/COX8A/CYC1/GAPDH/GYS1/MPC2/MTOR/NDUFA12/NDUFA13/NDUFB2/NDUFB3/NDUFB7/NDUFB8/NDUFB9/NDUFS2/NDUFS8/NDUFV1/PARP1/PDHA1/PDHB/PIK3CD/PLCB3/PLCB4/PPP1CA/PRKCA/PRKCD/PTPA/RAC2/SDHA/SDHB/SLC2A1/UQCR10/UQCRC1/UQCRFS1/VDAC1
Metabolism	GSEA	KEGG	hsa05415	Diabetic cardiomyopathy	downregulated	0.0084388	37	AGER/AGT/AKT1/ATP2A3/ATP5F1B/ATP5MC1/ATP5MC2/COX6A1/COX7A1/COX8A/CYC1/GAPDH/GYS1/MAPK12/MPC2/NDUFA12/NDUFB2/NDUFB7/NDUFB8/NDUFS2/NDUFV1/PARP1/PDHA1/PDHB/PIK3CD/PLCB3/PLCB4/PPP1CA/PRKCA/PRKCD/PTPA/RAC2/SDHA/SDHB/SLC2A1/UQCR10/UQCRC1
Metabolism	GSEA	KEGG	hsa04216	Ferroptosis	upregulated	0.0261938	2	SLC39A8/SLC40A1
Metabolism	ORA	KEGG	hsa00051	Fructose and mannose metabolism	downregulated	0.0117406	11	ALDOA/ALDOC/GMPPA/HK1/PFKFB4/PFKL/PFKP/PMM1/SORD/TKFC/TPI1
Metabolism	GSEA	KEGG	hsa00051	Fructose and mannose metabolism	downregulated	0.00880497	10	ALDOA/ALDOC/HK1/PFKFB4/PFKL/PFKP/PMM1/SORD/TKFC/TPI1
Metabolism	GSEA	KEGG	hsa04971	Gastric acid secretion	downregulated	0.00697093	9	ACTB/ACTG1/CALM3/EZR/GNAI2/MYLK/PLCB3/PLCB4/PRKCA
Metabolism	ORA	RP	R-HSA-70263	Gluconeogenesis	downregulated	2.47e-05	14	ALDOA/ALDOC/ENO1/G6PC3/GAPDH/GOT2/GPI/MDH2/PCK2/PGK1/SLC25A1/SLC25A10/SLC25A13/TPI1
Metabolism	GSEA	RP	R-HSA-70263	Gluconeogenesis	downregulated	0.00903277	14	ALDOA/ALDOC/ENO1/G6PC3/GAPDH/GOT2/GPI/MDH2/PCK2/PGK1/SLC25A1/SLC25A10/SLC25A13/TPI1
Metabolism	ORA	RP	R-HSA-70326	Glucose metabolism	downregulated	0.00014899	27	ALDOA/ALDOC/ENO1/G6PC3/GAPDH/GOT2/GPI/HK1/MDH2/NUP188/NUP214/NUP62/NUP93/PCK2/PFKFB4/PFKL/PFKP/PGK1/PKM/PPP2R1A/PPP2R5D/RAE1/SEC13/SLC25A1/SLC25A10/SLC25A13/TPI1
Metabolism	GSEA	RP	R-HSA-70326	Glucose metabolism	downregulated	7.08e-05	19	ALDOA/ALDOC/ENO1/GAPDH/GOT2/GPI/HK1/MDH2/NUP62/NUP93/PFKFB4/PFKL/PFKP/PKM/PPP2R1A/SEC13/SLC25A1/SLC25A10/TPI1
Metabolism	ORA	RP	R-HSA-70171	Glycolysis	downregulated	0.00542849	20	ALDOA/ALDOC/ENO1/GAPDH/GPI/HK1/NUP188/NUP214/NUP62/NUP93/PFKFB4/PFKL/PFKP/PGK1/PKM/PPP2R1A/PPP2R5D/RAE1/SEC13/TPI1
Metabolism	GSEA	RP	R-HSA-70171	Glycolysis	downregulated	0.000383742	15	ALDOA/ALDOC/ENO1/GAPDH/GPI/HK1/NUP62/NUP93/PFKFB4/PFKL/PFKP/PKM/PPP2R1A/SEC13/TPI1
Metabolism	ORA	KEGG	hsa00010	Glycolysis / Gluconeogenesis	downregulated	0.0117406	16	ALDH3B1/ALDOA/ALDOC/ENO1/G6PC3/GAPDH/GPI/HK1/PCK2/PDHA1/PDHB/PFKL/PFKP/PGK1/PKM/TPI1
Metabolism	GSEA	KEGG	hsa00010	Glycolysis / Gluconeogenesis	downregulated	0.0251299	14	ALDH3B1/ALDOA/ALDOC/ENO1/GAPDH/GPI/HK1/PDHA1/PDHB/PFKL/PFKP/PGK1/PKM/TPI1
Metabolism	ORA	WP	WP534	Glycolysis and gluconeogenesis	downregulated	0.000618634	16	ALDOA/ALDOC/ENO1/GAPDH/GOT2/GPI/HK1/MDH2/MPC2/PDHA1/PFKL/PFKP/PGK1/PKM/SLC2A1/TPI1
Metabolism	GSEA	WP	WP534	Glycolysis and gluconeogenesis	downregulated	0.00160472	16	ALDOA/ALDOC/ENO1/GAPDH/GOT2/GPI/HK1/MDH2/MPC2/PDHA1/PFKL/PFKP/PGK1/PKM/SLC2A1/TPI1
Metabolism	GSEA	WP	WP5049	Glycolysis in senescence	downregulated	0.0400892	5	ALDOC/ENO1/GAPDH/HK1/PKM
Metabolism	GSEA	KEGG	hsa00630	Glyoxylate and dicarboxylate metabolism	downregulated	0.0261938	8	ACAT2/ACO2/CS/GLYCTK/GRHPR/HYI/MDH2/PCCB
Metabolism	GSEA	KEGG	hsa04935	Growth hormone synthesis, secretion and action	downregulated	0.0165464	13	AKT1/ATF6B/BCAR1/CREB3/CREB3L1/GNAI2/HRAS/PIK3CD/PLCB3/PLCB4/PRKCA/SHC1/SSTR1
Metabolism	ORA	RP	R-HSA-109582	Hemostasis	downregulated	0.0128761	83	AAMP/ABCC4/ABHD12/ACTB/ACTN1/ACTN4/AKT1/ALDOA/ANXA2/BCAR1/CALM1/CALM3/CAP1/CAPZB/CAV1/CD63/CDK2/CFL1/CSK/DGKQ/DGKZ/DOCK10/DOCK2/DOCK6/FLNA/GNA12/GNAI2/GNB1/GNB2/GPC1/HRAS/ITGA1/ITGA3/ITGA4/ITGA5/KIF18A/KIF18B/KIF1C/KIF20A/KIF22/KIF23/KIF2C/KIF4A/KIF6/KIFC1/KLC2/LRP8/LYN/MAGED2/MFN2/MICAL1/ORAI2/PFN1/PLCG1/PPIA/PPIL2/PPP2R1A/PPP2R5D/PRKCA/PRKCD/RAC2/RACGAP1/RAPGEF3/RHOA/RHOG/SDC1/SDC3/SELPLG/SHC1/…
Metabolism	GSEA	RP	R-HSA-109582	Hemostasis	downregulated	1.31e-06	64	AAMP/ABHD12/ACTB/ACTN1/ACTN4/AKT1/ALDOA/ANXA2/ATP2A3/BCAR1/CALM3/CAP1/CAPZB/CAV1/CFL1/CSK/DGKZ/DOCK10/DOCK2/FLNA/GNAI2/GNB1/GNB2/GPC1/HRAS/ITGA1/ITGA3/ITGA4/KIF18A/KIF18B/KIF1C/KIF20A/KIF22/KIF23/KIF2C/KIF4A/KIF6/KIFC1/KLC2/LRP8/LYN/MAGED2/PFN1/PPIA/PRKCA/PRKCD/RAC2/RACGAP1/RAPGEF3/SDC1/SDC3/SELPLG/SLC16A3/SLC8A1/STX4/TAGLN2/TLN1/TUBA1A/TUBA1B/TUBA1C/TUBB4B/TUBB6/WDR1/YWHAZ
Metabolism	GSEA	KEGG	hsa04911	Insulin secretion	downregulated	0.0334659	8	ATF6B/CREB3/CREB3L1/PLCB3/PLCB4/PRKCA/SLC2A1/TRPM4
Metabolism	GSEA	RP	R-HSA-917937	Iron uptake and transport	upregulated	0.0102901	2	CYBRD1/SLC40A1
Metabolism	GSEA	KEGG	hsa05417	Lipid and atherosclerosis	downregulated	0.0340258	13	AKT1/ARHGEF1/BAX/CALM3/HRAS/IKBKE/LYN/MMP3/NFATC2/PIK3CD/PLCB3/PLCB4/PRKCA
Metabolism	GSEA	KEGG	hsa04916	Melanogenesis	downregulated	0.0238296	11	CALM3/CREB3/CREB3L1/FZD2/GNAI2/HRAS/PLCB3/PLCB4/PRKCA/WNT5A/WNT5B
Metabolism	ORA	WP	WP4290	Metabolic reprogramming in colon cancer	downregulated	0.000356489	20	ACLY/ACO2/ENO1/GAPDH/GOT2/GPI/IDH2/MDH2/PAICS/PDHA1/PDHB/PFKL/PGD/PGK1/PKM/SDHB/SLC16A3/SLC2A1/TALDO1/TKT
Metabolism	GSEA	WP	WP4290	Metabolic reprogramming in colon cancer	downregulated	0.00192282	18	ACLY/ACO2/ENO1/GAPDH/GOT2/GPI/IDH2/MDH2/PDHA1/PDHB/PFKL/PGD/PGK1/PKM/SLC16A3/SLC2A1/TALDO1/TKT
Metabolism	GSEA	RP	R-HSA-71291	Metabolism of amino acids and derivatives	downregulated	0.00593249	53	ADI1/ALDH4A1/ASL/BCAT2/BCKDHA/BCKDK/CBS/ECHS1/EEFSEC/FAH/GCAT/GCDH/GOT2/GRHPR/GSTZ1/HSD17B10/KYAT1/MRI1/NQO1/OAZ1/PAOX/PDHA1/PDHB/PSMA7/PSMB1/PSMB10/PSMB2/PSMB3/PSMB4/PSMB6/PSMB7/PSMC1/PSMC3/PSMC4/PSMC5/PSMD11/PSMD13/PSMD2/PSMD3/PSMD4/PSMD8/PSMD9/PSME2/PSMF1/PYCR3/QDPR/RPL26L1/RPS26/SERINC2/SLC25A10/SLC25A13/SMS/TST
Metabolism	ORA	RP	R-HSA-71387	Metabolism of carbohydrates	downregulated	0.00473062	55	AGRN/ALDOA/ALDOC/B3GAT3/B4GALT2/CALM1/CALM3/CSPG4/ENO1/G6PC3/GALE/GAPDH/GLYCTK/GOT2/GPC1/GPI/GYS1/HK1/HMMR/MAN2C1/MDH2/NDST1/NUP188/NUP214/NUP62/NUP93/PCK2/PFKFB4/PFKL/PFKP/PGD/PGK1/PHKG2/PKM/PPP2R1A/PPP2R5D/PRPS1/RAE1/SDC1/SDC3/SEC13/SLC25A1/SLC25A10/SLC25A13/SLC2A1/SLC35D2/SORD/ST3GAL2/ST3GAL4/TALDO1/TKFC/TKT/TPI1/XYLB/XYLT2
Metabolism	GSEA	RP	R-HSA-71387	Metabolism of carbohydrates	downregulated	0.0133187	46	AGRN/ALDOA/ALDOC/B3GAT3/CALM3/CSPG4/ENO1/GALE/GAPDH/GLYCTK/GOT2/GPC1/GPI/GYS1/HAS2/HK1/HMMR/MAN2C1/MDH2/NDST1/NUP188/NUP62/NUP93/PCK2/PFKFB4/PFKL/PFKP/PGD/PGK1/PHKG2/PKM/PPP2R1A/PRPS1/SDC1/SDC3/SEC13/SLC25A1/SLC25A10/SLC2A1/SLC35D2/ST3GAL4/TALDO1/TKFC/TKT/TPI1/XYLT2
Metabolism	GSEA	RP	R-HSA-6806667	Metabolism of fat-soluble vitamins	downregulated	0.0285482	5	AGRN/GPC1/LRP8/SDC1/SDC3
Metabolism	ORA	RP	R-HSA-202131	Metabolism of nitric oxide: NOS3 activation and regulation	downregulated	0.0308934	7	AKT1/CALM1/CALM3/CAV1/DDAH1/DNM2/NOSIP
Metabolism	ORA	RP	R-HSA-15869	Metabolism of nucleotides	downregulated	0.0358485	22	AMPD2/ATIC/CAD/CTPS1/DHODH/DTYMK/ENTPD6/GUK1/IMPDH1/ITPA/LHPP/NME1/NME4/NT5C/NUDT1/PAICS/PFAS/RRM1/TK1/TYMS/UCK2/UCKL1
Metabolism	GSEA	RP	R-HSA-15869	Metabolism of nucleotides	downregulated	0.0240913	22	AK5/AMPD2/CAD/CTPS1/DHODH/DTYMK/ENTPD6/IMPDH1/ITPA/LHPP/NME1/NME4/NT5C/NUDT1/PAICS/PFAS/RRM1/RRM2/TK1/TYMS/UCK2/UPP1
Metabolism	ORA	RP	R-HSA-351202	Metabolism of polyamines	all_significant	0.0320456	28	NQO1/OAZ1/PAOX/PSMA5/PSMA7/PSMB1/PSMB10/PSMB2/PSMB3/PSMB4/PSMB5/PSMB6/PSMB7/PSMC1/PSMC3/PSMC4/PSMC5/PSMD11/PSMD13/PSMD2/PSMD3/PSMD4/PSMD8/PSMD9/PSME2/PSME3/PSMF1/SAT1
Metabolism	GSEA	RP	R-HSA-351202	Metabolism of polyamines	downregulated	0.00625688	35	AGMAT/NQO1/OAZ1/PAOX/PSMA5/PSMA7/PSMB1/PSMB10/PSMB2/PSMB3/PSMB4/PSMB5/PSMB6/PSMB7/PSMB8/PSMB9/PSMC1/PSMC3/PSMC4/PSMC5/PSMD1/PSMD11/PSMD13/PSMD14/PSMD2/PSMD3/PSMD4/PSMD7/PSMD8/PSMD9/PSME2/PSME3/PSMF1/SEM1/SMS
Metabolism	ORA	RP	R-HSA-8956320	Nucleobase biosynthesis	downregulated	0.0131196	7	ATIC/CAD/DHODH/IMPDH1/LHPP/PAICS/PFAS
Metabolism	ORA	KEGG	hsa00030	Pentose phosphate pathway	downregulated	0.0369947	10	ALDOA/ALDOC/GLYCTK/GPI/PFKL/PFKP/PGD/PRPS1/TALDO1/TKT
Metabolism	GSEA	KEGG	hsa00030	Pentose phosphate pathway	downregulated	0.0301257	10	ALDOA/ALDOC/GLYCTK/GPI/PFKL/PFKP/PGD/PRPS1/TALDO1/TKT
Metabolism	GSEA	WP	WP98	Prostaglandin synthesis and regulation	upregulated	0.0320085	14	AKR1C1/AKR1C2/EDNRA/MITF/PLA2G4A/PPARG/PPARGC1A/PTGER2/PTGER4/PTGES/PTGFR/PTGFRN/PTGIS/PTGS2
Metabolism	ORA	KEGG	hsa00240	Pyrimidine metabolism	downregulated	0.0369947	15	CAD/CTPS1/DHODH/DTYMK/ENPP1/ENTPD6/NME1/NME4/NT5C/NUDT2/RRM1/TK1/TYMS/UCK2/UCKL1
Metabolism	GSEA	WP	WP4022	Pyrimidine metabolism	downregulated	0.0334463	23	CAD/CTPS1/DHODH/DTYMK/ENPP1/NME1/NME4/NT5C/POLA2/POLD1/POLD2/POLD4/POLE2/POLR2E/POLR2G/POLR2J/POLR2L/RRM1/RRM2/TK1/TYMS/UCK2/UPP1
Metabolism	ORA	RP	R-HSA-71406	Pyruvate metabolism and Citric Acid (TCA) cycle	downregulated	0.0393172	15	ACO2/CS/GSTZ1/IDH2/IDH3B/IDH3G/MDH2/MPC2/PDHA1/PDHB/SDHA/SDHB/SLC16A3/SUCLG1/VDAC1
Metabolism	GSEA	RP	R-HSA-71406	Pyruvate metabolism and Citric Acid (TCA) cycle	downregulated	0.00834886	19	ACO2/CS/GSTZ1/IDH2/IDH3B/IDH3G/LDHA/MDH2/ME1/ME3/MPC2/PDHA1/PDHB/PDK1/SDHA/SDHB/SLC16A3/SUCLG1/VDAC1
Metabolism	ORA	RP	R-HSA-350562	Regulation of ornithine decarboxylase (ODC)	downregulated	1.1e-07	26	NQO1/OAZ1/PSMA5/PSMA7/PSMB1/PSMB10/PSMB2/PSMB3/PSMB4/PSMB5/PSMB6/PSMB7/PSMC1/PSMC3/PSMC4/PSMC5/PSMD11/PSMD13/PSMD2/PSMD3/PSMD4/PSMD8/PSMD9/PSME2/PSME3/PSMF1
Metabolism	GSEA	RP	R-HSA-350562	Regulation of ornithine decarboxylase (ODC)	downregulated	0.00640286	32	NQO1/OAZ1/PSMA5/PSMA7/PSMB1/PSMB10/PSMB2/PSMB3/PSMB4/PSMB5/PSMB6/PSMB7/PSMB8/PSMB9/PSMC1/PSMC3/PSMC4/PSMC5/PSMD1/PSMD11/PSMD13/PSMD14/PSMD2/PSMD3/PSMD4/PSMD7/PSMD8/PSMD9/PSME2/PSME3/PSMF1/SEM1
Metabolism	GSEA	KEGG	hsa00830	Retinol metabolism	upregulated	0.0153157	4	ADH1B/ALDH1A3/CYP26B1/RDH10
Metabolism	GSEA	KEGG	hsa04930	Type II diabetes mellitus	downregulated	0.0116307	4	HK1/PIK3CD/PKM/PRKCD
Metabolism	GSEA	WP	WP716	Vitamin A and carotenoid metabolism	upregulated	0.034066	5	ALDH1A3/CD36/CYP26B1/RBP1/RDH10
Metabolism	GSEA	GO	GO:0016052	carbohydrate catabolic process	downregulated	0.00960009	14	ALDOA/ALDOC/EIF6/ENO1/GAPDH/GLYCTK/HK1/PFKL/PFKP/PGD/PHKG2/PKM/PPP1CA/TPI1
Metabolism	GSEA	GO	GO:0055080	cation homeostasis	upregulated	0.0431337	61	ACKR4/ANK2/APOE/ATP6AP2/BCL2/BMP6/CACNA1A/CAMK2D/CAMK2N1/CD36/CLCN3/CLIC2/CLN5/CXCL12/CYBRD1/DMXL1/EDNRA/FAM20A/FRRS1/FYN/HTR2A/HTR2B/ITGAV/ITPR1/JAK2/KCNJ2/LACC1/LPAR1/LRRK2/MCOLN3/MELTF/MICU3/P2RX7/PDE4D/PKD2/PLCE1/PTGER2/PTGER4/PTGFR/PTH1R/PTK2B/RAB20/SLC12A6/SLC12A7/SLC1A1/SLC1A3/SLC30A1/SLC30A5/SLC30A7/SLC39A8/SLC40A1/SLC4A7/SLC9A9/SMAD3/STC1/STEAP4/SYPL2/TMEM106B/TMTC2/TRPM7/XIAP
Metabolism	GSEA	GO	GO:0006812	cation transport	upregulated	0.0381623	77	ALG10B/AMIGO1/ANK2/BCL2/CACNA1A/CACNA1G/CACNB4/CAMK2D/CCL2/CLCN3/CLCN4/CLCN5/CLIC2/CNTN1/CRBN/CTSS/CUL5/CXCL12/CYBRD1/EPB41/FHL1/FYN/GEM/GLRX/GPD1L/HOMER1/HTR2A/HTR2B/ICAM1/IL16/ITGAV/ITPR1/KCND2/KCNJ12/KCNJ15/KCNJ2/KCNK15/KCNS2/KCNT2/KLHL24/KLHL3/MCOLN3/MELTF/MICU3/NIPAL2/P2RX7/PDE4D/PGRMC2/PPARGC1A/PTGS2/PTK2B/RAB3A/RGS4/SERPINE2/SESTD1/SLC12A6/SLC12A7/SLC19A2/SLC1A1/SLC1A3/SLC25A4/SLC29A1/SLC3…
Metabolism	GSEA	GO	GO:0030003	cellular cation homeostasis	upregulated	0.00848392	46	ANK2/APOE/ATP6AP2/BMP6/CACNA1A/CAMK2D/CD36/CLCN3/CLIC2/CLN5/CXCL12/CYBRD1/DMXL1/EDNRA/FYN/HTR2A/HTR2B/ITGAV/ITPR1/JAK2/KCNJ2/LACC1/LPAR1/LRRK2/MICU3/P2RX7/PDE4D/PTGER2/PTGER4/PTGFR/PTH1R/PTK2B/RAB20/SLC1A3/SLC30A5/SLC30A7/SLC39A8/SLC40A1/SLC4A7/SLC9A9/SMAD3/STC1/STEAP4/SYPL2/TMEM106B/TRPM7
Metabolism	GSEA	GO	GO:0055082	cellular chemical homeostasis	upregulated	0.00762036	57	ANK2/APOE/ATP6AP2/BMP6/CACNA1A/CAMK2D/CAMK2N1/CD36/CLCN3/CLIC2/CLN5/CXCL12/CYBRD1/DGAT2/DMXL1/EDNRA/FOXO1/FYN/HTR2A/HTR2B/ICAM1/ITGAV/ITPR1/JAK2/KCNJ2/LACC1/LPAR1/LRRK2/MICU3/P2RX7/PDE4D/PIK3CA/PPARGC1A/PTGER2/PTGER4/PTGFR/PTH1R/PTK2B/RAB11FIP2/RAB20/SERPINF1/SLC1A3/SLC30A5/SLC30A7/SLC39A8/SLC40A1/SLC4A7/SLC9A9/SMAD3/SOX4/STC1/STEAP4/SYBU/SYPL2/TMEM106B/TRPM7/WDR35
Metabolism	GSEA	GO	GO:0019725	cellular homeostasis	upregulated	0.0208193	59	ANK2/APOE/ATP6AP2/BMP6/CACNA1A/CAMK2D/CAMK2N1/CD36/CLCN3/CLIC2/CLN5/CXCL12/CYBRD1/DGAT2/DMXL1/EDNRA/FOXO1/FYN/HTR2A/HTR2B/ICAM1/ITGAV/ITPR1/JAK2/KCNJ2/LACC1/LPAR1/LRRK2/MICU3/NFE2L2/P2RX7/PDE4D/PIK3CA/PPARGC1A/PTGER2/PTGER4/PTGFR/PTH1R/PTK2B/RAB11FIP2/RAB20/SERPINF1/SLC12A6/SLC1A3/SLC30A5/SLC30A7/SLC39A8/SLC40A1/SLC4A7/SLC9A9/SMAD3/SOX4/STC1/STEAP4/SYBU/SYPL2/TMEM106B/TRPM7/WDR35
Metabolism	GSEA	GO	GO:0034754	cellular hormone metabolic process	upregulated	0.0370784	11	ADH1B/AKR1C1/AKR1C2/ALDH1A3/BMP2/BMP6/CYP26B1/DGAT2/PPARGC1A/RBP1/RDH10
Metabolism	GSEA	GO	GO:0006873	cellular ion homeostasis	upregulated	0.0114219	46	ANK2/APOE/ATP6AP2/BMP6/CACNA1A/CAMK2D/CD36/CLCN3/CLIC2/CLN5/CXCL12/CYBRD1/DMXL1/EDNRA/FYN/HTR2A/HTR2B/ITGAV/ITPR1/JAK2/KCNJ2/LACC1/LPAR1/LRRK2/MICU3/P2RX7/PDE4D/PTGER2/PTGER4/PTGFR/PTH1R/PTK2B/RAB20/SLC1A3/SLC30A5/SLC30A7/SLC39A8/SLC40A1/SLC4A7/SLC9A9/SMAD3/STC1/STEAP4/SYPL2/TMEM106B/TRPM7
Metabolism	GSEA	GO	GO:0006879	cellular iron ion homeostasis	upregulated	0.0011972	5	BMP6/CYBRD1/SLC39A8/SLC40A1/STEAP4
Metabolism	GSEA	GO	GO:0006875	cellular metal ion homeostasis	upregulated	0.0291668	36	ANK2/APOE/BMP6/CACNA1A/CAMK2D/CD36/CLIC2/CXCL12/CYBRD1/EDNRA/FYN/HTR2A/HTR2B/ITGAV/ITPR1/JAK2/KCNJ2/LPAR1/MICU3/P2RX7/PDE4D/PTGER2/PTGER4/PTGFR/PTH1R/PTK2B/SLC1A3/SLC30A5/SLC30A7/SLC39A8/SLC40A1/SMAD3/STC1/STEAP4/SYPL2/TRPM7
Metabolism	GSEA	GO	GO:0071396	cellular response to lipid	upregulated	0.0124491	42	ABCA1/ADCY1/AKR1C1/AKR1C2/ANKRD1/ATM/BCL2L11/BMP6/CD36/CLU/CXCL2/CXCL3/CYP26B1/CYP7B1/DGAT2/ERRFI1/FOXO1/FOXP1/FZD4/GNAI1/ICAM1/INSIG2/IRAK2/JAK2/LY96/NR4A3/PENK/PHEX/PLSCR4/PPARGC1A/PTK2B/RORA/SERPINF1/SFRP1/SMO/STC1/TBX1/TNFAIP3/WDR35/WNT11/WNT2/ZFP36
Metabolism	GSEA	GO	GO:0046916	cellular transition metal ion homeostasis	upregulated	0.0395704	6	BMP6/CYBRD1/SLC30A5/SLC39A8/SLC40A1/STEAP4
Metabolism	GSEA	GO	GO:0048878	chemical homeostasis	upregulated	0.00225509	88	ABCA1/ABCA3/AKAP11/AKR1C1/ANGPTL4/ANK2/APOE/ATP6AP2/BMP6/CA12/CACNA1A/CACNA1G/CAMK2D/CAMK2N1/CD36/CLCN3/CLIC2/CLN5/CTSH/CXCL12/CYBRD1/CYP26B1/CYP7B1/DCN/DDX3X/DGAT2/DMXL1/EDNRA/FAM20A/FHL1/FOXO1/FYN/HTR2A/HTR2B/ICAM1/IFIT1/ITGAV/ITPR1/JAK2/KCNJ2/KLHL3/LACC1/LEPR/LIPC/LPAR1/LRRK2/MBD5/MICU3/P2RX7/PDE4D/PIK3CA/PPARG/PPARGC1A/PTGER2/PTGER4/PTGFR/PTH1R/PTK2B/RAB11FIP2/RAB20/RBP1/RORA/SERPINF1/SESN3/S…
Metabolism	ORA	GO	GO:0006091	generation of precursor metabolites and energy	downregulated	0.0195849	80	AACS/ACO2/AKR7A2/AKT1/ALDH4A1/ALDOA/ALDOC/ATP5F1B/ATP5ME/ATP5MF/ATP5PB/CCNB1/COX10/COX6A1/COX7A1/COX8A/CS/CYB5B/CYC1/EIF6/ENO1/ENPP1/ETFB/FDX2/GAPDH/GBA/GIT1/GPI/GSK3A/GYS1/HK1/IDH2/IDH3B/IDH3G/LOXL2/MDH2/MTOR/MYBBP1A/NDUFA12/NDUFA13/NDUFB2/NDUFB3/NDUFB7/NDUFB8/NDUFB9/NDUFS2/NDUFS8/NDUFV1/P4HA2/PDHA1/PDHB/PFKL/PFKP/PGD/PGK1/PHKG2/PINK1/PKM/POR/PPP1CA/PRELID1/QDPR/RHOA/SDHA/SDHB/SLC25A13/STBD1/STK…
Metabolism	GSEA	GO	GO:0006096	glycolytic process	downregulated	0.00922177	10	ALDOA/ALDOC/EIF6/ENO1/GAPDH/HK1/PFKL/PFKP/PKM/TPI1
Metabolism	GSEA	GO	GO:0042445	hormone metabolic process	upregulated	0.0296373	15	ADH1B/AKR1C1/AKR1C2/ALDH1A3/ATP6AP2/BMP2/BMP6/CYP26B1/DGAT2/GHR/PCSK5/PPARGC1A/RBP1/RDH10/TCF7L2
Metabolism	GSEA	GO	GO:0098771	inorganic ion homeostasis	upregulated	0.0395704	62	ACKR4/ANK2/APOE/ATP6AP2/BCL2/BMP6/CA12/CACNA1A/CAMK2D/CAMK2N1/CD36/CLCN3/CLIC2/CLN5/CXCL12/CYBRD1/DMXL1/EDNRA/FAM20A/FRRS1/FYN/HTR2A/HTR2B/ITGAV/ITPR1/JAK2/KCNJ2/LACC1/LPAR1/LRRK2/MCOLN3/MELTF/MICU3/P2RX7/PDE4D/PKD2/PLCE1/PTGER2/PTGER4/PTGFR/PTH1R/PTK2B/RAB20/SLC12A6/SLC12A7/SLC1A1/SLC1A3/SLC30A1/SLC30A5/SLC30A7/SLC39A8/SLC40A1/SLC4A7/SLC9A9/SMAD3/STC1/STEAP4/SYPL2/TMEM106B/TMTC2/TRPM7/XIAP
Metabolism	GSEA	GO	GO:0050801	ion homeostasis	upregulated	0.03075	67	ACKR4/ANK2/APOE/ATP6AP2/BCL2/BMP6/CA12/CACNA1A/CACNA1G/CAMK2D/CAMK2N1/CD36/CLCN3/CLIC2/CLN5/CXCL12/CYBRD1/DCN/DMXL1/EDNRA/FAM20A/FHL1/FRRS1/FYN/GPD1L/HTR2A/HTR2B/ITGAV/ITPR1/JAK2/KCNJ2/KLHL3/LACC1/LPAR1/LRRK2/MCOLN3/MELTF/MICU3/P2RX7/PDE4D/PKD2/PLCE1/PTGER2/PTGER4/PTGFR/PTH1R/PTK2B/RAB20/SLC12A6/SLC12A7/SLC1A1/SLC1A3/SLC30A1/SLC30A5/SLC30A7/SLC39A8/SLC40A1/SLC4A7/SLC9A9/SMAD3/STC1/STEAP4/SYPL2/TM…
Metabolism	GSEA	GO	GO:0055072	iron ion homeostasis	upregulated	0.00108546	5	BMP6/CYBRD1/SLC39A8/SLC40A1/STEAP4
Metabolism	GSEA	GO	GO:0010876	lipid localization	upregulated	0.00345065	30	ABCA1/ABCA10/ABCA3/ABCA6/ABCA8/ABCA9/AKR1C1/APOD/APOE/APOL4/BMP6/C3/CD36/CLU/DGAT2/FZD4/ITGAV/LIPC/MEST/P2RX7/PLA2G12A/PLA2G4A/PLA2R1/PLSCR4/PPARG/PTGES/SLCO3A1/SYT7/TMEM30B/TNFAIP8L3
Metabolism	GSEA	GO	GO:0006869	lipid transport	upregulated	0.00762036	27	ABCA1/ABCA10/ABCA3/ABCA6/ABCA8/ABCA9/AKR1C1/APOD/APOE/APOL4/BMP6/CD36/CLU/FZD4/ITGAV/LIPC/P2RX7/PLA2G12A/PLA2G4A/PLA2R1/PLSCR4/PPARG/PTGES/SLCO3A1/SYT7/TMEM30B/TNFAIP8L3
Metabolism	GSEA	GO	GO:0030001	metal ion transport	upregulated	0.0386285	66	ALG10B/AMIGO1/ANK2/BCL2/CACNA1A/CACNA1G/CACNB4/CAMK2D/CCL2/CLIC2/CNTN1/CRBN/CUL5/CXCL12/CYBRD1/EPB41/FHL1/FYN/GEM/GLRX/GPD1L/HOMER1/HTR2A/HTR2B/ICAM1/IL16/ITGAV/ITPR1/KCND2/KCNJ12/KCNJ15/KCNJ2/KCNK15/KCNS2/KCNT2/KLHL24/KLHL3/MCOLN3/MELTF/MICU3/NIPAL2/P2RX7/PDE4D/PGRMC2/PKD2/PTGS2/PTK2B/RGS4/SERPINE2/SESTD1/SLC12A6/SLC12A7/SLC1A1/SLC1A3/SLC30A5/SLC30A6/SLC30A7/SLC38A1/SLC39A8/SLC40A1/SLC4A7/SLC9A9…
Metabolism	GSEA	GO	GO:0032787	monocarboxylic acid metabolic process	upregulated	0.0204013	29	ADH1B/AKR1C1/AKR1C2/ALDH1A3/C3/CD36/CYGB/CYP26B1/CYP7B1/DGAT2/ELOVL2/GGT5/HDAC4/HTR2A/INSIG2/LIPC/NR4A3/P2RX7/PLA2G4A/PPARG/PPARGC1A/PTGES/PTGIS/PTGS2/RBP1/RDH10/SLC1A3/STAT3/TNXB
Metabolism	GSEA	GO	GO:0046365	monosaccharide catabolic process	downregulated	0.0182362	6	ENO1/GALE/GLYCTK/HK1/PFKL/PFKP
Metabolism	GSEA	GO	GO:0048871	multicellular organismal homeostasis	upregulated	0.00747098	44	ABCA3/AKAP11/BBS10/BMP6/CD34/CD36/CLCN3/CTSH/CUBN/CYP26B1/EBF2/FOXC2/FOXO1/HTR2A/IL18R1/IL7/JAK2/JAM3/LAMC1/LDB2/LEPR/LIPA/LTBP3/MBP/NDN/NOVA1/NPR3/NR4A3/P2RX7/PIK3CA/PLCL1/PPARGC1A/PTGES/PTGS2/PTH1R/PTK2B/RBPJ/SLC39A8/SLC40A1/SMO/STAT3/TNFAIP3/WWTR1/ZNF423
Metabolism	GSEA	GO	GO:0034660	ncRNA metabolic process	downregulated	0.00495755	84	AARS2/AARSD1/BMS1/BOP1/BUD23/CTU2/DARS2/DDX27/DDX54/DEDD2/DHX37/DIS3L2/DKC1/DTD1/DUS1L/DUS2/EBNA1BP2/EIF6/ELAC2/ELP6/EMG1/ERCC2/ERI3/EXOSC10/EXOSC2/EXOSC7/EXOSC9/FARSA/FBL/FTSJ1/GATB/HNRNPA2B1/HRAS/HSD17B10/IMP4/INTS1/INTS11/INTS4/KHSRP/LAS1L/METTL1/MPHOSPH6/MRM1/MRPS11/MRTO4/MYBL1/NHP2/NOC4L/NOP56/NOP9/NSUN5/PA2G4/PDCD11/PES1/POLR3K/PUS1/RBFA/RPP21/RPP25L/RPUSD3/RRP1/RRP36/RRP9/RRS1/RTCB/SARS2/S…
Metabolism	GSEA	GO	GO:0034470	ncRNA processing	downregulated	0.0395704	71	AARS2/BMS1/BOP1/BUD23/CTU2/DDX27/DDX54/DHX37/DKC1/DUS1L/DUS2/EBNA1BP2/EIF6/ELAC2/ELP6/EMG1/ERCC2/ERI3/EXOSC10/EXOSC2/EXOSC7/EXOSC9/FBL/FTSJ1/HNRNPA2B1/HSD17B10/IMP4/INTS1/INTS11/INTS4/LAS1L/METTL1/MPHOSPH6/MRM1/MRPS11/MRTO4/NHP2/NOC4L/NOP56/NOP9/NSUN5/PA2G4/PDCD11/PES1/POLR3K/PUS1/RBFA/RPP21/RPP25L/RPUSD3/RRP1/RRP36/RRP9/RRS1/RTCB/SART1/SIRT7/SRRT/SUV39H1/TARBP2/TBL3/TRMT1/TRMT112/TRMU/TSR2/TSR3/…
Metabolism	GSEA	GO	GO:0006809	nitric oxide biosynthetic process	upregulated	0.0330509	13	CD34/CD36/CLU/GCH1/ICAM1/JAK2/PTGIS/PTGS2/PTK2B/PTX3/RORA/SMAD3/WDR35
Metabolism	GSEA	GO	GO:0046209	nitric oxide metabolic process	upregulated	0.0386285	13	CD34/CD36/CLU/GCH1/ICAM1/JAK2/PTGIS/PTGS2/PTK2B/PTX3/RORA/SMAD3/WDR35
Metabolism	GSEA	GO	GO:0009132	nucleoside diphosphate metabolic process	downregulated	0.0306622	12	ALDOA/ALDOC/DTYMK/EIF6/ENO1/GAPDH/HK1/NME1/PFKL/PFKP/PKM/TPI1
Metabolism	ORA	GO	GO:1901293	nucleoside phosphate biosynthetic process	downregulated	0.00622797	47	ACLY/ACOT7/ALDOA/AMPD2/ATIC/ATP5F1B/ATP5MC1/ATP5MC2/ATP5ME/ATP5MF/ATP5PB/CAD/COASY/CTPS1/DCAKD/DHODH/DTYMK/ELOVL1/ENO1/GCDH/GUK1/HACD2/IDH2/IMPDH1/MPC2/MTHFD1/NADSYN1/NME1/NME4/NUDT2/PAICS/PARP1/PDHA1/PDHB/PFAS/PINK1/PPCDC/PRPS1/RRM1/SLC25A1/SLC25A13/STOML2/TK1/TYMS/UCK2/UCKL1/VCP
Metabolism	ORA	GO	GO:0006753	nucleoside phosphate metabolic process	downregulated	0.0254211	75	ACLY/ACOT7/ACOT8/ACOT9/ALDOA/ALDOC/AMPD2/ATIC/ATP5F1B/ATP5MC1/ATP5MC2/ATP5ME/ATP5MF/ATP5PB/CAD/COASY/CTPS1/DCAKD/DHODH/DTYMK/EIF6/ELOVL1/ENO1/ENPP1/ENTPD6/EPHA2/GAPDH/GCDH/GIT1/GPI/GUK1/HACD2/HINT1/HK1/IDH2/IMPDH1/ITPA/MPC2/MPP1/MTHFD1/MVD/MVK/NADSYN1/NME1/NME4/NT5C/NTHL1/NUDT2/OGG1/PAICS/PARP1/PDHA1/PDHB/PFAS/PFKL/PFKP/PGK1/PINK1/PKM/PMVK/PPCDC/PRPS1/RAN/RHOA/RRM1/SLC25A1/SLC25A13/STOML2/TK1/TPI…
Metabolism	ORA	GO	GO:0009142	nucleoside triphosphate biosynthetic process	downregulated	0.00369546	23	ALDOA/ATP5F1B/ATP5MC1/ATP5MC2/ATP5ME/ATP5MF/ATP5PB/CAD/CTPS1/DTYMK/ENO1/IMPDH1/NME1/NME4/NUDT2/PARP1/PINK1/SLC25A13/STOML2/TYMS/UCK2/UCKL1/VCP
Metabolism	ORA	GO	GO:0009141	nucleoside triphosphate metabolic process	downregulated	0.00470525	28	ALDOA/ATP5F1B/ATP5MC1/ATP5MC2/ATP5ME/ATP5MF/ATP5PB/CAD/CTPS1/DTYMK/ENO1/ENPP1/GUK1/IMPDH1/ITPA/NME1/NME4/NUDT2/PARP1/PINK1/RAN/RHOA/SLC25A13/STOML2/TYMS/UCK2/UCKL1/VCP
Metabolism	ORA	GO	GO:0009165	nucleotide biosynthetic process	downregulated	0.0104257	46	ACLY/ACOT7/ALDOA/AMPD2/ATIC/ATP5F1B/ATP5MC1/ATP5MC2/ATP5ME/ATP5MF/ATP5PB/CAD/COASY/CTPS1/DCAKD/DHODH/DTYMK/ELOVL1/ENO1/GCDH/GUK1/HACD2/IDH2/IMPDH1/MPC2/MTHFD1/NADSYN1/NME1/NME4/NUDT2/PAICS/PARP1/PDHA1/PDHB/PFAS/PINK1/PPCDC/PRPS1/RRM1/SLC25A1/SLC25A13/STOML2/TYMS/UCK2/UCKL1/VCP
Metabolism	ORA	GO	GO:0009117	nucleotide metabolic process	downregulated	0.0412579	73	ACLY/ACOT7/ACOT8/ACOT9/ALDOA/ALDOC/AMPD2/ATIC/ATP5F1B/ATP5MC1/ATP5MC2/ATP5ME/ATP5MF/ATP5PB/CAD/COASY/CTPS1/DCAKD/DHODH/DTYMK/EIF6/ELOVL1/ENO1/ENPP1/EPHA2/GAPDH/GCDH/GIT1/GPI/GUK1/HACD2/HINT1/HK1/IDH2/IMPDH1/ITPA/MPC2/MPP1/MTHFD1/MVD/MVK/NADSYN1/NME1/NME4/NT5C/NTHL1/NUDT2/OGG1/PAICS/PARP1/PDHA1/PDHB/PFAS/PFKL/PFKP/PGK1/PINK1/PKM/PMVK/PPCDC/PRPS1/RAN/RHOA/RRM1/SLC25A1/SLC25A13/STOML2/TPI1/TPST2/TYM…
Metabolism	GSEA	GO	GO:0120254	olefinic compound metabolic process	upregulated	0.0208193	13	ADH1B/AKR1C1/AKR1C2/ALDH1A3/BMP2/BMP6/DGAT2/ELOVL2/PLA2G4A/PPARGC1A/PTGIS/PTGS2/RDH10
Metabolism	GSEA	GO	GO:0045834	positive regulation of lipid metabolic process	upregulated	0.0212965	17	APOE/BMP6/CD74/CREBL2/DGAT2/FLT1/HTR2A/HTR2B/NR4A3/PPARG/PPARGC1A/PTGS2/PTK2B/RDH10/SORBS1/TEK/TNFAIP8L3
Metabolism	GSEA	GO	GO:0009135	purine nucleoside diphosphate metabolic process	downregulated	0.0152442	10	ALDOA/ALDOC/EIF6/ENO1/GAPDH/HK1/PFKL/PFKP/PKM/TPI1
Metabolism	ORA	GO	GO:0006164	purine nucleotide biosynthetic process	downregulated	0.0195849	36	ACLY/ACOT7/ALDOA/AMPD2/ATIC/ATP5F1B/ATP5MC1/ATP5MC2/ATP5ME/ATP5MF/ATP5PB/COASY/DCAKD/ELOVL1/ENO1/GCDH/GUK1/HACD2/IMPDH1/MPC2/MTHFD1/NME1/NME4/NUDT2/PAICS/PARP1/PDHA1/PDHB/PFAS/PINK1/PPCDC/PRPS1/SLC25A1/SLC25A13/STOML2/VCP
Metabolism	ORA	GO	GO:0006163	purine nucleotide metabolic process	downregulated	0.0360421	61	ACLY/ACOT7/ACOT8/ACOT9/ALDOA/ALDOC/AMPD2/ATIC/ATP5F1B/ATP5MC1/ATP5MC2/ATP5ME/ATP5MF/ATP5PB/COASY/DCAKD/EIF6/ELOVL1/ENO1/ENPP1/EPHA2/GAPDH/GCDH/GIT1/GPI/GUK1/HACD2/HINT1/HK1/IMPDH1/ITPA/MPC2/MPP1/MTHFD1/MVD/MVK/NME1/NME4/NT5C/NUDT2/PAICS/PARP1/PDHA1/PDHB/PFAS/PFKL/PFKP/PGK1/PINK1/PKM/PMVK/PPCDC/PRPS1/RAN/RHOA/SLC25A1/SLC25A13/STOML2/TPI1/TPST2/VCP
Metabolism	GSEA	GO	GO:0009179	purine ribonucleoside diphosphate metabolic process	downregulated	0.0152442	10	ALDOA/ALDOC/EIF6/ENO1/GAPDH/HK1/PFKL/PFKP/PKM/TPI1
Metabolism	ORA	GO	GO:0009206	purine ribonucleoside triphosphate biosynthetic process	downregulated	0.0412579	17	ALDOA/ATP5F1B/ATP5MC1/ATP5MC2/ATP5ME/ATP5MF/ATP5PB/ENO1/IMPDH1/NME1/NME4/NUDT2/PARP1/PINK1/SLC25A13/STOML2/VCP
Metabolism	ORA	GO	GO:0009205	purine ribonucleoside triphosphate metabolic process	downregulated	0.0412579	20	ALDOA/ATP5F1B/ATP5MC1/ATP5MC2/ATP5ME/ATP5MF/ATP5PB/ENO1/IMPDH1/ITPA/NME1/NME4/NUDT2/PARP1/PINK1/RAN/RHOA/SLC25A13/STOML2/VCP
Metabolism	ORA	GO	GO:0009152	purine ribonucleotide biosynthetic process	downregulated	0.0241674	34	ACLY/ACOT7/ALDOA/AMPD2/ATIC/ATP5F1B/ATP5MC1/ATP5MC2/ATP5ME/ATP5MF/ATP5PB/COASY/DCAKD/ELOVL1/ENO1/GCDH/GUK1/HACD2/IMPDH1/MPC2/NME1/NME4/NUDT2/PAICS/PARP1/PDHA1/PDHB/PFAS/PINK1/PPCDC/SLC25A1/SLC25A13/STOML2/VCP
Metabolism	ORA	GO	GO:0009150	purine ribonucleotide metabolic process	downregulated	0.0326435	59	ACLY/ACOT7/ACOT8/ACOT9/ALDOA/ALDOC/AMPD2/ATIC/ATP5F1B/ATP5MC1/ATP5MC2/ATP5ME/ATP5MF/ATP5PB/COASY/DCAKD/EIF6/ELOVL1/ENO1/ENPP1/EPHA2/GAPDH/GCDH/GIT1/GPI/GUK1/HACD2/HINT1/HK1/IMPDH1/ITPA/MPC2/MPP1/MVD/MVK/NME1/NME4/NT5C/NUDT2/PAICS/PARP1/PDHA1/PDHB/PFAS/PFKL/PFKP/PGK1/PINK1/PKM/PMVK/PPCDC/RAN/RHOA/SLC25A1/SLC25A13/STOML2/TPI1/TPST2/VCP
Metabolism	ORA	GO	GO:0009148	pyrimidine nucleoside triphosphate biosynthetic process	downregulated	0.0412579	8	CAD/CTPS1/DTYMK/NME1/NME4/TYMS/UCK2/UCKL1
Metabolism	GSEA	GO	GO:2001057	reactive nitrogen species metabolic process	upregulated	0.0386285	13	CD34/CD36/CLU/GCH1/ICAM1/JAK2/PTGIS/PTGS2/PTK2B/PTX3/RORA/SMAD3/WDR35
Metabolism	GSEA	GO	GO:1904029	regulation of cyclin-dependent protein kinase activity	downregulated	0.0325229	15	ACTB/AKT1/CCNA2/CCNB1/CCNB2/CCNF/CDC25A/CDC25C/CDC37/CDKN2D/CDKN3/CKS2/PKMYT1/PLK1/PSRC1
Metabolism	GSEA	GO	GO:0000079	regulation of cyclin-dependent protein serine/threonine kinase activity	downregulated	0.0301947	15	ACTB/AKT1/CCNA2/CCNB1/CCNB2/CCNF/CDC25A/CDC25C/CDC37/CDKN2D/CDKN3/CKS2/PKMYT1/PLK1/PSRC1
Metabolism	GSEA	GO	GO:0010817	regulation of hormone levels	upregulated	0.0256381	23	ADH1B/AKR1C1/AKR1C2/ALDH1A3/ATP6AP2/BMP2/BMP6/CAMK2N1/CYP26B1/DGAT2/FZD4/GHR/JAK2/PCSK5/PPARGC1A/RAB11FIP2/RBP1/RDH10/SFRP1/SOX4/SYBU/SYT7/TCF7L2
Metabolism	GSEA	GO	GO:0051336	regulation of hydrolase activity	upregulated	0.0124491	83	A2M/ANGPTL4/ARHGAP24/ARHGAP44/ARHGAP6/ARL6IP5/ASAP3/BCL2L11/BIRC3/BMP2/C3/C5/CAMK2D/CASC2/CCPG1/CIDEB/CSTA/CTSH/DDX3X/DNAJC10/EDNRA/EIF2AK3/ELMOD2/EVI5/FBLN1/FGD4/FLT1/FYN/HGF/HTR2A/HTR2B/ICAM1/IFI16/JAK2/LEPR/LPAR1/LRRK2/LXN/MBP/MDM2/NOD1/PCOLCE2/PCSK5/PLA2R1/PLXNA4/PLXNB1/PPARG/PREX1/PROS1/PTGS2/PTK2B/PTX3/RAB11FIP2/RALGAPA1/RAPGEF6/RECK/RGMA/RGS16/RGS4/RICTOR/SERPINB2/SERPINE2/SERPINF1/SERPING…
Metabolism	GSEA	GO	GO:0019220	regulation of phosphate metabolic process	upregulated	0.0278428	104	ABCA3/APOE/BMP2/BMP6/BMPER/BMPR1A/C3/CAMK2N1/CCND2/CCNYL1/CD36/CD74/CDKN1C/CHEK2/CHI3L1/CLU/CNTN1/COPS8/CREBL2/CRLF1/DDR2/DDX3X/DEPTOR/DIRAS3/DKK1/DNAJC10/DUSP19/EIF2AK3/ERRFI1/FAM20A/FAXDC2/FBLN1/FER/FGF7/FLT1/FYN/FZD4/GHR/GPD1L/GPRC5A/GPRC5B/H19/HDAC4/HGF/HIPK3/HRH1/HTR2A/HTR2B/ICAM1/IL6ST/IL7/JAK2/LACC1/LATS1/LDB2/LEPR/LRRK2/MCPH1/MMD/NEK10/OSBPL8/P2RX7/PDE4D/PDGFD/PELI2/PIK3CA/PKIA/PLCE1/PLCL…
Metabolism	GSEA	GO	GO:0051174	regulation of phosphorus metabolic process	upregulated	0.0278428	104	ABCA3/APOE/BMP2/BMP6/BMPER/BMPR1A/C3/CAMK2N1/CCND2/CCNYL1/CD36/CD74/CDKN1C/CHEK2/CHI3L1/CLU/CNTN1/COPS8/CREBL2/CRLF1/DDR2/DDX3X/DEPTOR/DIRAS3/DKK1/DNAJC10/DUSP19/EIF2AK3/ERRFI1/FAM20A/FAXDC2/FBLN1/FER/FGF7/FLT1/FYN/FZD4/GHR/GPD1L/GPRC5A/GPRC5B/H19/HDAC4/HGF/HIPK3/HRH1/HTR2A/HTR2B/ICAM1/IL6ST/IL7/JAK2/LACC1/LATS1/LDB2/LEPR/LRRK2/MCPH1/MMD/NEK10/OSBPL8/P2RX7/PDE4D/PDGFD/PELI2/PIK3CA/PKIA/PLCE1/PLCL…
Metabolism	GSEA	GO	GO:1901654	response to ketone	upregulated	0.0278428	12	ADCY1/AKR1C2/ERRFI1/FOXO1/FOXP2/PTGER2/PTGER4/PTGFR/SERPINF1/SFRP1/SLIT3/TGFBR3
Metabolism	GSEA	GO	GO:0033993	response to lipid	upregulated	0.00225509	67	ABCA1/ABCA3/ADCY1/AKAP12/AKR1C1/AKR1C2/ALPL/ANKRD1/ATM/BCHE/BCL2L11/BMP6/CD36/CDO1/CLU/CTSH/CXCL2/CXCL3/CYP26B1/CYP7B1/DCN/DGAT2/ERRFI1/FER/FOXO1/FOXP1/FOXP2/FZD4/GATA6/GCH1/GGT5/GHR/GPX3/ICAM1/IFNAR1/IGFBP2/INSIG2/JAK2/LY96/NR4A3/PENK/PHEX/PLSCR4/PPARG/PPARGC1A/PTGER4/PTGES/PTGFR/PTGS2/PTK2B/RORA/SERPINF1/SFRP1/SLIT3/SMAD6/SMO/SOD2/STAT3/STC1/TBX1/TGFBR2/THBD/TNFAIP3/VCAM1/WDR35/WNT2/ZFP36
Metabolism	GSEA	GO	GO:0007584	response to nutrient	upregulated	0.0291668	15	ABCA1/ALPL/BCHE/C2/CYP26B1/IGFBP2/PENK/PHEX/PPARG/PTGS2/SFRP1/SOD2/STC1/TGFBR2/VCAM1
Metabolism	ORA	GO	GO:0022613	ribonucleoprotein complex biogenesis	downregulated	0.0130485	88	AATF/BMS1/BOP1/BUD23/CD2BP2/CELF1/DDX23/DDX27/DDX31/DDX54/DHX37/DKC1/EBNA1BP2/EIF3B/EIF3G/EIF3I/EIF4H/EIF6/EMG1/ERAL1/ERCC2/ERI3/EXOSC10/EXOSC2/EXOSC7/EXOSC9/FBL/GEMIN7/HEATR3/HSP90AB1/IMP4/LAS1L/LSM4/METTL17/MPHOSPH6/MRM1/MRPS11/MRPS2/MRPS7/MRTO4/MYBBP1A/NHP2/NOC2L/NOC4L/NOL3/NOP56/NOP9/NSUN5/PA2G4/PDCD11/PES1/PRMT5/PRPF19/PRPF3/PRPF31/PRPF6/PRPF8/PUF60/RAN/RBFA/RPL26L1/RPUSD3/RRP1/RRP36/RRP9/RR…
Metabolism	GSEA	GO	GO:0022613	ribonucleoprotein complex biogenesis	downregulated	0.000860538	98	AATF/BMS1/BOP1/BUD23/BYSL/CD2BP2/CELF1/DDX23/DDX27/DDX31/DDX54/DHX37/DKC1/EBNA1BP2/EIF3B/EIF3G/EIF3I/EIF4H/EIF6/EMG1/ERAL1/ERCC2/ERI3/EXOSC10/EXOSC2/EXOSC5/EXOSC7/EXOSC9/FBL/GEMIN7/GNL3L/HEATR3/HSP90AB1/IMP4/LAS1L/LSM4/METTL17/MPHOSPH6/MRM1/MRPS11/MRPS2/MRPS7/MRTO4/MTG2/MYBBP1A/NAT10/NHP2/NOC2L/NOC4L/NOL3/NOP16/NOP2/NOP56/NOP9/NSUN5/PA2G4/PDCD11/PES1/POP5/POP7/PRMT5/PRPF19/PRPF3/PRPF31/PRPF6/PRPF…
Metabolism	GSEA	GO	GO:0009185	ribonucleoside diphosphate metabolic process	downregulated	0.0191585	10	ALDOA/ALDOC/EIF6/ENO1/GAPDH/HK1/PFKL/PFKP/PKM/TPI1
Metabolism	ORA	GO	GO:0009201	ribonucleoside triphosphate biosynthetic process	downregulated	0.00382352	21	ALDOA/ATP5F1B/ATP5MC1/ATP5MC2/ATP5ME/ATP5MF/ATP5PB/CAD/CTPS1/ENO1/IMPDH1/NME1/NME4/NUDT2/PARP1/PINK1/SLC25A13/STOML2/UCK2/UCKL1/VCP
Metabolism	ORA	GO	GO:0009199	ribonucleoside triphosphate metabolic process	downregulated	0.00498046	24	ALDOA/ATP5F1B/ATP5MC1/ATP5MC2/ATP5ME/ATP5MF/ATP5PB/CAD/CTPS1/ENO1/IMPDH1/ITPA/NME1/NME4/NUDT2/PARP1/PINK1/RAN/RHOA/SLC25A13/STOML2/UCK2/UCKL1/VCP
Metabolism	ORA	GO	GO:0009260	ribonucleotide biosynthetic process	downregulated	0.00470525	39	ACLY/ACOT7/ALDOA/AMPD2/ATIC/ATP5F1B/ATP5MC1/ATP5MC2/ATP5ME/ATP5MF/ATP5PB/CAD/COASY/CTPS1/DCAKD/DHODH/ELOVL1/ENO1/GCDH/GUK1/HACD2/IMPDH1/MPC2/NME1/NME4/NUDT2/PAICS/PARP1/PDHA1/PDHB/PFAS/PINK1/PPCDC/SLC25A1/SLC25A13/STOML2/UCK2/UCKL1/VCP
Metabolism	ORA	GO	GO:0009259	ribonucleotide metabolic process	downregulated	0.0104257	64	ACLY/ACOT7/ACOT8/ACOT9/ALDOA/ALDOC/AMPD2/ATIC/ATP5F1B/ATP5MC1/ATP5MC2/ATP5ME/ATP5MF/ATP5PB/CAD/COASY/CTPS1/DCAKD/DHODH/EIF6/ELOVL1/ENO1/ENPP1/EPHA2/GAPDH/GCDH/GIT1/GPI/GUK1/HACD2/HINT1/HK1/IMPDH1/ITPA/MPC2/MPP1/MVD/MVK/NME1/NME4/NT5C/NUDT2/PAICS/PARP1/PDHA1/PDHB/PFAS/PFKL/PFKP/PGK1/PINK1/PKM/PMVK/PPCDC/RAN/RHOA/SLC25A1/SLC25A13/STOML2/TPI1/TPST2/UCK2/UCKL1/VCP
Metabolism	ORA	GO	GO:0046390	ribose phosphate biosynthetic process	downregulated	0.0035898	41	ACLY/ACOT7/ALDOA/AMPD2/ATIC/ATP5F1B/ATP5MC1/ATP5MC2/ATP5ME/ATP5MF/ATP5PB/CAD/COASY/CTPS1/DCAKD/DHODH/ELOVL1/ENO1/GCDH/GUK1/HACD2/IMPDH1/MPC2/NME1/NME4/NUDT2/PAICS/PARP1/PDHA1/PDHB/PFAS/PINK1/PPCDC/PRPS1/SLC25A1/SLC25A13/STOML2/TKT/UCK2/UCKL1/VCP
Metabolism	ORA	GO	GO:0019693	ribose phosphate metabolic process	downregulated	0.0100879	66	ACLY/ACOT7/ACOT8/ACOT9/ALDOA/ALDOC/AMPD2/ATIC/ATP5F1B/ATP5MC1/ATP5MC2/ATP5ME/ATP5MF/ATP5PB/CAD/COASY/CTPS1/DCAKD/DHODH/EIF6/ELOVL1/ENO1/ENPP1/EPHA2/GAPDH/GCDH/GIT1/GPI/GUK1/HACD2/HINT1/HK1/IMPDH1/ITPA/MPC2/MPP1/MVD/MVK/NME1/NME4/NT5C/NUDT2/PAICS/PARP1/PDHA1/PDHB/PFAS/PFKL/PFKP/PGK1/PINK1/PKM/PMVK/PPCDC/PRPS1/RAN/RHOA/SLC25A1/SLC25A13/STOML2/TKT/TPI1/TPST2/UCK2/UCKL1/VCP
Metabolism	GSEA	GO	GO:0019693	ribose phosphate metabolic process	downregulated	0.0308943	63	ACLY/ACOT7/ACOT8/ACOT9/AK5/ALDOA/ALDOC/ATP5F1B/ATP5MC1/ATP5MC2/ATP5MF/COASY/CTPS1/DHODH/EIF6/ELOVL1/ENO1/ENPP1/EPHA2/GAPDH/GCDH/GIT1/GPI/HACD1/HACD2/HK1/IMPDH1/ITPA/MPC2/MPP1/MVD/MVK/NME1/NME4/NT5C/NUDT2/PAICS/PARP1/PDHA1/PDHB/PDK1/PFAS/PFKL/PFKP/PGK1/PINK1/PKM/PMVK/PPCDC/PRPS1/RAN/RHOA/SLC25A1/SLC25A13/SLC2A6/SLC4A4/STOML2/TKT/TPI1/TPST2/UCK2/UPP1/VCP
Metabolism	GSEA	GO	GO:0044282	small molecule catabolic process	downregulated	0.0384726	48	ACAA1/ACAT2/ACOT8/AKT1/ALDH3B1/ALDH4A1/APOBEC3B/APOBEC3F/BCAT2/BCKDHA/BCKDK/CBS/CPT1A/DDAH1/ECHS1/ECI2/ENO1/ETFB/FAH/GALE/GCAT/GCDH/GLYCTK/GOT2/GSTZ1/HK1/HSD17B10/ILVBL/INPP4B/KYAT1/LPIN3/MTMR2/NAGK/NUDT1/PCCB/PCK2/PFKL/PFKP/PGD/PNKD/QDPR/SLC27A4/SNX17/SORD/TKFC/TPI1/TST/UPP1
Metabolism	GSEA	GO	GO:0055076	transition metal ion homeostasis	upregulated	0.0290765	14	BMP6/CYBRD1/FRRS1/MELTF/NDFIP1/PRNP/SLC1A1/SLC30A1/SLC30A5/SLC30A7/SLC39A8/SLC40A1/STEAP4/XIAP
Mitochondrial activity	GSEA	GO	GO:0046031	ADP metabolic process	downregulated	0.0142243	10	ALDOA/ALDOC/EIF6/ENO1/GAPDH/HK1/PFKL/PFKP/PKM/TPI1
Mitochondrial activity	GSEA	GO	GO:0006757	ATP generation from ADP	downregulated	0.00922177	10	ALDOA/ALDOC/EIF6/ENO1/GAPDH/HK1/PFKL/PFKP/PKM/TPI1
Mitochondrial activity	GSEA	GO	GO:0016887	ATP hydrolysis activity	downregulated	0.0213685	54	ATP10A/ATP13A1/ATP13A2/ATP2A3/ATP8B1/ATP8B3/BRIP1/CHD1L/CHD4/DDX11/DDX23/DDX27/DDX31/DDX39A/DDX41/DDX46/DDX54/DHX16/DHX37/DHX38/ERCC2/ERCC6L/GTF2F2/IGHMBP2/KIF14/KIF15/KIF18A/KIF18B/KIF1C/KIF20A/KIF22/KIF23/KIF2C/KIF6/KIF7/KIFC1/KIFC2/MCM2/MCM3/MCM4/MCM5/MCM7/MOV10/MYO19/PIF1/PMS2P1/PTPA/RAD54L/RAD54L2/RECQL4/RTEL1/RUVBL2/SNRNP200/VCP
Mitochondrial activity	GSEA	GO	GO:0046034	ATP metabolic process	downregulated	0.00755403	40	AK5/ALDOA/ALDOC/ATP5F1B/ATP5MC1/ATP5MC2/ATP5MF/CCNB1/COX6A1/COX7A1/COX8A/CYC1/EIF6/ENO1/ENPP1/FIS1/GAPDH/GPI/HK1/NDUFA12/NDUFB2/NDUFB7/NDUFB8/NDUFS2/NDUFV1/NUDT2/PARP1/PFKL/PFKP/PGK1/PINK1/PKM/RHOA/SDHA/SLC2A6/STOML2/TPI1/UQCR10/UQCRC1/VCP
Mitochondrial activity	GSEA	GO	GO:0042773	ATP synthesis coupled electron transport	downregulated	0.0280141	24	CCNB1/CDK1/COX6A1/COX7A1/COX8A/CYC1/NDUFA1/NDUFA12/NDUFA8/NDUFA9/NDUFB2/NDUFB3/NDUFB7/NDUFB8/NDUFB9/NDUFS2/NDUFS5/NDUFS7/NDUFS8/NDUFV1/PINK1/SDHA/UQCR10/UQCRC1
Mitochondrial activity	ORA	GO	GO:0140657	ATP-dependent activity	downregulated	0.0124148	83	ABCB8/ABCC10/ABCC3/ABCC4/ATP13A1/ATP13A2/ATP5F1B/ATP6V0D1/ATP8B1/ATP8B3/CHD4/CLPP/DDX19B/DDX23/DDX27/DDX31/DDX39A/DDX41/DDX46/DDX54/DHX16/DHX34/DHX37/DHX38/DNAH5/DYNLRB1/ERCC2/FIGN/GTF2F2/IGHMBP2/KIF14/KIF18A/KIF18B/KIF1C/KIF20A/KIF22/KIF23/KIF24/KIF2C/KIF4A/KIF6/KIF7/KIFC1/KIFC3/MCM2/MCM3/MCM4/MCM5/MCM7/MOV10/MYH9/MYL6/MYO18A/MYO19/MYO1C/MYO9B/PMS2P1/POLQ/PSMC1/PSMC3/PSMC4/PSMC5/PTPA/RAD51/RAD51…
Mitochondrial activity	GSEA	GO	GO:1904949	ATPase complex	downregulated	0.0105154	16	ACTL6A/BRD9/CHD4/DPF1/GATAD2A/INO80E/MCRS1/MTA2/RUVBL2/SMARCA4/SMARCB1/SMARCD1/SMARCD2/TFPT/VCP/ZNHIT1
Mitochondrial activity	GSEA	GO	GO:0042626	ATPase-coupled transmembrane transporter activity	upregulated	0.0191041	7	ABCA1/ABCA10/ABCA3/ABCA6/ABCA8/ABCA9/LMBRD1
Mitochondrial activity	ORA	GO	GO:0071162	CMG complex	downregulated	0.00108732	7	GINS2/GINS4/MCM2/MCM3/MCM4/MCM5/MCM7
Mitochondrial activity	ORA	GO	GO:0015030	Cajal body	downregulated	0.0197106	16	CDK2/DDX46/DKC1/EFTUD2/FBL/HINFP/HNRNPA2B1/NHP2/PRPF3/PRPF31/PRPF4/SART1/SART3/SNRPC/WRAP53/ZPR1
Mitochondrial activity	ORA	RP	R-HSA-1234174	Cellular response to hypoxia	downregulated	0.000187781	26	AJUBA/ELOB/PSMA5/PSMA7/PSMB1/PSMB10/PSMB2/PSMB3/PSMB4/PSMB5/PSMB6/PSMB7/PSMC1/PSMC3/PSMC4/PSMC5/PSMD11/PSMD13/PSMD2/PSMD3/PSMD4/PSMD8/PSMD9/PSME2/PSME3/PSMF1
Mitochondrial activity	GSEA	RP	R-HSA-1234174	Cellular response to hypoxia	downregulated	0.0368294	34	AJUBA/ELOB/HIF1AN/LIMD1/PSMA5/PSMA7/PSMB1/PSMB10/PSMB2/PSMB3/PSMB4/PSMB5/PSMB6/PSMB7/PSMB8/PSMB9/PSMC1/PSMC3/PSMC4/PSMC5/PSMD1/PSMD11/PSMD13/PSMD14/PSMD2/PSMD3/PSMD4/PSMD7/PSMD8/PSMD9/PSME2/PSME3/PSMF1/SEM1
Mitochondrial activity	ORA	GO	GO:0031261	DNA replication preinitiation complex	all_significant	0.0416329	9	CDC45/GINS2/GINS4/MCM2/MCM3/MCM4/MCM5/MCM7/ORC3
Mitochondrial activity	GSEA	WP	WP111	Electron transport chain: OXPHOS system in mitochondria	downregulated	0.034066	37	ATP5F1A/ATP5F1B/ATP5MC1/ATP5MC2/ATP5MC3/ATP5ME/ATP5MF/ATP5PB/COX17/COX6A1/COX6B1/COX7A1/COX8A/NDUFA1/NDUFA12/NDUFA6/NDUFA8/NDUFA9/NDUFB2/NDUFB3/NDUFB7/NDUFB8/NDUFB9/NDUFS2/NDUFS5/NDUFS6/NDUFS7/NDUFS8/NDUFV1/SDHA/SDHB/SLC25A5/UCP2/UQCR10/UQCRC1/UQCRFS1/UQCRQ
Mitochondrial activity	ORA	RP	R-HSA-1268020	Mitochondrial protein import	downregulated	0.00173141	21	ACO2/ATP5F1B/ATP5MC1/BCS1L/CHCHD5/COA4/CS/CYC1/IDH3G/MTX1/NDUFB8/PMPCA/SLC25A13/TIMM13/TIMM17A/TIMM17B/TIMM22/TIMM50/TOMM22/TOMM40/VDAC1
Mitochondrial activity	GSEA	RP	R-HSA-1268020	Mitochondrial protein import	downregulated	0.0323732	23	ACO2/ATP5F1B/ATP5MC1/BCS1L/CHCHD10/CHCHD5/COA4/COX17/CS/CYC1/IDH3G/MTX1/NDUFB8/PMPCA/SLC25A13/TIMM13/TIMM17A/TIMM17B/TIMM22/TIMM50/TOMM22/TOMM40/VDAC1
Mitochondrial activity	ORA	RP	R-HSA-5368287	Mitochondrial translation	downregulated	0.0198023	26	ERAL1/MRPL14/MRPL15/MRPL17/MRPL2/MRPL23/MRPL24/MRPL27/MRPL28/MRPL37/MRPL4/MRPL43/MRPL49/MRPL51/MRPL52/MRPL54/MRPL9/MRPS11/MRPS12/MRPS16/MRPS2/MRPS22/MRPS34/MRPS5/MRPS7/TUFM
Mitochondrial activity	GSEA	RP	R-HSA-5368287	Mitochondrial translation	downregulated	0.0144709	33	AURKAIP1/ERAL1/MRPL12/MRPL14/MRPL15/MRPL16/MRPL17/MRPL2/MRPL23/MRPL24/MRPL27/MRPL28/MRPL37/MRPL4/MRPL43/MRPL46/MRPL49/MRPL51/MRPL52/MRPL54/MRPL58/MRPL9/MRPS11/MRPS12/MRPS16/MRPS18A/MRPS2/MRPS22/MRPS34/MRPS5/MRPS7/MRPS9/TUFM
Mitochondrial activity	ORA	RP	R-HSA-5389840	Mitochondrial translation elongation	downregulated	0.00798304	26	ERAL1/MRPL14/MRPL15/MRPL17/MRPL2/MRPL23/MRPL24/MRPL27/MRPL28/MRPL37/MRPL4/MRPL43/MRPL49/MRPL51/MRPL52/MRPL54/MRPL9/MRPS11/MRPS12/MRPS16/MRPS2/MRPS22/MRPS34/MRPS5/MRPS7/TUFM
Mitochondrial activity	GSEA	RP	R-HSA-5389840	Mitochondrial translation elongation	downregulated	0.0251683	33	AURKAIP1/ERAL1/MRPL12/MRPL14/MRPL15/MRPL16/MRPL17/MRPL2/MRPL23/MRPL24/MRPL27/MRPL28/MRPL37/MRPL4/MRPL43/MRPL46/MRPL49/MRPL51/MRPL52/MRPL54/MRPL58/MRPL9/MRPS11/MRPS12/MRPS16/MRPS18A/MRPS2/MRPS22/MRPS34/MRPS5/MRPS7/MRPS9/TUFM
Mitochondrial activity	ORA	RP	R-HSA-5368286	Mitochondrial translation initiation	downregulated	0.016068	25	ERAL1/MRPL14/MRPL15/MRPL17/MRPL2/MRPL23/MRPL24/MRPL27/MRPL28/MRPL37/MRPL4/MRPL43/MRPL49/MRPL51/MRPL52/MRPL54/MRPL9/MRPS11/MRPS12/MRPS16/MRPS2/MRPS22/MRPS34/MRPS5/MRPS7
Mitochondrial activity	GSEA	RP	R-HSA-5368286	Mitochondrial translation initiation	downregulated	0.026505	32	AURKAIP1/ERAL1/MRPL12/MRPL14/MRPL15/MRPL16/MRPL17/MRPL2/MRPL23/MRPL24/MRPL27/MRPL28/MRPL37/MRPL4/MRPL43/MRPL46/MRPL49/MRPL51/MRPL52/MRPL54/MRPL58/MRPL9/MRPS11/MRPS12/MRPS16/MRPS18A/MRPS2/MRPS22/MRPS34/MRPS5/MRPS7/MRPS9
Mitochondrial activity	ORA	RP	R-HSA-5419276	Mitochondrial translation termination	downregulated	0.016068	25	ERAL1/MRPL14/MRPL15/MRPL17/MRPL2/MRPL23/MRPL24/MRPL27/MRPL28/MRPL37/MRPL4/MRPL43/MRPL49/MRPL51/MRPL52/MRPL54/MRPL9/MRPS11/MRPS12/MRPS16/MRPS2/MRPS22/MRPS34/MRPS5/MRPS7
Mitochondrial activity	GSEA	RP	R-HSA-5419276	Mitochondrial translation termination	downregulated	0.0251683	32	AURKAIP1/ERAL1/MRPL12/MRPL14/MRPL15/MRPL16/MRPL17/MRPL2/MRPL23/MRPL24/MRPL27/MRPL28/MRPL37/MRPL4/MRPL43/MRPL46/MRPL49/MRPL51/MRPL52/MRPL54/MRPL58/MRPL9/MRPS11/MRPS12/MRPS16/MRPS18A/MRPS2/MRPS22/MRPS34/MRPS5/MRPS7/MRPS9
Mitochondrial activity	GSEA	KEGG	hsa00190	Oxidative phosphorylation	downregulated	0.0151953	47	ATP5F1A/ATP5F1B/ATP5F1C/ATP5MC1/ATP5MC2/ATP5MC3/ATP5ME/ATP5MF/ATP5PB/ATP6V0B/ATP6V0D1/ATP6V1B2/COX10/COX17/COX6A1/COX6B1/COX7A1/COX8A/CYC1/LHPP/NDUFA1/NDUFA11/NDUFA12/NDUFA13/NDUFA6/NDUFA8/NDUFA9/NDUFB11/NDUFB2/NDUFB3/NDUFB7/NDUFB8/NDUFB9/NDUFS2/NDUFS5/NDUFS6/NDUFS7/NDUFS8/NDUFV1/SDHA/SDHB/SDHC/TCIRG1/UQCR10/UQCRC1/UQCRFS1/UQCRQ
Mitochondrial activity	ORA	RP	R-HSA-1234176	Oxygen-dependent proline hydroxylation of Hypoxia-inducible Factor Alpha	downregulated	2.29e-05	26	AJUBA/ELOB/PSMA5/PSMA7/PSMB1/PSMB10/PSMB2/PSMB3/PSMB4/PSMB5/PSMB6/PSMB7/PSMC1/PSMC3/PSMC4/PSMC5/PSMD11/PSMD13/PSMD2/PSMD3/PSMD4/PSMD8/PSMD9/PSME2/PSME3/PSMF1
Mitochondrial activity	GSEA	RP	R-HSA-1234176	Oxygen-dependent proline hydroxylation of Hypoxia-inducible Factor Alpha	downregulated	0.0237554	33	AJUBA/ELOB/LIMD1/PSMA5/PSMA7/PSMB1/PSMB10/PSMB2/PSMB3/PSMB4/PSMB5/PSMB6/PSMB7/PSMB8/PSMB9/PSMC1/PSMC3/PSMC4/PSMC5/PSMD1/PSMD11/PSMD13/PSMD14/PSMD2/PSMD3/PSMD4/PSMD7/PSMD8/PSMD9/PSME2/PSME3/PSMF1/SEM1
Mitochondrial activity	ORA	RP	R-HSA-8932339	ROS sensing by NFE2L2	all_significant	0.0284888	28	CSNK2B/CUL3/NFE2L2/PRKCD/PSMA5/PSMA7/PSMB1/PSMB10/PSMB2/PSMB3/PSMB4/PSMB5/PSMB6/PSMB7/PSMC1/PSMC3/PSMC4/PSMC5/PSMD11/PSMD13/PSMD2/PSMD3/PSMD4/PSMD8/PSMD9/PSME2/PSME3/PSMF1
Mitochondrial activity	GSEA	RP	R-HSA-8932339	ROS sensing by NFE2L2	downregulated	0.0121958	23	CSNK2B/PRKCD/PSMA7/PSMB1/PSMB10/PSMB2/PSMB3/PSMB4/PSMB6/PSMB7/PSMC1/PSMC3/PSMC4/PSMC5/PSMD11/PSMD13/PSMD2/PSMD3/PSMD4/PSMD8/PSMD9/PSME2/PSMF1
Mitochondrial activity	GSEA	RP	R-HSA-611105	Respiratory electron transport	downregulated	0.00593249	28	ACAD9/COA1/COX6A1/COX8A/CYC1/ETFB/NDUFA1/NDUFA12/NDUFA13/NDUFA8/NDUFA9/NDUFB2/NDUFB3/NDUFB7/NDUFB8/NDUFB9/NDUFS2/NDUFS5/NDUFS7/NDUFS8/NDUFV1/SDHA/SDHB/TACO1/TRAP1/UQCR10/UQCRC1/UQCRFS1
Mitochondrial activity	ORA	RP	R-HSA-163200	Respiratory electron transport, ATP synthesis by chemiosmotic coupling, and heat production by uncoupling proteins.	downregulated	0.0158894	30	ACAD9/ATP5F1B/ATP5MC1/ATP5MC2/ATP5ME/ATP5MF/ATP5PB/COA1/COX6A1/COX8A/CYC1/ETFB/NDUFA12/NDUFA13/NDUFB2/NDUFB3/NDUFB7/NDUFB8/NDUFB9/NDUFS2/NDUFS8/NDUFV1/SDHA/SDHB/TACO1/TRAP1/UCP2/UQCR10/UQCRC1/UQCRFS1
Mitochondrial activity	GSEA	RP	R-HSA-163200	Respiratory electron transport, ATP synthesis by chemiosmotic coupling, and heat production by uncoupling proteins.	downregulated	0.00198875	34	ACAD9/ATP5F1B/ATP5MC1/ATP5MC2/ATP5ME/ATP5MF/COA1/COX6A1/COX8A/CYC1/ETFB/NDUFA1/NDUFA12/NDUFA13/NDUFA8/NDUFA9/NDUFB2/NDUFB3/NDUFB7/NDUFB8/NDUFB9/NDUFS2/NDUFS5/NDUFS7/NDUFS8/NDUFV1/SDHA/SDHB/TACO1/TRAP1/UCP2/UQCR10/UQCRC1/UQCRFS1
Mitochondrial activity	ORA	RP	R-HSA-1428517	The citric acid (TCA) cycle and respiratory electron transport	downregulated	0.00174238	43	ACAD9/ACO2/ATP5F1B/ATP5MC1/ATP5MC2/ATP5ME/ATP5MF/ATP5PB/COA1/COX6A1/COX8A/CS/CYC1/ETFB/GSTZ1/IDH2/IDH3B/IDH3G/MDH2/MPC2/NDUFA12/NDUFA13/NDUFB2/NDUFB3/NDUFB7/NDUFB8/NDUFB9/NDUFS2/NDUFS8/NDUFV1/PDHA1/PDHB/SDHA/SDHB/SLC16A3/SUCLG1/TACO1/TRAP1/UCP2/UQCR10/UQCRC1/UQCRFS1/VDAC1
Mitochondrial activity	GSEA	RP	R-HSA-1428517	The citric acid (TCA) cycle and respiratory electron transport	downregulated	6.67e-06	48	ACAD9/ACO2/ATP5F1B/ATP5MC1/ATP5MC2/ATP5ME/ATP5MF/COA1/COX6A1/COX8A/CS/CYC1/ETFB/GSTZ1/IDH2/IDH3B/IDH3G/LDHA/MDH2/ME1/ME3/MPC2/NDUFA12/NDUFA13/NDUFA8/NDUFB2/NDUFB3/NDUFB7/NDUFB8/NDUFB9/NDUFS2/NDUFS5/NDUFS8/NDUFV1/PDHA1/PDHB/PDK1/SDHA/SDHB/SLC16A3/SUCLG1/TACO1/TRAP1/UCP2/UQCR10/UQCRC1/UQCRFS1/VDAC1
Mitochondrial activity	GSEA	GO	GO:1990845	adaptive thermogenesis	upregulated	0.0208193	12	CD36/EBF2/FOXC2/IL18R1/LEPR/NOVA1/NPR3/PLCL1/PPARGC1A/RBPJ/SLC25A4/ZNF423
Mitochondrial activity	GSEA	GO	GO:0009060	aerobic respiration	downregulated	0.00195585	49	ACO2/AKT1/ARL2/ATP5F1B/ATP5ME/ATP5MF/ATP5PB/CCNB1/CDK1/CHCHD10/COX10/COX6A1/COX7A1/COX8A/CS/CYC1/IDH2/IDH3B/IDH3G/MDH2/ME3/MTFR2/NDUFA1/NDUFA12/NDUFA6/NDUFA8/NDUFA9/NDUFB2/NDUFB3/NDUFB7/NDUFB8/NDUFB9/NDUFS2/NDUFS5/NDUFS7/NDUFS8/NDUFV1/NUPR1/PDHA1/PDHB/PINK1/RHOA/SDHA/SDHB/STOML2/SUCLG1/UQCR10/UQCRC1/VCP
Mitochondrial activity	GSEA	GO	GO:1990748	cellular detoxification	upregulated	0.0204013	14	APOE/CD36/CLIC2/CYGB/GCH1/GPX3/GPX8/H19/NFE2L2/PRXL2A/PTGES/PTGS2/SOD2/SOD3
Mitochondrial activity	GSEA	GO	GO:0098869	cellular oxidant detoxification	upregulated	0.0253093	14	APOE/CD36/CLIC2/CYGB/GCH1/GPX3/GPX8/H19/NFE2L2/PRXL2A/PTGES/PTGS2/SOD2/SOD3
Mitochondrial activity	GSEA	GO	GO:0071396	cellular response to lipid	upregulated	0.0124491	42	ABCA1/ADCY1/AKR1C1/AKR1C2/ANKRD1/ATM/BCL2L11/BMP6/CD36/CLU/CXCL2/CXCL3/CYP26B1/CYP7B1/DGAT2/ERRFI1/FOXO1/FOXP1/FZD4/GNAI1/ICAM1/INSIG2/IRAK2/JAK2/LY96/NR4A3/PENK/PHEX/PLSCR4/PPARGC1A/PTK2B/RORA/SERPINF1/SFRP1/SMO/STC1/TBX1/TNFAIP3/WDR35/WNT11/WNT2/ZFP36
Mitochondrial activity	GSEA	GO	GO:1901701	cellular response to oxygen-containing compound	upregulated	0.0103343	93	ABCA1/ADCY1/AKR1C1/AKR1C2/AMIGO1/ANKRD1/ATM/BCL2L11/BMP6/CACNA1A/CAMK2N1/CD36/CHEK2/CLU/CXCL2/CXCL3/CYP26B1/DGAT2/ERRFI1/FBN1/FER/FOS/FOXC2/FOXO1/FYN/FZD4/GAB1/GABPA/GCH1/GHR/GNAI1/GOLPH3/H19/HGF/HRH1/HTR2A/HTR2B/ICAM1/INSIG2/IRAK2/JAK2/JAK3/KDM6B/KLF3/LRRK2/LY96/MBD5/MDM2/NAMPT/NFE2L2/NOD1/NR4A3/OSBPL8/P2RX7/PALM/PDE3A/PDGFD/PENK/PHEX/PIK3CA/PJVK/PLSCR4/PPARG/PPARGC1A/PTGER2/PTGER4/PTGFR/PTGS2/P…
Mitochondrial activity	ORA	GO	GO:0009055	electron transfer activity	downregulated	0.0124148	28	AKR7A2/ALDH4A1/COX6A1/COX7A1/COX8A/CYC1/ETFB/FDX2/IDH3B/LOXL2/NDUFA12/NDUFA13/NDUFB2/NDUFB3/NDUFB7/NDUFB8/NDUFB9/NDUFS2/NDUFS8/NDUFV1/P4HA2/POR/QDPR/SDHA/SDHB/UQCR10/UQCRC1/UQCRFS1
Mitochondrial activity	GSEA	GO	GO:0022900	electron transport chain	upregulated	0.0253093	2	PPARGC1A/STEAP4
Mitochondrial activity	GSEA	GO	GO:0072655	establishment of protein localization to mitochondrion	downregulated	0.0384726	22	ABLIM3/AKT1/BAP1/BAX/BCS1L/CALM1/CALM3/FIS1/HK1/PINK1/PMPCA/RAC2/ROMO1/SAE1/TIMM13/TIMM17B/TIMM22/TIMM50/TOMM22/TOMM34/TOMM40/TOMM40L
Mitochondrial activity	ORA	GO	GO:0006091	generation of precursor metabolites and energy	downregulated	0.0195849	80	AACS/ACO2/AKR7A2/AKT1/ALDH4A1/ALDOA/ALDOC/ATP5F1B/ATP5ME/ATP5MF/ATP5PB/CCNB1/COX10/COX6A1/COX7A1/COX8A/CS/CYB5B/CYC1/EIF6/ENO1/ENPP1/ETFB/FDX2/GAPDH/GBA/GIT1/GPI/GSK3A/GYS1/HK1/IDH2/IDH3B/IDH3G/LOXL2/MDH2/MTOR/MYBBP1A/NDUFA12/NDUFA13/NDUFB2/NDUFB3/NDUFB7/NDUFB8/NDUFB9/NDUFS2/NDUFS8/NDUFV1/P4HA2/PDHA1/PDHB/PFKL/PFKP/PGD/PGK1/PHKG2/PINK1/PKM/POR/PPP1CA/PRELID1/QDPR/RHOA/SDHA/SDHB/SLC25A13/STBD1/STK…
Mitochondrial activity	ORA	GO	GO:0098800	inner mitochondrial membrane protein complex	downregulated	0.000177517	36	ATP5F1B/ATP5MC1/ATP5MC2/ATP5ME/ATP5MF/ATP5PB/BCS1L/CHCHD6/COX6A1/COX7A1/COX8A/CYC1/DNAJC11/FOXRED1/MTX1/NDUFA12/NDUFA13/NDUFB2/NDUFB3/NDUFB7/NDUFB8/NDUFB9/NDUFS2/NDUFS8/NDUFV1/PHB/ROMO1/SDHA/SDHB/TIMM17A/TIMM17B/TIMM22/TIMM50/UQCR10/UQCRC1/UQCRFS1
Mitochondrial activity	GSEA	GO	GO:0098800	inner mitochondrial membrane protein complex	downregulated	0.00592212	54	AGK/ATP5F1A/ATP5F1B/ATP5F1C/ATP5MC1/ATP5MC2/ATP5MC3/ATP5ME/ATP5MF/ATP5PB/BCS1L/CHCHD10/CHCHD6/COX6A1/COX7A1/COX8A/CYC1/DNAJC11/FOXRED1/MICU1/MTX1/NDUFA1/NDUFA11/NDUFA12/NDUFA13/NDUFA6/NDUFA8/NDUFA9/NDUFB11/NDUFB2/NDUFB3/NDUFB7/NDUFB8/NDUFB9/NDUFS2/NDUFS5/NDUFS6/NDUFS7/NDUFS8/NDUFV1/PHB/ROMO1/SAMM50/SDHA/SDHB/SDHC/TIMM17A/TIMM17B/TIMM22/TIMM50/UQCR10/UQCRC1/UQCRFS1/UQCRQ
Mitochondrial activity	GSEA	GO	GO:0034702	ion channel complex	downregulated	0.0329963	12	ABCB8/ABHD12/CALM3/CLIC1/FKBP1B/GRIK2/KCNH1/LRRC8E/PORCN/PTPA/TRPC4/TRPM4
Mitochondrial activity	GSEA	GO	GO:0042775	mitochondrial ATP synthesis coupled electron transport	downregulated	0.0280141	24	CCNB1/CDK1/COX6A1/COX7A1/COX8A/CYC1/NDUFA1/NDUFA12/NDUFA8/NDUFA9/NDUFB2/NDUFB3/NDUFB7/NDUFB8/NDUFB9/NDUFS2/NDUFS5/NDUFS7/NDUFS8/NDUFV1/PINK1/SDHA/UQCR10/UQCRC1
Mitochondrial activity	ORA	GO	GO:0005743	mitochondrial inner membrane	downregulated	4.78e-05	95	ABCB8/ACAD9/ATAD3A/ATAD3B/ATP5F1B/ATP5MC1/ATP5MC2/ATP5ME/ATP5MF/ATP5PB/BCS1L/BOK/CHCHD6/COA1/COA3/COQ3/COQ6/COX10/COX6A1/COX7A1/COX8A/CYC1/DHODH/DNAJC11/ERAL1/FOXRED1/FPGS/GCAT/GOT2/HIGD2A/LETM1/LYN/MPC2/MRPL14/MRPL15/MRPL17/MRPL2/MRPL23/MRPL24/MRPL27/MRPL28/MRPL37/MRPL4/MRPL43/MRPL49/MRPL51/MRPL52/MRPL54/MRPL9/MRPS11/MRPS12/MRPS16/MRPS2/MRPS22/MRPS34/MRPS5/MRPS7/MTX1/NDUFA12/NDUFA13/NDUFB2/NDUFB…
Mitochondrial activity	GSEA	GO	GO:0005743	mitochondrial inner membrane	downregulated	0.000116143	111	ABCB8/ACAD9/AIFM1/ATAD3A/ATAD3B/ATP5F1B/ATP5MC1/ATP5MC2/ATP5ME/ATP5MF/ATP5PB/AURKAIP1/BCS1L/BDH1/BOK/CHCHD10/CHCHD6/COA1/COA3/COQ2/COQ3/COQ6/COX10/COX6A1/COX7A1/COX8A/CRAT/CYC1/DHODH/DNAJC11/ENDOG/ERAL1/FDXR/FOXRED1/FPGS/GCAT/GOT2/HIGD2A/LETM1/LYN/MPC2/MRPL14/MRPL15/MRPL17/MRPL2/MRPL23/MRPL24/MRPL27/MRPL28/MRPL37/MRPL4/MRPL43/MRPL49/MRPL51/MRPL52/MRPL54/MRPL9/MRPS11/MRPS12/MRPS16/MRPS2/MRPS22/MRP…
Mitochondrial activity	ORA	GO	GO:0005762	mitochondrial large ribosomal subunit	downregulated	0.0197106	16	MRPL14/MRPL15/MRPL17/MRPL2/MRPL23/MRPL24/MRPL27/MRPL28/MRPL37/MRPL4/MRPL43/MRPL49/MRPL51/MRPL52/MRPL54/MRPL9
Mitochondrial activity	ORA	GO	GO:0005759	mitochondrial matrix	downregulated	0.000731568	90	ACO2/ACOT9/ALDH4A1/ATAD3A/ATG4D/ATP5F1B/ATP5PB/BCAT2/BCKDHA/BCKDK/CCAR2/CCNB1/CLPP/COASY/COQ3/CS/DARS2/DTYMK/ECHS1/ELAC2/ERAL1/ETFB/FDX2/FPGS/GCDH/GOT2/GSTZ1/HSD17B10/IDH2/IDH3B/IDH3G/LRRC59/MDH2/METTL17/MRM1/MRPL14/MRPL15/MRPL17/MRPL2/MRPL23/MRPL24/MRPL27/MRPL28/MRPL37/MRPL4/MRPL43/MRPL49/MRPL51/MRPL52/MRPL54/MRPL9/MRPS11/MRPS12/MRPS16/MRPS2/MRPS22/MRPS34/MRPS5/MRPS7/NDUFB8/NDUFS2/NDUFS8/NME4/NU…
Mitochondrial activity	GSEA	GO	GO:0005759	mitochondrial matrix	downregulated	0.000112954	111	ACADS/ACO2/ACOT2/ACOT9/ALDH1B1/ALDH4A1/ALDH7A1/ARL2/ATAD3A/ATG4D/ATP5F1B/BCAT2/BCKDHA/BCKDK/BDH1/CCAR2/CCNB1/CDK1/CLPP/COASY/COQ3/CS/DARS2/DTYMK/ECHS1/ELAC2/ERAL1/ETFB/FDX2/FDXR/FPGS/GCDH/GOT2/GPX1/GSTZ1/HARS2/HMGCL/HSD17B10/IDH2/IDH3B/IDH3G/LARS2/LRRC59/MDH2/ME3/METTL17/MRM1/MRPL14/MRPL15/MRPL17/MRPL2/MRPL23/MRPL24/MRPL27/MRPL28/MRPL37/MRPL4/MRPL43/MRPL49/MRPL51/MRPL52/MRPL54/MRPL9/MRPS11/MRPS12…
Mitochondrial activity	ORA	GO	GO:0098798	mitochondrial protein-containing complex	downregulated	1.57e-07	72	ATP5F1B/ATP5MC1/ATP5MC2/ATP5ME/ATP5MF/ATP5PB/BAX/BCKDHA/BCKDK/BCS1L/CHCHD6/COX6A1/COX7A1/COX8A/CYC1/DNAJC11/FOXRED1/HSD17B10/MRPL14/MRPL15/MRPL17/MRPL2/MRPL23/MRPL24/MRPL27/MRPL28/MRPL37/MRPL4/MRPL43/MRPL49/MRPL51/MRPL52/MRPL54/MRPL9/MRPS11/MRPS12/MRPS16/MRPS2/MRPS22/MRPS34/MRPS5/MRPS7/MTX1/NDUFA12/NDUFA13/NDUFB2/NDUFB3/NDUFB7/NDUFB8/NDUFB9/NDUFS2/NDUFS8/NDUFV1/PDHB/PHB/POLG/POLRMT/ROMO1/SDHA/SDH…
Mitochondrial activity	GSEA	GO	GO:0098798	mitochondrial protein-containing complex	downregulated	0.000101863	76	ATP5F1B/ATP5MC1/ATP5MC2/ATP5ME/ATP5MF/BAX/BCKDHA/BCKDK/BCS1L/CHCHD10/CHCHD6/COX6A1/COX7A1/COX8A/CYC1/DNAJC11/FOXRED1/HSD17B10/MRPL14/MRPL15/MRPL17/MRPL2/MRPL23/MRPL24/MRPL27/MRPL28/MRPL37/MRPL4/MRPL43/MRPL49/MRPL51/MRPL52/MRPL54/MRPL9/MRPS11/MRPS12/MRPS16/MRPS2/MRPS34/MRPS5/MRPS7/MTX1/NDUFA1/NDUFA12/NDUFA13/NDUFA8/NDUFA9/NDUFB2/NDUFB3/NDUFB7/NDUFB8/NDUFB9/NDUFS2/NDUFS5/NDUFS8/NDUFV1/PDHB/PDK1/PHB…
Mitochondrial activity	ORA	GO	GO:0005746	mitochondrial respirasome	downregulated	0.00639979	21	BCS1L/COX6A1/COX7A1/COX8A/CYC1/FOXRED1/NDUFA12/NDUFA13/NDUFB2/NDUFB3/NDUFB7/NDUFB8/NDUFB9/NDUFS2/NDUFS8/NDUFV1/SDHA/SDHB/UQCR10/UQCRC1/UQCRFS1
Mitochondrial activity	GSEA	GO	GO:0005746	mitochondrial respirasome	downregulated	0.03148	26	BCS1L/COX6A1/COX7A1/COX8A/CYC1/FOXRED1/NDUFA1/NDUFA12/NDUFA13/NDUFA8/NDUFA9/NDUFB2/NDUFB3/NDUFB7/NDUFB8/NDUFB9/NDUFS2/NDUFS5/NDUFS7/NDUFS8/NDUFV1/SDHA/SDHB/UQCR10/UQCRC1/UQCRFS1
Mitochondrial activity	ORA	GO	GO:0005761	mitochondrial ribosome	downregulated	0.0045373	24	MRPL14/MRPL15/MRPL17/MRPL2/MRPL23/MRPL24/MRPL27/MRPL28/MRPL37/MRPL4/MRPL43/MRPL49/MRPL51/MRPL52/MRPL54/MRPL9/MRPS11/MRPS12/MRPS16/MRPS2/MRPS22/MRPS34/MRPS5/MRPS7
Mitochondrial activity	GSEA	GO	GO:0120163	negative regulation of cold-induced thermogenesis	upregulated	0.0202711	7	FOXC2/IL18R1/NOVA1/NPR3/PLCL1/RBPJ/ZNF423
Mitochondrial activity	ORA	GO	GO:0019866	organelle inner membrane	downregulated	5.23e-05	103	ABCB8/ACAD9/ATAD3A/ATAD3B/ATP5F1B/ATP5MC1/ATP5MC2/ATP5ME/ATP5MF/ATP5PB/BCS1L/BOK/CHCHD6/COA1/COA3/COQ3/COQ6/COX10/COX6A1/COX7A1/COX8A/CYC1/DHODH/DNAJC11/ERAL1/FOXRED1/FPGS/GCAT/GOT2/HIGD2A/LETM1/LMNB1/LMNB2/LYN/MPC2/MRPL14/MRPL15/MRPL17/MRPL2/MRPL23/MRPL24/MRPL27/MRPL28/MRPL37/MRPL4/MRPL43/MRPL49/MRPL51/MRPL52/MRPL54/MRPL9/MRPS11/MRPS12/MRPS16/MRPS2/MRPS22/MRPS34/MRPS5/MRPS7/MTX1/NDUFA12/NDUFA13/…
Mitochondrial activity	GSEA	GO	GO:0019866	organelle inner membrane	downregulated	0.00278496	123	ABCB8/ACAD9/AIFM1/ATAD3A/ATAD3B/ATP5F1B/ATP5MC1/ATP5MC2/ATP5ME/ATP5MF/ATP5PB/AURKAIP1/BCS1L/BDH1/BOK/CHCHD10/CHCHD6/COA1/COA3/COQ2/COQ3/COQ6/COX10/COX6A1/COX7A1/COX8A/CRAT/CYC1/DHODH/DNAJC11/EMD/ENDOG/ERAL1/FDXR/FOXRED1/FPGS/GCAT/GOT2/HIGD2A/IFI27/KCNH1/LETM1/LMNB1/LMNB2/LYN/MFSD10/MPC2/MRPL14/MRPL15/MRPL17/MRPL2/MRPL23/MRPL24/MRPL27/MRPL28/MRPL37/MRPL4/MRPL43/MRPL49/MRPL51/MRPL52/MRPL54/MRPL9/MR…
Mitochondrial activity	GSEA	GO	GO:0006119	oxidative phosphorylation	downregulated	0.0290765	43	ATP5F1A/ATP5F1B/ATP5F1C/ATP5ME/ATP5MF/ATP5PB/CCNB1/CDK1/CHCHD10/COX6A1/COX6B1/COX7A1/COX8A/CYC1/NDUFA1/NDUFA12/NDUFA6/NDUFA8/NDUFA9/NDUFB2/NDUFB3/NDUFB7/NDUFB8/NDUFB9/NDUFS2/NDUFS5/NDUFS6/NDUFS7/NDUFS8/NDUFV1/NUPR1/PARK7/PINK1/RHOA/SDHA/SDHC/SHMT2/STOML2/UQCC3/UQCR10/UQCRC1/UQCRQ/VCP
Mitochondrial activity	ORA	GO	GO:1990204	oxidoreductase complex	downregulated	0.00165016	25	BCKDHA/BCKDK/BCS1L/CYB5B/CYC1/FOXRED1/NDUFA12/NDUFA13/NDUFB2/NDUFB3/NDUFB7/NDUFB8/NDUFB9/NDUFS2/NDUFS8/NDUFV1/P4HB/PDHA1/PDHB/RRM1/SDHA/SDHB/UQCR10/UQCRC1/UQCRFS1
Mitochondrial activity	GSEA	GO	GO:1990204	oxidoreductase complex	downregulated	0.0294808	33	BCKDHA/BCKDK/BCS1L/CYB5B/CYBA/CYC1/FOXRED1/NDUFA1/NDUFA12/NDUFA13/NDUFA8/NDUFA9/NDUFB2/NDUFB3/NDUFB7/NDUFB8/NDUFB9/NDUFS2/NDUFS5/NDUFS7/NDUFS8/NDUFV1/P4HB/PDHA1/PDHB/PDK1/RRM1/RRM2/SDHA/SDHB/UQCR10/UQCRC1/UQCRFS1
Mitochondrial activity	ORA	GO	GO:0046930	pore complex	all_significant	0.0206017	12	ADAM10/AFDN/BAK1/BAX/BCL2/C5/CD34/PDZD11/SLC25A4/TOMM40/TOMM40L/VDAC1
Mitochondrial activity	GSEA	GO	GO:0120161	regulation of cold-induced thermogenesis	upregulated	0.0253093	11	CD36/EBF2/FOXC2/IL18R1/LEPR/NOVA1/NPR3/PLCL1/PPARGC1A/RBPJ/ZNF423
Mitochondrial activity	ORA	GO	GO:0070469	respirasome	downregulated	0.007797	22	BCS1L/COX6A1/COX7A1/COX8A/CYC1/FOXRED1/HIGD2A/NDUFA12/NDUFA13/NDUFB2/NDUFB3/NDUFB7/NDUFB8/NDUFB9/NDUFS2/NDUFS8/NDUFV1/SDHA/SDHB/UQCR10/UQCRC1/UQCRFS1
Mitochondrial activity	GSEA	GO	GO:0070469	respirasome	downregulated	0.017038	33	BCS1L/COX6A1/COX6B1/COX7A1/COX8A/CYC1/FOXRED1/HIGD2A/NDUFA1/NDUFA11/NDUFA12/NDUFA13/NDUFA6/NDUFA8/NDUFA9/NDUFB11/NDUFB2/NDUFB3/NDUFB7/NDUFB8/NDUFB9/NDUFS2/NDUFS5/NDUFS6/NDUFS7/NDUFS8/NDUFV1/SDHA/SDHB/UQCR10/UQCRC1/UQCRFS1/UQCRQ
Mitochondrial activity	ORA	GO	GO:0098803	respiratory chain complex	downregulated	0.00397479	21	BCS1L/COX6A1/COX7A1/COX8A/CYC1/FOXRED1/NDUFA12/NDUFA13/NDUFB2/NDUFB3/NDUFB7/NDUFB8/NDUFB9/NDUFS2/NDUFS8/NDUFV1/SDHA/SDHB/UQCR10/UQCRC1/UQCRFS1
Mitochondrial activity	GSEA	GO	GO:0098803	respiratory chain complex	downregulated	0.0296361	32	BCS1L/COX6A1/COX6B1/COX7A1/COX8A/CYC1/FOXRED1/NDUFA1/NDUFA11/NDUFA12/NDUFA13/NDUFA6/NDUFA8/NDUFA9/NDUFB11/NDUFB2/NDUFB3/NDUFB7/NDUFB8/NDUFB9/NDUFS2/NDUFS5/NDUFS6/NDUFS7/NDUFS8/NDUFV1/SDHA/SDHB/UQCR10/UQCRC1/UQCRFS1/UQCRQ
Mitochondrial activity	GSEA	GO	GO:0036293	response to decreased oxygen levels	upregulated	0.0114219	31	ANGPTL4/ANKRD1/BACH1/BMP2/CD34/CXCL12/CYGB/EDNRA/GATA6/ICAM1/ITPR1/KCND2/NAMPT/NFE2L2/PENK/PLAT/PPARGC1A/PTGIS/PTGS2/PTK2B/RBPJ/RORA/SFRP1/SMAD3/SOD2/SOD3/STC1/TEK/TGFBR2/TGFBR3/VCAM1
Mitochondrial activity	GSEA	GO	GO:0001666	response to hypoxia	upregulated	0.00747098	30	ANGPTL4/ANKRD1/BACH1/BMP2/CD34/CXCL12/CYGB/EDNRA/GATA6/ICAM1/ITPR1/KCND2/NFE2L2/PENK/PLAT/PPARGC1A/PTGIS/PTGS2/PTK2B/RBPJ/RORA/SFRP1/SMAD3/SOD2/SOD3/STC1/TEK/TGFBR2/TGFBR3/VCAM1
Mitochondrial activity	GSEA	GO	GO:0070482	response to oxygen levels	upregulated	0.00747098	33	ANGPTL4/ANKRD1/BACH1/BMP2/CD34/CXCL12/CYGB/EDNRA/FOXO1/GATA6/ICAM1/ITPR1/KCND2/NAMPT/NFE2L2/PDPN/PENK/PLAT/PPARGC1A/PTGIS/PTGS2/PTK2B/RBPJ/RORA/SFRP1/SMAD3/SOD2/SOD3/STC1/TEK/TGFBR2/TGFBR3/VCAM1
Mitochondrial activity	GSEA	GO	GO:0001659	temperature homeostasis	upregulated	0.0281581	17	CD36/EBF2/FOXC2/FOXO1/HTR2A/IL18R1/JAK2/LEPR/NOVA1/NPR3/PLCL1/PPARGC1A/PTGES/PTGS2/RBPJ/STAT3/ZNF423
Morphogenesis and development	GSEA	WP	WP2118	Arrhythmogenic right ventricular cardiomyopathy	downregulated	0.0419858	10	ACTB/ACTG1/ACTN1/ACTN4/DSP/ITGA1/ITGA3/ITGA4/LMNA/SLC8A1
Morphogenesis and development	GSEA	RP	R-HSA-1266738	Developmental Biology	downregulated	0.0096799	58	ACTB/ACTG1/ADIRF/AGRN/AJUBA/AKT1/AP2M1/ARPC2/ARPC4/CAP1/CAP2/CAPN1/CAPNS1/CARM1/CDH4/CFL1/CLTCL1/DRAP1/DSP/EPHA2/EPHB1/EZR/GFRA1/GPC1/HRAS/ITGA1/KIF4A/KRT80/LYN/MED15/MED27/MSN/MYH9/MYL6/PDLIM7/PFN1/PIK3CD/PRKCA/PSMB6/PSMC3/PSMC4/PSMD2/PSMD3/RHOC/ROBO2/RPS26/SEMA7A/SHTN1/SMARCA4/STX1B/TLN1/TRPC4/TUBA1A/TUBA1B/TUBA1C/TUBB4B/TUBB6/VASP
Morphogenesis and development	GSEA	WP	WP4823	Genes controlling nephrogenesis	downregulated	0.0120956	4	HOXA11/ILK/ITGA3/ROBO2
Morphogenesis and development	ORA	RP	R-HSA-5387390	Hh mutants abrogate ligand secretion	all_significant	0.0348272	27	ERLEC1/PSMA5/PSMA7/PSMB1/PSMB10/PSMB2/PSMB3/PSMB4/PSMB5/PSMB6/PSMB7/PSMC1/PSMC3/PSMC4/PSMC5/PSMD11/PSMD13/PSMD2/PSMD3/PSMD4/PSMD8/PSMD9/PSME2/PSME3/PSMF1/SEL1L/VCP
Morphogenesis and development	GSEA	RP	R-HSA-5387390	Hh mutants abrogate ligand secretion	downregulated	0.0129205	32	HHAT/PSMA5/PSMA7/PSMB1/PSMB10/PSMB2/PSMB3/PSMB4/PSMB5/PSMB6/PSMB7/PSMB8/PSMB9/PSMC1/PSMC3/PSMC4/PSMC5/PSMD1/PSMD11/PSMD13/PSMD14/PSMD2/PSMD3/PSMD4/PSMD7/PSMD8/PSMD9/PSME2/PSME3/PSMF1/SEM1/VCP
Morphogenesis and development	ORA	RP	R-HSA-5362768	Hh mutants are degraded by ERAD	all_significant	0.0298321	27	ERLEC1/PSMA5/PSMA7/PSMB1/PSMB10/PSMB2/PSMB3/PSMB4/PSMB5/PSMB6/PSMB7/PSMC1/PSMC3/PSMC4/PSMC5/PSMD11/PSMD13/PSMD2/PSMD3/PSMD4/PSMD8/PSMD9/PSME2/PSME3/PSMF1/SEL1L/VCP
Morphogenesis and development	GSEA	RP	R-HSA-5362768	Hh mutants are degraded by ERAD	downregulated	0.0170985	31	PSMA5/PSMA7/PSMB1/PSMB10/PSMB2/PSMB3/PSMB4/PSMB5/PSMB6/PSMB7/PSMB8/PSMB9/PSMC1/PSMC3/PSMC4/PSMC5/PSMD1/PSMD11/PSMD13/PSMD14/PSMD2/PSMD3/PSMD4/PSMD7/PSMD8/PSMD9/PSME2/PSME3/PSMF1/SEM1/VCP
Morphogenesis and development	GSEA	WP	WP2572	Primary focal segmental glomerulosclerosis (FSGS)	downregulated	0.0185717	11	ACTN4/AGRN/AKT1/ILK/INF2/ITGA3/KIRREL3/MKI67/MYH9/PODXL/TLN1
Morphogenesis and development	GSEA	RP	R-HSA-9709957	Sensory Perception	downregulated	0.00593249	17	ACTB/ACTG1/AGRN/CALM3/CAPZB/EZR/GNB1/GPC1/LRP8/MSN/MYH9/MYO1C/PRKCA/REEP4/SDC1/SDC3/TWF2
Morphogenesis and development	GSEA	RP	R-HSA-9659379	Sensory processing of sound	downregulated	0.000922981	8	ACTB/ACTG1/CAPZB/EZR/MSN/MYH9/MYO1C/TWF2
Morphogenesis and development	GSEA	RP	R-HSA-9662360	Sensory processing of sound by inner hair cells of the cochlea	downregulated	0.000751713	8	ACTB/ACTG1/CAPZB/EZR/MSN/MYH9/MYO1C/TWF2
Morphogenesis and development	GSEA	RP	R-HSA-9662361	Sensory processing of sound by outer hair cells of the cochlea	downregulated	0.00207469	7	ACTB/ACTG1/EZR/MSN/MYH9/MYO1C/TWF2
Morphogenesis and development	ORA	RP	R-HSA-445355	Smooth Muscle Contraction	downregulated	0.000805867	15	ANXA2/ANXA6/CALM1/CALM3/ITGA1/MYL12B/MYL6/MYL9/MYLK/PXN/TLN1/TPM1/TPM2/TPM3/TPM4
Morphogenesis and development	GSEA	KEGG	hsa04270	Vascular smooth muscle contraction	downregulated	0.0142387	12	ARAF/ARHGEF1/CALM3/MYH9/MYL6/MYL9/MYLK/PLCB3/PLCB4/PPP1CA/PRKCA/PRKCD
Morphogenesis and development	GSEA	GO	GO:0007568	aging	downregulated	0.0370084	16	AKT1/AURKB/CARM1/FOXM1/GSS/HRAS/ILK/LMNA/LOXL2/NQO1/NUDT1/NUP62/PRKCD/RAD54L/TYMS/UCP2
Morphogenesis and development	GSEA	GO	GO:0048646	anatomical structure formation involved in morphogenesis	upregulated	0.00669087	102	ADAMTS15/AGO2/ALDH1A3/ANGPTL4/ANK2/ANKRD1/APOD/ARHGAP24/BCL2L11/BMP2/BMPER/BMPR1A/C1GALT1/C3/C5/CCL2/CD34/CD36/CHI3L1/COL15A1/CTSH/DCN/DKK1/DUSP2/EDNRA/EGR2/EGR3/EIF2AK3/EPB41L5/ERAP1/FAIM2/FAM20A/FLT1/FOXC2/FOXO1/FRS2/FZD3/GAB1/GABPA/GATA6/HGF/HIPK2/HSPB6/ITGA8/ITGAV/ITGB8/JAG1/JAM3/JUNB/KDM6B/LAMA3/LATS1/LEPR/MAFB/NFE2L2/NFIB/PDPN/PIK3CA/PLXDC1/PMP22/PPARG/PTGFRN/PTGIS/PTGS2/PTK2B/RBPJ/RDH10/RE…
Morphogenesis and development	GSEA	GO	GO:0001525	angiogenesis	upregulated	0.00747098	49	AGO2/ANGPTL4/APOD/ARHGAP24/BMPER/C1GALT1/C3/C5/CD34/CHI3L1/COL15A1/CTSH/DCN/EDNRA/EGR3/EIF2AK3/FLT1/FOXC2/GAB1/GATA6/HGF/HSPB6/ITGAV/ITGB8/JAM3/LEPR/NFE2L2/PIK3CA/PLXDC1/PPARG/PTGIS/PTGS2/PTK2B/RBPJ/RECK/RHOJ/RORA/RSPO3/SAT1/SERPINF1/SFRP1/SLC12A6/SPRY2/STAT3/TBX1/TEK/TGFBR2/THBS4/TNFAIP3
Morphogenesis and development	GSEA	GO	GO:0009887	animal organ morphogenesis	upregulated	0.0136144	104	ABLIM1/ALDH1A3/ALPL/ANKRD1/ARID5B/ARL13B/ASH1L/BCL2/BCL2L11/BMP2/BMP6/BMPR1A/BRAF/CCL2/CD34/CTSH/CYP26B1/CYP7B1/DCN/DKK1/ELN/ERRFI1/FAM20A/FBN1/FEM1B/FGF7/FHL1/FOXC2/FOXF2/FOXO1/FRS2/FZD3/GATA6/GHR/GREM2/HGF/HIPK2/HOXB3/HTR2B/IFT80/IL7/INSIG2/JAG1/KLHL3/LAMA3/LAMC1/LAMC2/LRIG3/LRRK2/LTBP3/MAFB/MAGI2/MDM2/MEGF9/MFAP5/MGP/NAB1/NFIB/NTN4/PAPPA2/PHEX/PKD2/PLAG1/PRKCI/PRRX1/PTCD2/RAB23/RAB33B/RBPJ/RDH…
Morphogenesis and development	GSEA	GO	GO:0008015	blood circulation	upregulated	0.025664	49	AKAP12/ANK2/APOE/ATP6AP2/BMP6/CACNA1G/CAMK2D/CAMK2N1/CD34/CELF2/CLIC2/CORO2B/CXCL12/DES/EDNRA/ERAP1/FOXC2/GCH1/GPD1L/HDAC4/HRH1/HTR2A/HTR2B/ICAM1/JAK2/KCNJ12/KCNJ2/MDM2/NAMPT/NCALD/NPR3/PCSK5/PDE3A/PDE4D/PIK3CA/PPARG/PTGER2/PTGS2/RGS4/SEMA3A/SERPING1/SHOX2/SLC1A1/SMAD3/SOD2/SOD3/STC1/TEK/WDR35
Morphogenesis and development	GSEA	GO	GO:0001568	blood vessel development	upregulated	0.0114985	66	AGO2/ANGPTL4/APOD/APOE/ARHGAP24/BMPER/C1GALT1/C3/C5/CD34/CHI3L1/COL15A1/CTSH/DCN/DYNC2H1/EDNRA/EGR3/EIF2AK3/FLT1/FOXC2/FZD4/GAB1/GATA6/HGF/HSPB6/ITGAV/ITGB8/JAM3/LEPR/MDM2/NFE2L2/PDGFD/PIK3CA/PLXDC1/PPARG/PRRX1/PTGIS/PTGS2/PTK2B/RBPJ/RECK/RHOJ/RORA/RSPO3/SAT1/SEMA3C/SERPINF1/SFRP1/SIRT1/SLC12A6/SMAD6/SMO/SOS1/SOX4/SPRY2/STAT3/TBX1/TCF7L2/TEK/TGFBR2/TGFBR3/THBS4/TNFAIP3/WNT11/WNT2/ZFPM2
Morphogenesis and development	GSEA	GO	GO:0048514	blood vessel morphogenesis	upregulated	0.0114219	58	AGO2/ANGPTL4/APOD/APOE/ARHGAP24/BMPER/C1GALT1/C3/C5/CD34/CHI3L1/COL15A1/CTSH/DCN/EDNRA/EGR3/EIF2AK3/FLT1/FOXC2/FZD4/GAB1/GATA6/HGF/HSPB6/ITGAV/ITGB8/JAM3/LEPR/NFE2L2/PIK3CA/PLXDC1/PPARG/PRRX1/PTGIS/PTGS2/PTK2B/RBPJ/RECK/RHOJ/RORA/RSPO3/SAT1/SERPINF1/SFRP1/SLC12A6/SMO/SOS1/SOX4/SPRY2/STAT3/TBX1/TEK/TGFBR2/TGFBR3/THBS4/TNFAIP3/WNT11/ZFPM2
Morphogenesis and development	GSEA	GO	GO:0000902	cell morphogenesis	downregulated	0.0191811	84	ACTB/ACTN1/ACTN4/ALDOA/ALS2/ANAPC2/ARHGDIA/ARHGEF28/ARPC2/AURKA/AXL/BCL9L/BDNF/CALR/CAP1/CAP2/CAPZB/CDC42EP1/CDH24/CDH4/CFL1/CORO1B/CORO1C/CTTN/DAPK3/DBNL/DNM2/DOCK10/EPHA2/EPHB1/EPHB3/EZR/FARP1/FBLIM1/FLNA/FLOT1/GORASP1/IL7R/ILK/ITGA1/ITGA4/KIF14/KIRREL3/LPXN/LRP8/LYPLA2/LZTS1/MINK1/MOV10/MSN/MYADM/MYH9/NES/NOTCH1/NRG1/OLFM1/P4HB/PARVB/PLEKHO1/PLOD3/PRAG1/PSMB10/PXN/RAC2/RHOA/RHOC/RHOG/ROBO2/SCN…
Morphogenesis and development	GSEA	GO	GO:0007417	central nervous system development	upregulated	0.0281581	108	ACAN/ADAM22/ADCY1/ALDH1A3/AMIGO1/APOD/ARL13B/ASPA/ATF5/ATP6AP2/B3GNT5/B4GALT5/BBS4/BCL2/BCL2L11/BMP2/BMPR1A/BTG2/C3/CD9/CDH11/CEP120/CEP290/CKB/CLN5/CLU/CNTN1/CREB1/CXCL12/DCLK1/DPYSL2/DYNC2H1/EGR2/EML1/EN1/FAIM2/FGF13/FOXP2/FRS2/FYN/FZD1/FZD3/FZD4/GLIS2/GSK3B/HAPLN3/HNMT/HOXB3/IFNGR1/IGF2BP1/IL6ST/ITGA8/KDM6B/KDM7A/KIF27/LIG4/LRRK2/MAFB/MARCKSL1/MBP/MCPH1/MYCBP2/NDN/NDRG2/NFIB/NOTCH2NLA/NPTX1/PC…
Morphogenesis and development	GSEA	GO	GO:0072359	circulatory system development	downregulated	0.00929555	86	AAMP/ACTC1/ACTG1/AGT/AKT1/ANXA2/AP1B1/APOLD1/ATP5F1B/BAK1/BAX/BORCS8/CALR/CAV1/CCDC134/CCM2/CCNB1/COL8A1/CREB3L1/CRELD1/CRIP1/CSPG4/DDAH1/DNAH5/DNMT1/DSP/E2F2/E2F8/EGFL7/EPHA2/EPHB1/ETS1/FLNA/FZD2/GLI1/GREB1L/GRK2/GYS1/HDAC5/HSPB1/ILK/ITGA3/ITGA5/JPH2/LMNA/LOXL2/MICAL2/MTHFD1/MYDGF/MYH9/MYLK/NDST1/NFATC2/NRG1/NSD2/NSDHL/NXN/OLFM1/OXTR/PDCL3/PDLIM1/PDLIM7/PGK1/PIK3CD/PKM/PPP1R13L/PRKCA/PRMT1/RAPGE…
Morphogenesis and development	GSEA	GO	GO:0072359	circulatory system development	upregulated	0.0113678	110	ADAM10/AGO2/ANGPTL4/ANK2/ANKRD1/APOD/APOE/ARHGAP24/ARL13B/BICC1/BMP2/BMPER/BMPR1A/C1GALT1/C3/C5/CACNA1G/CCL2/CD34/CHI3L1/COL15A1/CTSH/DCN/DKK1/DYNC2H1/EDNRA/EGR3/EIF2AK3/ERAP1/ERRFI1/FBN1/FLRT3/FLT1/FOXC2/FOXL1/FRS2/FZD4/GAB1/GATA6/HGF/HIPK2/HSPB6/HTR2B/ITGAV/ITGB8/JAG1/JAM3/JUNB/KDM6A/KDM6B/LEPR/MDM2/NFATC3/NFE2L2/PCSK5/PDGFD/PDPN/PIK3CA/PLCE1/PLXDC1/PPARG/PRRX1/PTGIS/PTGS2/PTK2B/RB1CC1/RBPJ/REC…
Morphogenesis and development	GSEA	GO	GO:0003013	circulatory system process	upregulated	0.022938	48	AKAP12/ANK2/APOE/ATP6AP2/BMP6/CACNA1G/CAMK2D/CAMK2N1/CD34/CD36/CELF2/CLIC2/CXCL12/DES/EDNRA/FOXC2/GCH1/HDAC4/HTR2A/HTR2B/ICAM1/JAK2/KCNJ12/KCNJ2/LEPR/NAMPT/NCALD/NPR3/PCSK5/PDE4D/PIK3CA/PPARG/PTGER2/PTGS2/RGS4/SEMA3A/SERPING1/SLC1A3/SLC44A1/SLCO3A1/SMAD3/SOD2/SOD3/STC1/SVEP1/TEK/WDR35/WWTR1
Morphogenesis and development	GSEA	GO	GO:0030900	forebrain development	downregulated	0.0333524	29	AXL/BAX/CCDC85C/CELF1/DCLK2/DNAH5/ETS1/FLNA/GLI1/KIF14/KIRREL3/LRP8/NDST1/NF2/NME1/NRG1/NSUN5/OXTR/ROBO2/RTN4RL1/SEMA7A/SLC2A1/SLC8A1/SSTR1/SUN2/TACC3/TYRO3/WDR62/WNT5A
Morphogenesis and development	GSEA	GO	GO:0048762	mesenchymal cell differentiation	upregulated	0.029867	33	BAMBI/BMP2/BMPR1A/EDNRA/EPB41L5/FAM172A/FOXC2/FOXF2/HGF/HTR2B/IL17RD/JAG1/PDPN/RBPJ/RDH10/SEMA3A/SEMA3C/SEMA6D/SFRP1/SMAD3/SMO/SOX11/SPRED1/SPRED2/SPRY1/SPRY2/TBX1/TCF7L2/TGFBR2/TGFBR3/WNT11/WNT2/WWTR1
Morphogenesis and development	GSEA	GO	GO:0051704	multi-organism process	downregulated	0.00893361	61	ACTR1A/AKT1/ALDOA/ARHGDIB/ASF1B/ATP8B3/AURKA/AXL/B4GALNT1/BAG6/BAX/CAPN2/CAV1/CAV2/CCNB1/CCNB2/CCT7/CDC25C/CDK16/CELF1/COMT/DAZAP1/DHODH/ETS1/FANCA/FCHSD1/GLI1/GOT2/ITGA3/KIF18A/KIFC1/KNL1/LGR5/LY6K/MAGED2/MICAL2/MYBL1/MYH9/NECTIN2/NUP62/OXTR/PAQR5/PAQR7/PI4KA/PLK1/PTTG1/RACGAP1/SLC2A1/SNRPA1/SPACA6/SPOCD1/SSTR1/TMEM119/TOP2A/TRIM28/TRIP13/TTK/TYRO3/UCP2/WDR77/YIF1B
Morphogenesis and development	GSEA	GO	GO:0044703	multi-organism reproductive process	downregulated	0.0127978	57	ACTR1A/AKT1/ALDOA/ARHGDIB/ASF1B/ATP8B3/AURKA/AXL/B4GALNT1/BAG6/BAX/CAPN2/CCNB1/CCNB2/CCT7/CDC25C/CDK16/CELF1/COMT/DAZAP1/DHODH/ETS1/FANCA/GLI1/GOT2/ITGA3/KIF18A/KIFC1/KNL1/LGR5/LY6K/MAGED2/MICAL2/MYBL1/MYH9/NECTIN2/NUP62/OXTR/PAQR5/PAQR7/PLK1/PTTG1/RACGAP1/SLC2A1/SNRPA1/SPACA6/SPOCD1/SSTR1/TMEM119/TOP2A/TRIM28/TRIP13/TTK/TYRO3/UCP2/WDR77/YIF1B
Morphogenesis and development	GSEA	GO	GO:0061061	muscle structure development	downregulated	0.0238704	44	ACTC1/ACTG1/ACTN1/ACTN4/AKT1/CAPN2/CAV1/CCNB1/DNMT1/DSP/DTYMK/EPHB1/FHL3/FLII/FLNC/FLOT1/FZD2/GPC1/HLX/ILK/JPH2/KCNH1/LGALS1/LMNA/MYH9/MYL6/MYLK/NFATC2/NRG1/PDLIM1/PDLIM7/PLEKHO1/SDC1/SLC8A1/SMTN/SMYD3/TAGLN/TEAD4/TMEM119/TPM1/UNC45A/WDR1/WNT5B/XKR8
Morphogenesis and development	GSEA	GO	GO:0051241	negative regulation of multicellular organismal process	upregulated	0.0264663	65	APOD/APOE/BMP2/CD34/CD74/DCN/DKK1/EIF2AK3/ERRFI1/FBN1/FOXC2/FOXO1/GATA6/HGF/IFNGR1/IL17RD/IL18R1/JAK2/JAK3/LRRC17/LTBP3/MAFB/MCC/NDRG2/NFIB/NOVA1/NPR3/P2RX7/PDE4D/PLAT/PLCL1/PPARG/PROS1/PTGER4/PTGS2/PTHLH/PTK2B/RBPJ/RGMA/RGS4/SEMA3A/SEMA3C/SEMA6D/SERPINB2/SERPINE2/SERPINF1/SERPING1/SFRP1/SMAD3/SMAD6/SMO/SPRED2/SPRY1/SPRY2/SRGN/STC1/TEK/TGFBR2/THBD/THBS4/TNFAIP3/WNT11/ZFP36/ZFPM2/ZNF423
Morphogenesis and development	GSEA	GO	GO:0042476	odontogenesis	upregulated	0.0253093	7	ALPL/BCL2L11/CD34/FAM20A/FOXO1/PHEX/TBX1
Morphogenesis and development	GSEA	GO	GO:0045766	positive regulation of angiogenesis	upregulated	0.0278699	22	AGO2/ANGPTL4/BMPER/C3/C5/CD34/CHI3L1/CTSH/FLT1/FOXC2/GAB1/GATA6/HGF/HSPB6/ITGB8/NFE2L2/PTGIS/PTK2B/SIRT1/STAT3/TEK/TGFBR2
Morphogenesis and development	GSEA	GO	GO:0030335	positive regulation of cell migration	downregulated	0.00537709	39	AAMP/ACTG1/ACTN4/AKT1/ATP5F1B/BCAR1/CAV1/CREB3/DAPK3/ETS1/FLNA/GNAI2/GPSM3/HRAS/HSPB1/ILK/ITGA3/ITGA4/LYN/MYLK/MYO1C/OXSR1/PDGFC/PFN1/PIK3CD/PODXL/PRKCA/RAC2/RHOC/RIPOR1/SEMA7A/SHTN1/SLC8A1/SPHK1/STX4/SUN2/TRIP6/WNT5A/WNT5B
Morphogenesis and development	GSEA	GO	GO:0030335	positive regulation of cell migration	upregulated	0.0253093	53	ADAM10/AGO2/AKAP12/ATM/BMP2/CAMK1D/CAPN7/CD74/CTSH/CXCL12/CXCL16/DDR2/EPB41L5/FER/FGF7/FLT1/FOXC2/FOXP1/FZD4/GAB1/HDAC4/HGF/ICAM1/IL1R1/ITGAV/JAK2/JAM3/LAMC2/MDM2/NFE2L2/NR4A3/PDGFD/PDPN/PLPP3/PREX1/PTGS2/PTK2B/RHOJ/SEMA3A/SEMA3C/SEMA6D/SIRT1/SMAD3/SMO/SOD2/SPRY2/STAT3/SYNE2/TEK/TGFBR2/THBS4/WNT11/XG
Morphogenesis and development	GSEA	GO	GO:2000147	positive regulation of cell motility	downregulated	0.00659136	44	AAMP/ACTG1/ACTN4/AGT/AKT1/ATP5F1B/BCAR1/CALR/CAV1/CAVIN1/CREB3/DAPK3/ETS1/FLNA/GNAI2/GPI/GPSM3/HRAS/HSPB1/ILK/ITGA3/ITGA4/LYN/MYLK/MYO1C/OXSR1/PDGFC/PFN1/PIK3CD/PODXL/PRKCA/RAC2/RHOC/RIPOR1/SEMA7A/SHTN1/SLC8A1/SPHK1/STX4/SUN2/THY1/TRIP6/WNT5A/WNT5B
Morphogenesis and development	GSEA	GO	GO:2000147	positive regulation of cell motility	upregulated	0.0371303	53	ADAM10/AGO2/AKAP12/ATM/BMP2/CAMK1D/CAPN7/CD74/CTSH/CXCL12/CXCL16/DDR2/EPB41L5/FER/FGF7/FLT1/FOXC2/FOXP1/FZD4/GAB1/HDAC4/HGF/ICAM1/IL1R1/ITGAV/JAK2/JAM3/LAMC2/MDM2/NFE2L2/NR4A3/PDGFD/PDPN/PLPP3/PREX1/PTGS2/PTK2B/RHOJ/SEMA3A/SEMA3C/SEMA6D/SIRT1/SMAD3/SMO/SOD2/SPRY2/STAT3/SYNE2/TEK/TGFBR2/THBS4/WNT11/XG
Morphogenesis and development	GSEA	GO	GO:0048639	positive regulation of developmental growth	downregulated	0.0221257	13	AGRN/AKT1/CCNB1/CDH4/DBNL/EZR/GLI1/HLX/ILK/SEMA7A/SHTN1/TRPV2/TWF2
Morphogenesis and development	GSEA	GO	GO:0051094	positive regulation of developmental process	downregulated	0.0111208	98	ADIRF/AGRN/AGT/AKT1/ANAPC2/ANKRD54/ARF1/ARPC2/AURKA/AXL/BAX/BCL9L/BDNF/CALR/CAPN2/CARM1/CCNB1/CDC20/CDH4/CELF1/CFL1/CLIC1/CORO1B/CORO1C/DBNL/DDAH1/DHX37/DNM2/DNMT3B/DUSP10/EPHB1/EPHB3/ETS1/EZR/FKBP1B/FLNA/FLOT1/GAS6/GLI1/GPC1/HLX/HSPB1/IL7R/ILK/IQGAP3/ITGA5/LMNA/LOXL2/LRP8/LYN/MAGED1/MYADM/MYDGF/NF2/NFATC2/NOTCH1/NRG1/NSD2/OLFM1/OXTR/P4HB/PA2G4/PDCL3/PDLIM7/PGAM5/PIK3CD/PINK1/PKM/POR/PPP1R13L/PRK…
Morphogenesis and development	GSEA	GO	GO:0051094	positive regulation of developmental process	upregulated	0.0103343	105	ADGRL1/AGO2/AMIGO1/ANGPTL4/APOE/ASPA/B4GALT5/BAMBI/BMP2/BMP6/BMPER/BMPR1A/C3/C5/CD34/CD36/CD74/CDON/CHI3L1/CPEB3/CREBL2/CTSH/CXCL12/CYP26B1/DCN/DDHD1/DDR2/DKK1/EGR2/EGR3/FAXDC2/FLRT3/FLT1/FOS/FOXC2/FRS2/FZD3/FZD4/GAB1/GATA6/GHR/GPRC5B/HGF/HSPB6/HTR2A/IL15RA/IL6ST/IL7/ITGB8/JAK2/JUNB/LIG4/LTBP3/MDM2/MEDAG/MFF/MMD/MTURN/NFE2L2/NFKBIZ/OLFM2/P2RX7/PDE3A/PDPN/PLAG1/PLXNA4/PLXNB1/PPARG/PPARGC1A/PREX1/P…
Morphogenesis and development	GSEA	GO	GO:0051240	positive regulation of multicellular organismal process	downregulated	0.0111208	56	AGRN/AKT1/ANXA2/AXL/BCL9L/CARD9/CAV1/CCNB1/CDH4/CFL1/CTTN/DBNL/DUSP10/ENO1/EPHB1/EZR/GAPDH/GLI1/GNAI2/GPSM3/HK1/HLA-F/HLX/HRAS/IL27RA/IL7R/ILK/IQGAP3/LOXL2/LRP8/LYN/NSD2/OXTR/PDGFC/PHB/PIK3CD/PKM/PRKCA/RAPGEF3/RBM19/ROBO2/RUNX3/SART1/SEMA7A/SERPINB7/SHTN1/SLC8A1/STK25/TGFB1I1/TMEM106A/TMEM119/TPM1/TRPV2/TWF2/UCP2/XRCC6
Morphogenesis and development	GSEA	GO	GO:0051240	positive regulation of multicellular organismal process	upregulated	0.00243563	100	ABCA1/AKAP12/AMIGO1/ANGPTL4/APOE/ASPA/ATP6AP2/B4GALT5/BMP2/BMP6/BMPER/C3/C5/CAMK2D/CD34/CD36/CD74/CHI3L1/CLU/CTSH/CXCL12/DDX3X/DKK1/EBF2/EGR2/EGR3/EIF2AK3/FLRT3/FLT1/FOXC2/FOXP1/FZD3/GAB1/GATA6/GCH1/GHR/GPRC5B/H19/HDAC4/HGF/HSPB6/HTR2A/HTR2B/ICAM1/IFI16/IFNGR1/IL15RA/IL16/IL18R1/IL1R1/IL6ST/IL7/ITGB8/JAK2/LACC1/LEPR/LIG4/LRRK2/LY96/MBP/NFE2L2/NFKBIZ/NR4A3/P2RX7/PDE4D/PDPN/PENK/PLA2R1/PLAG1/PLXNA4…
Morphogenesis and development	GSEA	GO	GO:1904018	positive regulation of vasculature development	upregulated	0.0278699	22	AGO2/ANGPTL4/BMPER/C3/C5/CD34/CHI3L1/CTSH/FLT1/FOXC2/GAB1/GATA6/HGF/HSPB6/ITGB8/NFE2L2/PTGIS/PTK2B/SIRT1/STAT3/TEK/TGFBR2
Morphogenesis and development	GSEA	GO	GO:0022603	regulation of anatomical structure morphogenesis	downregulated	0.00953315	52	ACTN4/ALDOA/ARHGDIA/ARPC2/AURKA/BCL9L/CAPZB/CDC42EP1/CDH4/CFL1/CORO1B/CORO1C/DAPK3/DBNL/DHODH/E2F2/EPHA2/EZR/FBLIM1/FLNA/FZD2/HSPB1/ILK/INF2/LFNG/LRP8/MOV10/MSN/MYH9/MYO19/PDCL3/PGAM5/PIK3CD/PKM/PLEKHO1/PRAG1/PRKCA/RAPGEF3/RHOC/RNH1/ROBO2/SAPCD2/SEMA7A/SHTN1/SLC9A3R1/SPHK1/STK25/TPM1/TRPV2/TWF2/WDR1/WNT5B
Morphogenesis and development	GSEA	GO	GO:0022603	regulation of anatomical structure morphogenesis	upregulated	0.0121581	77	ADAM10/AGO2/AMIGO1/ANGPTL4/ARHGAP44/BMP2/BMPER/BRSK1/C3/C5/CD34/CDC42EP4/CHI3L1/CTSH/CXCL12/DCN/DDHD1/DKK1/EPB41/EPS8/FBLN1/FGD4/FGF7/FLT1/FMNL2/FOXC2/FOXP1/FYN/FZD3/FZD4/GAB1/GATA6/HGF/HSPB6/ICAM1/ITGB8/LPAR1/LRRK2/MFF/NFE2L2/NTN4/PALM/PDPN/PLXNA4/PLXNB1/PPARG/PPARGC1A/PREX1/PTGIS/PTK2B/RECK/RGMA/RHOBTB3/RHOJ/ROR1/RSPO3/SEMA3A/SEMA3C/SEMA6D/SERPINF1/SFRP1/SH3D19/SIRT1/SMO/SPRED1/SPRY1/SPRY2/STAT…
Morphogenesis and development	GSEA	GO	GO:0090066	regulation of anatomical structure size	downregulated	0.000982869	42	AKT1/AP2M1/ARPC2/ARPC4/CAPZB/CAV1/CDC42EP1/CDH4/CORO1B/COTL1/CTTN/DBNL/EZR/FCHSD1/FLII/IL7R/ILK/IQGAP3/ITGA1/LAMTOR4/LRRC8E/MSN/MYO1C/NAA80/OXTR/PFN1/PLOD3/PPP1CA/PRKCD/RAB3B/SEMA7A/SHTN1/SLC12A9/SLC8A1/SLC9A3R1/TMSB10/TRPM4/TRPV2/TWF2/VASP/WASH3P/WDR1
Morphogenesis and development	GSEA	GO	GO:0045765	regulation of angiogenesis	upregulated	0.00762036	32	AGO2/ANGPTL4/BMPER/C3/C5/CD34/CHI3L1/CTSH/DCN/FLT1/FOXC2/GAB1/GATA6/HGF/HSPB6/ITGB8/NFE2L2/PPARG/PTGIS/PTK2B/RECK/RHOJ/SERPINF1/SFRP1/SIRT1/SPRED1/SPRY2/STAT3/TEK/TGFBR2/THBS4/TNFAIP3
Morphogenesis and development	GSEA	GO	GO:0008217	regulation of blood pressure	upregulated	0.023015	14	ATP6AP2/CAMK2N1/CD34/EDNRA/GCH1/NAMPT/NCALD/NPR3/PCSK5/PDE4D/PPARG/PTGS2/SMAD3/SOD2
Morphogenesis and development	GSEA	GO	GO:0050878	regulation of body fluid levels	downregulated	0.00102664	27	ACTB/ACTG1/ANXA2/AXL/CAV1/CLIC1/DGKZ/DHODH/ELOVL1/FIBP/FLNA/GNAI2/GOT2/HSPB1/ILK/LSR/LYN/MYH9/NME1/OXTR/PPIA/PRKCA/PRKCD/STMN1/TLN1/TYRO3/UBASH3B
Morphogenesis and development	GSEA	GO	GO:0022604	regulation of cell morphogenesis	downregulated	0.00149279	26	ACTN4/ALDOA/ARHGDIA/ARPC2/BCL9L/CAPZB/CDC42EP1/CFL1/CORO1B/CORO1C/DAPK3/DBNL/EZR/FBLIM1/FLNA/ILK/LRP8/MOV10/MSN/MYH9/PLEKHO1/PRAG1/RHOC/SLC9A3R1/TPM1/WDR1
Morphogenesis and development	GSEA	GO	GO:2000026	regulation of multicellular organismal development	upregulated	0.0103343	95	ADAM10/AGO2/AMIGO1/ANGPTL4/ANKH/ASPA/B4GALT5/BMP2/BMP6/BMPER/C3/C5/CD34/CD74/CHI3L1/CTSH/CXCL12/CYP26B1/DCN/DDR2/EGR2/EGR3/EIF2AK3/ERRFI1/FAXDC2/FBN1/FLRT3/FLT1/FOXC2/FOXP1/FZD3/GAB1/GATA6/HGF/HSPB6/IL15RA/IL6ST/IL7/ITGB8/JAK3/LAMA3/LIG4/LRRC17/LTBP3/MAFB/MGP/MITF/MTURN/NFE2L2/NFKBIZ/OMD/P2RX7/PLAG1/PLXNA4/PLXNB1/PPARG/PRKCH/PRXL2A/PTGIS/PTHLH/PTK2B/RBPJ/RECK/RGMA/RGS4/RHOJ/SEMA3A/SEMA3C/SEMA6D/S…
Morphogenesis and development	GSEA	GO	GO:1901342	regulation of vasculature development	upregulated	0.0100772	33	ADAM10/AGO2/ANGPTL4/BMPER/C3/C5/CD34/CHI3L1/CTSH/DCN/FLT1/FOXC2/GAB1/GATA6/HGF/HSPB6/ITGB8/NFE2L2/PPARG/PTGIS/PTK2B/RECK/RHOJ/SERPINF1/SFRP1/SIRT1/SPRED1/SPRY2/STAT3/TEK/TGFBR2/THBS4/TNFAIP3
Morphogenesis and development	GSEA	GO	GO:0001501	skeletal system development	upregulated	0.0252993	80	ACAN/ALPL/ANKH/ARID5B/ASH1L/ATP7A/BMP2/BMP6/BMPR1A/CDH11/CHI3L1/CHST11/COMP/CYP26B1/DEAF1/EIF2AK3/EN1/FBN1/FBN2/FOXC2/FOXP1/GHR/HAPLN3/HDAC4/HOXA7/HOXB3/HOXB4/HOXB5/HOXB6/HOXC4/HOXC9/IFT80/INSIG2/ITGB8/LOX/LRRC17/LTBP3/MAF/MBTD1/MCPH1/MDK/MEX3C/MGP/MMP16/NAB1/NFIB/NPR3/PAPPA2/PCSK5/PDGFRA/PHEX/PLS3/PLXNB1/PRRX1/PTGER4/PTH1R/PTHLH/RAB23/RAB33B/RDH10/ROR2/SFRP1/SHOX2/SLC2A10/SMAD3/SMAD5/SOX11/SOX4/…
Morphogenesis and development	GSEA	GO	GO:0048705	skeletal system morphogenesis	upregulated	0.0144128	42	ALPL/ARID5B/BMI1/BMP6/CHST11/COMP/CYP26B1/FBN2/FOXC2/GHR/HOXA7/HOXB3/HOXB4/HOXB5/HOXB6/HOXC4/HOXC9/IFT80/INSIG2/LTBP3/MGP/MMP16/NAB1/PAPPA2/PDGFRA/PRRX1/RAB23/RAB33B/RDH10/ROR2/SFRP1/SHOX2/SMAD3/SOX11/STC1/TBX1/TBX15/TEK/TGFBR2/TSKU/WDR19/WDR48
Morphogenesis and development	GSEA	GO	GO:0048864	stem cell development	downregulated	0.032944	6	ANXA6/CORO1C/NRG1/PEF1/SEMA7A/TCOF1
Morphogenesis and development	GSEA	GO	GO:0021537	telencephalon development	downregulated	0.0308924	23	BAX/CCDC85C/CELF1/DCLK2/DNAH5/FLNA/KIF14/KIRREL3/LRP8/NF2/NME1/NRG1/NSUN5/OXTR/ROBO2/RTN4RL1/SEMA7A/SLC2A1/SLC8A1/SUN2/TACC3/WDR62/WNT5A
Morphogenesis and development	GSEA	GO	GO:0048729	tissue morphogenesis	downregulated	0.00922177	35	ACTB/ACTC1/ACTG1/AJUBA/CTSZ/DSP/EPHA2/FLNA/FZD2/GCNT1/GREB1L/ILK/ITGA3/MAGED1/MICAL2/MSN/MTHFD1/MYLK/NF2/NRG1/PFN1/PIK3CD/PLOD3/PODXL/PPP1CA/RHOC/ROBO2/SAPCD2/SLC9A3R1/TGFB1I1/TPM1/TRIM28/VASP/WDR1/WNT5B
Morphogenesis and development	GSEA	GO	GO:0048771	tissue remodeling	upregulated	0.0386285	16	DDR2/FOXC2/IL7/LEPR/LIPA/LTBP3/MITF/P2RX7/PTK2B/RBPJ/RSPO3/SEMA3C/SFRP1/SYT7/THBS4/TNFAIP3
Morphogenesis and development	GSEA	GO	GO:0035295	tube development	downregulated	0.0246492	59	AAMP/ACTG1/AKT1/ANXA2/APOLD1/ATP5F1B/BAG6/BAX/CAV1/CCNB1/COL8A1/CREB3L1/CSPG4/CTSZ/E2F2/E2F8/EGFL7/EPHA2/EPHB1/ETS1/FKBP8/FLNA/FZD2/GLI1/GREB1L/HLX/HSPB1/ILK/ITGA3/KIF18A/LOXL2/MAGED1/MICAL2/MTHFD1/MYH9/MYLK/OXTR/PDCL3/PDGFC/PFN1/PIK3CD/PKM/PLOD3/PODXL/PPP1CA/PRKCA/RAPGEF3/RCN3/RNH1/ROBO2/SDC1/SHC1/SPHK1/TNFRSF12A/TYMS/VASP/WNK4/WNT5A/YWHAZ
Morphogenesis and development	GSEA	GO	GO:0035295	tube development	upregulated	0.00756436	112	ABCA3/AGO2/ANGPTL4/APOD/APOE/ARHGAP24/ARL13B/ATP6AP2/BCL2L11/BMP2/BMPER/BMPR1A/C1GALT1/C3/C5/CCL2/CD34/CHI3L1/COL15A1/CRLF1/CTSH/DCN/EDNRA/EGR3/EIF2AK3/EN1/EPB41L5/ERAP1/ERRFI1/FGF7/FLT1/FOXC2/FOXF2/FOXL1/FOXP1/FZD3/FZD4/GAB1/GATA6/HECA/HGF/HIPK2/HSPB6/IL6ST/ITGAV/ITGB8/JAG1/JAM3/JUNB/KLHL3/LEPR/LIPA/LTBP3/MAN1A2/MTSS1/NFE2L2/NFIB/PCSK5/PDPN/PHEX/PIK3CA/PLXDC1/PPARG/PRRX1/PTGIS/PTGS2/PTK2B/RAB3A/…
Morphogenesis and development	GSEA	GO	GO:0035239	tube morphogenesis	upregulated	0.01311	87	AGO2/ANGPTL4/APOD/APOE/ARHGAP24/ARL13B/BCL2L11/BMP2/BMPER/BMPR1A/C1GALT1/C3/C5/CCL2/CD34/CHI3L1/COL15A1/CTSH/DCN/EDNRA/EGR3/EIF2AK3/EPB41L5/ERAP1/FLT1/FOXC2/FOXP1/FZD3/FZD4/GAB1/GATA6/HGF/HIPK2/HSPB6/ITGAV/ITGB8/JAG1/JAM3/JUNB/KLHL3/LEPR/MTSS1/NFE2L2/NFIB/PIK3CA/PLXDC1/PPARG/PRRX1/PTGIS/PTGS2/PTK2B/RBPJ/RDH10/RECK/RGMA/RHOJ/RORA/RSPO3/SAT1/SCG2/SERPINF1/SFRP1/SHOX2/SIRT1/SLC12A6/SLC1A1/SMAD3/SMO/…
Morphogenesis and development	GSEA	GO	GO:0001944	vasculature development	upregulated	0.00762036	74	ADAM10/AGO2/ANGPTL4/APOD/APOE/ARHGAP24/BMPER/C1GALT1/C3/C5/CD34/CHI3L1/COL15A1/CTSH/DCN/DYNC2H1/EDNRA/EGR3/EIF2AK3/ERRFI1/FLT1/FOXC2/FZD4/GAB1/GATA6/HGF/HSPB6/ITGAV/ITGB8/JAM3/JUNB/LEPR/MDM2/NFATC3/NFE2L2/PDGFD/PDPN/PIK3CA/PLXDC1/PPARG/PRRX1/PTGIS/PTGS2/PTK2B/RBPJ/RECK/RHOJ/RORA/RSPO3/SAT1/SEMA3C/SERPINF1/SFRP1/SIRT1/SLC12A6/SMAD6/SMO/SOD2/SOS1/SOX4/SPRED1/SPRY2/STAT3/SVEP1/TBX1/TCF7L2/TEK/TGFBR2…
Neuronal system	GSEA	RP	R-HSA-9619483	Activation of AMPK downstream of NMDARs	downregulated	0.0118742	9	CALM1/CALM3/TUBA1A/TUBA1B/TUBA1C/TUBA4A/TUBB2A/TUBB4B/TUBB6
Neuronal system	ORA	KEGG	hsa05010	Alzheimer disease	downregulated	0.00628359	73	ADRM1/AKT1/APBB1/ARAF/ATP5F1B/ATP5MC1/ATP5MC2/ATP5PB/CALM1/CALM3/CAPN1/CAPN2/COX6A1/COX7A1/COX8A/CSNK1E/CSNK2B/CYC1/FZD2/GAPDH/HRAS/HSD17B10/KLC2/MTOR/NDUFA12/NDUFA13/NDUFB2/NDUFB3/NDUFB7/NDUFB8/NDUFB9/NDUFS2/NDUFS8/NDUFV1/PIK3CD/PLCB3/PLCB4/PSMA5/PSMA7/PSMB1/PSMB2/PSMB3/PSMB4/PSMB5/PSMB6/PSMB7/PSMC1/PSMC3/PSMC4/PSMC5/PSMD11/PSMD13/PSMD2/PSMD3/PSMD4/PSMD8/PSMD9/SDHA/SDHB/SLC39A11/SLC39A13/SLC39A7…
Neuronal system	GSEA	KEGG	hsa05010	Alzheimer disease	downregulated	0.00233127	75	ADRM1/AGER/AKT1/APBB1/ARAF/ATP2A3/ATP5F1B/ATP5MC1/ATP5MC2/CALM1/CALM3/CAPN1/CAPN2/COX6A1/COX7A1/COX8A/CSNK1E/CSNK2B/CYC1/FZD2/GAPDH/HRAS/HSD17B10/KLC2/MTOR/NDUFA12/NDUFA13/NDUFB2/NDUFB7/NDUFB8/NDUFB9/NDUFS2/NDUFS8/NDUFV1/PIK3CD/PLCB3/PLCB4/PSMA7/PSMB1/PSMB2/PSMB3/PSMB4/PSMB6/PSMB7/PSMC1/PSMC3/PSMC4/PSMC5/PSMD11/PSMD13/PSMD2/PSMD3/PSMD4/PSMD8/PSMD9/SDHA/SDHB/SLC39A11/SLC39A13/SLC39A7/TRAF2/TUBA1A/…
Neuronal system	GSEA	WP	WP5124	Alzheimer's disease	downregulated	0.0323285	44	AGER/AKT1/APBB1/ARAF/ATP2A3/CALM1/CALM3/CAPN1/CAPN2/CSNK1E/FZD2/GAPDH/HRAS/HSD17B10/KLC2/PIK3CD/PLCB3/PLCB4/PSMA7/PSMB1/PSMB2/PSMB3/PSMB6/PSMB7/PSMC1/PSMC3/PSMC4/PSMC5/PSMD13/PSMD2/PSMD3/PSMD4/PSMD8/PSMD9/TUBA1A/TUBA1B/TUBA1C/TUBA4A/TUBB/TUBB2A/TUBB4B/TUBB6/WNT5A/WNT5B
Neuronal system	GSEA	WP	WP2059	Alzheimer's disease and miRNA effects	downregulated	0.0323285	44	AGER/AKT1/APBB1/ARAF/ATP2A3/CALM1/CALM3/CAPN1/CAPN2/CSNK1E/FZD2/GAPDH/HRAS/HSD17B10/KLC2/PIK3CD/PLCB3/PLCB4/PSMA7/PSMB1/PSMB2/PSMB3/PSMB6/PSMB7/PSMC1/PSMC3/PSMC4/PSMC5/PSMD13/PSMD2/PSMD3/PSMD4/PSMD8/PSMD9/TUBA1A/TUBA1B/TUBA1C/TUBA4A/TUBB/TUBB2A/TUBB4B/TUBB6/WNT5A/WNT5B
Neuronal system	ORA	KEGG	hsa05014	Amyotrophic lateral sclerosis	downregulated	7.35e-07	87	ACTB/ACTG1/ACTR1A/ACTR1B/ADRM1/ALS2/ALYREF/ANXA11/ATP5F1B/ATP5MC1/ATP5MC2/ATP5PB/BAX/COX6A1/COX7A1/COX8A/CYC1/DAXX/DCTN1/DCTN2/DCTN3/DNAH5/FUS/HNRNPA2B1/HNRNPA3/KLC2/MTOR/NDUFA12/NDUFA13/NDUFB2/NDUFB3/NDUFB7/NDUFB8/NDUFB9/NDUFS2/NDUFS8/NDUFV1/NRG1/NUP188/NUP214/NUP62/NUP93/PFN1/PINK1/PSMA5/PSMA7/PSMB1/PSMB2/PSMB3/PSMB4/PSMB5/PSMB6/PSMB7/PSMC1/PSMC3/PSMC4/PSMC5/PSMD11/PSMD13/PSMD2/PSMD3/PSMD4/PSMD…
Neuronal system	GSEA	KEGG	hsa05014	Amyotrophic lateral sclerosis	downregulated	7.34e-06	98	ACTB/ACTG1/ACTR1A/ACTR1B/ADRM1/ALS2/ALYREF/ANXA11/ATP5F1B/ATP5MC1/ATP5MC2/BAX/CCS/CHCHD10/COX6A1/COX7A1/COX8A/CYC1/DAXX/DCTN1/DCTN2/DCTN3/DNAH10/DNAH5/FUS/GPX1/HNRNPA1/HNRNPA2B1/HNRNPA3/KLC2/MAPK12/MTOR/NDUFA1/NDUFA12/NDUFA13/NDUFA8/NDUFB2/NDUFB3/NDUFB7/NDUFB8/NDUFB9/NDUFS2/NDUFS5/NDUFS8/NDUFV1/NRG1/NUP188/NUP214/NUP62/NUP93/PFN1/PINK1/PSMA7/PSMB1/PSMB2/PSMB3/PSMB4/PSMB6/PSMB7/PSMC1/PSMC3/PSMC4/P…
Neuronal system	GSEA	KEGG	hsa04360	Axon guidance	downregulated	0.00217716	13	CFL1/EPHA2/EPHB1/GNAI2/HRAS/ILK/NFATC2/PIK3CD/PRKCA/ROBO2/SEMA7A/TRPC4/WNT5B
Neuronal system	GSEA	RP	R-HSA-422475	Axon guidance	downregulated	0.00241699	95	ABLIM3/ACTB/ACTG1/ACTR3/AGRN/AP2M1/AP2S1/ARHGEF28/ARPC2/ARPC4/CACNB3/CAP1/CAP2/CFL1/CLTB/CLTCL1/CSNK2B/DNM2/DPYSL4/EIF4G1/ELOB/EPHA2/EPHB1/EPHB3/EZR/GFRA1/GIT1/GPC1/HRAS/HSP90AB1/ITGA1/ITGA5/KIF4A/LYN/LYPLA2/MAPK12/MET/MSN/MYH9/MYL12B/MYL6/MYL9/MYO9B/NFASC/PAK4/PDLIM7/PFN1/PIK3CD/PLCG1/PLXNB3/PRKCA/PSMA7/PSMB1/PSMB10/PSMB2/PSMB3/PSMB4/PSMB6/PSMB7/PSMC1/PSMC3/PSMC4/PSMC5/PSMD11/PSMD13/PSMD2/PSMD3/…
Neuronal system	GSEA	KEGG	hsa04725	Cholinergic synapse	downregulated	0.00697093	12	AKT1/CAMK4/CREB3/CREB3L1/GNAI2/GNB1/GNB2/HRAS/PIK3CD/PLCB3/PLCB4/PRKCA
Neuronal system	ORA	RP	R-HSA-8862803	Deregulated CDK5 triggers multiple neurodegenerative pathways in Alzheimer's disease models	downregulated	0.0149522	9	CAPN1/CAPN2/CAPNS1/CDC25A/CDC25C/LMNA/LMNB1/PRDX1/YWHAE
Neuronal system	GSEA	KEGG	hsa04728	Dopaminergic synapse	downregulated	0.0275494	14	AKT1/ATF6B/CALM3/COMT/CREB3/CREB3L1/GNAI2/GNB1/GNB2/PLCB3/PLCB4/PPP1CA/PPP2R1A/PRKCA
Neuronal system	GSEA	KEGG	hsa04724	Glutamatergic synapse	downregulated	0.00833938	8	GNAI2/GNB1/GNB2/GRIK2/GRK2/PLCB3/PLCB4/PRKCA
Neuronal system	ORA	KEGG	hsa05016	Huntington disease	downregulated	2.16e-06	75	ACTR1A/ACTR1B/ADRM1/AP2M1/AP2S1/ATP5F1B/ATP5MC1/ATP5MC2/ATP5PB/BAX/CLTA/CLTCL1/COX6A1/COX7A1/COX8A/CREB3/CREB3L1/CYC1/DCTN1/DCTN2/DCTN3/DNAH5/HTT/KLC2/MTOR/NDUFA12/NDUFA13/NDUFB2/NDUFB3/NDUFB7/NDUFB8/NDUFB9/NDUFS2/NDUFS8/NDUFV1/PLCB3/PLCB4/POLR2E/POLR2F/POLR2G/POLR2J/POLR2L/PSMA5/PSMA7/PSMB1/PSMB2/PSMB3/PSMB4/PSMB5/PSMB6/PSMB7/PSMC1/PSMC3/PSMC4/PSMC5/PSMD11/PSMD13/PSMD2/PSMD3/PSMD4/PSMD8/PSMD9/SD…
Neuronal system	GSEA	KEGG	hsa05016	Huntington disease	downregulated	0.0379825	78	ACTR1A/ACTR1B/ADRM1/AP2M1/AP2S1/ATP5F1B/ATP5MC1/ATP5MC2/BAX/BDNF/CLTA/CLTB/CLTCL1/COX6A1/COX7A1/COX8A/CREB3/CREB3L1/CYC1/DCTN1/DCTN3/DNAH10/DNAH5/GPX1/HTT/KLC2/MTOR/NDUFA12/NDUFA13/NDUFB2/NDUFB7/NDUFB8/NDUFB9/NDUFS2/NDUFS8/NDUFV1/PLCB3/PLCB4/POLR2E/POLR2F/POLR2G/POLR2J/POLR2L/PSMA7/PSMB1/PSMB2/PSMB3/PSMB4/PSMB6/PSMB7/PSMC1/PSMC3/PSMC4/PSMC5/PSMD11/PSMD13/PSMD2/PSMD3/PSMD4/PSMD8/PSMD9/SDHA/SDHB/SO…
Neuronal system	GSEA	KEGG	hsa04720	Long-term potentiation	downregulated	0.0117352	9	ARAF/CALM3/CAMK4/HRAS/PLCB3/PLCB4/PPP1CA/PRKCA/RAPGEF3
Neuronal system	ORA	RP	R-HSA-9604323	Negative regulation of NOTCH4 signaling	downregulated	2.33e-07	27	AKT1/PSMA5/PSMA7/PSMB1/PSMB10/PSMB2/PSMB3/PSMB4/PSMB5/PSMB6/PSMB7/PSMC1/PSMC3/PSMC4/PSMC5/PSMD11/PSMD13/PSMD2/PSMD3/PSMD4/PSMD8/PSMD9/PSME2/PSME3/PSMF1/TACC3/YWHAZ
Neuronal system	GSEA	RP	R-HSA-9604323	Negative regulation of NOTCH4 signaling	downregulated	0.00171479	33	AKT1/PSMA5/PSMA7/PSMB1/PSMB10/PSMB2/PSMB3/PSMB4/PSMB5/PSMB6/PSMB7/PSMB8/PSMB9/PSMC1/PSMC3/PSMC4/PSMC5/PSMD1/PSMD11/PSMD13/PSMD14/PSMD2/PSMD3/PSMD4/PSMD7/PSMD8/PSMD9/PSME2/PSME3/PSMF1/SEM1/TACC3/YWHAZ
Neuronal system	GSEA	RP	R-HSA-9675108	Nervous system development	downregulated	0.00411372	89	ABLIM3/ACTB/ACTG1/ACTR3/ADGRG6/AGRN/AP2M1/AP2S1/ARHGEF28/ARPC2/ARPC4/CACNB3/CAP1/CAP2/CFL1/CLTCL1/DNM2/DPYSL4/EPHA2/EPHB1/EPHB3/EZR/GFRA1/GIT1/GPC1/HRAS/HSP90AB1/ITGA1/ITGA5/KIF4A/LYN/LYPLA2/MAPK12/MET/MSN/MYH9/MYL12B/MYL6/MYL9/MYO9B/NFASC/PAK4/PDLIM7/PFN1/PIK3CD/PLCG1/PRKCA/PSMA7/PSMB1/PSMB10/PSMB2/PSMB3/PSMB6/PSMB7/PSMC1/PSMC3/PSMC4/PSMC5/PSMD11/PSMD13/PSMD2/PSMD3/PSMD4/PSMD8/PSMD9/PSMF1/RHOA/R…
Neuronal system	GSEA	KEGG	hsa04080	Neuroactive ligand-receptor interaction	downregulated	0.013396	5	GABBR2/GRIK2/LYPD6B/OXTR/SSTR1
Neuronal system	ORA	RP	R-HSA-8863678	Neurodegenerative Diseases	downregulated	0.0149522	9	CAPN1/CAPN2/CAPNS1/CDC25A/CDC25C/LMNA/LMNB1/PRDX1/YWHAE
Neuronal system	GSEA	WP	WP5083	Neuroinflammation and glutamatergic signaling	downregulated	0.0172452	11	AKT1/CAMK4/CFL1/GRIK2/LRRC8E/PLCB3/PLCB4/PPP1CA/PRKCA/SLC2A1/TRPM4
Neuronal system	GSEA	RP	R-HSA-112316	Neuronal System	downregulated	0.0418132	23	AP2M1/CALM3/CAMK4/COMT/DBNL/FLOT1/GABBR2/GNAI2/GNB1/GNB2/GRIK2/HRAS/KCNH1/NRG1/PLCB3/PPFIA4/PRKCA/PTPRF/TUBA1A/TUBA1B/TUBA1C/TUBB4B/TUBB6
Neuronal system	GSEA	RP	R-HSA-112314	Neurotransmitter receptors and postsynaptic signal transmission	downregulated	0.00256981	17	AP2M1/CALM3/CAMK4/GABBR2/GNAI2/GNB1/GNB2/GRIK2/HRAS/NRG1/PLCB3/PRKCA/TUBA1A/TUBA1B/TUBA1C/TUBB4B/TUBB6
Neuronal system	ORA	KEGG	hsa05012	Parkinson disease	downregulated	2.88e-06	66	ADRM1/ATP5F1B/ATP5MC1/ATP5MC2/ATP5PB/BAX/CALM1/CALM3/COX6A1/COX7A1/COX8A/CYC1/DAXX/GNAI2/KLC2/MFN2/NDUFA12/NDUFA13/NDUFB2/NDUFB3/NDUFB7/NDUFB8/NDUFB9/NDUFS2/NDUFS8/NDUFV1/PINK1/PLCG1/PSMA5/PSMA7/PSMB1/PSMB2/PSMB3/PSMB4/PSMB5/PSMB6/PSMB7/PSMC1/PSMC3/PSMC4/PSMC5/PSMD11/PSMD13/PSMD2/PSMD3/PSMD4/PSMD8/PSMD9/SDHA/SDHB/SLC39A11/SLC39A13/SLC39A7/SOD1/TRAP1/TUBA1A/TUBA1B/TUBA1C/TUBB/TUBB4B/TUBB6/UBA1/UQC…
Neuronal system	GSEA	KEGG	hsa05012	Parkinson disease	downregulated	0.00233127	73	ADRM1/ATP5F1B/ATP5MC1/ATP5MC2/BAX/CALM1/CALM3/COX6A1/COX7A1/COX8A/CYC1/DAXX/GNAI2/KLC2/MFN2/NDUFA1/NDUFA12/NDUFA13/NDUFA8/NDUFA9/NDUFB2/NDUFB3/NDUFB7/NDUFB8/NDUFB9/NDUFS2/NDUFS5/NDUFS8/NDUFV1/PINK1/PLCG1/PSMA5/PSMA7/PSMB1/PSMB2/PSMB3/PSMB4/PSMB6/PSMB7/PSMC1/PSMC3/PSMC4/PSMC5/PSMD11/PSMD13/PSMD2/PSMD3/PSMD4/PSMD8/PSMD9/SDHA/SDHB/SEM1/SLC39A11/SLC39A13/SLC39A7/SOD1/TP53/TRAP1/TUBA1A/TUBA1B/TUBA1C/T…
Neuronal system	ORA	KEGG	hsa05022	Pathways of neurodegeneration - multiple diseases	downregulated	0.000200117	92	ACTR1A/ACTR1B/ADRM1/ALS2/ARAF/ATP5F1B/ATP5MC1/ATP5MC2/ATP5PB/BAK1/BAX/CALM1/CALM3/CAPN1/CAPN2/COX6A1/COX7A1/COX8A/CSNK1E/CSNK2B/CYC1/DAXX/DCTN1/DCTN2/DCTN3/DNAH5/FUS/FZD2/HRAS/HSD17B10/HTT/KLC2/MFN2/MTOR/NDUFA12/NDUFA13/NDUFB2/NDUFB3/NDUFB7/NDUFB8/NDUFB9/NDUFS2/NDUFS8/NDUFV1/PINK1/PLCB3/PLCB4/PLCG1/PRKCA/PSMA5/PSMA7/PSMB1/PSMB2/PSMB3/PSMB4/PSMB5/PSMB6/PSMB7/PSMC1/PSMC3/PSMC4/PSMC5/PSMD11/PSMD13/P…
Neuronal system	GSEA	KEGG	hsa05022	Pathways of neurodegeneration - multiple diseases	downregulated	0.00197407	95	ACTR1A/ACTR1B/ADRM1/AGER/ALS2/ARAF/ATP2A3/ATP5F1B/ATP5MC1/ATP5MC2/BAK1/BAX/BDNF/CALM1/CALM3/CAPN1/CAPN2/COX6A1/COX7A1/COX8A/CSNK1E/CSNK2B/CYC1/DAXX/DCTN1/DCTN3/DNAH10/DNAH5/FUS/FZD2/GPX1/HRAS/HSD17B10/HTT/KLC2/MAPK12/MTOR/NDUFA12/NDUFA13/NDUFB2/NDUFB7/NDUFB8/NDUFB9/NDUFS2/NDUFS8/NDUFV1/PINK1/PLCB3/PLCB4/PLCG1/PRKCA/PSMA7/PSMB1/PSMB2/PSMB3/PSMB4/PSMB6/PSMB7/PSMC1/PSMC3/PSMC4/PSMC5/PSMD11/PSMD13/PS…
Neuronal system	ORA	KEGG	hsa05020	Prion disease	downregulated	4.86e-06	64	ADRM1/ATF6B/ATP5F1B/ATP5MC1/ATP5MC2/ATP5PB/BAX/CAV1/CAV2/COX6A1/COX7A1/COX8A/CREB3/CREB3L1/CSNK2B/CYC1/KLC2/NDUFA12/NDUFA13/NDUFB2/NDUFB3/NDUFB7/NDUFB8/NDUFB9/NDUFS2/NDUFS8/NDUFV1/PIK3CD/PRKCD/PSMA5/PSMA7/PSMB1/PSMB2/PSMB3/PSMB4/PSMB5/PSMB6/PSMB7/PSMC1/PSMC3/PSMC4/PSMC5/PSMD11/PSMD13/PSMD2/PSMD3/PSMD4/PSMD8/PSMD9/RAC2/SDHA/SDHB/SOD1/STIP1/TUBA1A/TUBA1B/TUBA1C/TUBB/TUBB4B/TUBB6/UQCR10/UQCRC1/UQCRF…
Neuronal system	GSEA	KEGG	hsa05020	Prion disease	downregulated	0.00233127	64	ADRM1/ATF6B/ATP5F1B/ATP5MC1/ATP5MC2/BAX/CAV1/CAV2/COX6A1/COX7A1/COX8A/CREB3/CREB3L1/CSNK2B/CYC1/KLC2/MAPK12/NDUFA12/NDUFA13/NDUFB2/NDUFB7/NDUFB8/NDUFB9/NDUFS2/NDUFS8/NDUFV1/NOTCH1/PIK3CD/PRKCD/PSMA7/PSMB1/PSMB2/PSMB3/PSMB4/PSMB6/PSMB7/PSMC1/PSMC3/PSMC4/PSMC5/PSMD11/PSMD13/PSMD2/PSMD3/PSMD4/PSMD8/PSMD9/RAC2/SDHA/SDHB/SOD1/STIP1/TUBA1A/TUBA1B/TUBA1C/TUBA4A/TUBB/TUBB2A/TUBB4B/TUBB6/UQCR10/UQCRC1/UQC…
Neuronal system	ORA	RP	R-HSA-437239	Recycling pathway of L1	downregulated	0.000457776	16	ACTB/ACTG1/AP2M1/AP2S1/CLTA/DNM2/EZR/KIF4A/MSN/RPS6KA4/SHTN1/TUBA1A/TUBA1B/TUBA1C/TUBB4B/TUBB6
Neuronal system	GSEA	RP	R-HSA-437239	Recycling pathway of L1	downregulated	0.0014648	14	ACTB/ACTG1/AP2M1/AP2S1/DNM2/EZR/KIF4A/MSN/SHTN1/TUBA1A/TUBA1B/TUBA1C/TUBB4B/TUBB6
Neuronal system	GSEA	KEGG	hsa04726	Serotonergic synapse	downregulated	0.0106067	9	ARAF/GNAI2/GNB1/GNB2/HRAS/PLCB3/PLCB4/PRKCA/RAPGEF3
Neuronal system	GSEA	RP	R-HSA-112315	Transmission across Chemical Synapses	downregulated	0.0113115	18	AP2M1/CALM3/CAMK4/COMT/GABBR2/GNAI2/GNB1/GNB2/GRIK2/HRAS/NRG1/PLCB3/PRKCA/TUBA1A/TUBA1B/TUBA1C/TUBB4B/TUBB6
Neuronal system	GSEA	GO	GO:0097242	amyloid-beta clearance	upregulated	0.0130462	5	APOE/C3/CD36/CLU/IFNGR1
Neuronal system	GSEA	GO	GO:0005509	calcium ion binding	upregulated	0.023903	42	C1R/C1S/CAPS2/CDH11/CLGN/EFCAB7/EGFL6/FBLN1/FBLN2/FBN1/FKBP14/GCH1/IDS/ITPR1/LTBP1/LTBP3/MAN1A1/MAN1C1/MASP1/MCFD2/MCTP2/MGP/MICU3/NCALD/PCDH18/PCDHB13/PCDHB14/PCDHB2/PCDHGA5/PCDHGB2/PLA2G12A/PLA2G4A/PLSCR4/PROS1/PRRG3/SCUBE3/SLIT3/SNED1/SVEP1/SYT7/THBD/THBS4
Neuronal system	GSEA	GO	GO:0060996	dendritic spine development	downregulated	0.0362427	5	CFL1/DBNL/DOCK10/EPHB1/LRP8
Neuronal system	GSEA	GO	GO:0097061	dendritic spine organization	downregulated	0.0238123	7	CFL1/CTTN/DBNL/DOCK10/EPHB1/ITGA3/LRP8
Neuronal system	ORA	GO	GO:0150034	distal axon	downregulated	0.00629986	43	ACTB/ACTG1/ALS2/AP3D1/APBB1/ARPC3/ATP6V0D1/BLVRB/CAD/CALM1/CALM3/CIB1/CTSZ/CTTN/DCTN2/DNM2/ELK1/EXOC7/FKBP15/FLNA/FSCN1/FXR2/GIT1/HSP90AB1/IGHMBP2/ILK/IQGAP1/ITGA3/ITGA4/KATNB1/MICAL1/PINK1/POLG/RNF40/SHTN1/SIGMAR1/SLC4A8/SLC8A1/THY1/TRPV2/TWF2/YWHAE/ZPR1
Neuronal system	GSEA	GO	GO:0000287	magnesium ion binding	downregulated	0.039821	23	ADPRHL1/ARF1/ATP8B1/ATP8B3/COMT/ENO1/FEN1/GSS/IDH2/IDH3B/IDH3G/ILVBL/MVK/NME1/OXSR1/PINK1/PKM/PLK1/PRPS1/RAN/SPHK1/TOP2A/XYLT2
Neuronal system	GSEA	GO	GO:0106027	neuron projection organization	downregulated	0.0327351	7	CFL1/CTTN/DBNL/DOCK10/EPHB1/ITGA3/LRP8
Neuronal system	GSEA	GO	GO:0050775	positive regulation of dendrite morphogenesis	downregulated	0.0272105	6	ANAPC2/ANKRD27/CUL7/DBNL/ILK/LRP8
Neuronal system	GSEA	GO	GO:0099173	postsynapse organization	downregulated	0.0209798	14	ACTB/ACTG1/ACTN1/ARF1/CFL1/CTTN/DBNL/DOCK10/EPHB1/ITGA3/LRP8/NRXN2/WNT5A/ZDHHC12
Neuronal system	GSEA	GO	GO:0045211	postsynaptic membrane	downregulated	0.0172139	7	COMT/DBNL/GABBR2/GRIK2/KCNH1/SLC16A3/SLC8A1
Neuronal system	GSEA	GO	GO:0045664	regulation of neuron differentiation	upregulated	0.033064	17	BCL2/BMP2/BMP6/CDON/CXCL12/DKK1/DPYSL2/GPRC5B/GSK3B/JAG1/LRRK2/MMD/MOSMO/SFRP1/SOX11/TUG1/ZEB1
Neuronal system	GSEA	GO	GO:0045202	synapse	downregulated	0.0074355	76	ACTB/ACTG1/ACTN1/AGRN/AKT1/ALS2/AMPH/AP2M1/ARF1/ARFGAP1/ARHGDIA/ARPC2/ATP6V0D1/BDNF/CALM3/CAMK4/CAP2/CAPZB/CDK16/COMT/CORO1C/CTTN/DBNL/DENND1A/DGKZ/DNAJC6/DOCK10/EIF3B/EPHB1/FCHSD1/FLNA/FLOT1/GABBR2/GIPC1/GNAI2/GNB1/GPC1/GRIK2/GRK2/HOMER3/HRAS/ILK/ITGA3/KCNH1/KIRREL3/LRP8/LYN/MYH9/NQO1/NRG1/NRXN2/OLFM1/PFN1/PIAS3/PLCB3/PLCB4/PORCN/PPFIA4/PPP1CA/PSMA7/RAB3B/SGTA/SH2D5/SLC16A3/SLC2A1/SLC4A8/SLC8A1/…
Neuronal system	GSEA	GO	GO:0050808	synapse organization	downregulated	0.00265825	31	ACTB/ACTG1/ACTN1/AGRN/ALS2/ARF1/BDNF/CDC20/CFL1/CTTN/DBNL/DOCK10/EPHB1/FLNA/ITGA3/KIRREL3/LRP8/NRG1/NRXN2/OXTR/PFN1/PPFIA4/PTPRF/ROBO2/SYNPO/TUBA1A/TUBB/VCP/WNT5A/YWHAZ/ZDHHC12
Particle transport	ORA	RP	R-HSA-5619084	ABC transporter disorders	downregulated	0.00013666	25	PSMA5/PSMA7/PSMB1/PSMB10/PSMB2/PSMB3/PSMB4/PSMB5/PSMB6/PSMB7/PSMC1/PSMC3/PSMC4/PSMC5/PSMD11/PSMD13/PSMD2/PSMD3/PSMD4/PSMD8/PSMD9/PSME2/PSME3/PSMF1/VCP
Particle transport	GSEA	KEGG	hsa02010	ABC transporters	upregulated	0.00640342	6	ABCA1/ABCA10/ABCA3/ABCA6/ABCA8/ABCA9
Particle transport	GSEA	RP	R-HSA-1369062	ABC transporters in lipid homeostasis	upregulated	0.00451855	3	ABCA10/ABCA6/ABCA9
Particle transport	ORA	RP	R-HSA-382556	ABC-family proteins mediated transport	all_significant	0.0442014	38	ABCA10/ABCA3/ABCA6/ABCA8/ABCA9/ABCB8/ABCC10/ABCC3/ABCC4/ABCF1/EIF2S3/ERLEC1/PSMA5/PSMA7/PSMB1/PSMB10/PSMB2/PSMB3/PSMB4/PSMB5/PSMB6/PSMB7/PSMC1/PSMC3/PSMC4/PSMC5/PSMD11/PSMD13/PSMD2/PSMD3/PSMD4/PSMD8/PSMD9/PSME2/PSME3/PSMF1/SEL1L/VCP
Particle transport	GSEA	RP	R-HSA-382556	ABC-family proteins mediated transport	upregulated	0.006602	4	ABCA10/ABCA6/ABCA8/ABCA9
Particle transport	GSEA	GO	GO:0140359	ABC-type transporter activity	upregulated	0.0108417	7	ABCA1/ABCA10/ABCA3/ABCA6/ABCA8/ABCA9/LMBRD1
Particle transport	GSEA	GO	GO:0042626	ATPase-coupled transmembrane transporter activity	upregulated	0.0191041	7	ABCA1/ABCA10/ABCA3/ABCA6/ABCA8/ABCA9/LMBRD1
Particle transport	ORA	RP	R-HSA-5619115	Disorders of transmembrane transporters	downregulated	0.00336352	35	HK1/NUP188/NUP214/NUP62/NUP93/PSMA5/PSMA7/PSMB1/PSMB10/PSMB2/PSMB3/PSMB4/PSMB5/PSMB6/PSMB7/PSMC1/PSMC3/PSMC4/PSMC5/PSMD11/PSMD13/PSMD2/PSMD3/PSMD4/PSMD8/PSMD9/PSME2/PSME3/PSMF1/RAE1/SEC13/SLC27A4/SLC2A1/SLC35A2/VCP
Particle transport	GSEA	RP	R-HSA-425410	Metal ion SLC transporters	upregulated	0.0240913	6	SLC30A1/SLC30A5/SLC30A6/SLC30A7/SLC39A8/SLC40A1
Particle transport	ORA	RP	R-HSA-1445148	Translocation of SLC2A4 (GLUT4) to the plasma membrane	downregulated	0.0080976	20	ACTB/ACTG1/AKT1/ASPSCR1/CALM1/CALM3/EXOC7/MYH9/MYO1C/RAB8A/STX4/TBC1D1/TUBA1A/TUBA1B/TUBA1C/TUBB4B/TUBB6/YWHAE/YWHAH/YWHAZ
Particle transport	GSEA	RP	R-HSA-1445148	Translocation of SLC2A4 (GLUT4) to the plasma membrane	downregulated	0.00250175	21	ACTB/ACTG1/AKT1/ASPSCR1/CALM1/CALM3/MYH9/MYO1C/RAB8A/STX4/TBC1D1/TUBA1A/TUBA1B/TUBA1C/TUBA4A/TUBB2A/TUBB4B/TUBB6/YWHAE/YWHAH/YWHAZ
Particle transport	GSEA	RP	R-HSA-190872	Transport of connexons to the plasma membrane	downregulated	0.0209071	7	TUBA1A/TUBA1B/TUBA1C/TUBA4A/TUBB2A/TUBB4B/TUBB6
Particle transport	GSEA	GO	GO:0022804	active transmembrane transporter activity	upregulated	0.00750825	17	ABCA1/ABCA10/ABCA3/ABCA6/ABCA8/ABCA9/ANKH/CLCN3/CLCN4/CYBRD1/LMBRD1/SLC12A6/SLC1A3/SLC25A4/SLC39A8/SLC9A9/SLCO3A1
Particle transport	GSEA	GO	GO:0006812	cation transport	upregulated	0.0381623	77	ALG10B/AMIGO1/ANK2/BCL2/CACNA1A/CACNA1G/CACNB4/CAMK2D/CCL2/CLCN3/CLCN4/CLCN5/CLIC2/CNTN1/CRBN/CTSS/CUL5/CXCL12/CYBRD1/EPB41/FHL1/FYN/GEM/GLRX/GPD1L/HOMER1/HTR2A/HTR2B/ICAM1/IL16/ITGAV/ITPR1/KCND2/KCNJ12/KCNJ15/KCNJ2/KCNK15/KCNS2/KCNT2/KLHL24/KLHL3/MCOLN3/MELTF/MICU3/NIPAL2/P2RX7/PDE4D/PGRMC2/PPARGC1A/PTGS2/PTK2B/RAB3A/RGS4/SERPINE2/SESTD1/SLC12A6/SLC12A7/SLC19A2/SLC1A1/SLC1A3/SLC25A4/SLC29A1/SLC3…
Particle transport	GSEA	GO	GO:0034702	ion channel complex	downregulated	0.0329963	12	ABCB8/ABHD12/CALM3/CLIC1/FKBP1B/GRIK2/KCNH1/LRRC8E/PORCN/PTPA/TRPC4/TRPM4
Particle transport	GSEA	GO	GO:0006826	iron ion transport	upregulated	0.00425509	4	CYBRD1/SLC39A8/SLC40A1/STEAP4
Particle transport	GSEA	GO	GO:0005319	lipid transporter activity	upregulated	0.0213685	12	ABCA1/ABCA10/ABCA3/ABCA6/ABCA8/ABCA9/APOD/APOE/CD36/PLSCR4/TMEM30B/TNFAIP8L3
Particle transport	ORA	GO	GO:0015453	oxidoreduction-driven active transmembrane transporter activity	downregulated	0.0331864	18	COX6A1/COX7A1/COX8A/CYB561D2/CYC1/NDUFA12/NDUFA13/NDUFB2/NDUFB3/NDUFB7/NDUFB8/NDUFB9/NDUFS2/NDUFS8/NDUFV1/UQCR10/UQCRC1/UQCRFS1
Particle transport	ORA	GO	GO:0046930	pore complex	all_significant	0.0206017	12	ADAM10/AFDN/BAK1/BAX/BCL2/C5/CD34/PDZD11/SLC25A4/TOMM40/TOMM40L/VDAC1
Particle transport	GSEA	GO	GO:0015399	primary active transmembrane transporter activity	upregulated	0.0111354	7	ABCA1/ABCA10/ABCA6/ABCA8/ABCA9/CYBRD1/LMBRD1
Particle transport	GSEA	GO	GO:0055085	transmembrane transport	upregulated	0.0237102	96	ABCA1/ABCA10/ABCA3/ABCA6/ABCA8/ABCA9/ALG10B/AMIGO1/ANK2/ANKH/APPL1/ARL6IP5/BCL2/BRAF/C3/CACNA1A/CACNA1G/CACNB4/CAMK2D/CCL2/CD36/CLCN3/CLCN4/CLCN5/CLIC2/CRBN/CREBL2/CTSS/CUL5/CYBRD1/EDNRA/FHL1/FYN/GABRB3/GEM/GLRX/GPD1L/HOMER1/HTR2A/HTR2B/ITGAV/ITPR1/KCND2/KCNJ12/KCNJ15/KCNJ2/KCNK15/KCNS2/KCNT2/KLHL24/MCOLN3/MICU3/NFE2L2/NIPAL2/NR4A3/OSBPL8/P2RX7/PCYOX1/PDE4D/PKD2/PPARGC1A/PRKCI/PTK2B/RGS4/SEC62/SE…
Particle transport	GSEA	GO	GO:0022857	transmembrane transporter activity	upregulated	0.0241123	62	ABCA1/ABCA10/ABCA3/ABCA6/ABCA8/ABCA9/ANKH/CACNA1A/CACNA1G/CACNB4/CD36/CLCN3/CLCN4/CLCN5/CLIC2/CUL5/CYBRD1/DISP1/GABRB3/ITGAV/ITPR1/KCND2/KCNJ12/KCNJ15/KCNJ2/KCNK15/KCNS2/KCNT2/LMBRD1/MCOLN3/NIPAL2/P2RX7/PGRMC2/PTK2B/SEC63/SLC12A6/SLC12A7/SLC19A2/SLC1A1/SLC1A3/SLC22A23/SLC25A4/SLC29A1/SLC2A12/SLC30A5/SLC30A6/SLC30A7/SLC33A1/SLC35A5/SLC38A1/SLC39A8/SLC40A1/SLC44A1/SLC4A7/SLC7A14/SLC7A7/SLC9A9/SLCO3…
Particle transport	GSEA	GO	GO:0005215	transporter activity	upregulated	0.0340201	78	ABCA1/ABCA10/ABCA3/ABCA6/ABCA8/ABCA9/ANKH/APOD/APOE/APOL3/ATAD1/ATP11A/ATP9A/BCL2/CACNA1A/CACNA1G/CACNB4/CD36/CLCN3/CLCN4/CLCN5/CLIC2/CUL5/CYBRD1/DISP1/GABRB3/ITGAV/ITPR1/KCND2/KCNJ12/KCNJ15/KCNJ2/KCNK15/KCNS2/KCNT2/LMBRD1/MCOLN3/NIPAL2/OSBPL8/P2RX7/PGRMC2/PKD2/PLEKHA3/PLSCR1/PLSCR4/PTK2B/SEC63/SLC12A6/SLC12A7/SLC19A2/SLC1A1/SLC1A3/SLC22A23/SLC25A4/SLC29A1/SLC2A12/SLC30A1/SLC30A5/SLC30A6/SLC30A7/…
Protein folding and degradation	GSEA	RP	R-HSA-111465	Apoptotic cleavage of cellular proteins	downregulated	0.0068499	6	CLSPN/DBNL/DSP/LMNA/LMNB1/PRKCD
Protein folding and degradation	GSEA	RP	R-HSA-75153	Apoptotic execution phase	downregulated	0.0138343	9	CLSPN/DBNL/DFFB/DSP/HMGB2/KPNB1/LMNA/LMNB1/PRKCD
Protein folding and degradation	ORA	RP	R-HSA-390466	Chaperonin-mediated protein folding	downregulated	0.00392542	23	ACTB/CCT3/CCT5/CCT7/CSNK2B/FBXW4/GBA/GNB1/GNB2/HDAC3/KIFC3/NOP56/PFDN1/PFDN6/SKIV2L/SPHK1/TUBA1A/TUBA1B/TUBA1C/TUBB4B/TUBB6/USP11/WRAP53
Protein folding and degradation	GSEA	RP	R-HSA-390466	Chaperonin-mediated protein folding	downregulated	0.00198875	31	ACTB/CCNE1/CCT3/CCT5/CCT7/CSNK2B/FBXW4/GBA/GNA11/GNB1/GNB2/GNB3/GNG11/HDAC3/KIFC3/NOP56/PFDN1/PFDN6/RGS11/SKIV2L/SPHK1/TP53/TUBA1A/TUBA1B/TUBA1C/TUBA4A/TUBB2A/TUBB4B/TUBB6/USP11/WRAP53
Protein folding and degradation	ORA	RP	R-HSA-5688426	Deubiquitination	downregulated	0.0366702	51	ACTB/ACTL6A/ADRM1/BABAM1/BAP1/CCNA2/CDC20/CDC25A/CLSPN/FKBP8/HGS/INO80E/MCRS1/OTUB1/PSMA5/PSMA7/PSMB1/PSMB10/PSMB2/PSMB3/PSMB4/PSMB5/PSMB6/PSMB7/PSMC1/PSMC3/PSMC4/PSMC5/PSMD11/PSMD13/PSMD2/PSMD3/PSMD4/PSMD8/PSMD9/PSME2/PSME3/PSMF1/RAD23A/RHOA/RNF123/RUVBL1/TADA3/TFPT/UFD1/USP10/USP11/USP22/USP5/VCP/VDAC1
Protein folding and degradation	ORA	RP	R-HSA-5610785	GLI3 is processed to GLI3R by the proteasome	downregulated	4.8e-05	24	PSMA5/PSMA7/PSMB1/PSMB10/PSMB2/PSMB3/PSMB4/PSMB5/PSMB6/PSMB7/PSMC1/PSMC3/PSMC4/PSMC5/PSMD11/PSMD13/PSMD2/PSMD3/PSMD4/PSMD8/PSMD9/PSME2/PSME3/PSMF1
Protein folding and degradation	GSEA	RP	R-HSA-5610785	GLI3 is processed to GLI3R by the proteasome	downregulated	0.0122095	31	PRKACA/PSMA5/PSMA7/PSMB1/PSMB10/PSMB2/PSMB3/PSMB4/PSMB5/PSMB6/PSMB7/PSMB8/PSMB9/PSMC1/PSMC3/PSMC4/PSMC5/PSMD1/PSMD11/PSMD13/PSMD14/PSMD2/PSMD3/PSMD4/PSMD7/PSMD8/PSMD9/PSME2/PSME3/PSMF1/SEM1
Protein folding and degradation	GSEA	RP	R-HSA-3371497	HSP90 chaperone cycle for steroid hormone receptors (SHR)	downregulated	0.00613982	13	ACTR1A/CAPZB/DCTN1/DCTN3/HSP90AB1/STIP1/TUBA1A/TUBA1B/TUBA1C/TUBA4A/TUBB2A/TUBB4B/TUBB6
Protein folding and degradation	GSEA	RP	R-HSA-3371497	HSP90 chaperone cycle for steroid hormone receptors (SHR)	downregulated	0.00613982	13	ACTR1A/CAPZB/DCTN1/DCTN3/HSP90AB1/STIP1/TUBA1A/TUBA1B/TUBA1C/TUBA4A/TUBB2A/TUBB4B/TUBB6
Protein folding and degradation	ORA	RP	R-HSA-8951664	Neddylation	downregulated	0.0357256	47	BIRC5/BTBD6/CCDC22/CCNF/COMMD1/COMMD4/COMMD7/COMMD9/COPS6/COPS7A/COPS7B/CUL7/DCAF11/DCAF6/ELOB/FBXL19/FBXW4/GPS1/LRRC41/PSMA5/PSMA7/PSMB1/PSMB10/PSMB2/PSMB3/PSMB4/PSMB5/PSMB6/PSMB7/PSMC1/PSMC3/PSMC4/PSMC5/PSMD11/PSMD13/PSMD2/PSMD3/PSMD4/PSMD8/PSMD9/PSME2/PSME3/PSMF1/RNF7/UBE2M/WDR5/WSB2
Protein folding and degradation	GSEA	WP	WP2359	Parkin-ubiquitin proteasomal system pathway	downregulated	0.00694851	21	PSMC1/PSMC3/PSMC4/PSMC5/PSMD11/PSMD13/PSMD2/PSMD3/PSMD4/PSMD8/PSMD9/STUB1/TUBA1A/TUBA1B/TUBA1C/TUBA4A/TUBB/TUBB2A/TUBB4B/TUBB6/UBA1
Protein folding and degradation	ORA	RP	R-HSA-389977	Post-chaperonin tubulin folding pathway	downregulated	0.0308934	7	TBCB/TBCD/TUBA1A/TUBA1B/TUBA1C/TUBB4B/TUBB6
Protein folding and degradation	ORA	KEGG	hsa03050	Proteasome	downregulated	3e-07	25	ADRM1/PSMA5/PSMA7/PSMB1/PSMB10/PSMB2/PSMB3/PSMB4/PSMB5/PSMB6/PSMB7/PSMC1/PSMC3/PSMC4/PSMC5/PSMD11/PSMD13/PSMD2/PSMD3/PSMD4/PSMD8/PSMD9/PSME2/PSME3/PSMF1
Protein folding and degradation	GSEA	KEGG	hsa03050	Proteasome	downregulated	0.0134898	31	ADRM1/PSMA5/PSMA7/PSMB1/PSMB10/PSMB2/PSMB3/PSMB4/PSMB5/PSMB6/PSMB7/PSMB8/PSMB9/PSMC1/PSMC3/PSMC4/PSMC5/PSMD1/PSMD11/PSMD13/PSMD14/PSMD2/PSMD3/PSMD4/PSMD7/PSMD8/PSMD9/PSME2/PSME3/PSMF1/SEM1
Protein folding and degradation	ORA	WP	WP183	Proteasome degradation	downregulated	0.000356489	25	HLA-F/PSMA5/PSMA7/PSMB1/PSMB10/PSMB2/PSMB3/PSMB4/PSMB5/PSMB6/PSMB7/PSMC1/PSMC3/PSMC4/PSMC5/PSMD11/PSMD13/PSMD2/PSMD3/PSMD4/PSMD8/PSMD9/PSME2/PSME3/UBA1
Protein folding and degradation	ORA	RP	R-HSA-391251	Protein folding	downregulated	0.00250059	25	ACTB/CCT3/CCT5/CCT7/CSNK2B/FBXW4/GBA/GNB1/GNB2/HDAC3/KIFC3/NOP56/PFDN1/PFDN6/SKIV2L/SPHK1/TBCB/TBCD/TUBA1A/TUBA1B/TUBA1C/TUBB4B/TUBB6/USP11/WRAP53
Protein folding and degradation	GSEA	RP	R-HSA-391251	Protein folding	downregulated	0.0021464	29	ACTB/ARL2/CCNE1/CCT3/CCT7/CSNK2B/FBXW4/GBA/GNB1/GNB2/GNB3/GNG11/HDAC3/KIFC3/NOP56/PFDN6/RGS11/SPHK1/TBCB/TBCD/TP53/TUBA1A/TUBA1B/TUBA1C/TUBA4A/TUBB2A/TUBB4B/TUBB6/WRAP53
Protein folding and degradation	ORA	RP	R-HSA-211733	Regulation of activated PAK-2p34 by proteasome mediated degradation	downregulated	1.78e-06	24	PSMA5/PSMA7/PSMB1/PSMB10/PSMB2/PSMB3/PSMB4/PSMB5/PSMB6/PSMB7/PSMC1/PSMC3/PSMC4/PSMC5/PSMD11/PSMD13/PSMD2/PSMD3/PSMD4/PSMD8/PSMD9/PSME2/PSME3/PSMF1
Protein folding and degradation	GSEA	RP	R-HSA-211733	Regulation of activated PAK-2p34 by proteasome mediated degradation	downregulated	0.00834886	30	PSMA5/PSMA7/PSMB1/PSMB10/PSMB2/PSMB3/PSMB4/PSMB5/PSMB6/PSMB7/PSMB8/PSMB9/PSMC1/PSMC3/PSMC4/PSMC5/PSMD1/PSMD11/PSMD13/PSMD14/PSMD2/PSMD3/PSMD4/PSMD7/PSMD8/PSMD9/PSME2/PSME3/PSMF1/SEM1
Protein folding and degradation	ORA	RP	R-HSA-5689603	UCH proteinases	downregulated	1.55e-05	32	ACTB/ACTL6A/ADRM1/BAP1/INO80E/MCRS1/PSMA5/PSMA7/PSMB1/PSMB10/PSMB2/PSMB3/PSMB4/PSMB5/PSMB6/PSMB7/PSMC1/PSMC3/PSMC4/PSMC5/PSMD11/PSMD13/PSMD2/PSMD3/PSMD4/PSMD8/PSMD9/PSME2/PSME3/PSMF1/RUVBL1/TFPT
Protein folding and degradation	GSEA	RP	R-HSA-5689603	UCH proteinases	downregulated	0.0203492	39	ACTB/ACTL6A/ADRM1/BAP1/BARD1/INO80E/MCRS1/NEDD8/PSMA5/PSMA7/PSMB1/PSMB10/PSMB2/PSMB3/PSMB4/PSMB5/PSMB6/PSMB7/PSMB9/PSMC1/PSMC3/PSMC4/PSMC5/PSMD1/PSMD11/PSMD13/PSMD2/PSMD3/PSMD4/PSMD7/PSMD8/PSMD9/PSME2/PSME3/PSMF1/RUVBL1/SEM1/TFPT/TGFB1
Protein folding and degradation	ORA	RP	R-HSA-5689880	Ub-specific processing proteases	downregulated	0.00397224	41	ADRM1/CCNA2/CDC20/CDC25A/CLSPN/FKBP8/HGS/OTUB1/PSMA5/PSMA7/PSMB1/PSMB10/PSMB2/PSMB3/PSMB4/PSMB5/PSMB6/PSMB7/PSMC1/PSMC3/PSMC4/PSMC5/PSMD11/PSMD13/PSMD2/PSMD3/PSMD4/PSMD8/PSMD9/PSME2/PSME3/PSMF1/RNF123/RUVBL1/TADA3/UFD1/USP10/USP11/USP22/USP5/VDAC1
Protein folding and degradation	ORA	RP	R-HSA-69601	Ubiquitin Mediated Degradation of Phosphorylated Cdc25A	all_significant	0.0284888	26	CDC25A/CHEK2/PSMA5/PSMA7/PSMB1/PSMB10/PSMB2/PSMB3/PSMB4/PSMB5/PSMB6/PSMB7/PSMC1/PSMC3/PSMC4/PSMC5/PSMD11/PSMD13/PSMD2/PSMD3/PSMD4/PSMD8/PSMD9/PSME2/PSME3/PSMF1
Protein folding and degradation	GSEA	RP	R-HSA-69601	Ubiquitin Mediated Degradation of Phosphorylated Cdc25A	downregulated	0.0122664	32	CDC25A/CHEK1/PSMA5/PSMA7/PSMB1/PSMB10/PSMB2/PSMB3/PSMB4/PSMB5/PSMB6/PSMB7/PSMB8/PSMB9/PSMC1/PSMC3/PSMC4/PSMC5/PSMD1/PSMD11/PSMD13/PSMD14/PSMD2/PSMD3/PSMD4/PSMD7/PSMD8/PSMD9/PSME2/PSME3/PSMF1/SEM1
Protein folding and degradation	ORA	RP	R-HSA-75815	Ubiquitin-dependent degradation of Cyclin D	all_significant	0.0420043	25	GSK3B/PSMA5/PSMA7/PSMB1/PSMB10/PSMB2/PSMB3/PSMB4/PSMB5/PSMB6/PSMB7/PSMC1/PSMC3/PSMC4/PSMC5/PSMD11/PSMD13/PSMD2/PSMD3/PSMD4/PSMD8/PSMD9/PSME2/PSME3/PSMF1
Protein folding and degradation	GSEA	RP	R-HSA-75815	Ubiquitin-dependent degradation of Cyclin D	downregulated	0.0127099	30	PSMA5/PSMA7/PSMB1/PSMB10/PSMB2/PSMB3/PSMB4/PSMB5/PSMB6/PSMB7/PSMB8/PSMB9/PSMC1/PSMC3/PSMC4/PSMC5/PSMD1/PSMD11/PSMD13/PSMD14/PSMD2/PSMD3/PSMD4/PSMD7/PSMD8/PSMD9/PSME2/PSME3/PSMF1/SEM1
Protein folding and degradation	ORA	RP	R-HSA-180585	Vif-mediated degradation of APOBEC3G	all_significant	0.0373058	26	CUL5/ELOB/PSMA5/PSMA7/PSMB1/PSMB10/PSMB2/PSMB3/PSMB4/PSMB5/PSMB6/PSMB7/PSMC1/PSMC3/PSMC4/PSMC5/PSMD11/PSMD13/PSMD2/PSMD3/PSMD4/PSMD8/PSMD9/PSME2/PSME3/PSMF1
Protein folding and degradation	GSEA	RP	R-HSA-180585	Vif-mediated degradation of APOBEC3G	downregulated	0.0151255	31	ELOB/PSMA5/PSMA7/PSMB1/PSMB10/PSMB2/PSMB3/PSMB4/PSMB5/PSMB6/PSMB7/PSMB8/PSMB9/PSMC1/PSMC3/PSMC4/PSMC5/PSMD1/PSMD11/PSMD13/PSMD14/PSMD2/PSMD3/PSMD4/PSMD7/PSMD8/PSMD9/PSME2/PSME3/PSMF1/SEM1
Protein folding and degradation	ORA	RP	R-HSA-180534	Vpu mediated degradation of CD4	downregulated	2.58e-06	24	PSMA5/PSMA7/PSMB1/PSMB10/PSMB2/PSMB3/PSMB4/PSMB5/PSMB6/PSMB7/PSMC1/PSMC3/PSMC4/PSMC5/PSMD11/PSMD13/PSMD2/PSMD3/PSMD4/PSMD8/PSMD9/PSME2/PSME3/PSMF1
Protein folding and degradation	GSEA	RP	R-HSA-180534	Vpu mediated degradation of CD4	downregulated	0.0081463	30	PSMA5/PSMA7/PSMB1/PSMB10/PSMB2/PSMB3/PSMB4/PSMB5/PSMB6/PSMB7/PSMB8/PSMB9/PSMC1/PSMC3/PSMC4/PSMC5/PSMD1/PSMD11/PSMD13/PSMD14/PSMD2/PSMD3/PSMD4/PSMD7/PSMD8/PSMD9/PSME2/PSME3/PSMF1/SEM1
Protein folding and degradation	ORA	GO	GO:1905369	endopeptidase complex	all_significant	0.0290182	31	ADRM1/HSPB1/IDE/PIGS/PSMA5/PSMA7/PSMB1/PSMB10/PSMB2/PSMB3/PSMB4/PSMB5/PSMB6/PSMB7/PSMC1/PSMC3/PSMC4/PSMC5/PSMD11/PSMD13/PSMD2/PSMD3/PSMD4/PSMD8/PSMD9/PSME2/PSME3/PSMF1/RAD23A/UBE3A/VCP
Protein folding and degradation	GSEA	GO	GO:1905369	endopeptidase complex	downregulated	0.00261875	35	ADRM1/GPAA1/HSPB1/PIGS/PSMA5/PSMA7/PSMB1/PSMB10/PSMB2/PSMB3/PSMB4/PSMB5/PSMB6/PSMB7/PSMB8/PSMB9/PSMC1/PSMC3/PSMC4/PSMC5/PSMD1/PSMD11/PSMD13/PSMD14/PSMD2/PSMD3/PSMD4/PSMD7/PSMD8/PSMD9/PSME2/PSME3/PSMF1/RAD23A/VCP
Protein folding and degradation	GSEA	GO	GO:0000152	nuclear ubiquitin ligase complex	downregulated	0.011016	10	ANAPC11/ANAPC15/ANAPC2/ANKRD39/BUB1B/CDC20/CUL7/FZR1/UBE2C/UBE2S
Protein folding and degradation	ORA	GO	GO:1905368	peptidase complex	downregulated	1.54e-05	33	ADRM1/ATXN7L3/HSPB1/PIGS/PSMA5/PSMA7/PSMB1/PSMB10/PSMB2/PSMB3/PSMB4/PSMB5/PSMB6/PSMB7/PSMC1/PSMC3/PSMC4/PSMC5/PSMD11/PSMD13/PSMD2/PSMD3/PSMD4/PSMD8/PSMD9/PSME2/PSME3/PSMF1/RAD23A/TADA3/TAF6/USP22/VCP
Protein folding and degradation	GSEA	GO	GO:1905368	peptidase complex	downregulated	0.00207869	40	ADRM1/ATXN7L3/GPAA1/HSPB1/PIGS/PSMA5/PSMA7/PSMB1/PSMB10/PSMB2/PSMB3/PSMB4/PSMB5/PSMB6/PSMB7/PSMB8/PSMB9/PSMC1/PSMC3/PSMC4/PSMC5/PSMD1/PSMD11/PSMD13/PSMD14/PSMD2/PSMD3/PSMD4/PSMD7/PSMD8/PSMD9/PSME2/PSME3/PSMF1/RAD23A/SUPT20H/TADA3/TAF6/USP22/VCP
Protein folding and degradation	ORA	GO	GO:0022624	proteasome accessory complex	downregulated	1.54e-05	14	ADRM1/PSMC1/PSMC3/PSMC4/PSMC5/PSMD11/PSMD13/PSMD2/PSMD3/PSMD4/PSMD8/PSMD9/PSME2/PSME3
Protein folding and degradation	ORA	GO	GO:0000502	proteasome complex	all_significant	0.0119425	30	ADRM1/HSPB1/IDE/PSMA5/PSMA7/PSMB1/PSMB10/PSMB2/PSMB3/PSMB4/PSMB5/PSMB6/PSMB7/PSMC1/PSMC3/PSMC4/PSMC5/PSMD11/PSMD13/PSMD2/PSMD3/PSMD4/PSMD8/PSMD9/PSME2/PSME3/PSMF1/RAD23A/UBE3A/VCP
Protein folding and degradation	GSEA	GO	GO:0000502	proteasome complex	downregulated	0.00125195	33	ADRM1/HSPB1/PSMA5/PSMA7/PSMB1/PSMB10/PSMB2/PSMB3/PSMB4/PSMB5/PSMB6/PSMB7/PSMB8/PSMB9/PSMC1/PSMC3/PSMC4/PSMC5/PSMD1/PSMD11/PSMD13/PSMD14/PSMD2/PSMD3/PSMD4/PSMD7/PSMD8/PSMD9/PSME2/PSME3/PSMF1/RAD23A/VCP
Protein folding and degradation	ORA	GO	GO:0005839	proteasome core complex	downregulated	0.000128766	11	PSMA5/PSMA7/PSMB1/PSMB10/PSMB2/PSMB3/PSMB4/PSMB5/PSMB6/PSMB7/PSMF1
Protein folding and degradation	ORA	GO	GO:0019774	proteasome core complex, beta-subunit complex	downregulated	0.000125605	8	PSMB1/PSMB10/PSMB2/PSMB3/PSMB4/PSMB5/PSMB6/PSMB7
Protein folding and degradation	ORA	GO	GO:0005838	proteasome regulatory particle	downregulated	4.78e-05	12	ADRM1/PSMC1/PSMC3/PSMC4/PSMC5/PSMD11/PSMD13/PSMD2/PSMD3/PSMD4/PSMD8/PSMD9
Protein folding and degradation	ORA	GO	GO:0004298	threonine-type endopeptidase activity	downregulated	0.00993905	8	PSMB1/PSMB10/PSMB2/PSMB3/PSMB4/PSMB5/PSMB6/PSMB7
Protein folding and degradation	ORA	GO	GO:0070003	threonine-type peptidase activity	downregulated	0.0331864	8	PSMB1/PSMB10/PSMB2/PSMB3/PSMB4/PSMB5/PSMB6/PSMB7
RNA transcription and regulation	ORA	RP	R-HSA-450408	AUF1 (hnRNP D0) binds and destabilizes mRNA	downregulated	3.36e-07	27	EIF4G1/HNRNPD/HSPB1/PSMA5/PSMA7/PSMB1/PSMB10/PSMB2/PSMB3/PSMB4/PSMB5/PSMB6/PSMB7/PSMC1/PSMC3/PSMC4/PSMC5/PSMD11/PSMD13/PSMD2/PSMD3/PSMD4/PSMD8/PSMD9/PSME2/PSME3/PSMF1
RNA transcription and regulation	GSEA	RP	R-HSA-450408	AUF1 (hnRNP D0) binds and destabilizes mRNA	downregulated	0.0037405	33	EIF4G1/HNRNPD/HSPB1/PSMA5/PSMA7/PSMB1/PSMB10/PSMB2/PSMB3/PSMB4/PSMB5/PSMB6/PSMB7/PSMB8/PSMB9/PSMC1/PSMC3/PSMC4/PSMC5/PSMD1/PSMD11/PSMD13/PSMD14/PSMD2/PSMD3/PSMD4/PSMD7/PSMD8/PSMD9/PSME2/PSME3/PSMF1/SEM1
RNA transcription and regulation	ORA	GO	GO:0015030	Cajal body	downregulated	0.0197106	16	CDK2/DDX46/DKC1/EFTUD2/FBL/HINFP/HNRNPA2B1/NHP2/PRPF3/PRPF31/PRPF4/SART1/SART3/SNRPC/WRAP53/ZPR1
RNA transcription and regulation	ORA	GO	GO:0001217	DNA-binding transcription repressor activity	upregulated	0.0169815	53	AEBP2/BACH1/CREM/DEAF1/E2F6/EN1/FOXO3/FOXP1/FOXP2/HIVEP1/IFI16/IKZF5/MITF/NFATC3/NR3C1/PLAGL1/PPARG/PRDM2/PRRX1/SKIL/SMAD3/SMAD5/SP3/TBX15/TCFL5/YY1/ZBTB1/ZBTB14/ZBTB25/ZBTB26/ZBTB34/ZBTB37/ZBTB6/ZEB1/ZFP90/ZNF10/ZNF124/ZNF148/ZNF219/ZNF248/ZNF25/ZNF266/ZNF404/ZNF436/ZNF487/ZNF529/ZNF558/ZNF559/ZNF566/ZNF582/ZNF614/ZNF674/ZNF891
RNA transcription and regulation	ORA	GO	GO:0001227	DNA-binding transcription repressor activity, RNA polymerase II-specific	upregulated	0.0169815	52	AEBP2/BACH1/CREM/DEAF1/E2F6/EN1/FOXO3/FOXP1/FOXP2/HIVEP1/IFI16/IKZF5/MITF/NFATC3/NR3C1/PLAGL1/PPARG/PRDM2/PRRX1/SKIL/SMAD5/SP3/TBX15/TCFL5/YY1/ZBTB1/ZBTB14/ZBTB25/ZBTB26/ZBTB34/ZBTB37/ZBTB6/ZEB1/ZFP90/ZNF10/ZNF124/ZNF148/ZNF219/ZNF248/ZNF25/ZNF266/ZNF404/ZNF436/ZNF487/ZNF529/ZNF558/ZNF559/ZNF566/ZNF582/ZNF614/ZNF674/ZNF891
RNA transcription and regulation	GSEA	RP	R-HSA-9614085	FOXO-mediated transcription	upregulated	0.0310948	8	ABCA6/BCL2L11/FOXO1/NFYB/PLXNA4/PPARGC1A/SMAD3/SOD2
RNA transcription and regulation	GSEA	RP	R-HSA-9615017	FOXO-mediated transcription of oxidative stress, metabolic and neuronal genes	upregulated	0.0040768	6	ABCA6/FOXO1/PLXNA4/PPARGC1A/SMAD3/SOD2
RNA transcription and regulation	GSEA	GO	GO:0071339	MLL1 complex	downregulated	0.00883398	6	LAS1L/MCRS1/PELP1/PRPF31/RUVBL2/TAF6
RNA transcription and regulation	GSEA	GO	GO:0044665	MLL1/2 complex	downregulated	0.00883398	6	LAS1L/MCRS1/PELP1/PRPF31/RUVBL2/TAF6
RNA transcription and regulation	GSEA	RP	R-HSA-73856	RNA Polymerase II Transcription Termination	downregulated	0.0207468	18	ALYREF/CHTOP/CPSF4/CSTF2/DDX39A/DHX38/MAGOH/PABPN1/SNRPB/SNRPD3/SNRPF/SRRM1/SRSF4/SRSF9/SYMPK/THOC3/U2AF2/UPF3B
RNA transcription and regulation	ORA	RP	R-HSA-450531	Regulation of mRNA stability by proteins that bind AU-rich elements	all_significant	0.0166995	41	AKT1/ANP32A/DCP1A/DIS3/EIF4G1/EXOSC2/EXOSC7/EXOSC9/HNRNPD/HSPB1/KHSRP/MAPKAPK2/NUP214/PRKCA/PRKCD/PSMA5/PSMA7/PSMB1/PSMB10/PSMB2/PSMB3/PSMB4/PSMB5/PSMB6/PSMB7/PSMC1/PSMC3/PSMC4/PSMC5/PSMD11/PSMD13/PSMD2/PSMD3/PSMD4/PSMD8/PSMD9/PSME2/PSME3/PSMF1/YWHAZ/ZFP36
RNA transcription and regulation	GSEA	RP	R-HSA-450531	Regulation of mRNA stability by proteins that bind AU-rich elements	downregulated	0.00831074	33	AKT1/ANP32A/EIF4G1/EXOSC2/EXOSC7/EXOSC9/HNRNPD/HSPB1/KHSRP/PRKCA/PRKCD/PSMA7/PSMB1/PSMB10/PSMB2/PSMB3/PSMB4/PSMB6/PSMB7/PSMC1/PSMC3/PSMC4/PSMC5/PSMD11/PSMD13/PSMD2/PSMD3/PSMD4/PSMD8/PSMD9/PSME2/PSMF1/YWHAZ
RNA transcription and regulation	ORA	RP	R-HSA-4615885	SUMOylation of DNA replication proteins	downregulated	0.0149522	15	AURKA/AURKB/BIRC5/CDCA8/INCENP/NUP188/NUP214/NUP62/NUP93/PIAS3/PIAS4/RAE1/RANGAP1/SEC13/SUMO3
RNA transcription and regulation	GSEA	RP	R-HSA-4615885	SUMOylation of DNA replication proteins	downregulated	0.0013898	14	AURKA/AURKB/BIRC5/CDCA8/INCENP/NUP188/NUP62/NUP93/PIAS3/PIAS4/RANGAP1/SEC13/SUMO3/TOP2A
RNA transcription and regulation	GSEA	GO	GO:0070603	SWI/SNF superfamily-type complex	downregulated	0.0107021	15	ACTL6A/BRD9/CHD4/DPF1/GATAD2A/INO80E/MCRS1/MTA2/RUVBL2/SMARCA4/SMARCB1/SMARCD1/SMARCD2/TFPT/ZNHIT1
RNA transcription and regulation	GSEA	RP	R-HSA-72202	Transport of Mature Transcript to Cytoplasm	downregulated	0.0240913	16	ALYREF/CHTOP/CPSF4/DDX39A/DHX38/MAGOH/NUP188/NUP214/NUP62/NUP93/RAE1/SEC13/SRSF9/SYMPK/THOC3/U2AF2
RNA transcription and regulation	GSEA	GO	GO:0003725	double-stranded RNA binding	downregulated	0.0274384	7	ACTN1/DUS2/ILF3/MSN/TARBP2/TUBA1B/TUBB4B
RNA transcription and regulation	ORA	GO	GO:0034709	methylosome	downregulated	0.0045373	7	PRMT1/PRMT5/SNRPB/SNRPD1/SNRPD2/SNRPF/WDR77
RNA transcription and regulation	GSEA	GO	GO:0034660	ncRNA metabolic process	downregulated	0.00495755	84	AARS2/AARSD1/BMS1/BOP1/BUD23/CTU2/DARS2/DDX27/DDX54/DEDD2/DHX37/DIS3L2/DKC1/DTD1/DUS1L/DUS2/EBNA1BP2/EIF6/ELAC2/ELP6/EMG1/ERCC2/ERI3/EXOSC10/EXOSC2/EXOSC7/EXOSC9/FARSA/FBL/FTSJ1/GATB/HNRNPA2B1/HRAS/HSD17B10/IMP4/INTS1/INTS11/INTS4/KHSRP/LAS1L/METTL1/MPHOSPH6/MRM1/MRPS11/MRTO4/MYBL1/NHP2/NOC4L/NOP56/NOP9/NSUN5/PA2G4/PDCD11/PES1/POLR3K/PUS1/RBFA/RPP21/RPP25L/RPUSD3/RRP1/RRP36/RRP9/RRS1/RTCB/SARS2/S…
RNA transcription and regulation	GSEA	GO	GO:0034470	ncRNA processing	downregulated	0.0395704	71	AARS2/BMS1/BOP1/BUD23/CTU2/DDX27/DDX54/DHX37/DKC1/DUS1L/DUS2/EBNA1BP2/EIF6/ELAC2/ELP6/EMG1/ERCC2/ERI3/EXOSC10/EXOSC2/EXOSC7/EXOSC9/FBL/FTSJ1/HNRNPA2B1/HSD17B10/IMP4/INTS1/INTS11/INTS4/LAS1L/METTL1/MPHOSPH6/MRM1/MRPS11/MRTO4/NHP2/NOC4L/NOP56/NOP9/NSUN5/PA2G4/PDCD11/PES1/POLR3K/PUS1/RBFA/RPP21/RPP25L/RPUSD3/RRP1/RRP36/RRP9/RRS1/RTCB/SART1/SIRT7/SRRT/SUV39H1/TARBP2/TBL3/TRMT1/TRMT112/TRMU/TSR2/TSR3/…
RNA transcription and regulation	GSEA	GO	GO:0006165	nucleoside diphosphate phosphorylation	downregulated	0.0191811	12	ALDOA/ALDOC/DTYMK/EIF6/ENO1/GAPDH/HK1/NME1/PFKL/PFKP/PKM/TPI1
RNA transcription and regulation	ORA	GO	GO:1901293	nucleoside phosphate biosynthetic process	downregulated	0.00622797	47	ACLY/ACOT7/ALDOA/AMPD2/ATIC/ATP5F1B/ATP5MC1/ATP5MC2/ATP5ME/ATP5MF/ATP5PB/CAD/COASY/CTPS1/DCAKD/DHODH/DTYMK/ELOVL1/ENO1/GCDH/GUK1/HACD2/IDH2/IMPDH1/MPC2/MTHFD1/NADSYN1/NME1/NME4/NUDT2/PAICS/PARP1/PDHA1/PDHB/PFAS/PINK1/PPCDC/PRPS1/RRM1/SLC25A1/SLC25A13/STOML2/TK1/TYMS/UCK2/UCKL1/VCP
RNA transcription and regulation	ORA	GO	GO:0006753	nucleoside phosphate metabolic process	downregulated	0.0254211	75	ACLY/ACOT7/ACOT8/ACOT9/ALDOA/ALDOC/AMPD2/ATIC/ATP5F1B/ATP5MC1/ATP5MC2/ATP5ME/ATP5MF/ATP5PB/CAD/COASY/CTPS1/DCAKD/DHODH/DTYMK/EIF6/ELOVL1/ENO1/ENPP1/ENTPD6/EPHA2/GAPDH/GCDH/GIT1/GPI/GUK1/HACD2/HINT1/HK1/IDH2/IMPDH1/ITPA/MPC2/MPP1/MTHFD1/MVD/MVK/NADSYN1/NME1/NME4/NT5C/NTHL1/NUDT2/OGG1/PAICS/PARP1/PDHA1/PDHB/PFAS/PFKL/PFKP/PGK1/PINK1/PKM/PMVK/PPCDC/PRPS1/RAN/RHOA/RRM1/SLC25A1/SLC25A13/STOML2/TK1/TPI…
RNA transcription and regulation	ORA	GO	GO:0009142	nucleoside triphosphate biosynthetic process	downregulated	0.00369546	23	ALDOA/ATP5F1B/ATP5MC1/ATP5MC2/ATP5ME/ATP5MF/ATP5PB/CAD/CTPS1/DTYMK/ENO1/IMPDH1/NME1/NME4/NUDT2/PARP1/PINK1/SLC25A13/STOML2/TYMS/UCK2/UCKL1/VCP
RNA transcription and regulation	ORA	GO	GO:0009141	nucleoside triphosphate metabolic process	downregulated	0.00470525	28	ALDOA/ATP5F1B/ATP5MC1/ATP5MC2/ATP5ME/ATP5MF/ATP5PB/CAD/CTPS1/DTYMK/ENO1/ENPP1/GUK1/IMPDH1/ITPA/NME1/NME4/NUDT2/PARP1/PINK1/RAN/RHOA/SLC25A13/STOML2/TYMS/UCK2/UCKL1/VCP
RNA transcription and regulation	GSEA	GO	GO:0031491	nucleosome binding	downregulated	0.0287124	19	ACTB/ACTL6A/CABIN1/CHD4/GLYR1/HIRA/HMGN2/L3MBTL1/MTA2/NAP1L4/NOC2L/RCC1/SMARCA4/SMARCB1/SMARCD2/SSRP1/SUPT6H/UHRF1/ZNHIT1
RNA transcription and regulation	ORA	GO	GO:0009165	nucleotide biosynthetic process	downregulated	0.0104257	46	ACLY/ACOT7/ALDOA/AMPD2/ATIC/ATP5F1B/ATP5MC1/ATP5MC2/ATP5ME/ATP5MF/ATP5PB/CAD/COASY/CTPS1/DCAKD/DHODH/DTYMK/ELOVL1/ENO1/GCDH/GUK1/HACD2/IDH2/IMPDH1/MPC2/MTHFD1/NADSYN1/NME1/NME4/NUDT2/PAICS/PARP1/PDHA1/PDHB/PFAS/PINK1/PPCDC/PRPS1/RRM1/SLC25A1/SLC25A13/STOML2/TYMS/UCK2/UCKL1/VCP
RNA transcription and regulation	ORA	GO	GO:0009117	nucleotide metabolic process	downregulated	0.0412579	73	ACLY/ACOT7/ACOT8/ACOT9/ALDOA/ALDOC/AMPD2/ATIC/ATP5F1B/ATP5MC1/ATP5MC2/ATP5ME/ATP5MF/ATP5PB/CAD/COASY/CTPS1/DCAKD/DHODH/DTYMK/EIF6/ELOVL1/ENO1/ENPP1/EPHA2/GAPDH/GCDH/GIT1/GPI/GUK1/HACD2/HINT1/HK1/IDH2/IMPDH1/ITPA/MPC2/MPP1/MTHFD1/MVD/MVK/NADSYN1/NME1/NME4/NT5C/NTHL1/NUDT2/OGG1/PAICS/PARP1/PDHA1/PDHB/PFAS/PFKL/PFKP/PGK1/PINK1/PKM/PMVK/PPCDC/PRPS1/RAN/RHOA/RRM1/SLC25A1/SLC25A13/STOML2/TPI1/TPST2/TYM…
RNA transcription and regulation	GSEA	GO	GO:0046939	nucleotide phosphorylation	downregulated	0.0301947	12	ALDOA/ALDOC/DTYMK/EIF6/ENO1/GAPDH/HK1/NME1/PFKL/PFKP/PKM/TPI1
RNA transcription and regulation	GSEA	GO	GO:0051091	positive regulation of DNA-binding transcription factor activity	upregulated	0.0203598	33	ADCY1/ARID5B/BMP2/CAMK1D/CD36/CLU/DDR2/FANK1/FER/FZD1/FZD4/HDAC4/HIPK2/ICAM1/IL18R1/IRAK2/JAK2/JMY/NOD1/PLPP3/PPARG/PPARGC1A/PRKCH/PRKCI/ROR1/RTKN2/SLCO3A1/SMAD3/SMO/STAT3/STK3/TRAF1/WNT2
RNA transcription and regulation	GSEA	GO	GO:0001819	positive regulation of cytokine production	upregulated	0.0103343	41	AKAP12/ATP6AP2/C3/C5/CD34/CD36/CD74/CHI3L1/CLU/DDX3X/EIF2AK3/FOXP1/GATA6/GPRC5B/H19/HGF/HTR2B/IFI16/IFNGR1/IL16/IL18R1/IL1R1/IL6ST/IL7/JAK2/LACC1/LRRK2/LY96/MBP/NOD1/NR4A3/P2RX7/PDE4D/PLA2R1/PTGER4/PTGS2/RORA/SIRT1/SMAD3/STAT3/WNT11
RNA transcription and regulation	GSEA	GO	GO:0002720	positive regulation of cytokine production involved in immune response	upregulated	0.0338255	5	CD36/GPRC5B/IL18R1/IL1R1/LACC1
RNA transcription and regulation	GSEA	GO	GO:0010628	positive regulation of gene expression	upregulated	0.0136315	95	AGO2/AKAP12/ANGEL2/ANK2/APPL1/ATM/ATP6AP2/BMP2/BMP6/BMPR1A/BRAF/C3/C5/CAMK2N1/CD34/CD36/CD74/CHI3L1/CLU/CNTN1/CPEB3/CTSH/CYP26B1/DDX3X/DKK1/DNAJB9/EIF2AK3/EIF3E/ERN1/FGF7/FOXP1/GABPA/GATA6/GPRC5B/GSK3B/H19/HGF/HTR2B/IFI16/IFNGR1/IGF2BP1/IL16/IL18R1/IL1R1/IL6ST/IL7/ITGB8/JAK2/JPX/LACC1/LRRK2/LY96/MBP/MDM2/MELTF/MITF/NCK1/NFE2L2/NOD1/NR4A3/P2RX7/PAIP1/PDE4D/PKD2/PLA2R1/PLAG1/PLD1/PLSCR1/PPARG/PPARG…
RNA transcription and regulation	GSEA	GO	GO:0009135	purine nucleoside diphosphate metabolic process	downregulated	0.0152442	10	ALDOA/ALDOC/EIF6/ENO1/GAPDH/HK1/PFKL/PFKP/PKM/TPI1
RNA transcription and regulation	ORA	GO	GO:0006164	purine nucleotide biosynthetic process	downregulated	0.0195849	36	ACLY/ACOT7/ALDOA/AMPD2/ATIC/ATP5F1B/ATP5MC1/ATP5MC2/ATP5ME/ATP5MF/ATP5PB/COASY/DCAKD/ELOVL1/ENO1/GCDH/GUK1/HACD2/IMPDH1/MPC2/MTHFD1/NME1/NME4/NUDT2/PAICS/PARP1/PDHA1/PDHB/PFAS/PINK1/PPCDC/PRPS1/SLC25A1/SLC25A13/STOML2/VCP
RNA transcription and regulation	ORA	GO	GO:0006163	purine nucleotide metabolic process	downregulated	0.0360421	61	ACLY/ACOT7/ACOT8/ACOT9/ALDOA/ALDOC/AMPD2/ATIC/ATP5F1B/ATP5MC1/ATP5MC2/ATP5ME/ATP5MF/ATP5PB/COASY/DCAKD/EIF6/ELOVL1/ENO1/ENPP1/EPHA2/GAPDH/GCDH/GIT1/GPI/GUK1/HACD2/HINT1/HK1/IMPDH1/ITPA/MPC2/MPP1/MTHFD1/MVD/MVK/NME1/NME4/NT5C/NUDT2/PAICS/PARP1/PDHA1/PDHB/PFAS/PFKL/PFKP/PGK1/PINK1/PKM/PMVK/PPCDC/PRPS1/RAN/RHOA/SLC25A1/SLC25A13/STOML2/TPI1/TPST2/VCP
RNA transcription and regulation	GSEA	GO	GO:0009179	purine ribonucleoside diphosphate metabolic process	downregulated	0.0152442	10	ALDOA/ALDOC/EIF6/ENO1/GAPDH/HK1/PFKL/PFKP/PKM/TPI1
RNA transcription and regulation	ORA	GO	GO:0009206	purine ribonucleoside triphosphate biosynthetic process	downregulated	0.0412579	17	ALDOA/ATP5F1B/ATP5MC1/ATP5MC2/ATP5ME/ATP5MF/ATP5PB/ENO1/IMPDH1/NME1/NME4/NUDT2/PARP1/PINK1/SLC25A13/STOML2/VCP
RNA transcription and regulation	ORA	GO	GO:0009205	purine ribonucleoside triphosphate metabolic process	downregulated	0.0412579	20	ALDOA/ATP5F1B/ATP5MC1/ATP5MC2/ATP5ME/ATP5MF/ATP5PB/ENO1/IMPDH1/ITPA/NME1/NME4/NUDT2/PARP1/PINK1/RAN/RHOA/SLC25A13/STOML2/VCP
RNA transcription and regulation	ORA	GO	GO:0009152	purine ribonucleotide biosynthetic process	downregulated	0.0241674	34	ACLY/ACOT7/ALDOA/AMPD2/ATIC/ATP5F1B/ATP5MC1/ATP5MC2/ATP5ME/ATP5MF/ATP5PB/COASY/DCAKD/ELOVL1/ENO1/GCDH/GUK1/HACD2/IMPDH1/MPC2/NME1/NME4/NUDT2/PAICS/PARP1/PDHA1/PDHB/PFAS/PINK1/PPCDC/SLC25A1/SLC25A13/STOML2/VCP
RNA transcription and regulation	ORA	GO	GO:0009150	purine ribonucleotide metabolic process	downregulated	0.0326435	59	ACLY/ACOT7/ACOT8/ACOT9/ALDOA/ALDOC/AMPD2/ATIC/ATP5F1B/ATP5MC1/ATP5MC2/ATP5ME/ATP5MF/ATP5PB/COASY/DCAKD/EIF6/ELOVL1/ENO1/ENPP1/EPHA2/GAPDH/GCDH/GIT1/GPI/GUK1/HACD2/HINT1/HK1/IMPDH1/ITPA/MPC2/MPP1/MVD/MVK/NME1/NME4/NT5C/NUDT2/PAICS/PARP1/PDHA1/PDHB/PFAS/PFKL/PFKP/PGK1/PINK1/PKM/PMVK/PPCDC/RAN/RHOA/SLC25A1/SLC25A13/STOML2/TPI1/TPST2/VCP
RNA transcription and regulation	ORA	GO	GO:0009148	pyrimidine nucleoside triphosphate biosynthetic process	downregulated	0.0412579	8	CAD/CTPS1/DTYMK/NME1/NME4/TYMS/UCK2/UCKL1
RNA transcription and regulation	GSEA	GO	GO:0051090	regulation of DNA-binding transcription factor activity	upregulated	0.039272	37	ADCY1/BMP2/CAMK1D/CARF/CD36/CLU/DDR2/FANK1/FER/FZD1/FZD4/HDAC4/ICAM1/IL18R1/IRAK2/JAK2/JMY/MTURN/NDN/NOD1/PLPP3/PPARG/PPARGC1A/PRKCH/PTGIS/ROR1/RTKN2/SIRT1/SLCO3A1/SMAD3/SMO/STAT3/STK3/TCF7L2/TNFAIP3/TRAF1/WNT2
RNA transcription and regulation	ORA	GO	GO:0009201	ribonucleoside triphosphate biosynthetic process	downregulated	0.00382352	21	ALDOA/ATP5F1B/ATP5MC1/ATP5MC2/ATP5ME/ATP5MF/ATP5PB/CAD/CTPS1/ENO1/IMPDH1/NME1/NME4/NUDT2/PARP1/PINK1/SLC25A13/STOML2/UCK2/UCKL1/VCP
RNA transcription and regulation	ORA	GO	GO:0009199	ribonucleoside triphosphate metabolic process	downregulated	0.00498046	24	ALDOA/ATP5F1B/ATP5MC1/ATP5MC2/ATP5ME/ATP5MF/ATP5PB/CAD/CTPS1/ENO1/IMPDH1/ITPA/NME1/NME4/NUDT2/PARP1/PINK1/RAN/RHOA/SLC25A13/STOML2/UCK2/UCKL1/VCP
RNA transcription and regulation	ORA	GO	GO:0009260	ribonucleotide biosynthetic process	downregulated	0.00470525	39	ACLY/ACOT7/ALDOA/AMPD2/ATIC/ATP5F1B/ATP5MC1/ATP5MC2/ATP5ME/ATP5MF/ATP5PB/CAD/COASY/CTPS1/DCAKD/DHODH/ELOVL1/ENO1/GCDH/GUK1/HACD2/IMPDH1/MPC2/NME1/NME4/NUDT2/PAICS/PARP1/PDHA1/PDHB/PFAS/PINK1/PPCDC/SLC25A1/SLC25A13/STOML2/UCK2/UCKL1/VCP
RNA transcription and regulation	ORA	GO	GO:0009259	ribonucleotide metabolic process	downregulated	0.0104257	64	ACLY/ACOT7/ACOT8/ACOT9/ALDOA/ALDOC/AMPD2/ATIC/ATP5F1B/ATP5MC1/ATP5MC2/ATP5ME/ATP5MF/ATP5PB/CAD/COASY/CTPS1/DCAKD/DHODH/EIF6/ELOVL1/ENO1/ENPP1/EPHA2/GAPDH/GCDH/GIT1/GPI/GUK1/HACD2/HINT1/HK1/IMPDH1/ITPA/MPC2/MPP1/MVD/MVK/NME1/NME4/NT5C/NUDT2/PAICS/PARP1/PDHA1/PDHB/PFAS/PFKL/PFKP/PGK1/PINK1/PKM/PMVK/PPCDC/RAN/RHOA/SLC25A1/SLC25A13/STOML2/TPI1/TPST2/UCK2/UCKL1/VCP
RNA transcription and regulation	ORA	GO	GO:0046390	ribose phosphate biosynthetic process	downregulated	0.0035898	41	ACLY/ACOT7/ALDOA/AMPD2/ATIC/ATP5F1B/ATP5MC1/ATP5MC2/ATP5ME/ATP5MF/ATP5PB/CAD/COASY/CTPS1/DCAKD/DHODH/ELOVL1/ENO1/GCDH/GUK1/HACD2/IMPDH1/MPC2/NME1/NME4/NUDT2/PAICS/PARP1/PDHA1/PDHB/PFAS/PINK1/PPCDC/PRPS1/SLC25A1/SLC25A13/STOML2/TKT/UCK2/UCKL1/VCP
RNA transcription and regulation	ORA	GO	GO:0019693	ribose phosphate metabolic process	downregulated	0.0100879	66	ACLY/ACOT7/ACOT8/ACOT9/ALDOA/ALDOC/AMPD2/ATIC/ATP5F1B/ATP5MC1/ATP5MC2/ATP5ME/ATP5MF/ATP5PB/CAD/COASY/CTPS1/DCAKD/DHODH/EIF6/ELOVL1/ENO1/ENPP1/EPHA2/GAPDH/GCDH/GIT1/GPI/GUK1/HACD2/HINT1/HK1/IMPDH1/ITPA/MPC2/MPP1/MVD/MVK/NME1/NME4/NT5C/NUDT2/PAICS/PARP1/PDHA1/PDHB/PFAS/PFKL/PFKP/PGK1/PINK1/PKM/PMVK/PPCDC/PRPS1/RAN/RHOA/SLC25A1/SLC25A13/STOML2/TKT/TPI1/TPST2/UCK2/UCKL1/VCP
RNA transcription and regulation	GSEA	GO	GO:0019693	ribose phosphate metabolic process	downregulated	0.0308943	63	ACLY/ACOT7/ACOT8/ACOT9/AK5/ALDOA/ALDOC/ATP5F1B/ATP5MC1/ATP5MC2/ATP5MF/COASY/CTPS1/DHODH/EIF6/ELOVL1/ENO1/ENPP1/EPHA2/GAPDH/GCDH/GIT1/GPI/HACD1/HACD2/HK1/IMPDH1/ITPA/MPC2/MPP1/MVD/MVK/NME1/NME4/NT5C/NUDT2/PAICS/PARP1/PDHA1/PDHB/PDK1/PFAS/PFKL/PFKP/PGK1/PINK1/PKM/PMVK/PPCDC/PRPS1/RAN/RHOA/SLC25A1/SLC25A13/SLC2A6/SLC4A4/STOML2/TKT/TPI1/TPST2/UCK2/UPP1/VCP
Response to stimulus	ORA	RP	R-HSA-9711123	Cellular response to chemical stress	downregulated	0.000349762	42	ATOX1/BLVRA/BLVRB/CARM1/COX6A1/COX8A/CSNK2B/GSTP1/HDAC3/NUDT2/P4HB/PRDX1/PRDX5/PRDX6/PRKCD/PSMA5/PSMA7/PSMB1/PSMB10/PSMB2/PSMB3/PSMB4/PSMB5/PSMB6/PSMB7/PSMC1/PSMC3/PSMC4/PSMC5/PSMD11/PSMD13/PSMD2/PSMD3/PSMD4/PSMD8/PSMD9/PSME2/PSME3/PSMF1/SOD1/TACO1/TXNRD2
Response to stimulus	ORA	RP	R-HSA-1234174	Cellular response to hypoxia	downregulated	0.000187781	26	AJUBA/ELOB/PSMA5/PSMA7/PSMB1/PSMB10/PSMB2/PSMB3/PSMB4/PSMB5/PSMB6/PSMB7/PSMC1/PSMC3/PSMC4/PSMC5/PSMD11/PSMD13/PSMD2/PSMD3/PSMD4/PSMD8/PSMD9/PSME2/PSME3/PSMF1
Response to stimulus	GSEA	RP	R-HSA-1234174	Cellular response to hypoxia	downregulated	0.0368294	34	AJUBA/ELOB/HIF1AN/LIMD1/PSMA5/PSMA7/PSMB1/PSMB10/PSMB2/PSMB3/PSMB4/PSMB5/PSMB6/PSMB7/PSMB8/PSMB9/PSMC1/PSMC3/PSMC4/PSMC5/PSMD1/PSMD11/PSMD13/PSMD14/PSMD2/PSMD3/PSMD4/PSMD7/PSMD8/PSMD9/PSME2/PSME3/PSMF1/SEM1
Response to stimulus	GSEA	RP	R-HSA-9615017	FOXO-mediated transcription of oxidative stress, metabolic and neuronal genes	upregulated	0.0040768	6	ABCA6/FOXO1/PLXNA4/PPARGC1A/SMAD3/SOD2
Response to stimulus	GSEA	WP	WP314	Fas ligand pathway and stress induction of heat shock proteins	downregulated	0.0363423	12	ACTB/ACTG1/ARHGDIB/CASP6/DAXX/DFFB/FAF1/HSPB1/LMNA/LMNB1/LMNB2/PARP1
Response to stimulus	GSEA	KEGG	hsa04971	Gastric acid secretion	downregulated	0.00697093	9	ACTB/ACTG1/CALM3/EZR/GNAI2/MYLK/PLCB3/PLCB4/PRKCA
Response to stimulus	ORA	RP	R-HSA-164938	Nef-mediates down modulation of cell surface receptors by recruiting them to clathrin adapters	downregulated	0.0308934	7	AP1B1/AP1M1/AP1S1/AP2M1/AP2S1/ARF1/PACS1
Response to stimulus	ORA	RP	R-HSA-1234176	Oxygen-dependent proline hydroxylation of Hypoxia-inducible Factor Alpha	downregulated	2.29e-05	26	AJUBA/ELOB/PSMA5/PSMA7/PSMB1/PSMB10/PSMB2/PSMB3/PSMB4/PSMB5/PSMB6/PSMB7/PSMC1/PSMC3/PSMC4/PSMC5/PSMD11/PSMD13/PSMD2/PSMD3/PSMD4/PSMD8/PSMD9/PSME2/PSME3/PSMF1
Response to stimulus	GSEA	RP	R-HSA-1234176	Oxygen-dependent proline hydroxylation of Hypoxia-inducible Factor Alpha	downregulated	0.0237554	33	AJUBA/ELOB/LIMD1/PSMA5/PSMA7/PSMB1/PSMB10/PSMB2/PSMB3/PSMB4/PSMB5/PSMB6/PSMB7/PSMB8/PSMB9/PSMC1/PSMC3/PSMC4/PSMC5/PSMD1/PSMD11/PSMD13/PSMD14/PSMD2/PSMD3/PSMD4/PSMD7/PSMD8/PSMD9/PSME2/PSME3/PSMF1/SEM1
Response to stimulus	GSEA	KEGG	hsa04611	Platelet activation	downregulated	0.000475869	13	ACTB/ACTG1/AKT1/ARHGEF1/GNAI2/LYN/MYLK/PIK3CD/PLCB3/PLCB4/PPP1CA/TLN1/VASP
Response to stimulus	GSEA	RP	R-HSA-76002	Platelet activation, signaling and aggregation	downregulated	0.00276543	29	AAMP/ABHD12/ACTN1/ACTN4/AKT1/ALDOA/BCAR1/CALM3/CAP1/CFL1/CSK/DGKZ/FLNA/GNAI2/GNB1/GNB2/LYN/MAGED2/PFN1/PPIA/PRKCA/PRKCD/RAC2/RAPGEF3/STX4/TAGLN2/TLN1/WDR1/YWHAZ
Response to stimulus	GSEA	RP	R-HSA-76005	Response to elevated platelet cytosolic Ca2+	downregulated	0.0123163	13	ACTN1/ACTN4/ALDOA/CALM3/CAP1/CFL1/FLNA/PFN1/PPIA/PRKCA/TAGLN2/TLN1/WDR1
Response to stimulus	GSEA	GO	GO:0044419	biological process involved in interspecies interaction between organisms	upregulated	0.0386285	90	A2M/ABCA1/AKAP12/ALPL/ANKRD1/APOE/BIRC3/BMP2/BMP6/C1R/C1S/C2/C3/C5/CD36/CD74/CDC42EP4/CFB/CFD/CFH/CHD1/CLU/CUBN/CXCL12/CXCL16/CXCL2/CXCL3/DCLK1/DCN/DDX3X/ELMOD2/FAM20A/FER/FOXP1/FYN/GATA6/GCH1/GGT5/H19/HTR2A/ICAM1/IFI16/IFIT1/IFIT2/IFIT3/IFNAR1/IFNGR1/IRAK2/ITGAV/ITGB8/JAK2/JAK3/LACC1/LY96/MASP1/MFAP4/NAALADL2/NFIB/NOD1/P2RX7/PENK/PLSCR4/PPARG/PPARGC1A/PPM1D/PTGER4/PTGES/PTGFR/PTGS2/PTK2B/PTX3/RA…
Response to stimulus	GSEA	GO	GO:0044403	biological process involved in symbiotic interaction	downregulated	0.0290765	29	ALYREF/AXL/CARD9/CAV1/CAV2/CFL1/EPHA2/FUCA2/GAPDH/GAS6/GRK2/ITGA5/LGALS1/NECTIN2/P4HB/PHB/PPIA/PSMC3/SAP30BP/SELPLG/SMARCA4/SMARCB1/TARDBP/TRIM14/TRIM21/TRIM28/TRIM6/TYRO3/WWP2
Response to stimulus	GSEA	GO	GO:0007596	blood coagulation	downregulated	0.000535593	19	ACTB/ACTG1/ANXA2/AXL/CAV1/CLIC1/DGKZ/FIBP/FLNA/HSPB1/ILK/LYN/MYH9/PPIA/PRKCA/PRKCD/TLN1/TYRO3/UBASH3B
Response to stimulus	GSEA	GO	GO:0071363	cellular response to growth factor stimulus	upregulated	0.039478	103	ACAP2/ADAMTS3/ANKRD1/APPL1/ATP7A/BAMBI/BMP2/BMP6/BMPER/BMPR1A/CCL2/CDKN1C/CHRDL1/CHST11/CLEC3B/COMP/CREB1/CTDSPL2/DCN/EGR1/EGR3/EPB41L5/ERN1/ERRFI1/FBN1/FBN2/FGF7/FLRT3/FLT1/FMOD/FOS/FRS2/FYN/FZD4/GAB1/GAREM1/GAS1/GATA6/GCLC/GDF15/GREM2/HGF/HIPK2/HIVEP1/HTRA3/IL17RD/ITGB8/KLF4/LATS1/LIMS1/LOX/LTBP1/LTBP3/MAGI2/MDM2/NDN/NR3C1/PDE3A/PDGFD/PDGFRA/PENK/PIK3CA/PMEPA1/PPARG/PPARGC1A/RBPJ/RGMA/ROR2/RPS6…
Response to stimulus	GSEA	GO	GO:1901701	cellular response to oxygen-containing compound	upregulated	0.0103343	93	ABCA1/ADCY1/AKR1C1/AKR1C2/AMIGO1/ANKRD1/ATM/BCL2L11/BMP6/CACNA1A/CAMK2N1/CD36/CHEK2/CLU/CXCL2/CXCL3/CYP26B1/DGAT2/ERRFI1/FBN1/FER/FOS/FOXC2/FOXO1/FYN/FZD4/GAB1/GABPA/GCH1/GHR/GNAI1/GOLPH3/H19/HGF/HRH1/HTR2A/HTR2B/ICAM1/INSIG2/IRAK2/JAK2/JAK3/KDM6B/KLF3/LRRK2/LY96/MBD5/MDM2/NAMPT/NFE2L2/NOD1/NR4A3/OSBPL8/P2RX7/PALM/PDE3A/PDGFD/PENK/PHEX/PIK3CA/PJVK/PLSCR4/PPARG/PPARGC1A/PTGER2/PTGER4/PTGFR/PTGS2/P…
Response to stimulus	GSEA	GO	GO:0071375	cellular response to peptide hormone stimulus	downregulated	0.0187091	15	AKT1/BCAR1/BCAR3/CAV1/CCNA2/CSK/ENPP1/GNAI2/LYN/MYO1C/PKM/PNPLA3/PRKCD/RANGAP1/UCP2
Response to stimulus	GSEA	GO	GO:0097237	cellular response to toxic substance	upregulated	0.0253093	14	APOE/CD36/CLIC2/CYGB/GCH1/GPX3/GPX8/H19/NFE2L2/PRXL2A/PTGES/PTGS2/SOD2/SOD3
Response to stimulus	GSEA	GO	GO:0006935	chemotaxis	upregulated	0.0253093	43	ADAM10/B3GNT2/C5/CAMK1D/CD74/CXCL12/CXCL16/CXCL2/CXCL3/CYP7B1/EGR2/EGR3/ETV1/FER/FGF7/FLRT3/FLT1/FYN/FZD3/GAB1/HGF/IL16/ITGAV/JAM3/LAMA3/LAMC2/LPAR1/NFIB/PDGFD/PLD1/PLXNA4/PLXNB1/PREX1/PTK2B/SEMA3A/SEMA3C/SEMA6D/SLIT3/SMAD3/SMO/SOS1/THBS4/VCAM1
Response to stimulus	GSEA	GO	GO:0050817	coagulation	downregulated	0.000535593	19	ACTB/ACTG1/ANXA2/AXL/CAV1/CLIC1/DGKZ/FIBP/FLNA/HSPB1/ILK/LYN/MYH9/PPIA/PRKCA/PRKCD/TLN1/TYRO3/UBASH3B
Response to stimulus	GSEA	GO	GO:0106106	cold-induced thermogenesis	upregulated	0.0253093	11	CD36/EBF2/FOXC2/IL18R1/LEPR/NOVA1/NPR3/PLCL1/PPARGC1A/RBPJ/ZNF423
Response to stimulus	GSEA	GO	GO:0098754	detoxification	upregulated	0.0253093	14	APOE/CD36/CLIC2/CYGB/GCH1/GPX3/GPX8/H19/NFE2L2/PRXL2A/PTGES/PTGS2/SOD2/SOD3
Response to stimulus	GSEA	GO	GO:0010761	fibroblast migration	downregulated	0.0246492	6	AKT1/CORO1C/ILK/PDLIM1/PRR5L/SLC8A1
Response to stimulus	GSEA	GO	GO:0051674	localization of cell	downregulated	1.25e-05	106	AAMP/ACTB/ACTG1/ACTN4/AJUBA/AKT1/ANLN/ANXA6/ARHGDIA/ARHGDIB/ARPC2/ATP5F1B/AXL/BAX/BCAR1/CAP1/CAV1/CFL1/CNN2/CORO1B/CORO1C/CREB3/CSPG4/CTTN/DAPK3/DEPDC1B/DGKZ/DNAH5/DOCK10/DUSP10/EPHA2/EPHB1/ETS1/FAM83D/FLNA/FSCN1/GCNT1/GIPC1/GNAI2/GPC1/GPSM3/HRAS/HSPB1/IDH2/IL27RA/ILK/ITGA1/ITGA3/ITGA4/KIF14/KIRREL3/KNSTRN/LMNA/LOXL2/LPXN/LRP8/LYN/MSN/MTA2/MYH9/MYLK/MYO18A/MYO1C/NF2/NFATC2/NRG1/OXSR1/PDGFC/PDLIM1…
Response to stimulus	GSEA	GO	GO:0030168	platelet activation	downregulated	0.00122377	17	ACTB/ACTG1/AXL/CLIC1/DGKZ/FIBP/FLNA/HSPB1/ILK/LYN/MYH9/PPIA/PRKCA/PRKCD/TLN1/TYRO3/UBASH3B
Response to stimulus	ORA	GO	GO:0070527	platelet aggregation	downregulated	0.0222478	16	ACTB/ACTG1/CLIC1/FIBP/FLNA/HSPB1/ILK/LYN/MYH9/MYL9/PPIA/PRKCA/PRKCD/TLN1/TYRO3/UBASH3B
Response to stimulus	GSEA	GO	GO:0070527	platelet aggregation	downregulated	0.0145978	16	ACTB/ACTG1/CLIC1/FIBP/FLNA/HSPB1/ILK/LYN/MYH9/MYL9/PPIA/PRKCA/PRKCD/TLN1/TYRO3/UBASH3B
Response to stimulus	GSEA	GO	GO:0030335	positive regulation of cell migration	downregulated	0.00537709	39	AAMP/ACTG1/ACTN4/AKT1/ATP5F1B/BCAR1/CAV1/CREB3/DAPK3/ETS1/FLNA/GNAI2/GPSM3/HRAS/HSPB1/ILK/ITGA3/ITGA4/LYN/MYLK/MYO1C/OXSR1/PDGFC/PFN1/PIK3CD/PODXL/PRKCA/RAC2/RHOC/RIPOR1/SEMA7A/SHTN1/SLC8A1/SPHK1/STX4/SUN2/TRIP6/WNT5A/WNT5B
Response to stimulus	GSEA	GO	GO:0030335	positive regulation of cell migration	upregulated	0.0253093	53	ADAM10/AGO2/AKAP12/ATM/BMP2/CAMK1D/CAPN7/CD74/CTSH/CXCL12/CXCL16/DDR2/EPB41L5/FER/FGF7/FLT1/FOXC2/FOXP1/FZD4/GAB1/HDAC4/HGF/ICAM1/IL1R1/ITGAV/JAK2/JAM3/LAMC2/MDM2/NFE2L2/NR4A3/PDGFD/PDPN/PLPP3/PREX1/PTGS2/PTK2B/RHOJ/SEMA3A/SEMA3C/SEMA6D/SIRT1/SMAD3/SMO/SOD2/SPRY2/STAT3/SYNE2/TEK/TGFBR2/THBS4/WNT11/XG
Response to stimulus	GSEA	GO	GO:2000147	positive regulation of cell motility	downregulated	0.00659136	44	AAMP/ACTG1/ACTN4/AGT/AKT1/ATP5F1B/BCAR1/CALR/CAV1/CAVIN1/CREB3/DAPK3/ETS1/FLNA/GNAI2/GPI/GPSM3/HRAS/HSPB1/ILK/ITGA3/ITGA4/LYN/MYLK/MYO1C/OXSR1/PDGFC/PFN1/PIK3CD/PODXL/PRKCA/RAC2/RHOC/RIPOR1/SEMA7A/SHTN1/SLC8A1/SPHK1/STX4/SUN2/THY1/TRIP6/WNT5A/WNT5B
Response to stimulus	GSEA	GO	GO:2000147	positive regulation of cell motility	upregulated	0.0371303	53	ADAM10/AGO2/AKAP12/ATM/BMP2/CAMK1D/CAPN7/CD74/CTSH/CXCL12/CXCL16/DDR2/EPB41L5/FER/FGF7/FLT1/FOXC2/FOXP1/FZD4/GAB1/HDAC4/HGF/ICAM1/IL1R1/ITGAV/JAK2/JAM3/LAMC2/MDM2/NFE2L2/NR4A3/PDGFD/PDPN/PLPP3/PREX1/PTGS2/PTK2B/RHOJ/SEMA3A/SEMA3C/SEMA6D/SIRT1/SMAD3/SMO/SOD2/SPRY2/STAT3/SYNE2/TEK/TGFBR2/THBS4/WNT11/XG
Response to stimulus	GSEA	GO	GO:0040017	positive regulation of locomotion	downregulated	0.00922177	44	AAMP/ACTG1/ACTN4/AGT/AKT1/ATP5F1B/BCAR1/CALR/CAV1/CAVIN1/CREB3/DAPK3/ETS1/FLNA/GNAI2/GPI/GPSM3/HRAS/HSPB1/ILK/ITGA3/ITGA4/LYN/MYLK/MYO1C/OXSR1/PDGFC/PFN1/PIK3CD/PODXL/PRKCA/RAC2/RHOC/RIPOR1/SEMA7A/SHTN1/SLC8A1/SPHK1/STX4/SUN2/THY1/TRIP6/WNT5A/WNT5B
Response to stimulus	GSEA	GO	GO:0040017	positive regulation of locomotion	upregulated	0.0281366	54	ADAM10/AGO2/AKAP12/ATM/BMP2/CAMK1D/CAPN7/CD74/CTSH/CXCL12/CXCL16/DDR2/EPB41L5/FER/FGF7/FLT1/FOXC2/FOXP1/FZD4/GAB1/HDAC4/HGF/ICAM1/IL16/IL1R1/ITGAV/JAK2/JAM3/LAMC2/MDM2/NFE2L2/NR4A3/PDGFD/PDPN/PLPP3/PREX1/PTGS2/PTK2B/RHOJ/SEMA3A/SEMA3C/SEMA6D/SIRT1/SMAD3/SMO/SOD2/SPRY2/STAT3/SYNE2/TEK/TGFBR2/THBS4/WNT11/XG
Response to stimulus	GSEA	GO	GO:0030334	regulation of cell migration	downregulated	0.00103982	62	AAMP/ACTG1/ACTN4/AJUBA/AKT1/ARHGDIA/ARHGDIB/ATP5F1B/BCAR1/CAV1/CNN2/CORO1B/CORO1C/CREB3/DAPK3/DOCK10/DUSP10/EPHA2/ETS1/FLNA/GNAI2/GPSM3/HRAS/HSPB1/IDH2/IL27RA/ILK/ITGA3/ITGA4/KIF14/LMNA/LYN/MSN/MTA2/MYLK/MYO1C/NF2/NRG1/OXSR1/PDGFC/PFN1/PIK3CD/PODXL/PRKCA/PRR5L/PTPN23/RAC2/RHOC/RIPOR1/SEMA7A/SHTN1/SLC8A1/SLC9A3R1/SPHK1/STK10/STX4/SUN2/TMSB10/TPM1/TRIP6/WNT5A/WNT5B
Response to stimulus	GSEA	GO	GO:0030334	regulation of cell migration	upregulated	0.0208193	79	ADAM10/AGO2/AKAP12/APOD/APOE/ATM/BMP2/BMPER/C5/CAMK1D/CAPN7/CD74/CTSH/CXCL12/CXCL16/CYGB/DCN/DDR2/EPB41L5/FER/FGF7/FLT1/FOXC2/FOXP1/FZD4/GAB1/HDAC4/HGF/ICAM1/IGSF10/IL1R1/ITGAV/JAK2/JAM3/LAMA3/LAMC2/LDB2/MCC/MDM2/MITF/NFE2L2/NR4A3/OSBPL8/PDGFD/PDPN/PLPP3/PLXNA4/PLXNB1/PPARG/PPARGC1A/PREX1/PTGER4/PTGS2/PTK2B/RECK/RHOJ/SEMA3A/SEMA3C/SEMA6D/SERPINE2/SERPINF1/SFRP1/SIRT1/SMAD3/SMO/SOD2/SPRED1/SPRY2/S…
Response to stimulus	GSEA	GO	GO:0010769	regulation of cell morphogenesis involved in differentiation	downregulated	0.0358948	7	ACTN4/ARPC2/CORO1C/DBNL/FLNA/ILK/LRP8
Response to stimulus	GSEA	GO	GO:2000145	regulation of cell motility	downregulated	0.00149279	63	AAMP/ACTG1/ACTN4/AJUBA/AKT1/ARHGDIA/ARHGDIB/ATP5F1B/BCAR1/CAV1/CNN2/CORO1B/CORO1C/CREB3/DAPK3/DOCK10/DUSP10/EPHA2/ETS1/FLNA/GNAI2/GPSM3/HRAS/HSPB1/IDH2/IL27RA/ILK/ITGA3/ITGA4/KIF14/LMNA/LYN/MSN/MTA2/MYLK/MYO1C/NF2/NRG1/OXSR1/PDGFC/PFN1/PIK3CD/PODXL/PRAG1/PRKCA/PRR5L/PTPN23/RAC2/RHOC/RIPOR1/SEMA7A/SHTN1/SLC8A1/SLC9A3R1/SPHK1/STK10/STX4/SUN2/TMSB10/TPM1/TRIP6/WNT5A/WNT5B
Response to stimulus	GSEA	GO	GO:2000145	regulation of cell motility	upregulated	0.0208193	81	ADAM10/AGO2/AKAP12/APOD/APOE/ATM/BMP2/BMPER/C5/CAMK1D/CAPN7/CCDC125/CD74/CTSH/CXCL12/CXCL16/CYGB/DCN/DDR2/EPB41L5/FBLN1/FER/FGF7/FLT1/FOXC2/FOXP1/FZD4/GAB1/HDAC4/HGF/ICAM1/IGSF10/IL1R1/ITGAV/JAK2/JAM3/LAMA3/LAMC2/LDB2/MCC/MDM2/MITF/NFE2L2/NR4A3/OSBPL8/PDGFD/PDPN/PLPP3/PLXNA4/PLXNB1/PPARG/PPARGC1A/PREX1/PTGER4/PTGS2/PTK2B/RECK/RHOJ/SEMA3A/SEMA3C/SEMA6D/SERPINE2/SERPINF1/SFRP1/SIRT1/SMAD3/SMO/SOD2/…
Response to stimulus	GSEA	GO	GO:0032535	regulation of cellular component size	downregulated	0.00196136	36	AKT1/AP2M1/ARPC2/ARPC4/CAPZB/CDC42EP1/CDH4/CORO1B/COTL1/CTTN/DBNL/EZR/FCHSD1/FLII/IL7R/ILK/IQGAP3/LAMTOR4/LRRC8E/MSN/MYO1C/NAA80/PFN1/PPP1CA/PRKCD/RAB3B/SEMA7A/SHTN1/SLC12A9/SLC9A3R1/TMSB10/TRPV2/TWF2/VASP/WASH3P/WDR1
Response to stimulus	GSEA	GO	GO:0120161	regulation of cold-induced thermogenesis	upregulated	0.0253093	11	CD36/EBF2/FOXC2/IL18R1/LEPR/NOVA1/NPR3/PLCL1/PPARGC1A/RBPJ/ZNF423
Response to stimulus	GSEA	GO	GO:0032101	regulation of response to external stimulus	upregulated	0.0166202	56	A2M/ADAM10/APOE/BIRC3/BMP6/C3/C5/CAMK1D/CD34/CD36/CXCL12/FOXP1/GATA6/GPRC5B/HGF/IFI16/IFIT1/IL16/IL1R1/IL6ST/JAK2/JAM3/LACC1/LRRK2/LY96/NFE2L2/NFKBIZ/PDGFD/PLAT/PLXNA4/PPARG/PROS1/PTGER4/PTGES/PTGIS/PTGS2/PTK2B/RGMA/RICTOR/RORA/SAMHD1/SEMA3A/SEMA3C/SERPINB2/SERPINE2/SERPINF1/SERPING1/SMAD3/TEK/TGFBR2/THBD/THBS4/TNFAIP3/TSPAN6/YTHDF3/ZFP36
Response to stimulus	GSEA	GO	GO:1903034	regulation of response to wounding	downregulated	0.0258374	13	ACTG1/ANXA2/CAV1/FKBP1B/FLNA/HRAS/MYLK/PRKCD/PTPRF/RTN4RL1/TNFRSF12A/UBASH3B/WFDC1
Response to stimulus	GSEA	GO	GO:0009628	response to abiotic stimulus	upregulated	0.0187011	93	AKAP12/ANGPTL4/ANKRD1/ATM/BACH1/BMP2/BMP6/BRSK1/BTG2/CCND2/CD34/CHEK2/CHI3L1/CTSS/CXCL12/CYGB/DCN/DDX3X/EDNRA/EIF2AK3/ERRFI1/ETV1/FOS/FOXO1/FYN/FZD3/GATA6/HDAC4/HIPK2/HRH1/HTR2A/HTR2B/ICAM1/IFI16/IGFBP2/ITPR1/KCND2/KCNJ2/LIG4/LXN/MAP3K2/MAP3K20/MAP4K3/MDM2/MFAP4/NAMPT/NFE2L2/NPHP1/PALM/PAPPA2/PDPN/PENK/PIK3CA/PJVK/PLAT/PPARGC1A/PPL/PPM1D/PRIMPOL/PTGER4/PTGIS/PTGS2/PTK2B/RAB3A/RBPJ/RORA/SERPINE2/S…
Response to stimulus	GSEA	GO	GO:0009617	response to bacterium	upregulated	0.01311	43	ABCA1/AKAP12/ALPL/ANKRD1/BMP2/BMP6/C3/CD36/CFD/CUBN/CXCL2/CXCL3/DCN/FAM20A/FER/FOXP1/GCH1/GGT5/ICAM1/IFNAR1/IRAK2/JAK2/LY96/NAALADL2/NFIB/NOD1/PENK/PLSCR4/PPARGC1A/PPM1D/PTGER4/PTGES/PTGFR/PTGS2/RBPJ/SMAD6/SOD2/THBD/TNFAIP3/VCAM1/WASL/WDR35/ZFP36
Response to stimulus	GSEA	GO	GO:0009607	response to biotic stimulus	upregulated	0.0208193	110	A2M/ABCA1/AKAP12/ALPK1/ALPL/ANKRD1/APOE/APPL1/BCL2/BCL2L11/BIRC2/BIRC3/BMP2/BMP6/C1R/C1S/C2/C3/C5/CASC2/CCL2/CD36/CD74/CDC42EP4/CFB/CFD/CFH/CLU/CUBN/CXCL12/CXCL16/CXCL2/CXCL3/DCLK1/DCN/DDX3X/EIF2AK3/ELMOD2/ERAP1/FAM20A/FER/FOS/FOXP1/FYN/GATA6/GCH1/GGT5/GSK3B/H19/HNMT/ICAM1/IFI16/IFIT1/IFIT2/IFIT3/IFNAR1/IFNGR1/IRAK2/ITGB8/JAK2/JAK3/LACC1/LY96/MASP1/MFAP4/NAALADL2/NCK1/NFIB/NOD1/PARP9/PENK/PLSCR1/…
Response to stimulus	GSEA	GO	GO:0036293	response to decreased oxygen levels	upregulated	0.0114219	31	ANGPTL4/ANKRD1/BACH1/BMP2/CD34/CXCL12/CYGB/EDNRA/GATA6/ICAM1/ITPR1/KCND2/NAMPT/NFE2L2/PENK/PLAT/PPARGC1A/PTGIS/PTGS2/PTK2B/RBPJ/RORA/SFRP1/SMAD3/SOD2/SOD3/STC1/TEK/TGFBR2/TGFBR3/VCAM1
Response to stimulus	GSEA	GO	GO:0043207	response to external biotic stimulus	upregulated	0.0174462	85	A2M/ABCA1/AKAP12/ALPL/ANKRD1/APOE/BIRC3/BMP2/BMP6/C1R/C1S/C2/C3/C5/CD36/CD74/CDC42EP4/CFB/CFD/CFH/CLU/CUBN/CXCL12/CXCL16/CXCL2/CXCL3/DCLK1/DCN/DDX3X/ELMOD2/FAM20A/FER/FOXP1/FYN/GATA6/GCH1/GGT5/H19/ICAM1/IFI16/IFIT1/IFIT2/IFIT3/IFNAR1/IFNGR1/IRAK2/ITGB8/JAK2/JAK3/LACC1/LY96/MASP1/MFAP4/NAALADL2/NFIB/NOD1/PENK/PLSCR4/PPARG/PPARGC1A/PPM1D/PTGER4/PTGES/PTGFR/PTGS2/PTK2B/PTX3/RAB20/RBPJ/REL/SAMHD1/SER…
Response to stimulus	GSEA	GO	GO:0001666	response to hypoxia	upregulated	0.00747098	30	ANGPTL4/ANKRD1/BACH1/BMP2/CD34/CXCL12/CYGB/EDNRA/GATA6/ICAM1/ITPR1/KCND2/NFE2L2/PENK/PLAT/PPARGC1A/PTGIS/PTGS2/PTK2B/RBPJ/RORA/SFRP1/SMAD3/SOD2/SOD3/STC1/TEK/TGFBR2/TGFBR3/VCAM1
Response to stimulus	GSEA	GO	GO:0032868	response to insulin	downregulated	0.00991612	16	AKT1/BCAR1/BCAR3/EIF6/ENPP1/GCNT1/GNAI2/GOT2/INPPL1/LYN/MYO1C/PKM/PNPLA3/PRKCD/SLC2A1/UCP2
Response to stimulus	GSEA	GO	GO:1901654	response to ketone	upregulated	0.0278428	12	ADCY1/AKR1C2/ERRFI1/FOXO1/FOXP2/PTGER2/PTGER4/PTGFR/SERPINF1/SFRP1/SLIT3/TGFBR3
Response to stimulus	GSEA	GO	GO:0033993	response to lipid	upregulated	0.00225509	67	ABCA1/ABCA3/ADCY1/AKAP12/AKR1C1/AKR1C2/ALPL/ANKRD1/ATM/BCHE/BCL2L11/BMP6/CD36/CDO1/CLU/CTSH/CXCL2/CXCL3/CYP26B1/CYP7B1/DCN/DGAT2/ERRFI1/FER/FOXO1/FOXP1/FOXP2/FZD4/GATA6/GCH1/GGT5/GHR/GPX3/ICAM1/IFNAR1/IGFBP2/INSIG2/JAK2/LY96/NR4A3/PENK/PHEX/PLSCR4/PPARG/PPARGC1A/PTGER4/PTGES/PTGFR/PTGS2/PTK2B/RORA/SERPINF1/SFRP1/SLIT3/SMAD6/SMO/SOD2/STAT3/STC1/TBX1/TGFBR2/THBD/TNFAIP3/VCAM1/WDR35/WNT2/ZFP36
Response to stimulus	GSEA	GO	GO:0032496	response to lipopolysaccharide	upregulated	0.00687503	32	ABCA1/AKAP12/ALPL/ANKRD1/BMP6/CD36/CXCL2/CXCL3/DCN/FER/FOXP1/GCH1/GGT5/ICAM1/IFNAR1/IRAK2/JAK2/LY96/PENK/PLSCR4/PPARGC1A/PTGER4/PTGES/PTGFR/PTGS2/SMAD6/SOD2/THBD/TNFAIP3/VCAM1/WDR35/ZFP36
Response to stimulus	GSEA	GO	GO:0002237	response to molecule of bacterial origin	upregulated	0.0193084	32	ABCA1/AKAP12/ALPL/ANKRD1/BMP6/CD36/CXCL2/CXCL3/DCN/FER/FOXP1/GCH1/GGT5/ICAM1/IFNAR1/IRAK2/JAK2/LY96/PENK/PLSCR4/PPARGC1A/PTGER4/PTGES/PTGFR/PTGS2/SMAD6/SOD2/THBD/TNFAIP3/VCAM1/WDR35/ZFP36
Response to stimulus	GSEA	GO	GO:0007584	response to nutrient	upregulated	0.0291668	15	ABCA1/ALPL/BCHE/C2/CYP26B1/IGFBP2/PENK/PHEX/PPARG/PTGS2/SFRP1/SOD2/STC1/TGFBR2/VCAM1
Response to stimulus	GSEA	GO	GO:0031667	response to nutrient levels	upregulated	0.0386285	34	ABCA1/ALPL/APOE/BCHE/BRSK1/C2/CIDEB/CYP26B1/EIF2AK3/FOXO1/GHR/ICAM1/IFI16/IGFBP2/KRT18/LRRK2/MDM2/NAMPT/NFE2L2/PENK/PHEX/PPARG/PPARGC1A/PPM1D/PTGS2/SESN3/SFRP1/SIRT1/SOD2/STC1/TGFBR2/VCAM1/WNT11/ZFP36
Response to stimulus	GSEA	GO	GO:0014070	response to organic cyclic compound	upregulated	0.0355024	80	ABCA1/ABCA3/ABHD2/ACACB/ADCY1/ALPL/ANKRD1/ARL6IP5/BCHE/BCL2/BCL2L11/BIRC2/BMP2/BMP6/BTG2/CCL2/CD36/CDO1/CHEK2/CLU/CYP7B1/EN1/ERRFI1/FOS/FOXO1/FOXP1/FOXP2/GABPA/GABRB3/GGT5/GHR/GNAI1/GOLPH3/GSK3B/HNMT/HOMER1/HRH1/HTR2A/HTR2B/ICAM1/IFIT1/IGFBP2/INSIG2/JAK2/LATS1/LRRK2/MDM2/NAMPT/NR4A3/P2RX7/PALM/PDE3A/PENK/PGRMC2/PHEX/PKD2/PPARGC1A/PTGES/PTGFR/PTGS2/PTK2B/RFTN2/RGS4/RORA/SERPINF1/SFRP1/SIRT1/SLC1A1…
Response to stimulus	GSEA	GO	GO:0051707	response to other organism	upregulated	0.0174462	85	A2M/ABCA1/AKAP12/ALPL/ANKRD1/APOE/BIRC3/BMP2/BMP6/C1R/C1S/C2/C3/C5/CD36/CD74/CDC42EP4/CFB/CFD/CFH/CLU/CUBN/CXCL12/CXCL16/CXCL2/CXCL3/DCLK1/DCN/DDX3X/ELMOD2/FAM20A/FER/FOXP1/FYN/GATA6/GCH1/GGT5/H19/ICAM1/IFI16/IFIT1/IFIT2/IFIT3/IFNAR1/IFNGR1/IRAK2/ITGB8/JAK2/JAK3/LACC1/LY96/MASP1/MFAP4/NAALADL2/NFIB/NOD1/PENK/PLSCR4/PPARG/PPARGC1A/PPM1D/PTGER4/PTGES/PTGFR/PTGS2/PTK2B/PTX3/RAB20/RBPJ/REL/SAMHD1/SER…
Response to stimulus	GSEA	GO	GO:0070482	response to oxygen levels	upregulated	0.00747098	33	ANGPTL4/ANKRD1/BACH1/BMP2/CD34/CXCL12/CYGB/EDNRA/FOXO1/GATA6/ICAM1/ITPR1/KCND2/NAMPT/NFE2L2/PDPN/PENK/PLAT/PPARGC1A/PTGIS/PTGS2/PTK2B/RBPJ/RORA/SFRP1/SMAD3/SOD2/SOD3/STC1/TEK/TGFBR2/TGFBR3/VCAM1
Response to stimulus	GSEA	GO	GO:0043434	response to peptide hormone	downregulated	0.0358948	22	AKT1/BCAR1/BCAR3/CAV1/CCNA2/CSK/EIF6/ENPP1/GCNT1/GNAI2/GOT2/INPPL1/LYN/MYO1C/OXTR/PKM/PNPLA3/PRKCD/QDPR/RANGAP1/SLC2A1/UCP2
Response to stimulus	GSEA	GO	GO:0009611	response to wounding	downregulated	0.000483869	44	ACTB/ACTG1/AJUBA/ANXA2/ANXA6/AURKA/AXL/BAX/CAV1/CLIC1/CNN2/CORO1B/DGKZ/DSP/ETS1/FIBP/FKBP1B/FLNA/GLI1/HRAS/HSPB1/ILK/LGALS1/LYN/MYH9/MYL9/MYLK/NRG1/PPIA/PRKCA/PRKCD/PTPRF/RANGAP1/RHOC/RIPOR1/RTN4RL1/SDC1/TLN1/TNFRSF12A/TPM1/TYRO3/UBASH3B/WFDC1/WNT5B
Response to stimulus	GSEA	GO	GO:0042330	taxis	upregulated	0.0291629	43	ADAM10/B3GNT2/C5/CAMK1D/CD74/CXCL12/CXCL16/CXCL2/CXCL3/CYP7B1/EGR2/EGR3/ETV1/FER/FGF7/FLRT3/FLT1/FYN/FZD3/GAB1/HGF/IL16/ITGAV/JAM3/LAMA3/LAMC2/LPAR1/NFIB/PDGFD/PLD1/PLXNA4/PLXNB1/PREX1/PTK2B/SEMA3A/SEMA3C/SEMA6D/SLIT3/SMAD3/SMO/SOS1/THBS4/VCAM1
Response to stimulus	GSEA	GO	GO:0042060	wound healing	downregulated	0.0012734	36	ACTB/ACTG1/AJUBA/ANXA2/ANXA6/AXL/CAV1/CLIC1/CNN2/CORO1B/DGKZ/DSP/ETS1/FIBP/FLNA/HRAS/HSPB1/ILK/LYN/MYH9/MYL9/MYLK/NRG1/PPIA/PRKCA/PRKCD/RHOC/SDC1/TLN1/TNFRSF12A/TPM1/TYRO3/UBASH3B/WFDC1/WNT5A/WNT5B
Signalling cascades	GSEA	KEGG	hsa04261	Adrenergic signaling in cardiomyocytes	downregulated	0.0232382	21	ACTC1/AGT/AKT1/ATF6B/ATP2A3/CACNB3/CALM3/CREB3/CREB3L1/GNAI2/PLCB3/PLCB4/PPP1CA/PPP2R1A/PRKCA/RAPGEF3/SCN1B/SLC8A1/TPM1/TPM2/TPM3
Signalling cascades	GSEA	KEGG	hsa04371	Apelin signaling pathway	downregulated	0.00634464	13	AKT1/CALM3/CAMK4/GNAI2/GNB1/GNB2/HRAS/MYLK/PLCB3/PLCB4/RPS6KB2/SLC8A1/SPHK1
Signalling cascades	ORA	RP	R-HSA-109581	Apoptosis	downregulated	0.000966835	43	AKT1/AVEN/BAK1/BAX/CASP6/CLSPN/DAPK3/DBNL/DFFB/DSP/HMGB2/KPNB1/LMNA/LMNB1/MAGED1/PRKCD/PSMA5/PSMA7/PSMB1/PSMB10/PSMB2/PSMB3/PSMB4/PSMB5/PSMB6/PSMB7/PSMC1/PSMC3/PSMC4/PSMC5/PSMD11/PSMD13/PSMD2/PSMD3/PSMD4/PSMD8/PSMD9/PSME2/PSME3/PSMF1/YWHAE/YWHAH/YWHAZ
Signalling cascades	GSEA	KEGG	hsa04210	Apoptosis	downregulated	0.0117352	15	ACTB/ACTG1/AKT1/BAX/BIRC5/CAPN1/CTSZ/HRAS/LMNA/LMNB1/LMNB2/PIK3CD/TUBA1A/TUBA1B/TUBA1C
Signalling cascades	GSEA	RP	R-HSA-109581	Apoptosis	downregulated	0.00593249	39	AKT1/AVEN/BAK1/BAX/CLSPN/DAPK3/DBNL/DFFB/DSP/E2F1/HMGB2/KPNB1/LMNA/LMNB1/MAGED1/PRKCD/PSMA7/PSMB1/PSMB10/PSMB2/PSMB3/PSMB6/PSMB7/PSMC1/PSMC3/PSMC4/PSMC5/PSMD11/PSMD13/PSMD2/PSMD3/PSMD4/PSMD8/PSMD9/PSME2/PSMF1/YWHAE/YWHAH/YWHAZ
Signalling cascades	GSEA	RP	R-HSA-111465	Apoptotic cleavage of cellular proteins	downregulated	0.0068499	6	CLSPN/DBNL/DSP/LMNA/LMNB1/PRKCD
Signalling cascades	GSEA	RP	R-HSA-75153	Apoptotic execution phase	downregulated	0.0138343	9	CLSPN/DBNL/DFFB/DSP/HMGB2/KPNB1/LMNA/LMNB1/PRKCD
Signalling cascades	GSEA	RP	R-HSA-9612973	Autophagy	downregulated	0.0170985	28	ATG3/ATG4B/ATG4D/CHMP2A/CHMP6/CSNK2B/HSP90AB1/LAMTOR1/LAMTOR2/LAMTOR4/MTMR14/MTOR/PGAM5/PINK1/PLIN3/SQSTM1/TOMM22/TOMM40/TUBA1A/TUBA1B/TUBA1C/TUBA4A/TUBB2A/TUBB4B/TUBB6/VCP/VDAC1/VPS28
Signalling cascades	GSEA	KEGG	hsa04625	C-type lectin receptor signaling pathway	downregulated	0.0139361	8	AKT1/CALM3/CARD9/HRAS/IKBKE/NFATC2/PIK3CD/PRKCD
Signalling cascades	ORA	RP	R-HSA-5621481	C-type lectin receptors (CLRs)	downregulated	0.00182538	33	CALM1/CALM3/CARD9/HRAS/ICAM3/LYN/NFATC2/PRKCD/PSMA5/PSMA7/PSMB1/PSMB10/PSMB2/PSMB3/PSMB4/PSMB5/PSMB6/PSMB7/PSMC1/PSMC3/PSMC4/PSMC5/PSMD11/PSMD13/PSMD2/PSMD3/PSMD4/PSMD8/PSMD9/PSME2/PSME3/PSMF1/UBE2M
Signalling cascades	GSEA	RP	R-HSA-5621481	C-type lectin receptors (CLRs)	downregulated	0.0121958	28	CALM1/CALM3/CARD9/HRAS/ICAM3/LYN/NFATC2/PRKCD/PSMA7/PSMB1/PSMB10/PSMB2/PSMB3/PSMB6/PSMB7/PSMC1/PSMC3/PSMC4/PSMC5/PSMD11/PSMD13/PSMD2/PSMD3/PSMD4/PSMD8/PSMD9/PSME2/PSMF1
Signalling cascades	ORA	RP	R-HSA-5607764	CLEC7A (Dectin-1) signaling	downregulated	0.00128839	30	CALM1/CALM3/CARD9/NFATC2/PRKCD/PSMA5/PSMA7/PSMB1/PSMB10/PSMB2/PSMB3/PSMB4/PSMB5/PSMB6/PSMB7/PSMC1/PSMC3/PSMC4/PSMC5/PSMD11/PSMD13/PSMD2/PSMD3/PSMD4/PSMD8/PSMD9/PSME2/PSME3/PSMF1/UBE2M
Signalling cascades	GSEA	RP	R-HSA-5607764	CLEC7A (Dectin-1) signaling	downregulated	0.0144709	25	CALM1/CALM3/CARD9/NFATC2/PRKCD/PSMA7/PSMB1/PSMB10/PSMB2/PSMB3/PSMB6/PSMB7/PSMC1/PSMC3/PSMC4/PSMC5/PSMD11/PSMD13/PSMD2/PSMD3/PSMD4/PSMD8/PSMD9/PSME2/PSMF1
Signalling cascades	GSEA	KEGG	hsa04062	Chemokine signaling pathway	downregulated	0.0142387	17	AKT1/BCAR1/DOCK2/GNAI2/GNB1/GNB2/GRK2/GRK6/HRAS/LYN/PIK3CD/PLCB3/PLCB4/PRKCD/PXN/RAC2/SHC1
Signalling cascades	GSEA	WP	WP3929	Chemokine signaling pathway	downregulated	0.015755	18	AKT1/BCAR1/CSK/DOCK2/GNAI2/GNB1/GNB2/GRK2/GRK6/HRAS/LYN/PIK3CD/PLCB3/PLCB4/PRKCD/PXN/RAC2/SHC1
Signalling cascades	GSEA	WP	WP4018	Clear cell renal cell carcinoma pathways	downregulated	0.0363423	17	ACLY/AKT1/ALDOA/ALDOC/BAP1/ENO1/GAPDH/GPI/HK1/PFKL/PFKP/PGK1/PKM/PLOD2/SLC2A1/SQSTM1/TPI1
Signalling cascades	ORA	RP	R-HSA-2682334	EPH-Ephrin signaling	downregulated	0.0343788	21	ACTB/ACTG1/ACTR3/AP2M1/AP2S1/ARPC2/ARPC3/ARPC4/CFL1/CLTA/CLTCL1/EPHA2/EPHB1/GIT1/HRAS/LYN/MYH9/MYL12B/MYL6/MYL9/RHOA
Signalling cascades	GSEA	RP	R-HSA-2682334	EPH-Ephrin signaling	downregulated	0.00146095	19	ACTB/ACTG1/ACTR3/AP2M1/AP2S1/ARHGEF28/ARPC2/ARPC4/CFL1/CLTCL1/EPHA2/EPHB1/EPHB3/HRAS/LYN/MYH9/MYL6/MYL9/RHOA
Signalling cascades	GSEA	RP	R-HSA-3928662	EPHB-mediated forward signaling	downregulated	0.00501427	12	ACTB/ACTG1/ACTR3/ARHGEF28/ARPC2/ARPC4/CFL1/EPHB1/EPHB3/HRAS/LYN/RHOA
Signalling cascades	GSEA	GO	GO:0070371	ERK1 and ERK2 cascade	downregulated	0.00187555	19	CARD9/CSK/DUSP10/EPHA2/EPHB1/EZR/FAM83D/GNAI2/HRAS/IQGAP3/LYN/NELFE/NRG1/OXTR/PDGFC/PHB/PRKCA/SEMA7A/SLC9A3R1
Signalling cascades	GSEA	KEGG	hsa04915	Estrogen signaling pathway	downregulated	0.0126885	13	AKT1/ATF6B/CALM3/CREB3/CREB3L1/GABBR2/GNAI2/HRAS/PIK3CD/PLCB3/PLCB4/PRKCD/SHC1
Signalling cascades	GSEA	RP	R-HSA-9009391	Extra-nuclear estrogen signaling	downregulated	0.0282306	13	AKT1/CALM3/CAV1/CAV2/GNAI2/GNB1/GNB2/HRAS/HSPB1/MMP3/PRMT1/SHC1/SPHK1
Signalling cascades	GSEA	RP	R-HSA-9614085	FOXO-mediated transcription	upregulated	0.0310948	8	ABCA6/BCL2L11/FOXO1/NFYB/PLXNA4/PPARGC1A/SMAD3/SOD2
Signalling cascades	GSEA	RP	R-HSA-9615017	FOXO-mediated transcription of oxidative stress, metabolic and neuronal genes	upregulated	0.0040768	6	ABCA6/FOXO1/PLXNA4/PPARGC1A/SMAD3/SOD2
Signalling cascades	GSEA	WP	WP314	Fas ligand pathway and stress induction of heat shock proteins	downregulated	0.0363423	12	ACTB/ACTG1/ARHGDIB/CASP6/DAXX/DFFB/FAF1/HSPB1/LMNA/LMNB1/LMNB2/PARP1
Signalling cascades	ORA	RP	R-HSA-2454202	Fc epsilon receptor (FCERI) signaling	downregulated	0.00726655	31	CALM1/CALM3/HRAS/LYN/NFATC2/PLCG1/PSMA5/PSMA7/PSMB1/PSMB10/PSMB2/PSMB3/PSMB4/PSMB5/PSMB6/PSMB7/PSMC1/PSMC3/PSMC4/PSMC5/PSMD11/PSMD13/PSMD2/PSMD3/PSMD4/PSMD8/PSMD9/PSME2/PSME3/PSMF1/SHC1
Signalling cascades	GSEA	RP	R-HSA-418594	G alpha (i) signalling events	downregulated	0.0319841	14	CALM3/CAMK4/GABBR2/GNAI2/GNB1/GNB2/GPSM3/GRK2/PLCB3/PLCB4/PPP1CA/PRKCA/PRKCD/SSTR1
Signalling cascades	GSEA	GO	GO:0007186	G protein-coupled receptor signaling pathway	downregulated	0.0383264	37	ADGRE5/AGRN/AGT/AKT1/ARHGEF1/BCAR1/BCAR3/CALM3/CAV1/DGKZ/DNM2/EZR/FLNA/FZD2/GABBR2/GIPC1/GNAI2/GNB1/GNB1L/GNB2/GRK2/GRK6/HOMER3/LGR5/OXTR/PHB/PLCB3/PLCB4/PRKCA/RAC2/RGS19/RIC8A/SLC9A3R1/SPHK1/SSTR1/STMN1/TYRO3
Signalling cascades	GSEA	WP	WP455	GPCRs, class A rhodopsin-like	downregulated	0.015755	3	ADRA1D/OXTR/SSTR1
Signalling cascades	ORA	GO	GO:0051020	GTPase binding	downregulated	0.0124148	57	AFDN/ALS2/ANKRD27/ANXA2/ARFIP2/ARHGAP1/ARHGDIA/ARHGDIB/BIRC5/CAV1/CIB1/CLTA/CORO1C/DAPK3/DENND1A/DIAPH1/DIAPH3/ENO1/FARP1/FLNA/GGA1/GNB1/GNB2/INF2/IPO13/IQGAP1/IQGAP3/KCTD13/KPNB1/LAMTOR1/MAP3K11/MAPKAP1/MICAL1/MICALL1/MLPH/MYO1C/MYO9B/NUTF2/PFN1/PKN1/PKN3/PPP6R1/RAB11FIP1/RAB11FIP5/RAB8A/RALBP1/RANBP1/RANGAP1/RANGRF/SGSM3/SH3GL1/SOD1/STOML2/SYTL4/TNPO3/XPO6/YIPF2
Signalling cascades	ORA	RP	R-HSA-8950505	Gene and protein expression by JAK-STAT signaling after Interleukin-12 stimulation	downregulated	0.0147581	12	ANXA2/ARF1/CFL1/CNN2/HNRNPA2B1/LMNB1/MSN/PPIA/PSME2/SNRPA1/SOD1/TALDO1
Signalling cascades	GSEA	KEGG	hsa04922	Glucagon signaling pathway	downregulated	0.0126885	16	AKT1/CALM3/CPT1A/CREB3/CREB3L1/GYS1/PDHB/PFKL/PFKP/PHKG2/PKM/PLCB3/PLCB4/PPP4C/PRMT1/SLC2A1
Signalling cascades	GSEA	WP	WP2880	Glucocorticoid receptor pathway	upregulated	0.0320085	20	ABHD2/ANGPTL4/ANKRD1/ARL5B/B3GNT5/BIRC2/BIRC3/CAVIN2/CCL2/CDKN1C/FGD4/GPR153/NR3C1/PTGS2/SLC19A2/SPRY1/SRGN/TGFBR3/THBD/TNFAIP3
Signalling cascades	GSEA	KEGG	hsa04929	GnRH secretion	downregulated	0.000475869	8	AKT1/GABBR2/HRAS/PIK3CD/PLCB3/PLCB4/PRKCA/TRPC4
Signalling cascades	GSEA	KEGG	hsa04912	GnRH signaling pathway	downregulated	0.0238296	6	CALM3/HRAS/PLCB3/PLCB4/PRKCA/PRKCD
Signalling cascades	ORA	RP	R-HSA-5610787	Hedgehog 'off' state	downregulated	0.0025296	31	GLI1/KIF7/PSMA5/PSMA7/PSMB1/PSMB10/PSMB2/PSMB3/PSMB4/PSMB5/PSMB6/PSMB7/PSMC1/PSMC3/PSMC4/PSMC5/PSMD11/PSMD13/PSMD2/PSMD3/PSMD4/PSMD8/PSMD9/PSME2/PSME3/PSMF1/TUBA1A/TUBA1B/TUBA1C/TUBB4B/TUBB6
Signalling cascades	ORA	RP	R-HSA-5632684	Hedgehog 'on' state	downregulated	0.000805867	27	GLI1/GRK2/KIF7/PSMA5/PSMA7/PSMB1/PSMB10/PSMB2/PSMB3/PSMB4/PSMB5/PSMB6/PSMB7/PSMC1/PSMC3/PSMC4/PSMC5/PSMD11/PSMD13/PSMD2/PSMD3/PSMD4/PSMD8/PSMD9/PSME2/PSME3/PSMF1
Signalling cascades	ORA	RP	R-HSA-5358346	Hedgehog ligand biogenesis	all_significant	0.0441408	28	ERLEC1/P4HB/PSMA5/PSMA7/PSMB1/PSMB10/PSMB2/PSMB3/PSMB4/PSMB5/PSMB6/PSMB7/PSMC1/PSMC3/PSMC4/PSMC5/PSMD11/PSMD13/PSMD2/PSMD3/PSMD4/PSMD8/PSMD9/PSME2/PSME3/PSMF1/SEL1L/VCP
Signalling cascades	GSEA	RP	R-HSA-5358346	Hedgehog ligand biogenesis	downregulated	0.0170985	33	HHAT/P4HB/PSMA5/PSMA7/PSMB1/PSMB10/PSMB2/PSMB3/PSMB4/PSMB5/PSMB6/PSMB7/PSMB8/PSMB9/PSMC1/PSMC3/PSMC4/PSMC5/PSMD1/PSMD11/PSMD13/PSMD14/PSMD2/PSMD3/PSMD4/PSMD7/PSMD8/PSMD9/PSME2/PSME3/PSMF1/SEM1/VCP
Signalling cascades	ORA	RP	R-HSA-446652	Interleukin-1 family signaling	downregulated	0.0313946	29	PELI3/PSMA5/PSMA7/PSMB1/PSMB10/PSMB2/PSMB3/PSMB4/PSMB5/PSMB6/PSMB7/PSMC1/PSMC3/PSMC4/PSMC5/PSMD11/PSMD13/PSMD2/PSMD3/PSMD4/PSMD8/PSMD9/PSME2/PSME3/PSMF1/PTPN18/PTPN23/SQSTM1/TOLLIP
Signalling cascades	ORA	RP	R-HSA-9020702	Interleukin-1 signaling	downregulated	0.0102684	27	PELI3/PSMA5/PSMA7/PSMB1/PSMB10/PSMB2/PSMB3/PSMB4/PSMB5/PSMB6/PSMB7/PSMC1/PSMC3/PSMC4/PSMC5/PSMD11/PSMD13/PSMD2/PSMD3/PSMD4/PSMD8/PSMD9/PSME2/PSME3/PSMF1/SQSTM1/TOLLIP
Signalling cascades	ORA	RP	R-HSA-447115	Interleukin-12 family signaling	downregulated	0.0118384	15	ANXA2/ARF1/CFL1/CNN2/HNRNPA2B1/IL27RA/LMNB1/MSN/P4HB/PPIA/PSME2/SNRPA1/SOD1/TALDO1/TYK2
Signalling cascades	ORA	RP	R-HSA-9020591	Interleukin-12 signaling	downregulated	0.00687924	14	ANXA2/ARF1/CFL1/CNN2/HNRNPA2B1/LMNB1/MSN/P4HB/PPIA/PSME2/SNRPA1/SOD1/TALDO1/TYK2
Signalling cascades	ORA	RP	R-HSA-9006925	Intracellular signaling by second messengers	downregulated	0.0238511	57	AKT1/CALM1/CALM3/CAMK4/CHD4/CSNK2B/GATAD2A/GRK2/GSK3A/HDAC3/HDAC5/KPNA2/LAMTOR1/LAMTOR2/LAMTOR4/MAPKAP1/MOV10/MTA2/MTOR/NRG1/PIK3CD/PIP4K2C/PLCG1/PPP2R1A/PPP2R5D/PRKCA/PRKCD/PSMA5/PSMA7/PSMB1/PSMB10/PSMB2/PSMB3/PSMB4/PSMB5/PSMB6/PSMB7/PSMC1/PSMC3/PSMC4/PSMC5/PSMD11/PSMD13/PSMD2/PSMD3/PSMD4/PSMD8/PSMD9/PSME2/PSME3/PSMF1/RAC2/RHOG/RPS6KB2/SCMH1/STUB1/WWP2
Signalling cascades	GSEA	WP	WP4871	Kisspeptin/kisspeptin receptor system in the ovary	downregulated	0.0120956	7	AKT1/HRAS/PIK3CD/PLCB3/PLCB4/PRKCA/PRKCD
Signalling cascades	ORA	RP	R-HSA-5687128	MAPK6/MAPK4 signaling	downregulated	0.00286758	26	HSPB1/MOV10/PSMA5/PSMA7/PSMB1/PSMB10/PSMB2/PSMB3/PSMB4/PSMB5/PSMB6/PSMB7/PSMC1/PSMC3/PSMC4/PSMC5/PSMD11/PSMD13/PSMD2/PSMD3/PSMD4/PSMD8/PSMD9/PSME2/PSME3/PSMF1
Signalling cascades	GSEA	RP	R-HSA-1632852	Macroautophagy	downregulated	0.0368294	26	ATG3/ATG4B/ATG4D/CHMP2A/CHMP6/CSNK2B/LAMTOR1/LAMTOR2/LAMTOR4/MTMR14/MTOR/PGAM5/PINK1/PLIN3/SQSTM1/TOMM22/TOMM40/TUBA1A/TUBA1B/TUBA1C/TUBA4A/TUBB2A/TUBB4B/TUBB6/VCP/VDAC1
Signalling cascades	ORA	RP	R-HSA-9604323	Negative regulation of NOTCH4 signaling	downregulated	2.33e-07	27	AKT1/PSMA5/PSMA7/PSMB1/PSMB10/PSMB2/PSMB3/PSMB4/PSMB5/PSMB6/PSMB7/PSMC1/PSMC3/PSMC4/PSMC5/PSMD11/PSMD13/PSMD2/PSMD3/PSMD4/PSMD8/PSMD9/PSME2/PSME3/PSMF1/TACC3/YWHAZ
Signalling cascades	GSEA	RP	R-HSA-9604323	Negative regulation of NOTCH4 signaling	downregulated	0.00171479	33	AKT1/PSMA5/PSMA7/PSMB1/PSMB10/PSMB2/PSMB3/PSMB4/PSMB5/PSMB6/PSMB7/PSMB8/PSMB9/PSMC1/PSMC3/PSMC4/PSMC5/PSMD1/PSMD11/PSMD13/PSMD14/PSMD2/PSMD3/PSMD4/PSMD7/PSMD8/PSMD9/PSME2/PSME3/PSMF1/SEM1/TACC3/YWHAZ
Signalling cascades	GSEA	WP	WP4341	Non-genomic actions of 1,25 dihydroxyvitamin D3	downregulated	0.0217379	7	CAV1/HRAS/IFI27L2/PLCB3/PLCB4/PRKCA/PRKCD
Signalling cascades	GSEA	KEGG	hsa04921	Oxytocin signaling pathway	downregulated	0.00133767	14	ACTB/ACTG1/CALM3/CAMK4/GNAI2/HRAS/MYL6/MYLK/NFATC2/OXTR/PLCB3/PLCB4/PPP1CA/PRKCA
Signalling cascades	ORA	RP	R-HSA-6807070	PTEN Regulation	downregulated	0.00135145	39	AKT1/CHD4/CSNK2B/GATAD2A/HDAC3/HDAC5/LAMTOR1/LAMTOR2/LAMTOR4/MOV10/MTA2/MTOR/PSMA5/PSMA7/PSMB1/PSMB10/PSMB2/PSMB3/PSMB4/PSMB5/PSMB6/PSMB7/PSMC1/PSMC3/PSMC4/PSMC5/PSMD11/PSMD13/PSMD2/PSMD3/PSMD4/PSMD8/PSMD9/PSME2/PSME3/PSMF1/SCMH1/STUB1/WWP2
Signalling cascades	GSEA	RP	R-HSA-6807070	PTEN Regulation	downregulated	0.0123514	38	AKT1/CHD4/CSNK2B/EZH2/GATAD2A/HDAC3/HDAC5/LAMTOR1/LAMTOR2/LAMTOR4/MOV10/MTA2/MTOR/PSMA7/PSMB1/PSMB10/PSMB2/PSMB3/PSMB4/PSMB6/PSMB7/PSMC1/PSMC3/PSMC4/PSMC5/PSMD11/PSMD13/PSMD2/PSMD3/PSMD4/PSMD8/PSMD9/PSME2/PSMF1/SCMH1/STUB1/TP53/WWP2
Signalling cascades	GSEA	RP	R-HSA-6802955	Paradoxical activation of RAF signaling by kinase inactive BRAF	downregulated	0.0165664	9	ACTB/ACTG1/ARAF/CALM3/CSK/HRAS/MAP3K11/PHB/TLN1
Signalling cascades	ORA	RP	R-HSA-5357801	Programmed Cell Death	downregulated	0.000590311	49	AKT1/AVEN/BAK1/BAX/CASP6/CDC37/CHMP2A/CHMP6/CLSPN/DAPK3/DBNL/DFFB/DSP/FLOT1/FLOT2/HMGB2/KPNB1/LMNA/LMNB1/MAGED1/PRKCD/PSMA5/PSMA7/PSMB1/PSMB10/PSMB2/PSMB3/PSMB4/PSMB5/PSMB6/PSMB7/PSMC1/PSMC3/PSMC4/PSMC5/PSMD11/PSMD13/PSMD2/PSMD3/PSMD4/PSMD8/PSMD9/PSME2/PSME3/PSMF1/STUB1/YWHAE/YWHAH/YWHAZ
Signalling cascades	GSEA	RP	R-HSA-5357801	Programmed Cell Death	downregulated	0.00903277	51	AKT1/AVEN/BAK1/BAX/CASP6/CDC37/CHMP2A/CHMP6/CLSPN/DAPK3/DBNL/DFFB/DSP/E2F1/FLOT1/FLOT2/HMGB2/KPNB1/LMNA/LMNB1/MAGED1/MLKL/PPP1R13B/PRKCD/PSMA7/PSMB1/PSMB10/PSMB2/PSMB3/PSMB4/PSMB6/PSMB7/PSMC1/PSMC3/PSMC4/PSMC5/PSMD11/PSMD13/PSMD2/PSMD3/PSMD4/PSMD8/PSMD9/PSME2/PSMF1/STUB1/TP53/TRAF2/YWHAE/YWHAH/YWHAZ
Signalling cascades	ORA	RP	R-HSA-195258	RHO GTPase Effectors	all_significant	0.0348272	88	ACTB/ACTG1/ACTR3/ARPC2/ARPC3/ARPC4/AURKB/BIRC5/BUB1/BUB1B/CALM1/CALM3/CDC20/CDC25C/CDCA8/CENPA/CENPC/CENPI/CENPM/CENPO/CENPT/CFL1/CKAP5/CLIP1/CTTN/DIAPH1/DIAPH3/FLNA/FMNL2/INCENP/IQGAP1/IQGAP3/KIF14/KIF18A/KIF2C/KLC2/MAD2L1/MAPRE1/MEN1/MIS12/MRTFA/MYH9/MYL12B/MYL6/MYL9/MYLK/NCK1/NCOA2/NF2/NSL1/NUDC/NUF2/NUP160/PFN1/PKN1/PKN3/PLK1/PMF1/PPP2R1A/PPP2R5D/PPP2R5E/PRC1/PRKCA/PRKCD/RAC2/RANGAP1/RHOA/RHO…
Signalling cascades	GSEA	RP	R-HSA-195258	RHO GTPase Effectors	downregulated	9.68e-09	77	ACTB/ACTG1/ACTR3/ARPC2/ARPC4/AURKB/BIRC5/BUB1/BUB1B/CALM1/CALM3/CDC20/CDC25C/CDCA8/CENPA/CENPE/CENPF/CENPI/CENPM/CENPO/CENPT/CFL1/CTTN/DIAPH1/DIAPH3/ERCC6L/FLNA/INCENP/IQGAP1/IQGAP3/KIF14/KIF18A/KIF2C/KLC2/KNL1/MAD2L1/MRTFA/MYH9/MYL12B/MYL6/MYL9/MYLK/NDC80/NF2/NUDC/NUF2/PFN1/PKN1/PKN3/PLK1/PMF1/PPP2R1A/PRC1/PRKCA/PRKCD/RAC2/RANGAP1/RHOA/RHOC/RHOG/SEC13/SGO1/SKA1/SKA2/SPC24/SPC25/TUBA1A/TUBA1B/TUB…
Signalling cascades	ORA	RP	R-HSA-5663220	RHO GTPases Activate Formins	downregulated	1.97e-05	43	ACTB/ACTG1/AURKB/BIRC5/BUB1/BUB1B/CDC20/CDCA8/CENPA/CENPI/CENPM/CENPO/CENPT/CKAP5/DIAPH1/DIAPH3/INCENP/KIF18A/KIF2C/MAD2L1/MAPRE1/MRTFA/NUDC/NUF2/PFN1/PLK1/PMF1/PPP2R1A/PPP2R5D/RANGAP1/RHOA/RHOC/SEC13/SGO1/SKA1/SKA2/SPC24/TUBA1A/TUBA1B/TUBA1C/TUBB4B/TUBB6/ZWINT
Signalling cascades	GSEA	RP	R-HSA-5663220	RHO GTPases Activate Formins	downregulated	2.3e-08	53	ACTB/ACTG1/AURKB/BIRC5/BUB1/BUB1B/CDC20/CDCA8/CENPA/CENPE/CENPF/CENPI/CENPM/CENPO/CENPT/CKAP5/DIAPH1/DIAPH3/ERCC6L/FMNL3/INCENP/KIF18A/KIF2C/KNL1/MAD2L1/MAPRE1/MRTFA/NDC80/NDE1/NUDC/NUF2/PFN1/PLK1/PMF1/PPP2R1A/PPP2R5D/RANGAP1/RHOA/RHOC/SEC13/SGO1/SKA1/SKA2/SPC24/SPC25/TUBA1A/TUBA1B/TUBA1C/TUBA4A/TUBB2A/TUBB4B/TUBB6/ZWINT
Signalling cascades	GSEA	RP	R-HSA-5627117	RHO GTPases Activate ROCKs	downregulated	0.00903277	6	CFL1/MYH9/MYL6/MYL9/RHOA/RHOC
Signalling cascades	ORA	RP	R-HSA-5625900	RHO GTPases activate CIT	downregulated	0.0256859	8	KIF14/MYH9/MYL12B/MYL6/MYL9/PRC1/RHOA/RHOC
Signalling cascades	GSEA	RP	R-HSA-5625900	RHO GTPases activate CIT	downregulated	0.0172022	7	KIF14/MYH9/MYL6/MYL9/PRC1/RHOA/RHOC
Signalling cascades	ORA	RP	R-HSA-5626467	RHO GTPases activate IQGAPs	downregulated	0.000462562	12	ACTB/ACTG1/CALM1/CALM3/IQGAP1/IQGAP3/MEN1/TUBA1A/TUBA1B/TUBA1C/TUBB4B/TUBB6
Signalling cascades	GSEA	RP	R-HSA-5626467	RHO GTPases activate IQGAPs	downregulated	0.00460019	9	ACTB/ACTG1/CALM3/IQGAP3/TUBA1A/TUBA1B/TUBA1C/TUBB4B/TUBB6
Signalling cascades	ORA	RP	R-HSA-5627123	RHO GTPases activate PAKs	downregulated	0.00583343	10	CALM1/CALM3/CTTN/FLNA/MYH9/MYL12B/MYL6/MYL9/MYLK/NF2
Signalling cascades	GSEA	RP	R-HSA-5627123	RHO GTPases activate PAKs	downregulated	0.0211552	8	CALM3/CTTN/FLNA/MYH9/MYL6/MYL9/MYLK/NF2
Signalling cascades	ORA	RP	R-HSA-5625740	RHO GTPases activate PKNs	downregulated	0.0110111	12	CDC25C/MYH9/MYL12B/MYL6/MYL9/PKN1/PKN3/RHOA/RHOC/YWHAE/YWHAH/YWHAZ
Signalling cascades	GSEA	RP	R-HSA-5625740	RHO GTPases activate PKNs	downregulated	0.0123514	12	CDC25C/MYH9/MYL12B/MYL6/MYL9/PKN1/PKN3/RHOA/RHOC/YWHAE/YWHAH/YWHAZ
Signalling cascades	ORA	RP	R-HSA-9013106	RHOC GTPase cycle	downregulated	0.0107302	22	ANLN/ARHGAP1/ARHGDIA/ARHGEF1/ARHGEF17/ARHGEF5/CAV1/CAVIN1/DEPDC1B/DIAPH1/DIAPH3/FLOT1/FLOT2/IQGAP1/IQGAP3/MYO9B/PKN1/PKN3/RACGAP1/RHOA/RHOC/STK10
Signalling cascades	GSEA	RP	R-HSA-9013106	RHOC GTPase cycle	downregulated	0.00638651	25	ANLN/ARHGAP1/ARHGDIA/ARHGEF1/ARHGEF17/ARHGEF28/ARHGEF40/ARHGEF5/CAV1/CAVIN1/DEPDC1B/DIAPH1/DIAPH3/FLOT1/FLOT2/FMNL3/IQGAP1/IQGAP3/MYO9B/PKN1/PKN3/RACGAP1/RHOA/RHOC/STK10
Signalling cascades	ORA	RP	R-HSA-9013408	RHOG GTPase cycle	downregulated	0.0120568	20	ANKLE2/ARHGAP1/ARHGDIA/ARHGDIB/ARHGEF5/CAV1/CDC42EP1/DEPDC1B/DIAPH3/DOCK2/EPHA2/ESYT1/LAMTOR1/LETM1/MAP3K11/PAK4/RHOG/STBD1/TRIO/YKT6
Signalling cascades	GSEA	RP	R-HSA-9013408	RHOG GTPase cycle	downregulated	0.0309643	16	ARHGDIA/ARHGDIB/ARHGEF5/CAV1/CDC42EP1/DEPDC1B/DIAPH3/DOCK2/EPHA2/ESYT1/LAMTOR1/LETM1/MAP3K11/RHOG/STBD1/YKT6
Signalling cascades	GSEA	KEGG	hsa04015	Rap1 signaling pathway	downregulated	0.000475869	17	ACTB/ACTG1/AKT1/BCAR1/CALM3/EPHA2/GNAI2/HRAS/PDGFC/PFN1/PIK3CD/PLCB3/PLCB4/PRKCA/RAPGEF3/TLN1/VASP
Signalling cascades	ORA	RP	R-HSA-169911	Regulation of Apoptosis	downregulated	5.95e-06	24	PSMA5/PSMA7/PSMB1/PSMB10/PSMB2/PSMB3/PSMB4/PSMB5/PSMB6/PSMB7/PSMC1/PSMC3/PSMC4/PSMC5/PSMD11/PSMD13/PSMD2/PSMD3/PSMD4/PSMD8/PSMD9/PSME2/PSME3/PSMF1
Signalling cascades	GSEA	RP	R-HSA-169911	Regulation of Apoptosis	downregulated	0.00638651	30	PSMA5/PSMA7/PSMB1/PSMB10/PSMB2/PSMB3/PSMB4/PSMB5/PSMB6/PSMB7/PSMB8/PSMB9/PSMC1/PSMC3/PSMC4/PSMC5/PSMD1/PSMD11/PSMD13/PSMD14/PSMD2/PSMD3/PSMD4/PSMD7/PSMD8/PSMD9/PSME2/PSME3/PSMF1/SEM1
Signalling cascades	ORA	RP	R-HSA-9707587	Regulation of HMOX1 expression and activity	downregulated	3.13e-05	26	CSNK2B/PRKCD/PSMA5/PSMA7/PSMB1/PSMB10/PSMB2/PSMB3/PSMB4/PSMB5/PSMB6/PSMB7/PSMC1/PSMC3/PSMC4/PSMC5/PSMD11/PSMD13/PSMD2/PSMD3/PSMD4/PSMD8/PSMD9/PSME2/PSME3/PSMF1
Signalling cascades	GSEA	RP	R-HSA-9707587	Regulation of HMOX1 expression and activity	downregulated	0.0210825	23	CSNK2B/PRKCD/PSMA7/PSMB1/PSMB10/PSMB2/PSMB3/PSMB4/PSMB6/PSMB7/PSMC1/PSMC3/PSMC4/PSMC5/PSMD11/PSMD13/PSMD2/PSMD3/PSMD4/PSMD8/PSMD9/PSME2/PSMF1
Signalling cascades	ORA	RP	R-HSA-8948751	Regulation of PTEN stability and activity	downregulated	1.16e-05	28	AKT1/CSNK2B/PSMA5/PSMA7/PSMB1/PSMB10/PSMB2/PSMB3/PSMB4/PSMB5/PSMB6/PSMB7/PSMC1/PSMC3/PSMC4/PSMC5/PSMD11/PSMD13/PSMD2/PSMD3/PSMD4/PSMD8/PSMD9/PSME2/PSME3/PSMF1/STUB1/WWP2
Signalling cascades	GSEA	RP	R-HSA-8948751	Regulation of PTEN stability and activity	downregulated	0.00616779	25	AKT1/CSNK2B/PSMA7/PSMB1/PSMB10/PSMB2/PSMB3/PSMB4/PSMB6/PSMB7/PSMC1/PSMC3/PSMC4/PSMC5/PSMD11/PSMD13/PSMD2/PSMD3/PSMD4/PSMD8/PSMD9/PSME2/PSMF1/STUB1/WWP2
Signalling cascades	ORA	RP	R-HSA-5658442	Regulation of RAS by GAPs	downregulated	0.000100791	25	HRAS/PSMA5/PSMA7/PSMB1/PSMB10/PSMB2/PSMB3/PSMB4/PSMB5/PSMB6/PSMB7/PSMC1/PSMC3/PSMC4/PSMC5/PSMD11/PSMD13/PSMD2/PSMD3/PSMD4/PSMD8/PSMD9/PSME2/PSME3/PSMF1
Signalling cascades	ORA	RP	R-HSA-8939902	Regulation of RUNX2 expression and activity	downregulated	0.00030645	25	PSMA5/PSMA7/PSMB1/PSMB10/PSMB2/PSMB3/PSMB4/PSMB5/PSMB6/PSMB7/PSMC1/PSMC3/PSMC4/PSMC5/PSMD11/PSMD13/PSMD2/PSMD3/PSMD4/PSMD8/PSMD9/PSME2/PSME3/PSMF1/STUB1
Signalling cascades	ORA	RP	R-HSA-8941858	Regulation of RUNX3 expression and activity	downregulated	7.24e-06	25	PSMA5/PSMA7/PSMB1/PSMB10/PSMB2/PSMB3/PSMB4/PSMB5/PSMB6/PSMB7/PSMC1/PSMC3/PSMC4/PSMC5/PSMD11/PSMD13/PSMD2/PSMD3/PSMD4/PSMD8/PSMD9/PSME2/PSME3/PSMF1/RUNX3
Signalling cascades	GSEA	RP	R-HSA-8941858	Regulation of RUNX3 expression and activity	downregulated	0.0165664	32	PSMA5/PSMA7/PSMB1/PSMB10/PSMB2/PSMB3/PSMB4/PSMB5/PSMB6/PSMB7/PSMB8/PSMB9/PSMC1/PSMC3/PSMC4/PSMC5/PSMD1/PSMD11/PSMD13/PSMD14/PSMD2/PSMD3/PSMD4/PSMD7/PSMD8/PSMD9/PSME2/PSME3/PSMF1/RUNX3/SEM1/TGFB1
Signalling cascades	GSEA	RP	R-HSA-9010553	Regulation of expression of SLITs and ROBOs	downregulated	0.00593249	40	EIF4G1/ELOB/MAGOH/PSMA5/PSMA7/PSMB1/PSMB10/PSMB2/PSMB3/PSMB4/PSMB5/PSMB6/PSMB7/PSMB8/PSMB9/PSMC1/PSMC3/PSMC4/PSMC5/PSMD1/PSMD11/PSMD13/PSMD14/PSMD2/PSMD3/PSMD4/PSMD7/PSMD8/PSMD9/PSME2/PSME3/PSMF1/ROBO1/ROBO2/RPL26L1/RPS26/RPSA/SEM1/UPF3A/UPF3B
Signalling cascades	GSEA	RP	R-HSA-76005	Response to elevated platelet cytosolic Ca2+	downregulated	0.0123163	13	ACTN1/ACTN4/ALDOA/CALM3/CAP1/CFL1/FLNA/PFN1/PPIA/PRKCA/TAGLN2/TLN1/WDR1
Signalling cascades	ORA	RP	R-HSA-5358351	Signaling by Hedgehog	downregulated	0.0225209	34	GLI1/GRK2/KIF7/P4HB/PSMA5/PSMA7/PSMB1/PSMB10/PSMB2/PSMB3/PSMB4/PSMB5/PSMB6/PSMB7/PSMC1/PSMC3/PSMC4/PSMC5/PSMD11/PSMD13/PSMD2/PSMD3/PSMD4/PSMD8/PSMD9/PSME2/PSME3/PSMF1/TUBA1A/TUBA1B/TUBA1C/TUBB4B/TUBB6/VCP
Signalling cascades	ORA	RP	R-HSA-9013694	Signaling by NOTCH4	downregulated	0.000508212	27	AKT1/PSMA5/PSMA7/PSMB1/PSMB10/PSMB2/PSMB3/PSMB4/PSMB5/PSMB6/PSMB7/PSMC1/PSMC3/PSMC4/PSMC5/PSMD11/PSMD13/PSMD2/PSMD3/PSMD4/PSMD8/PSMD9/PSME2/PSME3/PSMF1/TACC3/YWHAZ
Signalling cascades	GSEA	RP	R-HSA-9656223	Signaling by RAF1 mutants	downregulated	0.0244289	7	ACTB/ACTG1/ARAF/CALM3/CSK/HRAS/TLN1
Signalling cascades	GSEA	RP	R-HSA-6802949	Signaling by RAS mutants	downregulated	0.0165664	9	ACTB/ACTG1/ARAF/CALM3/CSK/HRAS/MAP3K11/PHB/TLN1
Signalling cascades	GSEA	RP	R-HSA-194315	Signaling by Rho GTPases	downregulated	0.000183292	96	ACTB/ACTC1/ACTG1/ACTN1/ALS2/ANLN/ARHGAP11A/ARHGDIA/ARHGDIB/ARHGEF1/ARHGEF17/ARHGEF28/ARHGEF5/ARPC2/ARPC4/AURKB/BIRC5/BUB1/BUB1B/CALM3/CAPZB/CAV1/CCT7/CDC20/CDC25C/CDC37/CDC42EP1/CDCA8/CENPA/CENPI/CENPM/CENPO/CFL1/CKAP4/CSK/CTTN/DEPDC1B/DIAPH3/DOCK10/DOCK2/DSP/EPHA2/ERCC6L/ESYT1/FLNA/FLOT1/GPS1/INCENP/IQGAP3/KIF14/KIF18A/KIF2C/KLC2/KNL1/LAMTOR1/LETM1/LMNB1/MAP3K11/MTX1/MYH9/MYL6/MYL9/MYLK/NF2/NUDC…
Signalling cascades	GSEA	RP	R-HSA-9716542	Signaling by Rho GTPases, Miro GTPases and RHOBTB3	downregulated	0.000252952	98	ACTB/ACTC1/ACTG1/ACTN1/ALS2/ANLN/ARHGAP11A/ARHGDIA/ARHGDIB/ARHGEF1/ARHGEF17/ARHGEF28/ARHGEF5/ARPC2/ARPC4/AURKB/BIRC5/BUB1/BUB1B/CALM3/CAPZB/CAV1/CCT7/CDC20/CDC25C/CDC37/CDC42EP1/CDCA8/CENPA/CENPI/CENPM/CENPO/CFL1/CKAP4/CSK/CTTN/DEPDC1B/DIAPH3/DOCK10/DOCK2/DSP/EPHA2/ERCC6L/ESYT1/FLNA/FLOT1/GPS1/INCENP/IQGAP3/KIF14/KIF18A/KIF2C/KLC2/KNL1/LAMTOR1/LETM1/LMNB1/MAP3K11/MTX1/MYH9/MYL6/MYL9/MYLK/MYO19/NF…
Signalling cascades	ORA	RP	R-HSA-195721	Signaling by WNT	downregulated	0.00473062	55	AKT1/AP2M1/AP2S1/BCL9L/CALM1/CALM3/CAV1/CLTA/CSNK1E/CSNK2B/FZD2/GNB1/GNB2/KAT5/MEN1/MOV10/PFN1/PLCB3/PORCN/PPP2R1A/PPP2R5D/PRKCA/PSMA5/PSMA7/PSMB1/PSMB10/PSMB2/PSMB3/PSMB4/PSMB5/PSMB6/PSMB7/PSMC1/PSMC3/PSMC4/PSMC5/PSMD11/PSMD13/PSMD2/PSMD3/PSMD4/PSMD8/PSMD9/PSME2/PSME3/PSMF1/RAC2/RHOA/RUNX3/RUVBL1/SMARCA4/SOX13/TLE4/WNT5B/YWHAZ
Signalling cascades	GSEA	RP	R-HSA-6802948	Signaling by high-kinase activity BRAF mutants	downregulated	0.00356674	6	ACTB/ACTG1/ARAF/CSK/HRAS/TLN1
Signalling cascades	GSEA	RP	R-HSA-6802946	Signaling by moderate kinase activity BRAF mutants	downregulated	0.0165664	9	ACTB/ACTG1/ARAF/CALM3/CSK/HRAS/MAP3K11/PHB/TLN1
Signalling cascades	GSEA	RP	R-HSA-9649948	Signaling downstream of RAS mutants	downregulated	0.0165664	9	ACTB/ACTG1/ARAF/CALM3/CSK/HRAS/MAP3K11/PHB/TLN1
Signalling cascades	GSEA	RP	R-HSA-3000170	Syndecan interactions	downregulated	0.0368444	7	ACTN1/COL1A1/PRKCA/SDC1/SDC3/SDC4/TGFB1
Signalling cascades	ORA	RP	R-HSA-201681	TCF dependent signaling in response to WNT	downregulated	0.00336352	40	AKT1/BCL9L/CAV1/CSNK1E/CSNK2B/FZD2/KAT5/MEN1/PPP2R1A/PPP2R5D/PSMA5/PSMA7/PSMB1/PSMB10/PSMB2/PSMB3/PSMB4/PSMB5/PSMB6/PSMB7/PSMC1/PSMC3/PSMC4/PSMC5/PSMD11/PSMD13/PSMD2/PSMD3/PSMD4/PSMD8/PSMD9/PSME2/PSME3/PSMF1/RUNX3/RUVBL1/SMARCA4/SOX13/TLE4/YWHAZ
Signalling cascades	ORA	RP	R-HSA-202403	TCR signaling	downregulated	0.00271663	27	CSK/PLCG1/PSMA5/PSMA7/PSMB1/PSMB10/PSMB2/PSMB3/PSMB4/PSMB5/PSMB6/PSMB7/PSMC1/PSMC3/PSMC4/PSMC5/PSMD11/PSMD13/PSMD2/PSMD3/PSMD4/PSMD8/PSMD9/PSME2/PSME3/PSMF1/VASP
Signalling cascades	GSEA	KEGG	hsa04919	Thyroid hormone signaling pathway	downregulated	0.00611388	12	ACTB/ACTG1/AKT1/HRAS/MED27/PFKL/PFKP/PIK3CD/PLCB3/PLCB4/PRKCA/SLC2A1
Signalling cascades	GSEA	RP	R-HSA-3700989	Transcriptional Regulation by TP53	downregulated	0.00822716	75	AKT1/ARID3A/AURKA/AURKB/BAX/BIRC5/BRIP1/CARM1/CASP6/CCNA2/CCNB1/CCNE1/CDC25C/CDK2/CHD4/CNOT3/COX6A1/COX8A/CSNK2B/DAXX/E2F1/E2F4/E2F8/EHMT2/ELOB/ERCC2/FANCD2/FANCI/G6PD/GATAD2A/GPI/GTF2F1/GTF2F2/HUS1/L3MBTL1/LAMTOR1/LAMTOR2/LAMTOR4/MDC1/MOV10/MTA2/MTOR/NELFB/NELFCD/NELFE/NOC2L/PCBP4/PIP4K2C/POLR2E/POLR2F/POLR2G/POLR2J/POLR2L/PPP1R13B/PPP1R13L/PPP2R1A/PRDX1/PRDX5/PRELID1/PRMT1/RAD51D/RFC2/RHNO1/SMY…
Signalling cascades	ORA	RP	R-HSA-8878171	Transcriptional regulation by RUNX1	downregulated	0.0190903	37	ACTL6A/CSNK2B/KMT2B/MOV10/MYL9/NFATC2/PRMT1/PSMA5/PSMA7/PSMB1/PSMB10/PSMB2/PSMB3/PSMB4/PSMB5/PSMB6/PSMB7/PSMC1/PSMC3/PSMC4/PSMC5/PSMD11/PSMD13/PSMD2/PSMD3/PSMD4/PSMD8/PSMD9/PSME2/PSME3/PSMF1/SCMH1/SMARCA4/SMARCB1/SMARCD1/SMARCD2/WDR5
Signalling cascades	ORA	RP	R-HSA-8878166	Transcriptional regulation by RUNX2	downregulated	0.00635541	31	AKT1/BAX/CCNB1/HDAC3/ITGA5/PSMA5/PSMA7/PSMB1/PSMB10/PSMB2/PSMB3/PSMB4/PSMB5/PSMB6/PSMB7/PSMC1/PSMC3/PSMC4/PSMC5/PSMD11/PSMD13/PSMD2/PSMD3/PSMD4/PSMD8/PSMD9/PSME2/PSME3/PSMF1/RBM14/STUB1
Signalling cascades	ORA	RP	R-HSA-8878159	Transcriptional regulation by RUNX3	downregulated	0.00354125	28	ITGA4/PSMA5/PSMA7/PSMB1/PSMB10/PSMB2/PSMB3/PSMB4/PSMB5/PSMB6/PSMB7/PSMC1/PSMC3/PSMC4/PSMC5/PSMD11/PSMD13/PSMD2/PSMD3/PSMD4/PSMD8/PSMD9/PSME2/PSME3/PSMF1/RUNX3/TEAD3/TEAD4
Signalling cascades	ORA	WP	WP3888	VEGFA-VEGFR2 signaling pathway	downregulated	0.0230508	89	ABCF2/ACOT9/ACTG1/AFDN/AKT1/ALDOA/AP2S1/APOLD1/ATP6V0D1/BCAR1/BIRC5/CALR/CAPN2/CAPZB/CAV1/CCDC124/CCT7/CFL1/CLIC1/COPG1/CSK/EIF4G1/ELK1/EPHA2/ETS1/EWSR1/EZR/FAF1/FHOD1/FLII/FSCN1/FXR2/GAPDH/GIPC1/GPC1/HDAC5/HGS/HLX/HRAS/HSPB1/IDH2/INPP4B/IQGAP1/LRRC59/LRRFIP2/MAPKAP1/MAPKAPK2/MICAL2/MOV10/MTOR/MYH9/MYO1C/NAPA/NCL/NFATC2/P4HA2/P4HB/PBK/PFN1/PGD/PGK1/PLCB3/PLCG1/PLOD3/PPM1G/PPP1CA/PRDX6/PRKCA/PRKCD…
Signalling cascades	GSEA	WP	WP3888	VEGFA-VEGFR2 signaling pathway	downregulated	0.00160472	66	ACOT9/ACTG1/AKT1/ALDOA/AP2S1/APOLD1/ATP6V0D1/BCAR1/BIRC5/CALR/CAPN2/CAPZB/CAV1/CCDC124/CCT7/CFL1/CGNL1/CLIC1/COPG1/CRIP2/CSK/EPHA2/ETS1/EWSR1/EZR/FLII/FSCN1/GAPDH/GIPC1/GPC1/HLX/HRAS/HSPB1/IDH2/INPP4B/LRRC59/LRRFIP2/MICAL2/MOV10/MYH9/MYO1C/NFATC2/P4HB/PBK/PFN1/PGD/PLCB3/PLOD3/PPM1G/PPP1CA/PRDX6/PRKCA/PRKCD/PSMD4/PXN/RHOC/SH3BGRL3/SHC1/SLC7A1/SLC8A1/STIP1/TEAD4/TMSB10/TPM3/TUBA1C/USP10
Signalling cascades	GSEA	KEGG	hsa04024	cAMP signaling pathway	downregulated	0.0165464	16	AKT1/ATP2A3/CALM3/CAMK4/CREB3/CREB3L1/GABBR2/GLI1/GNAI2/MYL9/OXTR/PIK3CD/PPP1CA/RAC2/RAPGEF3/SSTR1
Signalling cascades	GSEA	KEGG	hsa04022	cGMP-PKG signaling pathway	downregulated	0.00658298	15	AKT1/ATF6B/ATP2A3/CALM3/CREB3/CREB3L1/GNAI2/MYL9/MYLK/NFATC2/PLCB3/PLCB4/PPP1CA/SLC8A1/VASP
Signalling cascades	GSEA	GO	GO:0000075	cell cycle checkpoint signaling	downregulated	0.00495755	36	ANAPC15/AURKB/BABAM1/BUB1/BUB1B/CCAR2/CCNB1/CDC45/CDK2/CDT1/CENPF/CHFR/CLSPN/E2F1/EME1/FANCD2/FZR1/GTSE1/HINFP/HUS1/MAD2L1/MAD2L2/MDC1/MUS81/NDC80/ORC1/PLK1/PRPF19/RFWD3/RHNO1/TICRR/TIMELESS/TRIP13/TTK/WDR76/ZWINT
Signalling cascades	GSEA	GO	GO:0007267	cell-cell signaling	downregulated	0.0246492	92	AACS/ADGRE5/AGRN/AGT/AKT1/ALS2/AMPH/APCDD1/APCDD1L/ARF1/BCL9L/BDNF/CACNB3/CALM3/CAV1/CCAR2/CDC20/CDK16/CPT1A/DAPK3/DEPDC1B/DGKZ/DKK3/EIPR1/EPHB1/FBXW4/FCHSD1/FKBP1B/FLNA/FLOT1/FZD2/GABBR2/GIPC1/GLI1/GNAI2/GNB1/GRIK2/GRK2/GRK6/HRAS/ILK/ITGA3/LGR5/LRP8/LRRFIP2/LYN/MINK1/MPC2/NAPA/NQO1/NRG1/NRXN2/NXN/OXTR/PANX2/PFKL/PINK1/PLCB4/PNKD/PORCN/PPP1CA/PPP2R1A/PTPN23/RAB11FIP1/RAB11FIP5/RAB3B/RANGRF/RUVBL2…
Signalling cascades	GSEA	GO	GO:0007267	cell-cell signaling	upregulated	0.0136144	125	ABCA1/ADAM10/ADCY1/AKAP12/AKAP7/ANK2/APOE/ARL6/ATAD1/ATP6AP2/BAMBI/BCHE/BICC1/BMP2/BMP6/BRSK1/C3/CACNA1A/CACNA1G/CACNB4/CAMK2N1/CCL2/CCNYL1/CD34/CDH11/CLCN3/CMAHP/CPEB3/CSNK1G3/CXCL12/DDX3X/DKK1/DTNA/EGR2/EGR3/FGF7/FOXL1/FYN/FZD1/FZD3/FZD4/FZD8/GABRB3/GNAI1/GPRC5B/GRK5/HGF/HRH1/HTR2A/HTR2B/IFT80/IGFBP2/IL7/JAK2/KCND2/LATS1/LRRK2/MAGI2/MBP/MCC/MCTP2/MDFIC/MITF/NAMPT/NDRG2/NPTX1/NPTXR/P2RX7/PCDHB13…
Signalling cascades	GSEA	GO	GO:0007167	enzyme linked receptor protein signaling pathway	upregulated	0.0253093	100	ADAMTS3/ANGPTL1/APOD/APPL1/ARID5B/BAMBI/BMP2/BMP6/BMPER/BMPR1A/BRAF/CBLB/CDKN1C/CHRDL1/COL4A5/CTDSPL2/CUL5/DCN/DDR2/DKK1/DOK6/EIF2AK3/ERRFI1/FBN1/FER/FGF7/FLRT3/FLT1/FMOD/FOS/FOXC2/FOXO1/FRS2/FYN/FZD4/GAB1/GHR/GPRC5A/GREM2/GSK3B/HGF/HIPK2/HIVEP1/HTRA3/IGFBP2/IL17RD/IL6ST/ITGB8/JAK2/JAK3/LATS1/LIFR/LTBP1/LTBP3/MAGI2/MBD5/MTSS1/NCK1/NDN/NR4A3/OSBPL8/PDGFD/PDGFRL/PIK3CA/PLAT/PLCE1/PPARG/PPM1L/PTK2B/…
Signalling cascades	GSEA	GO	GO:0019838	growth factor binding	upregulated	0.0400605	16	A2M/CD36/FLT1/GHR/HTRA3/IGFBP2/IL1R1/IL6ST/ITGAV/KAZALD1/LIFR/LTBP1/LTBP3/TEK/TGFBR2/TGFBR3
Signalling cascades	GSEA	GO	GO:0007229	integrin-mediated signaling pathway	downregulated	0.0401357	13	BCAR1/CCM2/FLNA/ILK/ITGA1/ITGA3/ITGA4/ITGA5/MYH9/SEMA7A/THY1/TLN1/ZYX
Signalling cascades	GSEA	GO	GO:0060089	molecular transducer activity	upregulated	0.0140516	79	ABCA1/ABHD2/ADGRL1/ANTXR2/ATP6AP2/BMPR1A/CD302/CD36/CD74/CRLF1/CTSH/CUBN/CUL5/DDR2/EDNRA/FER/FLT1/FYN/FZD1/FZD3/FZD4/FZD8/GABRB3/GHR/GPRC5A/GPRC5B/HRH1/HTR2A/HTR2B/ICAM1/IFNAR1/IFNGR1/IL13RA2/IL15RA/IL17RD/IL18R1/IL1R1/IL6ST/ITGAV/ITGB8/JAK2/JAK3/LEPR/LIFR/LMBR1/LPAR1/LTBP1/LY96/MCC/MMD/NOD1/NPR3/NR4A3/P2RX7/PDGFRL/PGRMC2/PLA2R1/PLXNA4/PLXNB1/PPARG/PROCR/PTGER2/PTGER4/PTGFR/PTH1R/PTK2B/RECK/RGMA/…
Signalling cascades	GSEA	GO	GO:0043066	negative regulation of apoptotic process	upregulated	0.0340119	86	ADAM10/ANGPTL4/APOE/ATF5/BCL2/BIRC2/BIRC3/BRAF/BTG2/CAMK1D/CCL2/CCND2/CD74/CLU/CRLF1/CTSH/CXCL12/DDX3X/DKK1/EGR3/EN1/FAIM2/FANK1/FOXC2/FOXO1/FOXP1/FYN/FZD3/GATA6/GOLPH3/GRK5/GSK3B/HGF/HIPK2/HIPK3/HSPB6/HTR2B/ICAM1/IFIT3/IL6ST/IL7/ITGAV/JAK2/JAK3/KIFAP3/KRT18/LIG4/LRRK2/MDM2/MITF/NFE2L2/PDE3A/PDPN/PIK3CA/PPARGC1A/PRKCH/PRKCI/PTGFR/PTGS2/PTK2B/RB1CC1/RETREG1/RRM2B/RTKN2/SCG2/SERPINB2/SETX/SFRP1/SIR…
Signalling cascades	GSEA	GO	GO:0051100	negative regulation of binding	downregulated	0.0294373	17	ACTB/AKT1/ATP2A3/AURKA/AURKB/BAX/CAV1/CTSZ/ITGA4/NEK2/NES/PEX14/PPP1CA/PRKCD/PTPRF/STUB1/SYMPK
Signalling cascades	GSEA	GO	GO:0060548	negative regulation of cell death	upregulated	0.0208193	99	ADAM10/ANGPTL4/APOE/ATF5/BCL2/BIRC2/BIRC3/BRAF/BTG2/CAMK1D/CCL2/CCND2/CD34/CD74/CLU/CRLF1/CTSH/CXCL12/DDX3X/DKK1/EGR3/EN1/FAIM2/FANK1/FOXC2/FOXO1/FOXP1/FYN/FZD3/GATA6/GHR/GOLPH3/GRK5/GSK3B/HGF/HIPK2/HIPK3/HSPB6/HTR2B/ICAM1/IFIT3/IL6ST/IL7/ITGAV/JAK2/JAK3/KIFAP3/KRT18/LIG4/LRRK2/MDM2/MITF/NCK1/NCOA7/NFE2L2/NR4A3/PDE3A/PDPN/PIK3CA/PPARGC1A/PRKCH/PRKCI/PTGFR/PTGS2/PTK2B/RB1CC1/REL/RETREG1/RRM2B/RTKN…
Signalling cascades	GSEA	GO	GO:0032091	negative regulation of protein binding	downregulated	0.0211351	16	ACTB/AKT1/ATP2A3/AURKA/AURKB/BAX/CAV1/CTSZ/ITGA4/NES/PEX14/PPP1CA/PRKCD/PTPRF/STUB1/SYMPK
Signalling cascades	GSEA	RP	R-HSA-372708	p130Cas linkage to MAPK signaling for integrins	downregulated	0.0056222	2	BCAR1/TLN1
Signalling cascades	GSEA	GO	GO:0018212	peptidyl-tyrosine modification	upregulated	0.0372874	28	BMP6/CD36/CNTN1/CRLF1/DDR2/ERRFI1/FER/FGF7/FLT1/GHR/GPRC5A/GPRC5B/HGF/HIPK3/HTR2A/ICAM1/IL6ST/IL7/JAK2/JAK3/NEK1/PDGFD/PTK2B/RICTOR/ROR1/SFRP1/TEK/THBS4
Signalling cascades	GSEA	GO	GO:0018108	peptidyl-tyrosine phosphorylation	upregulated	0.0237102	28	BMP6/CD36/CNTN1/CRLF1/DDR2/ERRFI1/FER/FGF7/FLT1/GHR/GPRC5A/GPRC5B/HGF/HIPK3/HTR2A/ICAM1/IL6ST/IL7/JAK2/JAK3/NEK1/PDGFD/PTK2B/RICTOR/ROR1/SFRP1/TEK/THBS4
Signalling cascades	GSEA	GO	GO:0098802	plasma membrane signaling receptor complex	downregulated	0.0275877	9	ABHD12/GABBR2/GRIK2/IL27RA/ITGA1/ITGA3/ITGA4/LYN/PORCN
Signalling cascades	GSEA	GO	GO:0070374	positive regulation of ERK1 and ERK2 cascade	downregulated	0.0306622	9	CARD9/GNAI2/HRAS/NELFE/NRG1/PDGFC/PHB/PRKCA/SEMA7A
Signalling cascades	GSEA	GO	GO:0044093	positive regulation of molecular function	upregulated	0.0124491	126	ADCY1/ADD2/ALG10B/AMIGO1/ANK2/APOE/ARHGAP24/ARHGAP6/ARID5B/ARL6IP5/ASAP3/BAMBI/BCL2L11/BMP2/BMPR1A/CAMK1D/CASC2/CCDC125/CCL2/CCND2/CD36/CD74/CHI3L1/CIDEB/CLIC2/CLN5/CLU/COPS8/CTSH/CTSS/DDR2/DDX3X/DKK1/DNAJC10/DUSP19/EBF2/EDNRA/EIF2AK3/EIF3E/ELMOD2/EPB41/EPB41L5/EVI5/FAM20A/FANK1/FBLN1/FER/FLT1/FYN/FZD1/FZD4/GCH1/GHR/GLRX/GPRC5A/GPRC5B/HDAC4/HIPK2/HTR2A/HTR2B/ICAM1/IFI16/IL18R1/IRAK2/JAK2/JMY/LPAR…
Signalling cascades	GSEA	GO	GO:0050731	positive regulation of peptidyl-tyrosine phosphorylation	upregulated	0.0386285	17	BMP6/CD36/CD74/CNTN1/CRLF1/FGF7/FYN/GHR/GPRC5B/HGF/HTR2A/ICAM1/IL6ST/JAK2/PTK2B/RICTOR/THBS4
Signalling cascades	ORA	GO	GO:0035307	positive regulation of protein dephosphorylation	downregulated	0.00686957	15	ANKLE2/CALM1/CALM3/GBA/HSP90AB1/ITGA1/MTOR/PINK1/PPIA/PPP1R7/PPP2R5D/PRKCD/PTPA/SYMPK/VRK3
Signalling cascades	GSEA	GO	GO:0009967	positive regulation of signal transduction	upregulated	0.013908	136	ADAMTS3/AKAP12/AKR1C2/ALPK1/ANKRD1/APOE/APOL3/ARHGEF3/ARL6IP5/ATM/ATP6AP2/AUTS2/BAMBI/BCL2L11/BIRC2/BIRC3/BMP2/BMP6/BMPER/BMPR1A/BRAF/C18orf32/C3/CCL2/CD36/CD74/CDKN1C/CDKN2AIP/CHI3L1/CSNK1G3/CTSH/DCN/DDX3X/DKK1/DOK6/DUSP19/DYNC2H1/ERN1/FLT1/FOXP1/FRS2/FYN/FZD4/GHR/GOLPH3/GPRC5B/H19/HGF/HIPK2/HOMER1/HTR2A/HTR2B/ICAM1/IL18R1/IL1R1/IL6ST/IL7/ITGAV/JAG1/JAK2/KLHDC10/LPAR1/LRRK2/LURAP1L/LY96/MAP3K20/…
Signalling cascades	GSEA	GO	GO:0043235	receptor complex	downregulated	0.0268795	16	ABHD12/ARNT2/AXL/EPHA2/EPHB1/GABBR2/GFRA1/GRIK2/IL27RA/ITGA1/ITGA3/ITGA4/LRP8/LYN/PORCN/TYRO3
Signalling cascades	GSEA	GO	GO:0070372	regulation of ERK1 and ERK2 cascade	downregulated	0.00483851	17	CARD9/CSK/DUSP10/EPHA2/EPHB1/EZR/FAM83D/GNAI2/HRAS/LYN/NELFE/NRG1/PDGFC/PHB/PRKCA/SEMA7A/SLC9A3R1
Signalling cascades	GSEA	GO	GO:1904029	regulation of cyclin-dependent protein kinase activity	downregulated	0.0325229	15	ACTB/AKT1/CCNA2/CCNB1/CCNB2/CCNF/CDC25A/CDC25C/CDC37/CDKN2D/CDKN3/CKS2/PKMYT1/PLK1/PSRC1
Signalling cascades	GSEA	GO	GO:0000079	regulation of cyclin-dependent protein serine/threonine kinase activity	downregulated	0.0301947	15	ACTB/AKT1/CCNA2/CCNB1/CCNB2/CCNF/CDC25A/CDC25C/CDC37/CDKN2D/CDKN3/CKS2/PKMYT1/PLK1/PSRC1
Signalling cascades	GSEA	GO	GO:0051336	regulation of hydrolase activity	upregulated	0.0124491	83	A2M/ANGPTL4/ARHGAP24/ARHGAP44/ARHGAP6/ARL6IP5/ASAP3/BCL2L11/BIRC3/BMP2/C3/C5/CAMK2D/CASC2/CCPG1/CIDEB/CSTA/CTSH/DDX3X/DNAJC10/EDNRA/EIF2AK3/ELMOD2/EVI5/FBLN1/FGD4/FLT1/FYN/HGF/HTR2A/HTR2B/ICAM1/IFI16/JAK2/LEPR/LPAR1/LRRK2/LXN/MBP/MDM2/NOD1/PCOLCE2/PCSK5/PLA2R1/PLXNA4/PLXNB1/PPARG/PREX1/PROS1/PTGS2/PTK2B/PTX3/RAB11FIP2/RALGAPA1/RAPGEF6/RECK/RGMA/RGS16/RGS4/RICTOR/SERPINB2/SERPINE2/SERPINF1/SERPING…
Signalling cascades	GSEA	GO	GO:0043549	regulation of kinase activity	downregulated	0.0349031	69	ACTB/AGT/AJUBA/AKT1/ALS2/ANKRD54/ARHGEF5/AXL/CALM3/CAV1/CCNA2/CCNB1/CCNB2/CCNF/CDC25A/CDC25C/CDC37/CDKN2C/CDKN2D/CDKN3/CKS2/CLSPN/CNPPD1/CORO1C/CSK/DBF4B/DGKZ/DUSP10/DUSP7/EPHA2/EPHB1/GBA/GCN1/HRAS/HSPB1/ILK/INCENP/KIF14/LRP8/LYN/MAGED1/MAP3K11/MVP/NCAPG2/NF2/NRG1/NUP62/PDGFC/PHB/PINK1/PIP4K2C/PKMYT1/PLK1/PPIA/PRKCD/PSRC1/SHC1/SLC8A1/SLC9A3R1/SMYD3/TARBP2/THY1/TOM1L1/TPX2/TYRO3/UBASH3B/VAC14/WNT5…
Signalling cascades	GSEA	GO	GO:0043549	regulation of kinase activity	upregulated	0.0386285	60	APOE/BMP2/BMPR1A/CAMK2N1/CCND2/CCNYL1/CD74/CDKN1C/CHI3L1/CLU/COPS8/DDR2/DDX3X/DEPTOR/DIRAS3/DKK1/DUSP19/ERRFI1/FAM20A/FLT1/FZD4/GHR/GPRC5A/GPRC5B/HGF/HIPK3/HTR2A/HTR2B/JAK2/LATS1/LDB2/LRRK2/MCPH1/MMD/NEK10/OSBPL8/PDGFD/PIK3CA/PKIA/PLCE1/PPARG/PTK2B/RBL2/RICTOR/ROR1/SFRP1/SIRT1/SNX9/SPRED1/SPRY1/SPRY2/STK3/TCIM/TEK/TGFBR2/TNFAIP3/TNFAIP8L3/TNXB/WNT11/WWTR1
Signalling cascades	GSEA	GO	GO:0050730	regulation of peptidyl-tyrosine phosphorylation	upregulated	0.0174462	22	BMP6/CD36/CD74/CNTN1/CRLF1/ERRFI1/FGF7/FYN/GHR/GPRC5A/GPRC5B/HGF/HTR2A/ICAM1/IL6ST/IL7/JAK2/PDGFD/PTK2B/RICTOR/SFRP1/THBS4
Signalling cascades	GSEA	GO	GO:0042325	regulation of phosphorylation	upregulated	0.0185384	98	APOE/BMP2/BMP6/BMPER/BMPR1A/C3/CAMK2N1/CCND2/CCNYL1/CD36/CD74/CDKN1C/CHEK2/CHI3L1/CLU/CNTN1/COPS8/CREBL2/CRLF1/DDR2/DDX3X/DEPTOR/DIRAS3/DKK1/DNAJC10/DUSP19/EIF2AK3/ERRFI1/FAM20A/FAXDC2/FBLN1/FER/FGF7/FLT1/FYN/FZD4/GHR/GPD1L/GPRC5A/GPRC5B/HDAC4/HGF/HIPK3/HTR2A/HTR2B/ICAM1/IL6ST/IL7/JAK2/LATS1/LDB2/LEPR/LRRK2/MCPH1/MMD/NEK10/OSBPL8/P2RX7/PDE4D/PDGFD/PELI2/PIK3CA/PKIA/PLCE1/PLCL1/PLPP3/PPARG/PPARGC1…
Signalling cascades	GSEA	GO	GO:0043393	regulation of protein binding	downregulated	0.0383264	24	ACTB/AKT1/ANXA2/ATP2A3/AURKA/AURKB/BAX/BDNF/CAV1/CTSZ/FLOT1/ITGA4/NES/PEX14/PLK1/POLDIP2/PPP1CA/PRKCD/PTPRF/RAN/STUB1/SYMPK/UBASH3B/WNT5A
Signalling cascades	ORA	GO	GO:0035304	regulation of protein dephosphorylation	downregulated	0.0151144	23	ANKLE2/CALM1/CALM3/CSNK2B/ENSA/FKBP1B/GBA/GNAI2/HSP90AB1/HTT/ITGA1/MTOR/PINK1/PPIA/PPP1R7/PPP2R5D/PPP6R1/PPP6R2/PRKCD/PTPA/SYMPK/VRK3/YWHAE
Signalling cascades	GSEA	GO	GO:0035304	regulation of protein dephosphorylation	downregulated	0.0395704	24	ANKLE2/CALM1/CALM3/CDCA2/CSNK2B/FKBP1B/GBA/GNAI2/HSP90AB1/HTT/ITGA1/MTOR/PINK1/PPIA/PPP1R7/PPP2R5D/PPP6R1/PPP6R2/PRKCD/PTPA/SYMPK/TGFB1/VRK3/YWHAE
Signalling cascades	GSEA	GO	GO:0045859	regulation of protein kinase activity	upregulated	0.0257425	53	APOE/BMP2/BMPR1A/CAMK2N1/CCND2/CCNYL1/CDKN1C/CHI3L1/CLU/COPS8/DDR2/DDX3X/DEPTOR/DIRAS3/DKK1/DUSP19/ERRFI1/FAM20A/FLT1/FZD4/GHR/GPRC5A/GPRC5B/HGF/HIPK3/HTR2A/HTR2B/JAK2/LATS1/LRRK2/MMD/NEK10/OSBPL8/PDGFD/PIK3CA/PKIA/PLCE1/PPARG/PTK2B/RICTOR/SFRP1/SIRT1/SNX9/SPRED1/SPRY1/SPRY2/STK3/TCIM/TGFBR2/TNFAIP3/TNXB/WNT11/WWTR1
Signalling cascades	GSEA	GO	GO:0001932	regulation of protein phosphorylation	upregulated	0.00762036	89	APOE/BMP2/BMP6/BMPER/BMPR1A/C3/CAMK2N1/CCND2/CCNYL1/CD36/CD74/CDKN1C/CHEK2/CHI3L1/CLU/CNTN1/COPS8/CREBL2/CRLF1/DDR2/DDX3X/DEPTOR/DIRAS3/DKK1/DNAJC10/DUSP19/EIF2AK3/ERRFI1/FAM20A/FAXDC2/FBLN1/FER/FGF7/FLT1/FYN/FZD4/GHR/GPRC5A/GPRC5B/HGF/HIPK3/HTR2A/HTR2B/ICAM1/IL6ST/IL7/JAK2/LATS1/LEPR/LRRK2/MMD/NEK10/OSBPL8/PDE4D/PDGFD/PELI2/PIK3CA/PKIA/PLCE1/PLCL1/PLPP3/PPARG/PPARGC1A/PPP1R15B/PTGS2/PTK2B/RB1CC1…
Signalling cascades	GSEA	GO	GO:0071900	regulation of protein serine/threonine kinase activity	downregulated	0.023753	40	ACTB/AGT/AJUBA/AKT1/ALS2/ARHGEF5/CALM3/CAV1/CCNA2/CCNB1/CCNB2/CCNF/CDC25A/CDC25C/CDC37/CDKN2C/CDKN2D/CDKN3/CKS2/CNPPD1/CSK/DBF4B/DUSP10/DUSP7/GBA/HRAS/ILK/INCENP/LYN/MAGED1/MAP3K11/NUP62/PDGFC/PKMYT1/PLK1/PRKCD/PSRC1/SLC8A1/THY1/WNT5A
Signalling cascades	GSEA	GO	GO:0030546	signaling receptor activator activity	upregulated	0.039821	37	BMP2/BMP6/C5/CCL2/CRLF1/CXCL12/CXCL16/CXCL2/CXCL3/DKK1/FAM3C/FBN1/FGF13/FGF7/FLRT3/GREM2/HDGFL3/HGF/IL16/IL7/JAG1/NAMPT/OGN/OSGIN2/PDGFD/PENK/PTHLH/SCG2/SECTM1/SEMA3A/SEMA3C/SEMA6D/STC1/THBS4/TYMP/WNT11/WNT2
Signalling cascades	GSEA	GO	GO:0038023	signaling receptor activity	upregulated	0.0140516	79	ABCA1/ABHD2/ADGRL1/ANTXR2/ATP6AP2/BMPR1A/CD302/CD36/CD74/CRLF1/CTSH/CUBN/CUL5/DDR2/EDNRA/FER/FLT1/FYN/FZD1/FZD3/FZD4/FZD8/GABRB3/GHR/GPRC5A/GPRC5B/HRH1/HTR2A/HTR2B/ICAM1/IFNAR1/IFNGR1/IL13RA2/IL15RA/IL17RD/IL18R1/IL1R1/IL6ST/ITGAV/ITGB8/JAK2/JAK3/LEPR/LIFR/LMBR1/LPAR1/LTBP1/LY96/MCC/MMD/NOD1/NPR3/NR4A3/P2RX7/PDGFRL/PGRMC2/PLA2R1/PLXNA4/PLXNB1/PPARG/PROCR/PTGER2/PTGER4/PTGFR/PTH1R/PTK2B/RECK/RGMA/…
Signalling cascades	GSEA	GO	GO:0005102	signaling receptor binding	upregulated	0.000444244	93	A2M/ABCA1/ADAM10/ANGPTL1/ANGPTL2/ANGPTL4/APOE/BMP2/BMP6/C3/C5/CD36/CD74/CLU/CRLF1/CXCL12/CXCL16/CXCL2/CXCL3/DKK1/ECM2/EGFL6/FAM3C/FBLN1/FBN1/FEM1B/FER/FGF7/FLRT3/FYN/FZD1/GNAI1/GPRC5B/HGF/ICAM1/IGFBP2/IL16/IL1R1/IL6ST/IL7/ITGAV/ITGB8/JAK2/JAM3/LAMA3/LAMC2/LIFR/LMBRD1/LY96/MFAP4/MTSS1/NAMPT/OGN/P2RX7/PALM/PDE4D/PDGFD/PDPN/PENK/PLAT/PLCL1/PLPP3/PLSCR4/PLXNB1/PPARGC1A/PTHLH/PTK2B/RGMA/RSPO3/SECTM1/S…
Signalling cascades	ORA	GO	GO:0031267	small GTPase binding	downregulated	0.0331864	50	AFDN/ALS2/ANKRD27/ANXA2/ARFIP2/ARHGAP1/ARHGDIA/ARHGDIB/BIRC5/CAV1/CIB1/CORO1C/DAPK3/DENND1A/DIAPH1/DIAPH3/FARP1/FLNA/GGA1/INF2/IPO13/IQGAP1/IQGAP3/KCTD13/KPNB1/MAP3K11/MAPKAP1/MICAL1/MICALL1/MLPH/MYO1C/MYO9B/NUTF2/PFN1/PKN1/PKN3/PPP6R1/RAB11FIP1/RAB11FIP5/RAB8A/RALBP1/RANBP1/RANGAP1/RANGRF/SGSM3/SOD1/SYTL4/TNPO3/XPO6/YIPF2
[truncated: 107 more rows]

## Sheet: b) RTT Protein
Table S4b: Enrichment analysis results for the RTT-MECP2 versus healthy controls proteomics experiment. "Group" column: terms were manually classificated into 20 groups. "Analysis" column: Both ORA (only significant DEGs) and GSEA (all genes sorted by their -log10(pvalue)*log2FC) aproaches were used. "Database" column: four databases were used inthe enrichment, Gene Ontology (GO), KEGG pathway (K…
[truncated: 233 more rows]

[truncated: 3 more sheets: c) MDS RTT common RNA, d) RTT  RTT-like common RNA, e) RTT  RTT-like common Protein]
