# Supplementary material for: Identification of molecular signatures and pathways involved in Rett syndrome using a multi-omics approach
Source: Hum Genomics. 2023 Sep 15;17:85. doi: 10.1186/s40246-023-00532-1 (PMC10503149; doi:10.1186/s40246-023-00532-1)
Supplement: Supplementary file 8 — Additional file 8: Table S5. ChEA3 upstream analysis results for RTT patients versus healthy controls, RTT versus MDS, RTT versus RTT-like. [file 40246_2023_532_MOESM8_ESM.xlsx]

## Sheet: a) RTT_Ctrl
Table S5a: ChEA3 upstream analysis results for RTT patients versus healthy controls. ChEA3 has been fed with all the significant (BH<0.05) DEGs from RNAseq experiments.
Rank	TF	Score	Library	Overlapping_Genes	N_Genes
1	CENPA	12	ARCHS4 Coexpression,11;GTEx Coexpression,13	VARS,JPT2,CCNF,HJURP,BUB1B,ENO1,TTF2,MKI67,IPO7,CDC20,EME1,PTTG1,TRIM28,SNRPD1,RUVBL2,RUVBL1,NEK2,KPNA2,HMGN2,GTSE1,HASPIN,PIMREG,CDC25C,KNSTRN,ATAD3A,WDR76,CDC25A,TRAIP,SGO1,DEPDC1B,MELK,HNRNPUL1,FANCD2,TIMELESS,PPIH,SNRPF,KIF20A,ALG10B,PRR11,PPIA,KPNB1,SNRPA,RHNO1,ASF1B,SNRPB,LRRC59,CDCA3,TROAP,CDCA5,CDCA8,HMMR,SKA3,PKMYT1,IQGAP3,NCAPH,SKA1,BCL2L12,CCNB2,STIP1,CCNB1,PGBD4,RACGAP1,ORC1,PGK1,LPXN…	192
2	E2F1	16	Literature ChIP-seq,2;ARCHS4 Coexpression,3;ENCODE ChIP-seq,51;Enrichr Queries,3;ReMap ChIP-seq,33;GTEx Coexpression,4	MDC1,JRK,CHIC1,ZNF292,NOC2L,PTPDC1,PSMD8,ZC3H12C,PREX1,PSMD9,NSDHL,RAVER1,CAPNS1,KIAA1586,PSMD2,GPBP1,PSMD3,AKT1,GTSE1,XYLB,TMEM8A,GABARAPL2,FRS2,EML1,SCAMP3,MYL6,DDX39A,MTHFD1,EWSR1,PRKAR1A,AKIP1,UQCRC1,PSME2,FAR1,ATF5,CFAP97,RABL6,CDCA3,CDCA5,GATA6,MYNN,CDCA8,MRPL17,MTMR9,ABCB8,MRPL15,BAZ2B,IQGAP1,CIAO3,IQGAP3,HACD2,OAZ1,NCAPH,PCNX3,CYB5R2,RHOT2,LARP1,RHOT1,PSMF1,ZBTB7B,EDEM3,LYN,HACE1,MTERF3,P…	1533
3	PA2G4	2022-05-18	ARCHS4 Coexpression,8;GTEx Coexpression,29	MDC1,VARS,JPT2,RRP1,RTCB,CCNF,GPATCH4,ENO1,MKI67,NOC2L,RRP9,CDC20,TRIM28,SNRPD1,PSMD3,GTSE1,HASPIN,WDR76,WDR77,KARS,MTHFD1,PSME3,GRWD1,CCDC86,VDAC1,TTLL12,ANP32A,CDCA5,CSTF2,CDCA8,SKA3,SKA1,NCAPH,LARP1,RACGAP1,PDCD11,SCFD2,PRDX1,DHX37,RRS1,TRAP1,PRELID1,XRCC6,PLK1,PAICS,ZWINT,DHFR,HNRNPL,TPX2,HNRNPM,UCK2,EIF6,LAS1L,HNRNPD,NOL11,FARSA,FEN1,DAZAP1,NCAPG2,MRPL37,PRPF19,WDR46,TUBA1C,TUBA1B,CHAF1A,ATI…	225
4	TFDP1	18.75	ARCHS4 Coexpression,24;Enrichr Queries,7;ReMap ChIP-seq,38;GTEx Coexpression,6	MDC1,ENO1,NOC2L,MT-ND3,RAVER1,PSMD2,STMN1,PSMD3,AP1S1,GTSE1,TMEM8A,NUP214,SOX12,WDR76,SCAMP3,NUP93,DEPDC1B,DDX39A,MTHFD1,HMBS,FDX2,ATF5,PRR11,VPS25,VPS28,RHNO1,ASF1B,CFD,CDCA3,CDCA5,CDCA8,ABCB8,SKA3,IQGAP3,OAZ1,CIAO3,NCAPH,SKA1,ANAPC11,RHOT2,PPP4C,LARP1,RRS1,ZBTB7B,PLK1,PA2G4,MRPL24,PRRC2A,DHFR,HNRNPL,FIBP,HNRNPM,UCK2,TBL3,TDP1,PRXL2B,TRIP6,HNRNPD,CDK10,DUS1L,FARSA,BTG2,ARF1,NRSN2,PIGO,PHF1,NCAPG…	491
5	HMGA1	21	ARCHS4 Coexpression,5;Enrichr Queries,50;GTEx Coexpression,8	JPT1,MDC1,VARS,JPT2,RRP1,CCNF,ENO1,MKI67,NOC2L,ELK1,ACTB,CCAR2,CDC20,LGALS1,TRIM28,RAVER1,SNRPD1,DPYSL2,PSMD2,STMN1,PSMD3,AP1S1,GTSE1,ACTN1,ACTN4,HASPIN,PIMREG,WDR76,DEPDC1B,DDX39A,PSME3,TAGLN2,KIF20A,TTLL12,EZR,PFN1,PRR11,RHNO1,EPHA2,ANP32A,CDCA5,FLII,CSTF2,CDCA8,SKA3,IQGAP3,NCAPH,SKA1,LARP1,RACGAP1,PDCD11,PRDX1,RRS1,DHX37,PLEK2,TRAP1,INTS1,PLK1,PA2G4,PAICS,ZWINT,PRRC2A,SMARCA4,HNRNPL,TPX2,ANLN,…	333
6	FOXM1	23	Literature ChIP-seq,16;ARCHS4 Coexpression,1;ENCODE ChIP-seq,42;Enrichr Queries,2;ReMap ChIP-seq,74;GTEx Coexpression,3	MDC1,JRK,ZNF292,NOC2L,MT-ND3,NDST1,PSMD9,CAPNS1,RAVER1,PSMD2,PSMD3,EBLN3P,BBX,GTSE1,SAP30BP,MRTFA,DDX39A,MTHFD1,UNC50,RABL3,FAR1,CGGBP1,CDCA3,CDCA5,MYNN,CDCA8,COPS7B,COPS7A,IQGAP3,OAZ1,CIAO3,NCAPH,PCNX3,RHOT2,GUCD1,LARP1,ZBTB7B,ZNF268,NCAPH2,EIF2AK3,MRPL28,SNF8,MRPL24,DHFR,EIF6,TDP1,PKIA,NAPEPLD,AVL9,DZIP3,ARF3,MTMR14,NCAPG2,SNX13,MRPL37,EFCAB7,MED15,PANX1,TUBA1C,JPH2,TUBA1B,CHAF1B,CHAF1A,SMPD4,N…	885
7	DRAP1	26.33	ARCHS4 Coexpression,4;Enrichr Queries,31;GTEx Coexpression,44	JPT1,RNH1,VARS,NUDT1,ENO1,NOC2L,ELK1,ACTB,TPGS2,CDC20,RPS6KA4,LGALS1,SNRPD2,PSMD4,CAPNS1,TRIM28,RAVER1,PSMD2,STMN1,PSMD3,AKT1,AP1S1,HOMER3,TBC1D10B,ACTN1,DAPK3,TALDO1,MOGS,ACTN4,MYL6,CDC37,AKAP9,UQCRC1,PSME2,TAGLN2,PFN1,RIN1,VPS28,EPHA2,CDCA5,FLII,TWF2,OAZ1,ANAPC11,PCNX3,RIC8A,PRDX5,PPP4C,RACGAP1,PCBP1,PRDX1,ERI3,RRS1,APOE,FIS1,PRELID1,INTS1,PLK1,MRPL28,HNRNPL,TPX2,FIBP,SMTN,EIF6,GIPC1,TRIP6,CALM…	357
8	E2F4	26.67	Literature ChIP-seq,15;ARCHS4 Coexpression,34;ENCODE ChIP-seq,4;Enrichr Queries,16;ReMap ChIP-seq,11;GTEx Coexpression,80	MDC1,MAPKBP1,NOC2L,MT-ND3,ZC3H12C,PSMD9,RAVER1,OTUD6B-AS1,DPYSL2,PSMD3,FGFR1OP2,AKT1,GTSE1,TMEM8A,GABARAPL2,DAXX,ZNF10,FRS2,EML1,SCAMP3,EML2,MYL6,DDX39A,MTHFD1,EWSR1,PSME3,AKIP1,RUFY2,PSME2,FAR1,RABL6,ZBTB8A,CDCA3,CDCA5,FLII,MYNN,CDCA8,MRPL17,ABCB8,MRPL14,COPS7A,OAZ1,CIAO3,IQGAP3,ZNF25,NCAPH,DEDD2,PCNX3,CYB5R2,RHOT2,ZBTB7B,ZNF268,HACE1,PMM1,MTERF3,NCAPH2,ABCA3,MRPL27,MRPL28,EIF2AK2,ZNF32,MRPL23,M…	1376
9	CENPX	30	GTEx Coexpression,30	GALNT12,WDR83,COX6A1,TMEM141,TOMM22,RPS6KA4,KIAA1109,BBX,ARFIP2,DHRS4L2,ACAA1,XYLB,ENTPD5,ZBTB37,DYRK1A,ARMC6,PRKAR1A,KIAA2026,NHP2,RPP21,TTLL12,SNRPF,VPS25,PPIA,CIAO3,CORO1B,DPP3,DYNC2LI1,SLC9A3R1,EBP,ZNHIT1,NTHL1,ASL,ISOC2,MPDU1,NEK9,COA3,PMM1,CCDC137,MRPL27,GGH,ERAL1,DNAJC17,SLC16A13,LSM7,EIF6,GIPC1,RCAN3,ADCK5,SERINC2,CC2D1A,ITPA,FBXL6,SNX13,CLTA,SPOUT1,TTC28,PQBP1,MRPL4,HINT1,CASP6,TCTN1,POL…	109
10	ZNF148	33.67	ARCHS4 Coexpression,33;Enrichr Queries,57;GTEx Coexpression,11	TRIO,SMARCB1,WDSUB1,VARS,ZNF292,JMJD1C,RBPJ,IFIT1,NOC2L,ELK4,FAM122A,ZXDA,KIAA1109,ZEB1-AS1,TRIM28,DPYSL2,BBX,EPC2,SEC62,ARMT1,TRIQK,MBNL2,ESCO1,ZNF283,SCAF11,RECQL,AP1B1,FNDC3B,ANK2,FNDC3A,RUNX3,RC3H2,ATG12,THAP6,ZNF718,AKAP9,GINM1,NHLRC2,PFN1,CFAP97,ALG10B,CGGBP1,STXBP4,MYCBP2,ZBTB1,MYNN,DCUN1D1,BAZ2B,IQGAP1,ZNF24,RPAP2,FAM160B1,BLOC1S5,PPP4C,MIER1,PDGFC,SYMPK,SSR1,ZNF268,FZD1,EDEM3,TMEM184C,PR…	321
11	GATAD2A	46.67	ARCHS4 Coexpression,37;Enrichr Queries,34;GTEx Coexpression,69	ANKLE2,CHIC2,CHIC1,VARS,NUDT1,ENO1,MKI67,NOC2L,BACH1,CCAR2,ACTB,RPS6KA4,TRIM28,RAVER1,ZC3H12B,ZNF605,DPYSL2,PSMD3,AKT1,PIEZO1,UBAP2L,ATXN7L3,TMEM8A,DAXX,MBNL2,PAQR7,ACTN1,MRTFA,MOGS,ACTN4,DDX39A,CYP2U1,CSNK2B,CCDC86,PRKD2,TAGLN2,TTLL12,EZR,PFN1,TLN1,ASF1B,ANP32A,FLII,IQGAP1,ZNF25,SMIM8,PCNX3,PPP4C,LARP1,DHX34,PCBP1,DHX37,SYMPK,ZBTB7B,N4BP1,VASP,INTS1,ZNF32,PA2G4,PRRC2A,SMARCA4,HNRNPL,HNRNPM,TBL3,…	302
12	IKZF5	49	ARCHS4 Coexpression,105;Enrichr Queries,27;GTEx Coexpression,15	TRIO,VARS,WIPF1,ZNF292,JPT2,JMJD1C,SMC5,GCC2,CBLB,TXNDC16,NDST1,CAPNS1,TRIM28,DPYSL2,CHEK2,GPBP1,NAMPT,FGFR1OP2,FBXO3,BBX,AKT1,AP1S1,EPC2,SOX4,MBNL2,ACTN1,DAPK3,AP1B1,MRTFA,FRS2,MOGS,ACTN4,ATG12,THAP5,AKIP1,AKAP9,RUFY2,HECA,ANKRA2,EIF1B,STXBP3,MAPKAP1,MYCBP2,BAZ2B,ZNF24,IQGAP3,MBTD1,RIC8A,FAM160B1,SPAST,MIER3,MIER1,HIVEP1,RAB11FIP2,ZNF148,ABCA1,VAT1,PPP1R26,INTS1,SIAH1,MRPL28,NFATC2,BRAF,SNF8,PHC…	325
13	E2F7	53.2	Literature ChIP-seq,125;ARCHS4 Coexpression,25;Enrichr Queries,10;ReMap ChIP-seq,82;GTEx Coexpression,24	MDC1,TRIO,ZNF292,ENO1,PSMD8,NDST1,PSMD4,CREB3L1,DPYSL2,PSMD2,GPBP1,STMN1,AP1S1,GTSE1,DAPK3,SOX12,KNSTRN,WDR76,DEPDC1B,MYL6,MTHFD1,EWSR1,MAP1A,RFX5,ALG10B,PRR11,MYL9,ASF1B,CDCA3,CDCA5,CDCA8,COPS7A,WDR62,THY1,BAZ2B,SKA3,IQGAP3,NCAPH,SKA1,PPP4C,LARP1,PSMG3-AS1,ZBTB7B,ST3GAL2,FZD2,PLK1,PA2G4,MRPL24,PRRC2A,HNRNPL,DHFR,MOV10,FIBP,TDP1,TRIP6,HNRNPD,HBP1,ARF3,NRSN2,BTG2,OGG1,NCAPG2,GLI1,TUBA1C,ZCWPW1,CHA…	453
14	MYBL2	55.33	Literature ChIP-seq,36;ARCHS4 Coexpression,2;ENCODE ChIP-seq,93;Enrichr Queries,4;ReMap ChIP-seq,163;GTEx Coexpression,34	USP6NL,MDC1,MAPKBP1,JRK,RBPJ,NOC2L,MT-ND3,PSMD4,RAVER1,PSMD3,GTSE1,RRN3P3,XYLB,TMEM8A,SAP30BP,ZNF10,RC3H2,DDX39A,MTHFD1,RUFY2,RFX5,CFAP97,CGGBP1,CDCA3,CDCA5,FLII,GATA6,MYNN,CDCA8,COPS7B,COPS7A,IQGAP3,HACD2,NCAPH,ADAMTS10,C3,EPB41L5,GUCD1,RHOT2,LARP1,PDGFC,ZBTB7B,ZNF268,ABCA1,NCAPH2,SNF8,MRPL24,DHFR,SETX,MOV10,UCK2,FAM135A,B4GAT1,TDP1,NCAPG2,ARHGAP1,SNX13,MRPL37,ARHGAP5,EFCAB7,SHB,MED15,PQBP1,TUBA…	1011
15	ZNF654	57.67	ARCHS4 Coexpression,44;Enrichr Queries,40;GTEx Coexpression,89	PGAP1,VARS,ZNF292,JMJD1C,GCC2,WDR89,RBPJ,FNBP1L,MT-ND3,BACH1,ZC3H12C,KIAA1109,CAPNS1,PPP4R2,NAMPT,GPBP1,BBX,SEC62,MBNL2,ESCO1,SCAF11,RECQL,FRS2,FNDC3A,RC3H2,ZFYVE16,HECA,FAR1,NHLRC2,ADPRM,PFN1,ALG10B,CGGBP1,BLZF1,STXBP3,HSPA4L,CEP85L,ZBTB1,MYNN,DCUN1D1,IQGAP1,BAZ2B,BLOC1S5,ERI1,MIER3,MIER1,HIVEP1,TRPM7,ZNF148,RAB11FIP2,N4BP2,PPP1R26,EDEM3,ABCA1,CDK17,PRELID1,ZNF383,INTS1,SIAH1,NFATC2,PHC3,PUM2,SE…	297
16	ZFX	60.4	Literature ChIP-seq,4;ARCHS4 Coexpression,198;Enrichr Queries,67;ReMap ChIP-seq,19;GTEx Coexpression,14	CHIC2,ZNF292,RBPJ,PSMD9,CAPNS1,RAVER1,PSMD4,PPP4R2,DPYSL2,PSMD2,GPBP1,FGFR1OP2,PSMD3,BBX,AKT1,TMEM8A,FRS2,HDHD5,EML1,EML2,RC3H2,ZFYVE16,DDX39A,EWSR1,PRKAR1A,PSME3,UNC50,RUFY2,UQCRC1,FAR1,ATF5,CGGBP1,ZBTB8A,CDCA3,SAR1A,CDCA5,FLII,MYNN,MTMR9,COPS7B,MRPL17,COPS7A,ABCB8,BAZ2B,OAZ1,DEDD2,DYNC2LI1,CYB5R2,RHOT2,RHOT1,RNF217,ZBTB7B,HACE1,MTERF3,NCAPH2,MRPL28,MRPL24,DHFR,SETX,TBL3,VANGL2,PRXL2B,AGO2,ARF3,…	1160
17	REXO4	61	ARCHS4 Coexpression,7;GTEx Coexpression,115	VARS,RRP1,GPATCH4,GPATCH3,WDR89,NOC2L,CCAR2,DCAF6,RPS6KA4,TRIM28,RAVER1,PSMD2,PSMD3,AKT1,AP1S1,DNAAF2,IMP4,MOGS,SCAMP3,THAP4,RNF123,KARS,CLPP,GRWD1,CCDC86,TARS2,TTLL12,ANP32A,CDCA5,MRPL14,RPAP1,LIAS,PCNX3,NLN,LARP1,PDCD11,DPH2,RRS1,DHX37,TRAP1,PRELID1,INTS1,ERAL1,PA2G4,PRRC2A,SMARCA4,HNRNPL,HNRNPM,GIPC1,TRIP6,NOL11,CALR,DUS1L,FARSA,DAZAP1,MRPS16,MRPL37,PRPF19,CHAF1B,CHAF1A,NELFB,CCHCR1,TEAD4,CCT3…	236
18	CREB1	65.17	Literature ChIP-seq,5;ARCHS4 Coexpression,27;ENCODE ChIP-seq,25;Enrichr Queries,230;ReMap ChIP-seq,48;GTEx Coexpression,56	MDC1,PGAP1,ZNF292,ARAF,RBPJ,NOC2L,MT-ND3,PSMD8,CAPNS1,DPYSL2,GPBP1,PSMD3,BBX,AKT1,TMEM8A,ATG3,GABARAPL2,SAP30BP,DAXX,ZNF10,RC3H2,MYL6,MTHFD1,PSME3,UNC50,RFX5,RABL3,PSME2,FAR1,CFAP97,CGGBP1,RABL6,CDCA3,SAR1A,CDCA5,MYNN,MTMR9,CDCA8,ABCB8,MRPL14,IQGAP1,BAZ2B,OAZ1,CIAO3,ZNF25,HACD2,DEDD2,C3,PCNX3,DYNC2LI1,RHOT2,ZBTB7B,HMGXB3,ZNF266,EDEM3,HACE1,ZNF260,NCAPH2,MRPL27,EIF2AK3,MRPL28,SNF8,ABCA8,MRPL24,SET…	1253
19	TCF3	69	Literature ChIP-seq,71;ARCHS4 Coexpression,14;ENCODE ChIP-seq,61;Enrichr Queries,95;ReMap ChIP-seq,81;GTEx Coexpression,92	MDC1,MAPKBP1,JRK,CHIC2,ZNF292,EHMT2,NOC2L,PSMD8,RAVER1,DPYSL2,PSMD3,GPBP1,AKT1,GTSE1,TMEM8A,MRTFA,RC3H2,DDX39A,EWSR1,RUFY2,ORAI2,PSME2,ZNF28,CDCA3,SAR1A,CDCA5,CDCA8,OAZ1,CIAO3,ZNF25,HACD2,NCAPH,C3,PCNX3,RHOT2,LARP1,PDGFC,ZBTB7B,HMGXB3,LYN,HACE1,NCAPH2,MRPL27,EIF2AK3,MRPL28,SNF8,MRPL24,SETX,DHFR,TBL3,UCK2,TDP1,PKIA,AVL9,TMEM9B,ARF3,ZNF254,ARF1,TUT7,NCAPG2,ARHGAP1,SNX13,EFCAB7,AACS,TRMT112,TUBA1C,T…	980
20	ZNF260	70	ARCHS4 Coexpression,107;Enrichr Queries,81;GTEx Coexpression,22	JPT1,DHFR2,CHIC1,PGAP1,CCNJ,ZNF292,JMJD1C,PHAX,WDR89,FNBP1L,RPS6KA4,CAPNS1,ZNF605,DPYSL2,ZMIZ2,NAMPT,STMN1,BBX,AKT1,PIEZO1,SEC62,SLC35A5,ATXN7L3,SOX4,TMEM8A,MBNL2,ZNF283,ESCO1,PRKCD,MRTFA,FRS2,MOGS,FNDC3A,ATG12,ZNF542P,MOSMO,ZFYVE16,ZNF718,ZC2HC1A,RUFY2,AKAP9,RABL3,FAR1,TAGLN2,PLPP3,PFN1,TLN1,ZNF28,MAGED1,FLII,LPAR1,BAZ2B,ZNF24,OAZ1,SKA2,PCNX3,MIER3,TSPAN6,ZNF148,ZBTB7B,ZNF268,ZNF146,EDEM3,ABCA1,…	305
21	PREB	75.33	ARCHS4 Coexpression,22;Enrichr Queries,43;GTEx Coexpression,161	SMARCB1,RNH1,VARS,ECI2,ARAF,ENO1,NOC2L,ACTB,DCAF6,RRP9,PSMD8,CDC20,KIAA1109,LGALS1,TRIM28,PSMD4,RAVER1,PSMD2,PSMD3,METTL1,MOGS,HDHD5,SCAMP3,WDR77,RNF123,POR,ZC2HC1A,ARMC6,CLPP,PSME3,GRWD1,UQCRC1,CCDC86,TAGLN2,TTLL12,PFN1,ATP6V0D1,FLII,MRPL17,MRPL14,TRMT2A,MRPL15,RPAP1,GUCD1,PPP4C,DPH2,PCBP1,PRDX1,ST3GAL4,TRAP1,XBP1,PRELID1,MTERF3,MRPL28,MRPL24,CS,NPLOC4,EIF6,CALR,DUS1L,FARSA,ARF1,FEN1,MRPS16,MRPS…	276
22	SAFB	87.5	ARCHS4 Coexpression,54;GTEx Coexpression,121	MDC1,SMARCB1,VARS,NOC2L,CCAR2,TRIM28,RAVER1,PSMD3,ARL6IP5,UBAP2L,ATXN7L3,DAXX,MOGS,LRRC37B,EWSR1,PRKD2,TTLL12,ANP32A,MGST3,FLII,ZMPSTE24,MBTD1,PCNX3,LARP1,DHX37,DHX38,SYMPK,PLCG1,RBM10,INTS1,XRCC1,PRRC2A,SMARCA4,HNRNPL,HNRNPM,HNRNPD,MMS19,CALR,INTS11,DAZAP1,TUT4,PRPF19,SPOUT1,SMPD4,CHAF1A,DHX16,NELFB,CLUH,PARP1,PRMT1,ITFG1,WDR33,HEATR5A,KIFC1,INCENP,PCYOX1,SF3B2,SZRD1,SRRT,RECQL4,HIRA,EXOSC10,TCO…	197
23	THAP4	88	ARCHS4 Coexpression,6;Enrichr Queries,49;GTEx Coexpression,209	ERRFI1,VARS,PLEKHB2,JPT2,CISD1,ENO1,NOC2L,ELK1,ACTB,DCAF6,PSMD8,RPS6KA4,TRIM28,CAPNS1,RAVER1,CHEK2,PSMD3,AKT1,AP1S1,ACOT7,DAPK3,MRTFA,MOGS,ACTN4,DDX39A,KARS,CLPP,UQCRC1,CCDC86,VDAC1,TAGLN2,TTLL12,CDCA5,FLII,MRPL14,MRPL15,ANAPC11,PCNX3,PRDX5,FXR2,LARP1,PCBP1,CMYA5,RRS1,DHX37,TRAP1,INTS1,MRPL27,MRPL28,PA2G4,PRRC2A,CS,HNRNPL,UCK2,EIF6,GIPC1,TRIP6,DUS1L,FARSA,CDK16,DAZAP1,MRPS16,FAF1,MRPS12,CCDC124,M…	306
24	ZNF644	88	ARCHS4 Coexpression,89;Enrichr Queries,52;ReMap ChIP-seq,209;GTEx Coexpression,2	IPO11,TRIO,EHMT2,ZNF292,XYLT2,GPATCH3,WDR89,RBPJ,FNBP1L,MT-ND3,ZC3H12C,ZXDA,PPP4R2,CAPNS1,DPYSL2,ZMIZ2,GPBP1,STMN1,AP1S1,BBX,AKT1,TMEM8A,MBNL2,ZNF283,FRS2,FNDC3A,WDR78,RC3H2,ATG12,DDX39A,ATF5,CFAP97,CGGBP1,ZBTB8A,FLII,MYNN,ABCB8,THY1,BAZ2B,ZNF24,OAZ1,PCNX3,ZNF148,ZBTB7B,ZNF268,ZNF146,ST3GAL2,EDEM3,ZNF383,ZNF260,ABCA9,PHC3,MRPL24,GIPC1,NAPEPLD,CPEB4,PHF3,ARF3,ZNF254,BTG2,NRSN2,TUT4,SETD7,SNX13,GLI…	522
25	ATF2	91	ARCHS4 Coexpression,118;ENCODE ChIP-seq,59;Enrichr Queries,58;ReMap ChIP-seq,178;GTEx Coexpression,42	MDC1,MAPKBP1,CHIC1,PGAP1,ZNF292,RBPJ,MT-ND3,PSMD8,PSMD9,KIAA1109,CAPNS1,ZC3H12B,DPYSL2,FGFR1OP2,GPBP1,BBX,AKT1,TMEM8A,ZNF10,SCAMP3,RC3H2,MOSMO,MYL6,PRKAR1A,EWSR1,PSME3,RUFY2,CGGBP1,FLII,MTMR9,MRPL17,COPS7A,BAZ2B,ZNF24,ZNF25,OAZ1,CIAO3,PCNX3,RHOT2,ZBTB7B,HMGXB3,ZNF268,HACE1,ZNF260,NCAPH2,FUCA2,MRPL27,SNF8,MOV10,TBL3,EIF6,B4GAT1,PKIA,DZIP3,ARF3,TUT7,PIGO,ARHGAP5,EFCAB7,PQBP1,PCMTD2,TRMT112,CHAF1A,M…	873
26	ZNF136	95.67	ARCHS4 Coexpression,121;Enrichr Queries,131;GTEx Coexpression,35	PGAP1,MAML2,VARS,ZNF292,JMJD1C,SMC5,IFIT1,IFIT3,ICAM1,IKZF5,RPS6KA4,ZXDA,NDST1,ZEB1-AS1,CAPNS1,TRIM28,DPYSL2,PSMD3,AKT1,AP1S1,EPC2,ATXN7L3,SOX4,IAH1,WSB2,SCAF11,ACTN1,EBF1,MRTFA,MOGS,ZNF12,ACTN4,THAP6,ZNF718,TRIM13,ZNF713,GINM1,HECA,ANKRA2,CFAP97,FLII,BAZ2B,FAM160B1,PCNX3,MIER1,ZNF148,ZBED5,ZNF268,ZNF266,ZNF383,INTS1,ZNF260,MRPL27,PHC3,PRRC2A,SETX,HNRNPL,STAG1,ZBTB6,AGO3,FUBP1,GIPC1,CREBRF,FBXL3,…	294
27	KMT2B	98.5	ARCHS4 Coexpression,170;ReMap ChIP-seq,27	MDC1,CCNI,VARS,ICAM3,WDR83,CCAR2,ICAM1,NAA80,FAM122A,RASSF1,RAVER1,KAT5,TRIM28,SNRPD1,PPP2R1A,ZNF605,ZMIZ2,OGFOD2,AKT1,PIEZO1,ZFPL1,ATXN7L3,TMEM8A,TBC1D10B,SAP30BP,METTL1,ALG2,MOGS,ACTN4,THAP4,ORAI2,FDX2,KIF20A,TLN1,CDCA5,CDCA8,COPS7B,COPS7A,ABCB8,DEDD2,ANAPC11,MYL12B,RIC8A,PCNX3,BLOC1S5,RHOT2,LARP1,NTHL1,DHX34,MICAL1,SYMPK,PLCG1,ZBTB7B,SNX8,ST3GAL2,VASP,RTEL1-TNFRSF6B,INTS1,ZNF260,NCAPH2,XRCC1,P…	372
28	ZNF598	105.7	ARCHS4 Coexpression,20;Enrichr Queries,98;GTEx Coexpression,199	ANKLE2,CHIC1,VARS,RRP1,RTCB,GPATCH4,ENO1,NOC2L,ELK1,ACTB,CCAR2,RPS6KA4,LGALS1,TRIM28,RAVER1,CAPNS1,ZMIZ2,PSMD3,PIEZO1,AKT1,SLC35A5,ATXN7L3,TMEM8A,GABARAPL2,MOGS,ACTN4,DDX39A,GRWD1,CCDC86,TTLL12,EPHA2,FLII,PCNX3,RHOT2,LARP1,PDCD11,DHX37,RRS1,DHX38,SYMPK,ZBTB7B,TRAP1,INTS1,IFFO2,DCLK2,PA2G4,WDR55,PRRC2A,SMARCA4,HNRNPL,TBL3,EIF6,GIPC1,AGO2,DUS1L,DAZAP1,TUT7,MRPS12,CCDC124,IDE,PRPF19,WDR46,TUBA1B,ZNF…	266
29	SP4	106.4	ARCHS4 Coexpression,126;ENCODE ChIP-seq,70;Enrichr Queries,88;ReMap ChIP-seq,100;GTEx Coexpression,148	MDC1,MAPKBP1,PGAP1,EHMT2,ZNF292,RBPJ,NOC2L,MT-ND3,PSMD8,NDST1,CAPNS1,DPYSL2,GPBP1,PSMD3,BBX,AKT1,DAXX,MRTFA,SCAMP3,EML2,MYL6,DDX39A,UQCRC1,CGGBP1,RABL6,CDCA3,SAR1A,CDCA5,FLII,MYNN,COPS7A,BAZ2B,ZNF25,CIAO3,C3,PCNX3,EPB41L5,RHOT2,ZBTB7B,HMGXB3,ABCA1,NCAPH2,MRPL28,MRPL24,SETX,TBL3,FAM135A,B4GAT1,TDP1,SFXN3,ARF3,ZNF254,ZNF493,TUT7,PIGO,TUT4,SNX13,MRPL37,ARHGAP5,EFCAB7,PQBP1,TRMT112,TUBA1C,MRPL42,CHAF…	827
30	ZNF197	107.5	ARCHS4 Coexpression,144;Enrichr Queries,18;ReMap ChIP-seq,175;GTEx Coexpression,93	IPO13,PGAP1,ZFYVE9,EHMT2,ZNF292,STMN2,FNBP1L,ELK1,MT-ND3,DCAF6,NAA80,ZC3H12C,CAPNS1,DPYSL2,STMN1,AP1S2,BBX,AKT1,TMEM8A,MBNL2,ZNF283,PRKCA,ARMC8,SOX12,ZNF12,FNDC3A,WDR78,ZFYVE16,ZC2HC1A,MTHFD1,HMBS,RUFY2,LIPT1,SAR1A,CDCA3,FLII,ABCB8,BAZ2B,ZNF24,OAZ1,DEDD2,ANAPC11,RIC8A,PCNX3,RHOT2,PPP4C,PRDX1,ZNF148,ZBTB7B,ZNF268,ZNF146,ST3GAL2,EDEM3,CDK17,ARL14EP,FZD3,ZNF383,ZNF260,ZNF32,MRPL24,PHC3,CS,TBL3,PCDHB…	512
31	THAP7	108	ARCHS4 Coexpression,39;Enrichr Queries,85;GTEx Coexpression,200	SMARCB1,VARS,RRP1,NOC2L,CCAR2,ACTB,RRP9,PSMD8,LGALS1,TRIM28,ZFPL1,ZNF10,MRTFA,IMP4,HDHD5,SCAMP3,GCAT,DDX39A,CLPP,GRWD1,CSNK2B,UQCRC1,FDX2,CCDC86,VPS28,CUTA,RTEL1,COPS7B,TRMT2A,OAZ1,ANAPC11,PPP4C,SYMPK,TRAP1,ACD,PRELID1,INTS1,NCAPH2,XRCC1,MRPL28,PA2G4,PYCR3,MRPL23,MRPL24,TBL3,EIF6,GIPC1,DUS1L,NOL12,FARSA,SUGP1,INTS11,ARF1,FEN1,TCF25,PHF1,MRPS12,CCDC124,MRPL37,MED15,PQBP1,BABAM1,MYDGF,SMPD4,SPTLC1,…	259
32	BAZ2B	109	ARCHS4 Coexpression,106;Enrichr Queries,154;GTEx Coexpression,67	TRIO,PGAP1,VARS,ZNF292,JMJD1C,CBLB,FNBP1L,IKZF5,RRP9,PSMD9,KIAA1109,ZNF608,CAPNS1,TRIM28,DPYSL2,ZNF605,GPBP1,PSMD3,BBX,SOX4,MBNL2,SCAF11,FNDC3B,IMP4,MOGS,FNDC3A,ZFYVE16,PSME3,CLPP,AKAP9,RUFY2,ZNF713,HECA,WDPCP,PFN1,ZBTB8A,FLII,MYCBP2,IQGAP1,ZNF24,RPAP2,MBTD1,BLOC1S6,SCFD2,PCBP1,CFAP69,ABCA1,FZD3,ABCA9,SNF8,PA2G4,PRRC2A,HNRNPL,AGO3,ZNF37A,CREBRF,HBP1,ATM,CALR,FARSA,CPEB4,PHF3,ZNF254,CCDC122,BTG2,D…	281
33	SRF	116.2	Literature ChIP-seq,42;ARCHS4 Coexpression,87;ENCODE ChIP-seq,14;Enrichr Queries,348;ReMap ChIP-seq,24;GTEx Coexpression,182	MDC1,MAPKBP1,JRK,MT-ND3,MYLK,PSMD8,NDST1,CAPNS1,RAVER1,DPYSL2,PSMD2,FGFR1OP2,PSMD3,AKT1,TMEM8A,XYLB,GABARAPL2,MRTFA,FRS2,EML1,SCAMP3,MYL6,DDX39A,PSME3,UNC50,RFX5,RABL3,PSME2,MYL9,CGGBP1,CDCA5,FLII,MYNN,MTMR9,CDCA8,COPS7B,COPS7A,IQGAP1,CIAO3,IQGAP3,ADAMTS10,PCNX3,EPB41L5,RHOT2,LARP1,PSMF1,ZBTB7B,HMGXB3,ZNF268,HACE1,MTERF3,NCAPH2,MRPL27,EIF2AK2,SNF8,MRPL24,CS,DHFR,SETX,TBL3,EIF6,LAS1L,AGO3,AVL9,FER…	1017
34	MAZ	118	ARCHS4 Coexpression,12;ENCODE ChIP-seq,39;Enrichr Queries,47;ReMap ChIP-seq,30;GTEx Coexpression,462	USP6NL,MDC1,EHMT2,NOC2L,ZC3H12C,PREX1,UBASH3B,CAPNS1,RAVER1,DPYSL2,GPBP1,PSMD3,AKT1,BBX,TMEM8A,GABARAPL2,DAXX,MRTFA,FRS2,SCAMP3,EML2,MYL6,RUFY2,FAR1,RABL6,CDCA3,SHOX2,COPS7B,MRPL17,ABCB8,COPS7A,MRPL14,THY1,OAZ1,CIAO3,ADAMTS10,DEDD2,C3,PCNX3,RHOT2,LARP1,RHOT1,ZBTB7B,HACE1,NCAPH2,ABCA3,MRPL28,MRPL24,MOV10,TBL3,UCK2,VANGL2,B4GAT1,AGO3,AGO2,SFXN3,FXYD5,ARF3,TUT4,TRMT112,TUBA1C,TUBA1B,TUBA1A,CHAF1A,NE…	896
35	ZNF12	118.3	ARCHS4 Coexpression,154;Enrichr Queries,29;GTEx Coexpression,172	IPO13,RNH1,ZNF292,HDAC11,JMJD1C,SMC5,THUMPD1,RBPJ,ELK4,PPP4R2,DPYSL2,NAMPT,GPBP1,BBX,ZNF720,SOX4,ACOT8,MBNL2,SCAF11,FNDC3B,MRTFA,FNDC3A,ALG1,RC3H2,ZNF718,ZFYVE16,AKAP9,RUFY2,HECA,FAR1,NHLRC2,ANKRA2,PFN1,ZBTB1,TMTC3,BAZ2B,ZNF24,OAZ1,ANAPC11,FAM160B1,COMMD9,MIER3,ERI3,DHX36,TRPM7,RAB11FIP2,ZNF148,ZBED5,ZNF268,ZNF146,ZNF266,EDEM3,PRELID1,HACE1,ZNF260,MRPL28,MRPL23,PHC3,MEX3C,PUM2,SETX,FIBP,FUBP1,HNR…	271
36	THAP5	121.3	ARCHS4 Coexpression,264;Enrichr Queries,1;GTEx Coexpression,99	IPO13,ISCA1,RNH1,VARS,TMEM41B,ZNF292,JMJD1C,SMC5,THUMPD1,CCAR2,RPS6KA4,NDST1,PPP4R2,CAPNS1,TRIM28,OTUD6B-AS1,DPYSL2,CHEK2,ZMIZ2,GPBP1,PIEZO1,BBX,BCAP29,AKT1,ATXN7L3,MBNL2,IAH1,MOGS,TMEM170B,ZNF542P,THAP6,THAP9,AKAP9,PRKD2,FAR1,TLN1,RWDD2A,SAR1A,FLII,CEP85L,DCUN1D1,TMTC3,MTMR9,BAZ2B,BCL10,ZNF25,TTBK2,MYL12B,SMIM8,PCNX3,SPAST,PGBD4,MIER3,MIER1,SSR1,TRPM7,RAB11FIP2,ZNF148,EDEM3,ARL14EP,INTS1,ZNF260,…	321
37	NFAT5	123	ARCHS4 Coexpression,209;Enrichr Queries,103;GTEx Coexpression,57	ERRFI1,TRIO,MAML2,ZNF292,HDAC11,RAPH1,JMJD1C,ELK4,PSMD8,KIAA1109,SNRPD2,DPYSL2,BBX,UBAP2L,SOX4,AGFG1,MBNL2,SCAF11,FNDC3B,ZNF12,FNDC3A,AKAP9,UQCRC1,WDPCP,ANKRA2,ALG10B,CUTA,MYCBP2,IQGAP1,BAZ2B,RPAP2,ANAPC11,BLOC1S6,ERI3,HIVEP1,TRPM7,ZNF148,ABCA1,FIS1,MRPL28,NBEAL1,GNG12,NOTCH2NLA,PHC3,PUM2,SETX,STAG1,ZNF37A,FUBP1,AGO2,CREBRF,REL,ATM,CPEB4,PHF3,BTG2,CCDC125,CCDC124,ARHGAP5,BABAM1,AKAP12,TRMT112,HIN…	250
38	FOXK2	124.8	ARCHS4 Coexpression,114;Enrichr Queries,159;ReMap ChIP-seq,32;GTEx Coexpression,194	MDC1,TRIO,ARAF,TMEM94,GPATCH4,GPATCH3,ENO1,NOC2L,DCAF6,PSMD8,NDST1,PSMD9,RAVER1,PSMD2,DPYSL2,PSMD3,STMN1,AKT1,GABARAPL2,DAXX,DAPK3,FNDC3B,MRTFA,PRKCA,SOX12,SCAMP3,EML2,MYL6,HMBS,MAP1A,FDX2,VPS25,ANAPC15,FLII,SHOX2,MRPL14,ABCB8,IQGAP3,DEDD2,C3,PCNX3,LARP1,PRDX1,RNF217,PLCG1,ZBTB7B,ZNF148,SLC19A2,FDFT1,MTERF3,NFATC3,PA2G4,MRPL24,PRRC2A,HNRNPL,FIBP,HNRNPM,TBL3,NPLOC4,B4GAT1,ADI1,TRIP6,AGO2,HNRNPD,DU…	507
39	ZNF880	125.5	ARCHS4 Coexpression,125;GTEx Coexpression,126	VARS,CCAR2,EPS8,RPS6KA4,ZXDA,NDST1,ZEB1-AS1,CAPNS1,TRIM28,RAVER1,KIAA1586,ZMIZ2,PSMD3,AKT1,PIEZO1,ATXN7L3,ACOT9,ZNF283,RECQL,MOGS,ACTN4,RC3H2,GINM1,WDPCP,TLN1,CFAP97,ALG10B,ZBTB8A,TMEM63B,STXBP4,FLII,PCNX3,SYMPK,ZNF148,ZBTB7B,ZNF268,ZNF146,ZNF383,INTS1,ZNF260,PHC3,PRRC2A,HNRNPL,MAGI2-AS3,TOLLIP,CALR,DUS1L,CC2D1A,FERMT2,CEP89,ARF3,CCDC122,DAZAP1,FKBP14,RSF1,PRPF19,KIF1C,NELFB,SHPRH,CLUH,PABPC5,MIN…	204
40	ZBTB11	127.3	ARCHS4 Coexpression,173;Enrichr Queries,59;ReMap ChIP-seq,6;GTEx Coexpression,271	ZNF292,WDR83,WDR89,MT-ND3,ELK4,KIAA1109,CAPNS1,PPP4R2,ZXDB,GPBP1,NAMPT,BBX,DAXX,ZNF283,FNDC3B,ZNF12,FNDC3A,RC3H2,RNF123,PSME3,HMBS,UQCRC1,TARS2,VPS25,ANAPC15,CDCA3,CDCA5,CEP85L,MYNN,COPS7B,ABCB8,BAZ2B,IQGAP1,CIAO3,ANAPC11,RIC8A,BLOC1S6,RHOT2,PRDX5,PPP4C,PSMF1,ZBTB7B,ZNF148,ST3GAL2,EDEM3,CDK17,ZNF383,HOMER1,MRPL27,PA2G4,MRPL24,PHC3,WDR54,WDR55,PRRC2A,SETX,FIBP,NPLOC4,B4GAT1,EIF6,AGO2,REL,DUS1L,AVL…	547
41	GABPA	128.8	Literature ChIP-seq,86;ARCHS4 Coexpression,589;ENCODE ChIP-seq,2;Enrichr Queries,80;ReMap ChIP-seq,15;GTEx Coexpression,1	CHIC2,PGAP1,ZNF292,ARAF,NOC2L,RBPJ,MT-ND3,ZDBF2,PSMD8,PSMD9,ZEB1-AS1,CAPNS1,PPP4R2,PSMD4,AKT1,BBX,GTSE1,TMEM8A,SAP30BP,ZNF283,MRTFA,FRS2,ZNF12,RC3H2,EML2,SCAMP3,MYL6,DDX39A,PSME3,UNC50,RABL3,PSME2,FAR1,CFAP97,CGGBP1,ZBTB8A,CDCA3,SAR1A,CDCA5,MYNN,CDCA8,COPS7B,ABCB8,MRPL14,IQGAP1,ZNF24,CIAO3,OAZ1,IQGAP3,DEDD2,PCNX3,RHOT2,PDGFC,ZBTB7B,HMGXB3,ZNF268,ZNF266,EDEM3,HACE1,PMM1,ABCA6,NCAPH2,ABCA9,MRPL27,M…	1250
42	LCORL	137.7	ARCHS4 Coexpression,70;Enrichr Queries,129;GTEx Coexpression,214	JPT1,PGAP1,ZNF292,CCNF,JMJD1C,WDR89,MKI67,FNBP1L,RPS6KA4,CAPNS1,KIAA1586,DPYSL2,CHEK2,STMN1,BBX,AKT1,PIEZO1,ATXN7L3,SOX4,TMEM8A,MBNL2,ESCO1,DNAAF2,SCAF11,MRTFA,MOGS,FNDC3A,HASPIN,WDR76,DEPDC1B,ZFYVE16,ZC2HC1A,AKAP9,RUFY2,HECA,NHLRC2,ALG10B,PRR11,EIF1B,MYNN,BAZ2B,RPAP2,SKA1,SKA2,MBTD1,PCNX3,BLOC1S5,PGBD4,PCBP1,ZNF148,ZBTB7B,N4BP2,SCAI,EDEM3,FZD3,ZNF383,INTS1,NBEAL1,PAICS,PUM2,PRRC2A,TPX2,ANLN,UCK2…	290
43	IRF3	143	ARCHS4 Coexpression,399;ENCODE ChIP-seq,23;Enrichr Queries,69;ReMap ChIP-seq,1;GTEx Coexpression,223	MDC1,TRIO,ZFYVE9,WIPF1,ARAF,TMEM94,PHAX,ENO1,WDR89,ELK1,RRP9,NSDHL,PSMD4,CAPNS1,OTUD6B-AS1,DPYSL2,ZMIZ2,PSMD3,BBX,AKT1,TMEM8A,ACOT8,MBNL2,DNAAF2,DAPK3,PRKCD,MED8,MRTFA,ZNF12,ATG12,DDX39A,MTHFD1,EWSR1,PRKAR1A,CLPP,HMBS,RFX5,RABL3,PSME2,PRKD2,TARS2,FAR1,PRR11,VPS28,ASF1B,ANAPC15,CDCA3,FLII,MTMR9,CDCA8,COPS7B,ABCB8,COPS7A,WDR62,OAZ1,DEDD2,SKA2,PCNX3,C3,FAM160B2,RHOT2,PRDX5,PPP4C,ZBTB7B,ZNF266,FDFT1,…	751
44	GLI4	143.5	ARCHS4 Coexpression,232;GTEx Coexpression,55	NADSYN1,RPS6KA4,RAVER1,ZMIZ2,AKT1,PIEZO1,ATXN7L3,TMEM8A,SLC12A9,SCAF11,SLC35C2,MOGS,GINM1,CFAP97,VPS28,RABL6,STXBP4,TRMT2A,CIAO3,PCNX3,RHOT2,ZNHIT1,DHX34,DHX36,SYMPK,FAM192A,ZBTB7B,RBM10,VASP,INTS1,SMARCA5,RASSF8,PRRC2A,STAG1,ADCK5,DHX29,DUS1L,CC2D1A,FBXL6,SUGP1,TRMU,ZFAND2B,RSF1,MED15,SPOUT1,PANX1,MRPL42,MED13,CHMP1A,NELFB,ARIH1,LYPLA2,SHPRH,DBNL,CLUH,MINK1,TFE3,ASH1L,SIRT7,TYK2,MED25,INF2,PACS1…	193
45	ZNF585A	144	ARCHS4 Coexpression,179;Enrichr Queries,144;GTEx Coexpression,109	ERRFI1,CHIC1,VARS,JMJD1C,CBLB,IFIT1,SOGA1,IFIT3,RPS6KA4,KIAA1109,CAPNS1,TRIM28,OTUD6B-AS1,ZNF605,DPYSL2,CHEK2,PSMD3,BBX,AKT1,PIEZO1,SLC12A6,ATXN7L3,ZNF283,MRTFA,MOGS,ACTN4,ZNF542P,THAP6,THAP5,CYP2U1,RUFY2,ZNF713,HECA,WDPCP,FLII,MYCBP2,HSPA4L,LPAR1,MTMR9,BAZ2B,ZNF25,RPAP2,TTBK2,SMIM8,PCNX3,PCBP4,CFAP69,ZNF268,ABCA1,ARL14EP,ZNF383,INTS1,ZNF260,ABCA9,PRRC2A,HNRNPL,LAS1L,AGO3,MAGI2-AS3,ZNF37A,SESTD1,…	267
46	SNAPC2	148	ARCHS4 Coexpression,15;GTEx Coexpression,281	SMARCB1,RNH1,VARS,ANTXR2,NOC2L,ELK1,ACTB,MYLK,RPS6KA4,PSMD8,CAPNS1,TRIM28,RAVER1,PPP2R1A,PSMD2,PSMD3,DPF2,AP1S1,HOMER3,ACTN1,DAPK3,ARMC9,AFAP1,MRTFA,MOGS,MYL6,CDC37,CLPP,GRWD1,TLN1,PFN1,MYL9,FLII,TWF2,OAZ1,RIC8A,PPP4C,PCBP1,SNX8,VAT1,ACD,INTS1,MRPL28,PARP16,SMTN,GIPC1,PRXL2B,TRIP6,FERMT2,TMEM9B,CEP89,INTS11,ARF1,TGFB1I1,CCDC124,CLTA,PCSK7,PRPF19,PTMS,MYDGF,CHMP1A,NELFB,TEAD3,ELOVL1,LYPLA2,TMED9,T…	219
47	ASH1L	150.7	ARCHS4 Coexpression,298;Enrichr Queries,147;GTEx Coexpression,7	TRIO,ZFYVE9,ZNF292,JMJD1C,ELK4,PSMD8,ZXDA,KIAA1109,SNRPD2,BBX,EPC2,SCAF11,FRS2,ANK2,ARMC8,RC3H2,MARF1,AKAP9,MAP1A,TRIM14,PSME2,WDPCP,ZFPM2,PFN1,ZBTB8A,MYCBP2,BAZ2B,IQGAP1,ZNF25,RPAP2,OAZ1,BLOC1S6,PPP4C,ZNHIT1,SPAST,ZNF704,TRPM7,RAB11FIP2,ZNF148,PRELID1,NOTCH2NLA,PHC3,PUM2,SMARCA4,SETX,STAG1,AGO3,ZNF37A,AGO2,ATM,DHX29,CPEB4,PHF3,CCDC125,SNX13,CHM,RSF1,ARHGAP5,N4BP2L2,CYB561D2,MYDGF,MED13,AKAP11,RE…	254
48	ZNF181	151.7	ARCHS4 Coexpression,75;Enrichr Queries,37;GTEx Coexpression,343	VARS,ZFYVE9,ZNF292,FNBP1L,DCAF6,RPS6KA4,CAPNS1,TRIM28,KIAA1586,ZNF605,DPYSL2,STMN1,AKT1,PIEZO1,ZNF843,ZNF720,ATXN7L3,SOX4,MBNL2,ESCO1,ZFP3,ACTN1,MOGS,ZNF12,ACTN4,THAP5,PRKD2,HECA,ANKRA2,TLN1,LIPT1,STXBP3,STXBP4,BAZ2B,ZNF24,RPAP2,CDKN2AIP,PCNX3,FXR2,CMYA5,CFAP69,SYMPK,ZBTB7B,ZBED5,ZNF268,ZNF146,ABCA1,VASP,ARL14EP,FZD3,MTERF3,INTS1,ZNF260,ZNF32,PRRC2A,HNRNPL,ZNF37A,AGO3,PKIA,NAPEPLD,CREBRF,LINC0066…	310
49	ZBTB10	154.7	ARCHS4 Coexpression,80;Enrichr Queries,294;GTEx Coexpression,90	ERRFI1,RNH1,ZNF292,JMJD1C,CBLB,TXNDC16,ACTB,EPS8,ELK4,ZDBF2,ZC3H12C,EDNRA,KIAA1109,ZNF608,PPP4R2,DPYSL2,NAMPT,GPBP1,EPC2,SOX4,MBNL2,AP1B1,EBF1,FNDC3B,TALDO1,RC3H2,PSME3,AKAP9,GINM1,HECA,TAGLN2,TTLL12,NHLRC2,RIN1,ZFPM2,ATP6V0D1,PLPP3,PFN1,ALG10B,ZBTB8A,TWF2,ZNF24,RPAP2,OAZ1,PRDX5,PPP4C,ZNF704,STK38L,ZBTB7B,ABCA1,EGR2,PRELID1,EGR3,NBEAL1,MRPL28,MEX3C,EIF6,SESTD1,FUBP1,CREBRF,REL,FBXL3,FARSA,RETREG1…	282
50	ELF2	157	ARCHS4 Coexpression,135;Enrichr Queries,179;GTEx Coexpression,157	TRIO,PLEKHB2,VARS,ZNF292,JMJD1C,CBLB,RBPJ,ACTB,PEX26,ELK4,CAPNS1,TRIM28,PPP2R1A,PSMD2,GPBP1,PSMD3,AP1S1,BBX,SOX4,ACOT7,MBNL2,WSB2,SCAF11,FNDC3B,MRTFA,MOGS,ACTN4,MAP1A,AKAP9,FDX2,ZNF713,HECA,WDPCP,ALPK1,ASTN1,MYCBP2,ATXN7L3B,THY1,BAZ2B,IQGAP1,RPAP2,FAM160B1,PRDX5,RNF217,CFAP69,ZNF148,ABCA1,INTS1,MRPL27,ABCA9,PYCR3,ERAL1,PHC3,PNMA8B,PUM2,NCEH1,B4GAT1,AGO3,ZNF37A,PRXL2B,FUBP1,GIPC1,TRIP6,CREBRF,HNRN…	272
51	MBD3	157.5	ARCHS4 Coexpression,29;Enrichr Queries,15;ReMap ChIP-seq,172;GTEx Coexpression,414	TMEM94,ENO1,NOC2L,MT-ND3,PREX1,CAPNS1,RAVER1,ZMIZ2,PSMD3,STMN1,AKT1,AP1S1,TMEM8A,SAP30BP,WSB2,DAPK3,SOX13,SOX12,EML2,DDX39A,FDX2,RABL6,FAXDC2,ABCB8,IQGAP1,CIAO3,PCNX3,PRDX5,RHOT2,PPP4C,NTHL1,PSMG3-AS1,ZBTB7B,HOXC6,MRPL28,PA2G4,PHC3,PRRC2A,HNRNPL,FIBP,HNRNPM,TBL3,NPLOC4,B4GAT1,GIPC1,TRIP6,SFXN3,HNRNPD,CDK10,HBP1,DUS1L,CDK16,NRSN2,BTG2,TCF25,LFNG,TRMT112,FAM102B,TUBA1B,CHAF1A,NELFB,ELOB,GATD1,SHPRH…	459
52	MYNN	159.3	ARCHS4 Coexpression,166;Enrichr Queries,51;ReMap ChIP-seq,18;GTEx Coexpression,402	MDC1,RNH1,ZNF292,RRP1,ENO1,WDR89,BACH1,ELK4,ZC3H12C,NDST1,RAVER1,CAPNS1,ZMIZ2,GPBP1,BBX,AKT1,TMEM8A,MBNL2,HUS1,ARMC8,FNDC3A,RNF123,MYL6,DDX39A,HMBS,FDX2,ADPRM,VPS28,RABL6,CFD,LIPT1,FLII,BAZ2B,OAZ1,CIAO3,ANAPC11,FAM160B1,PCNX3,RIC8A,BLOC1S5,PRDX5,RHOT2,PPP4C,RRS1,PLCG1,ZBTB7B,ZNF148,ABCA1,ZNF383,NFATC3,MRPL28,PHC3,PRRC2A,HNRNPL,FIBP,TBL3,B4GAT1,GIPC1,TRIP6,SFXN3,REL,CDK10,HBP1,DUS1L,CPEB4,PHF3,ARF…	554
53	ZNF282	161.3	ARCHS4 Coexpression,73;Enrichr Queries,166;GTEx Coexpression,245	VARS,ARAF,GPATCH3,NOC2L,CCAR2,RPS6KA4,CDC20,TRIM28,RAVER1,CAPNS1,OTUD6B-AS1,DPYSL2,CHEK2,PSMD3,AKT1,PIEZO1,AP1S1,KIFAP3,ATXN7L3,SOX4,TBC1D10B,ALG6,PRKCD,DAPK3,MRTFA,MOGS,ACTN4,CCDC86,MAML3,TTLL12,ATF5,VPS25,FLII,PCNX3,LARP1,DHX37,SYMPK,ZBTB7B,N4BP1,MAP9,INTS1,PARP16,WDR55,PRRC2A,HNRNPL,GIPC1,AGO2,TRIP6,INTS4,HBP1,DUS1L,DAZAP1,MRPS12,PRPF19,MED15,PTPRF,PQBP1,AKAP11,CHAF1A,PEA15,NELFB,GIT1,LYPLA2,C…	267
54	SETDB1	161.5	Literature ChIP-seq,58;ARCHS4 Coexpression,337;ENCODE ChIP-seq,17;Enrichr Queries,197;ReMap ChIP-seq,176;GTEx Coexpression,184	MDC1,JRK,ZFYVE9,ZNF292,EHMT2,NOC2L,RBPJ,MT-ND3,LIPA,PSMD8,PREX1,CAPNS1,PSMD4,RAVER1,PPP4R2,KIAA1586,DPYSL2,FGFR1OP2,PSMD3,GPBP1,EBLN3P,AKT1,GTSE1,TMEM8A,XYLB,DAXX,SAP30BP,ZNF283,ZNF10,MRTFA,FRS2,ZNF12,RC3H2,SCAMP3,ZFYVE16,EWSR1,RUFY2,RFX5,RABL3,FAR1,ATF5,CFAP97,CGGBP1,MTMR2,SAR1A,FAXDC2,SHOX2,MYNN,MTMR9,CDCA8,MRPL17,ABCB8,MRPL15,OAZ1,CIAO3,IQGAP3,NCAPH,ADAMTS10,DEDD2,PCNX3,RHOT2,HMGXB3,ZBTB7B,ZNF…	1321
55	ETV4	162	ARCHS4 Coexpression,372;Enrichr Queries,124;ReMap ChIP-seq,111;GTEx Coexpression,41	MDC1,SERPINE2,RRP1,ENO1,GPATCH3,MT-ND3,NAA80,RRP9,CAPNS1,UBASH3B,DPYSL2,PSMD2,GTSE1,TMEM8A,SERPINF1,MED8,SOX12,HMBS,PSME2,PRR11,RHNO1,RABL6,CDCA3,FAXDC2,CDCA5,MRPL17,CDCA8,SKA3,SKA1,ANAPC11,C3,PCNX3,PRDX5,RHOT2,PPP4C,NTHL1,PRDX1,ZBTB7B,PRELID1,PLK1,MRPL28,PA2G4,MRPL24,FIBP,UCK2,TBL3,EIF6,PRXL2B,HNRNPD,SFXN3,DUS1L,FXYD5,PHF1,NCAPG2,MRPL37,WDR46,PFAS,TUBA1C,TRMT112,ATIC,CHAF1A,NUF2,PBK,NELFB,TK1,DL…	470
56	ZZZ3	163.2	ARCHS4 Coexpression,244;ENCODE ChIP-seq,110;Enrichr Queries,108;ReMap ChIP-seq,185;GTEx Coexpression,169	TRIO,TMEM41A,ZNF292,JMJD1C,PHAX,WDR89,RBPJ,MT-ND3,IFIT3,IFIT2,ZXDA,SNRPD2,CAPNS1,ZMIZ2,GPBP1,BBX,AKT1,ZFPL1,ATXN7L3,TMEM8A,ACOT9,MBNL2,ZNF283,SCAF11,PRKCD,EBF1,FNDC3B,PRKCA,FNDC3A,SCAMP3,EML2,THAP2,ZNF718,CDC37,TRIM14,TARS2,TAGLN2,NHLRC2,ATP6V0D1,PFN1,CFAP97,ALG10B,VPS25,RTEL1,MTMR2,CDCA5,MYCBP2,SHOX2,ZBTB1,TMTC3,TWF2,COPS7B,BAZ2B,PCDH18,OAZ1,ZMPSTE24,RDH10,PCBP1,ARSK,MIER1,TRPM7,ZNF148,ZBTB7B,ZN…	377
57	ZNF511	163.7	ARCHS4 Coexpression,43;Enrichr Queries,9;GTEx Coexpression,439	JPT1,SMARCB1,ARAF,NUDT1,ENO1,MKI67,ACTB,RRP9,CDC20,PSMD8,LGALS1,SNRPD2,PSMD4,CHEK2,DHRS4L2,ACOT7,HDHD5,GCAT,THAP4,RNF123,DDX39A,CLPP,GRWD1,HMBS,UQCRC1,CCDC86,TAGLN2,KIF20A,PFN1,ASF1B,CDCA3,CDCA5,TWF2,CDCA8,MRPL17,MRPL14,OMA1,OAZ1,ANAPC11,GUCD1,PPP4C,RACGAP1,PRDX1,FDFT1,PRELID1,MTERF3,PLK1,FUCA2,ZNF32,MRPL28,PARVB,SNF8,PA2G4,MRPL23,MRPL24,ZWINT,TPX2,EIF6,HNRNPD,FARSA,ITPA,FEN1,MRPS12,CCDC124,CLTA,…	287
58	TP53	164.2	Literature ChIP-seq,48;ARCHS4 Coexpression,32;Enrichr Queries,204;ReMap ChIP-seq,146;GTEx Coexpression,391	MAPKBP1,AVIL,MT-ND3,NDST1,RAVER1,PPP4R2,OTUD6B-AS1,PSMD3,AKT1,GTSE1,SAP30BP,MRTFA,EML2,MTHFD1,PRKAR1A,PSME3,UQCRC1,ORAI2,VOPP1,CDCA5,CDCA8,COPS7B,MRPL14,IQGAP1,IQGAP3,HACD2,CIAO3,NCAPH,RHOT2,LARP1,PDGFC,ZBTB7B,LYN,HACE1,PMM1,NCAPH2,MRPL27,MRPL24,DHFR,MOV10,TBL3,UCK2,EIF6,B4GAT1,RNF220,TUT7,TUT4,NCAPG2,MED15,TRMT112,JPH2,TUBA1A,ATIC,CHAF1A,SMPD4,TMEM43,SH3BGRL2,NELFB,SH3BGRL3,JAK2,DLGAP4,GATD1,ELO…	965
59	ZHX1	168.3	ARCHS4 Coexpression,218;Enrichr Queries,86;ReMap ChIP-seq,90;GTEx Coexpression,279	MDC1,ZNF292,ARAF,GPATCH4,ENO1,NOC2L,MT-ND3,NAA80,DPYSL2,BBX,MBNL2,MRTFA,FRS2,FNDC3A,SCAMP3,EML2,RABL3,UQCRC1,RABL6,ASF1B,CFD,CDCA5,HSPA4L,HACD2,OAZ1,CIAO3,SKA2,ANAPC11,C3,PCNX3,PRDX5,RHOT2,PPP4C,PRDX1,PSMG3-AS1,ZBTB7B,ZNF148,HOXC6,ABCA1,EDEM3,NDFIP1,ZNF260,ABCA6,RMDN2,MRPL24,FIBP,TBL3,FAM135A,B4GAT1,EIF6,GIPC1,TRIP6,SFXN3,DUS1L,FARSA,CPEB4,CDKN1C,BTG2,MTMR14,SETD7,SNX13,ARHGAP5,MED15,WDR46,ZCWPW1…	494
60	ZNF615	170.7	ARCHS4 Coexpression,193;Enrichr Queries,273;GTEx Coexpression,46	CHIC1,CCNI,SERPINE2,VARS,ZNF292,JMJD1C,IFIT1,FNBP1L,ANTXR2,TXNDC16,IFIT3,CCAR2,IFIT2,CAPNS1,TRIM28,ZC3H12B,ZNF605,DPYSL2,CHEK2,BBX,AKT1,PIEZO1,AP1S1,EPC2,ATXN7L3,SOX4,MBNL2,ZNF283,ZNF10,MOGS,ZNF12,ACTN4,ATG12,ZNF542P,THAP6,CYP2U1,TRIM13,ZNF713,ZFPM2,PFN1,ANKRA2,CGGBP1,ZNF28,FLII,BAZ2B,PRDM11,ZNF25,PGBD4,ZNF704,CFAP69,ZNF148,RAB11FIP2,ZNF268,ABCA1,INTS1,ZNF260,ZNF32,PRRC2A,HNRNPL,AGO3,MAGI2-AS3,ZN…	276
61	ZNF678	173.3	ARCHS4 Coexpression,370;Enrichr Queries,119;GTEx Coexpression,31	PGAP1,RNH1,CCNJ,ZNF292,JMJD1C,SMC5,MKI67,RBPJ,FNBP1L,ELK4,RPS6KA4,ZEB1-AS1,ZNF608,CAPNS1,CHEK2,GPBP1,STMN1,BBX,SOX4,ZNF283,SCAF11,FNDC3A,ATG12,ABCA10,ZNF718,AKAP9,NHLRC2,ATP6V0D1,PFN1,ALG10B,CGGBP1,EPB41,ZBTB1,LPAR1,TMTC3,TMTC2,BAZ2B,ZNF24,RPAP2,MIER3,ZNF704,ZNF148,N4BP2,ZBED5,ZNF146,EDEM3,FZD3,ZNF260,SLC33A1,MRPL28,NBEAL1,PHC3,PAICS,DHFR,ZNF37A,TOLLIP,FUBP1,AGO2,CREBRF,LINC00667,ATM,FBXL4,PHF3,Z…	260
62	ZNF695	173.7	ARCHS4 Coexpression,482;Enrichr Queries,11;GTEx Coexpression,28	CCNF,ENO1,IKZF2,MKI67,CDC20,CAPNS1,SNRPD1,CHEK2,ZMIZ2,STMN1,AKT1,GTSE1,ATXN7L3,MOGS,HASPIN,PIMREG,WDR76,DEPDC1B,KIF20A,TLN1,ALG10B,PRR11,ASF1B,CDCA3,CDCA5,FLII,CDCA8,WDR62,SKA3,IQGAP3,NCAPH,SKA1,SKA2,PGBD4,RACGAP1,TSPAN6,ZBTB7B,FDFT1,PLK1,PAICS,ZWINT,PRRC2A,DHFR,TPX2,ANLN,UCK2,APOBEC3B,FEN1,NCAPG2,KIF14,PFAS,PPP1R18,MRPL42,CHAF1B,ATIC,CHAF1A,NUF2,PBK,ANXA6,NELFB,TK1,DLGAP5,CEP55,TIGD1,TCF19,TEAD4…	230
63	ZNF624	174.7	ARCHS4 Coexpression,159;Enrichr Queries,45;GTEx Coexpression,320	ERRFI1,IPO11,VARS,ZNF292,IKZF2,ANTXR2,EPS8,RPS6KA4,ZC3H12C,ZNF608,CAPNS1,TRIM28,KIAA1586,DPYSL2,PSMD3,STMN1,BBX,AKT1,KIFAP3,ATXN7L3,SOX4,TMEM8A,MBNL2,MOGS,ZNF12,FNDC3A,ACTN4,TMEM170B,THAP6,ZFYVE16,ZC2HC1A,AKAP9,RUFY2,ZNF713,HECA,CFAP97,ALG10B,ZNF28,FLII,SHOX2,LPAR1,BAZ2B,PCDH18,ZNF25,PCNX3,C5,RACGAP1,CFAP69,ZNF148,N4BP2,HOXC6,EDEM3,CDK17,ABCA1,INTS1,ZNF260,SMARCA5,ABCA9,PRRC2A,HNRNPL,ZNF37A,TDP1,…	291
64	ZNF879	175	ARCHS4 Coexpression,132;GTEx Coexpression,218	JRK,PGAP1,VARS,ZFYVE9,FNBP1L,RPS6KA4,NDST1,CAPNS1,TRIM28,ZNF605,ZMIZ2,GPBP1,AKT1,PIEZO1,ZNF843,EPC2,ATXN7L3,GABARAPL2,ESCO1,ZNF283,ZFP3,MOGS,ARMC8,ACTN4,ZNF542P,THAP6,ZC2HC1A,THAP9,ZFPM2,ANKRA2,LIPT1,TMEM63B,MYNN,RPAP2,PCNX3,FXR2,DPH3,SYMPK,ARL14EP,MTERF3,INTS1,ZNF32,PRRC2A,HNRNPL,ZBTB6,GIPC1,DHX29,CALR,ARF3,CCDC122,DAZAP1,ZCCHC10,CCDC127,TUT4,AP4E1,PRPF19,TUBA1A,ZMYM5,KIF1C,NELFB,TIGD1,ZYG11B,CL…	193
65	ZNF668	178.7	ARCHS4 Coexpression,186;Enrichr Queries,128;GTEx Coexpression,222	SMARCAL1,CHIC2,RNH1,TP53RK,VARS,EHMT2,RRP1,NUDT1,WDR83,GPATCH3,NOC2L,CCAR2,PSMD9,TRIM28,RAVER1,PSMD3,PIEZO1,HOMER3,TBC1D10B,DAXX,ACOT7,DAPK3,AP1B1,BIN3,ARMC6,CDC37,GRWD1,CCDC86,ANAPC15,CDCA5,TWF2,RIC8A,PPP4C,ERI1,NTHL1,DHX34,RRS1,DHX37,SYMPK,SNX8,ST3GAL2,FDFT1,INTS1,MRPL28,SNF8,PYCR3,SMARCA4,FIBP,TBL3,GIPC1,AGO2,TRIP6,FARSA,SUV39H1,MRPS12,CCDC124,PPP1R18,B3GNTL1,PPCDC,SMPD4,CHMP1A,RAC2,SSSCA1,SH3…	238
66	EEA1	182	ARCHS4 Coexpression,204;Enrichr Queries,109;GTEx Coexpression,233	TRIO,SMARCB1,MAML2,ZNF292,JMJD1C,ICAM3,THUMPD1,MYLK,EPS8,ZXDA,LGALS1,TRIM28,RAVER1,DPYSL2,NAMPT,BBX,BCAP29,SEC62,MBNL2,SCAF11,ACTN1,RECQL,FNDC3B,FNDC3A,RC3H2,PRKAR1A,AKAP9,FAR1,PFN1,CFAP97,ALG10B,BLZF1,SAR1A,SHOX2,MYCBP2,HSPA4L,TMTC3,BAZ2B,IQGAP1,PCDH18,OAZ1,BLOC1S5,PPP4C,PCBP1,MIER1,RNF217,FAM192A,HOXC6,EDEM3,ABCA1,ZNF383,NBEAL1,RASSF8,GNG12,HNRNPL,STAG1,EIF6,ZNF37A,DHX29,FERMT2,CPEB4,PHF3,SETD7…	251
67	CTCF	186	Literature ChIP-seq,57;ARCHS4 Coexpression,242;ENCODE ChIP-seq,27;Enrichr Queries,229;ReMap ChIP-seq,119;GTEx Coexpression,442	MAPKBP1,JRK,CHIC2,AVIL,EHMT2,NOC2L,PSMD8,NDST1,PSMD3,AKT1,XYLB,TMEM8A,EML1,RC3H2,MOSMO,MYL6,ZFYVE16,EWSR1,UNC50,AKIP1,RUFY2,UQCRC1,FAR1,ZBTB8A,CDCA3,SAR1A,FLII,CDCA5,MYNN,GATA6,COPS7B,MRPL17,CDCA8,ABCB8,COPS7A,IQGAP1,OAZ1,CIAO3,HACD2,NCAPH,RHOT2,RHOT1,LARP1,RDH10,PDGFD,ZBTB7B,ABCA1,PMM1,ABCA3,MRPL28,MRPL23,DHFR,SETX,TBL3,B4GAT1,EIF6,LAS1L,PRXL2A,AGO2,SFXN3,AVL9,TMEM9B,ARF3,PIGS,PIGO,NCAPG2,ARHGAP…	1309
68	MLX	187.3	ARCHS4 Coexpression,219;Enrichr Queries,118;GTEx Coexpression,225	ERRFI1,JPT1,EHMT2,ARAF,CISD1,GPATCH3,ENO1,ACTB,CISD3,PSMD8,KIAA1109,LGALS1,ZNF608,ZC3H12B,PSMD3,SOX4,TANGO2,ACTN1,PRKCD,MED8,HUS1,MRTFA,TALDO1,ANK2,HDHD5,MFSD11,SCAMP3,MTURN,WDR77,ZC2HC1A,DDX39A,CLPP,PSME3,HMBS,CSNK2B,MAP1A,UQCRC1,CCDC86,PSME2,SUCLG1,TAGLN2,EZR,VPS25,TWF2,OMA1,MRPL15,OAZ1,GUCD1,PRDX5,PPP4C,PCBP1,PRDX1,ASL,PSMF1,ZBTB7B,EGR2,PRELID1,HACE1,NDFIP1,PLK1,MRPL24,DCLK1,WDR55,CS,LAS1L,EIF…	262
69	TCF12	188.8	ARCHS4 Coexpression,563;ENCODE ChIP-seq,77;Enrichr Queries,214;ReMap ChIP-seq,63;GTEx Coexpression,27	MDC1,JRK,PGAP1,NOC2L,RBPJ,NDST1,PSMD4,KIAA1586,DPYSL2,FGFR1OP2,PSMD3,FAM110B,BBX,TMEM8A,SAP30BP,FRS2,PRKAR1A,PSME3,UNC50,UQCRC1,CFAP97,MYL9,CGGBP1,MTMR2,ZBTB8A,SAR1A,SHOX2,MRPL17,ABCB8,BAZ2B,IQGAP1,CIAO3,OAZ1,DEDD2,PCNX3,RHOT2,LARP1,ZBTB7B,HMGXB3,ZNF268,ABCA1,EDEM3,ZNF260,NCAPH2,MRPL28,MRPL24,CS,TBL3,VANGL2,B4GAT1,SFXN3,FERMT2,ZNF254,SNX13,MRPL37,EFCAB7,MED15,TRMT112,TUBA1C,TUBA1B,TUBA1A,TMEM43,N…	795
70	ZNF33A	189.7	ARCHS4 Coexpression,17;Enrichr Queries,38;GTEx Coexpression,514	VARS,ZNF292,STMN2,JMJD1C,GCC2,RBPJ,FNBP1L,NOC2L,ELK1,TPGS2,ELK4,RPS6KA4,NDST1,KIAA1109,LGALS1,CAPNS1,TRIM28,CHEK2,DPYSL2,PSMD2,OGFOD2,PSMD3,STMN1,BBX,AP1S1,ZNF720,NHLRC3,SCAF11,ACTN1,MOGS,ZNF12,ACTN4,ZC2HC1A,AKAP9,FAR1,NHLRC2,ANKRA2,PFN1,EPB41,FLII,BAZ2B,ZNF25,RPAP2,MBTD1,SPAST,ERI3,STK38L,ZNF148,ZBED5,N4BP2,ZNF268,SNX8,RAB11FIP5,FZD3,PRELID1,INTS1,ZNF260,HNRNPL,ZNF37A,GIPC1,AGO2,TRIP6,CREBRF,LIN…	303
71	MGA	190.3	ARCHS4 Coexpression,223;Enrichr Queries,83;GTEx Coexpression,265	MDC1,MAPKBP1,TRIO,ZNF292,JMJD1C,MKI67,ELK4,ZDBF2,KIAA1109,TRIM28,CAPNS1,BBX,ESCO1,SCAF11,FNDC3A,RC3H2,AKAP9,TAGLN2,WDPCP,PFN1,CEP85L,MYCBP2,BAZ2B,IQGAP1,RPAP2,OAZ1,BLOC1S6,PRDX5,PPP4C,TRPM7,ZNF148,XRCC6,INTS1,SMARCA5,NBEAL1,PHC3,PRRC2A,PUM2,SETX,EIF6,AGO3,ZNF37A,FUBP1,ATM,AVL9,PHF3,ARF1,ZNF493,SLC44A1,TUT4,RSF1,ARHGAP5,N4BP2L2,ZCCHC14,ZCWPW1,MYDGF,MED13,AKAP11,ZMYM2,GUK1,CHMP1A,REV3L,UBXN7,TIGD1,…	238
72	TSHZ2	192	ARCHS4 Coexpression,239;Enrichr Queries,271;GTEx Coexpression,66	SPON1,SERPINE2,VARS,MYLK,TRIM28,DPYSL2,PSMD2,SOX4,CDON,IL1R1,SERPINF1,EBF1,EBF2,MRTFA,PRKCA,ANK2,SYTL4,ABCA10,SFRP1,AKAP9,ZNF713,SERPING1,WDPCP,KCTD12,PLPP3,PFN1,RABL6,CFD,ZBTB8A,ANAPC15,CFH,MYCBP2,LPAR1,BAZ2B,PCDH18,RPAP2,OAZ1,C3,BLOC1S6,PPP4C,PDGFD,RNF217,CFAP69,SNX9,VAT1,ABCA1,EGR2,PRELID1,ABCA6,FZD4,ST8SIA1,ABCA9,PA2G4,ABCA8,DCLK1,HNRNPL,HNRNPM,AGO3,ZNF37A,CDKN1C,PHF3,ROBO2,SRPX,CCDC122,FEN1,…	254
73	CLOCK	193.8	Literature ChIP-seq,113;ARCHS4 Coexpression,416;Enrichr Queries,63;ReMap ChIP-seq,270;GTEx Coexpression,107	TRIO,ZFYVE9,TRIL,ZNF292,STMN2,WDR89,NOC2L,MT-ND3,BACH1,DCAF6,NAA80,ELK4,PREX1,NDST1,KIAA1109,NSDHL,PSMD4,PSMD2,ZMIZ2,DPYSL2,STMN1,NAMPT,AP1S1,BBX,AKT1,GTSE1,SAP30BP,PRKCH,MBNL2,FNDC3B,HUS1,PRKCA,ARMC8,ZNF12,HDHD5,SOX12,FNDC3A,RC3H2,EML2,HMBS,PRKD2,MYL9,RHNO1,CDCA3,SAR1A,HSPA4L,BAZ2B,OAZ1,ADAMTS10,PPP4C,PSMG3-AS1,SSR1,ZNF148,ABCA1,PHC3,AGO2,TRIP6,SFXN3,DZIP3,CPEB4,PHF3,TRMU,NRSN2,BTG2,PIGO,SETD7,S…	513
74	FOXN3	194	ARCHS4 Coexpression,355;Enrichr Queries,155;GTEx Coexpression,72	TRIO,PLEKHB2,MAML2,WIPF1,JMJD1C,CBLB,ENO1,MYLK,ELK4,PSMD8,FAM122A,ZXDA,KIAA1109,ZMIZ2,ZXDB,DPYSL2,PSMD2,EPC2,SLC12A6,SOX4,ST6GAL1,MBNL2,ACTN1,EBF1,FNDC3B,MRTFA,PRKCA,ANK2,ARMC8,TMEM170A,RC3H2,MARF1,PPP1R3B,HECA,MAML3,PLPP3,TLN1,ZBTB8A,MYCBP2,LPAR1,ABCB8,BAZ2B,PRDX5,RNF217,CMYA5,FAM192A,PPP1R26,ABCA1,PRELID1,ZNF383,FZD4,MRPL28,PYCR3,GNG12,PHC3,STAG1,EIF6,PRXL2B,CREBRF,FBXL3,HBP1,ATM,DHX29,CPEB4,BT…	264
75	SRCAP	194.3	ARCHS4 Coexpression,136;Enrichr Queries,307;GTEx Coexpression,140	MDC1,ERRFI1,TRIO,VARS,MKI67,SOGA1,CCAR2,ACTB,TRIM28,RAVER1,DPYSL2,CHEK2,ZMIZ2,PSMD3,ARL6IP5,AKT1,PIEZO1,UBAP2L,ATXN7L3,SOX4,TBC1D10B,GABARAPL2,ACTN1,FNDC3B,MRTFA,MOGS,ANK2,CSNK1E,ACTN4,EWSR1,EZR,TLN1,EPHA2,RTEL1,IQGAP1,SNX3,PCNX3,FAM160B2,RHOT2,LARP1,DHX37,DHX38,SYMPK,PLCG1,INTS1,PLK1,PRRC2A,SMARCA4,SETX,HNRNPL,HNRNPM,NPLOC4,AGO2,MMS19,DUS1L,CPEB4,INTS11,BTG2,DAZAP1,PIGO,MRPS12,ABCC10,ARHGAP5,PRP…	246
76	ZNF24	195	ARCHS4 Coexpression,400;Enrichr Queries,74;ReMap ChIP-seq,227;GTEx Coexpression,79	ZNF292,RBPJ,NAA80,PSMD8,ELK4,PPP4R2,DPYSL2,BBX,NUP214,MBNL2,CLEC11A,PRKCD,MED8,FNDC3B,FRS2,SOX12,FNDC3A,EML2,RC3H2,ZFYVE16,PRKAR1A,HMBS,FAR1,CGGBP1,CFD,ABCB8,BAZ2B,IQGAP1,ZNF24,PRDX5,PPP4C,ZBTB7B,ZNF148,ZNF146,LHPP,ZNF260,FUCA2,MRPL27,MRPL24,MEX3C,DHFR,EIF6,B4GAT1,SERPINI1,CPEB4,BTG2,NRSN2,PHF1,OGG1,SMG9,ARHGAP5,SHB,WDR46,ZCWPW1,TRMT112,FGD5-AS1,JPH2,TUBA1A,MED13,TRIM2,SH3BGRL3,ZNF487,ELOVL1,SGMS…	456
77	HBP1	195.3	ARCHS4 Coexpression,112;Enrichr Queries,313;ReMap ChIP-seq,60;GTEx Coexpression,296	MDC1,GPATCH3,BACH1,NAA80,RAVER1,DPYSL2,NAMPT,AKT1,TMEM8A,GABARAPL2,DAXX,ACOT7,MBNL2,SERPINF1,FNDC3B,SOX12,SCAMP3,PSME3,HMBS,FDX2,PSME2,ASTN1,RABL6,CDCA3,CDCA5,MYNN,ABCB8,IQGAP1,BAZ2B,OAZ1,ANAPC11,FAM160B1,C3,GUCD1,RHOT2,PPP4C,LARP1,ZBTB7B,ABCA1,ZNF383,NCAPH2,NFATC3,MRPL28,PA2G4,WDR54,PRRC2A,DHFR,HNRNPL,FIBP,TBL3,B4GAT1,PRXL2B,SFXN3,HNRNPD,DUS1L,CPEB4,ARF3,NRSN2,BTG2,TUT7,NCAPG2,SHB,GLI1,WDR46,PFA…	503
78	AHRR	196	ARCHS4 Coexpression,349;GTEx Coexpression,43	TRIO,RNH1,CCNF,ENO1,IKZF2,MKI67,ELK1,ICAM1,CDC20,ZC3H12C,LGALS1,RAVER1,ZMIZ2,PIEZO1,HOMER3,GTSE1,AP1B1,MOGS,HASPIN,PIMREG,WDR76,DEPDC1B,ATF5,TLN1,ALG10B,PRR11,ASF1B,CDCA5,CDCA8,SKA3,NCAPH,SKA1,PCNX3,PGBD4,RACGAP1,DHX37,HMGXB3,SNX8,PLK1,PAICS,WDR54,ZWINT,PRRC2A,TPX2,LACC1,TDP1,CALR,FEN1,NCAPG2,CTSZ,KIF14,PPP1R18,NUF2,PBK,ANXA6,DLGAP5,CEP55,CAP1,SPHK1,TFE3,KIF23,TYK2,MDFIC,KIFC1,CKS2,SZRD1,CAPG,TYM…	197
79	ZNF384	196.4	ARCHS4 Coexpression,103;ENCODE ChIP-seq,38;Enrichr Queries,279;ReMap ChIP-seq,37;GTEx Coexpression,525	MDC1,MAPKBP1,EHMT2,TMEM94,RBPJ,PSMD8,PSMD9,RAVER1,CAPNS1,DPYSL2,PSMD3,AKT1,TMEM8A,XYLB,GABARAPL2,DAXX,ZNF283,MRTFA,FRS2,MYL6,DDX39A,EWSR1,ATF5,MTMR2,FAXDC2,CDCA5,COPS7B,COPS7A,MRPL15,ZNF24,OAZ1,ADAMTS10,PCNX3,DYNC2LI1,EPB41L5,LARP1,ZBTB7B,HMGXB3,ZNF266,PMM1,ZNF32,CS,SETX,MOV10,TBL3,B4GAT1,EIF6,PRXL2B,ZNF254,PIGO,NCAPG2,MRPL37,EFCAB7,MED15,TRMT112,TUBA1C,MRPL42,CHAF1B,CHAF1A,SH3BGRL2,NELFB,NELFCD,…	902
80	SMAD5	197.3	ARCHS4 Coexpression,559;Enrichr Queries,133;ReMap ChIP-seq,65;GTEx Coexpression,32	MDC1,IPO11,MAML2,WIPF1,ZNF292,SMC5,ENO1,RBPJ,ELK4,EPS8,PREX1,ZXDA,RAVER1,PPP4R2,DPYSL2,BBX,ACOT8,MBNL2,DAPK3,FNDC3B,PRKCA,ZNF12,FNDC3A,MYL6,DDX39A,HMBS,ORAI2,FDX2,PSME2,GAS1RR,ATF5,CFAP97,VPS28,ZBTB8A,BAZ2B,IQGAP1,OAZ1,DEDD2,ANAPC11,RIC8A,RHOT2,PPP4C,RNF217,ZBTB7B,ZNF148,ST3GAL2,HOXC6,FDFT1,ABCA1,MRPL28,PA2G4,PHC3,MRPL24,PRRC2A,HNRNPL,FIBP,TBL3,TRIP6,HBP1,DUS1L,FARSA,FERMT2,PHF3,BTG2,ARF1,DENND1A…	514
81	ZNF408	197.7	ARCHS4 Coexpression,40;Enrichr Queries,175;GTEx Coexpression,378	CHIC2,RNH1,TP53RK,RRP1,GPATCH4,GPATCH3,NOC2L,ACTB,RRP9,RPS6KA4,PSMD8,PSMD9,KIAA1109,TRIM28,RAVER1,PSMD4,DPYSL2,PSMD2,ZFPL1,TMEM8A,MRTFA,TALDO1,IMP4,SCAMP3,POR,BIN3,DDX39A,ARMC6,CLPP,GRWD1,UQCRC1,CCDC86,PFN1,VPS25,TWF2,OAZ1,CDKN2AIP,PPP4C,DHX34,DHX37,RRS1,ZBTB7B,SNX8,PRELID1,NCAPH2,CIDEB,MRPL28,TBL3,ZBTB6,EIF6,TRIP6,SPRTN,FARSA,ITPA,TRMU,FEN1,ARF1,TUT7,SUV39H1,MTMR14,MRPS12,CCDC124,ARHGAP1,MRPL37,…	264
82	ZEB1	197.8	ARCHS4 Coexpression,389;ENCODE ChIP-seq,96;Enrichr Queries,251;ReMap ChIP-seq,103;GTEx Coexpression,150	MAPKBP1,JRK,SERPINE2,WIPF1,ZNF292,NOC2L,MT-ND3,MYLK,DPYSL2,TMEM8A,MBNL2,SERPINF1,FNDC3B,MED8,AFAP1,MRTFA,HUS1,PRKCA,SOX12,EML1,EML2,RC3H2,WDR76,DDX39A,HMBS,TYRO3,PSME2,PRKD2,MYL9,VPS28,ASF1B,LIPT1,ZBTB8A,CFH,COPS7B,BAZ2B,OAZ1,CIAO3,ZNF25,NCAPH,DEDD2,ANAPC11,C3,PCNX3,PRDX5,RHOT2,PPP4C,PDGFC,ZBTB7B,ZNF268,ZNF146,ABCA1,FZD3,PRELID1,NCAPH2,MRPL28,PA2G4,ABCA8,MRPL24,DHFR,SETX,HNRNPL,FIBP,TBL3,EHD4,FAM…	628
83	ZNF367	198	ARCHS4 Coexpression,577;Enrichr Queries,8;GTEx Coexpression,9	CCNF,LGALSL,MKI67,CDC20,TRIM28,SNRPD1,DPYSL2,CHEK2,STMN1,GTSE1,HASPIN,PIMREG,KNSTRN,WDR76,DEPDC1B,MTHFD1,TAGLN2,KIF20A,TLN1,ALG10B,PRR11,ASF1B,CDCA3,CDCA5,FAXDC2,CDCA8,WDR62,SKA3,IQGAP3,NCAPH,SKA1,PGBD4,RACGAP1,SCFD2,PLK1,PA2G4,PAICS,ZWINT,DHFR,HNRNPL,TPX2,ANLN,APOBEC3B,FEN1,SUV39H1,NCAPG2,KIF14,ARHGAP6,TUBA1B,CHAF1B,ATIC,CHAF1A,NUF2,PBK,SH3BGRL2,TK1,DLGAP5,CEP55,TCF19,RMI1,MMD,TUBB,NCOA3,KIF23,K…	193
84	RELA	198	Literature ChIP-seq,104;ARCHS4 Coexpression,97;ENCODE ChIP-seq,26;Enrichr Queries,177;ReMap ChIP-seq,87;GTEx Coexpression,697	TMEM94,ARAF,NOC2L,MT-ND3,MYLK,ZC3H12C,PSMD9,NDST1,CAPNS1,PSMD4,RAVER1,OTUD6B-AS1,PSMD2,GPBP1,FGFR1OP2,AKT1,TMEM8A,SAP30BP,MRTFA,EML2,MYL6,DDX39A,EWSR1,PSME3,RFX5,UQCRC1,VOPP1,PSME2,ATF5,MTMR2,CDCA5,FLII,CDCA8,IQGAP1,ZNF25,OAZ1,DEDD2,C3,PCNX3,EPB41L5,RHOT2,ZBTB7B,HMGXB3,ZNF266,EDEM3,ABCA1,NCAPH2,EIF2AK3,EIF2AK2,MRPL24,CS,SETX,TBL3,B4GAT1,AGO3,EIF6,AGO2,NAPEPLD,DZIP3,TMEM9B,ARF3,ZNF254,ARF1,PIGO,MT…	1018
85	FOXO3	201.5	Literature ChIP-seq,10;ARCHS4 Coexpression,289;Enrichr Queries,458;GTEx Coexpression,49	MAPKBP1,JRK,ANKLE2,CHIC2,TRIO,RNH1,MAML2,GPATCH3,BACH1,FAM122A,KIAA1109,DPYSL2,ZMIZ2,PSMD2,NAMPT,GPBP1,PSMD3,HOMER3,PIP4K2C,TMEM8A,MBNL2,ACOT7,SOX13,FNDC3B,MED8,AFAP1,PRKCA,ARMC8,HDHD5,RC3H2,ATG12,RNF123,MYL6,ZFYVE16,ZC2HC1A,ARMC6,PSME3,CLPP,AKIP1,RABL3,FDX2,PSME2,ADPRM,VPS25,RABL6,ZBTB8A,FAXDC2,FLII,HSPA4L,MYNN,MTMR9,CDCA8,COPS7B,ABCB8,IQGAP1,WDR62,MRPL15,PRDM11,SKA3,HACD2,CIAO3,FAM160B1,PRDX5,R…	713
86	ZBTB37	201.7	ARCHS4 Coexpression,250;Enrichr Queries,96;GTEx Coexpression,259	WIPF1,ZNF292,JMJD1C,RBPJ,IKZF2,ELK4,PSMD8,RASSF1,KIAA1109,PPP2R1A,DPYSL2,PSMD2,BBX,SOX4,SLC12A9,IMP4,RC3H2,ABCA10,AKAP9,PCBP1-AS1,HECA,WDPCP,NHLRC2,ALPK1,PFN1,EPB41,MAPKAP1,MYCBP2,COPS7A,BAZ2B,RPAP2,TTBK2,BLOC1S6,MICAL1,HIVEP1,CFAP69,TRPM7,ZNF148,N4BP2,EDEM3,ABCA1,PRELID1,MRPL27,ABCA9,NBEAL1,ERAL1,PHC3,SETX,AGO3,ZNF37A,EIF6,AGO2,CREBRF,REL,INTS4,ATM,FARSA,ITM2B,CPEB4,PHF3,CCDC122,BTG2,FKBP15,CCDC…	250
87	RBPJ	204.8	Literature ChIP-seq,146;ARCHS4 Coexpression,201;Enrichr Queries,460;ReMap ChIP-seq,205;GTEx Coexpression,12	TRIO,PGAP1,MAML2,WIPF1,ZNF292,RRP1,WDR83,ENO1,ELK1,MT-ND3,LIPA,MYLK,PREX1,CAPNS1,DPYSL2,NAMPT,STMN1,GPBP1,PSMD3,AKT1,AP1S1,GTSE1,SAP30BP,IAH1,FNDC3B,PRKCA,SOX12,EML2,LRRC37B,MTHFD1,HMBS,UQCRC1,ORAI2,PSME2,ATF5,VPS25,RABL6,CDCA3,COPS7A,ABCB8,IQGAP1,OAZ1,HACD2,NCAPH,DEDD2,PCNX3,C3,PRDX5,PPP4C,RHOT1,NTHL1,PRDX1,ST3GAL5,PLEK2,PSMF1,ZBTB7B,ST3GAL2,HOXC6,LYN,CDK17,ABCA1,FZD2,PLK1,MRPL27,ABCA9,EIF2AK3,B…	729
88	NR3C1	205.3	Literature ChIP-seq,134;ARCHS4 Coexpression,474;ENCODE ChIP-seq,102;Enrichr Queries,248;ReMap ChIP-seq,215;GTEx Coexpression,59	JRK,IPO11,MAML2,SERPINE2,WIPF1,ZNF292,ENO1,WDR89,RBPJ,FNBP1L,MT-ND3,BACH1,MYLK,ZC3H12C,ZXDA,NDST1,FAM122A,PREX1,ZEB1-AS1,DPYSL2,NAMPT,STMN1,AP1S1,BBX,NUP214,SAP30BP,MBNL2,ACOT7,ZNF283,PRKCD,FNDC3B,PRKCA,FNDC3A,RC3H2,DKK3,ALG10B,SHOX2,MYNN,IQGAP1,THY1,CIAO3,HACD2,ANAPC11,BLOC1S5,PRDX5,RHOT2,BLOC1S6,NTHL1,FLRT3,PDGFC,RNF217,ZNF148,ZBTB7B,ABCA1,LYN,ZNF383,EIF2AK2,NFATC2,PHC3,MRPL24,HNRNPL,FIBP,TBL3,…	610
89	FOXO1	207.6	Literature ChIP-seq,49;ARCHS4 Coexpression,251;Enrichr Queries,340;ReMap ChIP-seq,220;GTEx Coexpression,178	IPO11,CHIC2,TRIO,RNH1,SERPINE2,WIPF1,SMC5,RBPJ,MT-ND3,BACH1,MYLK,PSMD8,ELK4,PREX1,UBASH3B,DPYSL2,AP1S1,BBX,ACOT8,DAXX,PRKCH,ACOT7,NHLRC3,SERPINF1,SOX13,MRTFA,PRKCA,FRS2,HDHD5,SOX12,EML2,DEPDC1B,TYRO3,MAML3,ZBTB8A,CFH,MRPL17,BCL10,BAZ2B,IQGAP1,OAZ1,IQGAP3,NCAPH,DEDD2,FAM160B1,BLOC1S6,PDGFD,PDGFC,ZNF148,PPARGC1A,ST3GAL2,SLC19A2,CDK17,ABCA1,FZD1,PRELID1,ZNF383,NDFIP1,MTERF3,FZD4,ABCA6,NFATC3,ABCA9,E…	731
90	ZNF449	207.7	ARCHS4 Coexpression,363;Enrichr Queries,176;GTEx Coexpression,84	JPT1,PGAP1,CHIC1,ZNF292,JMJD1C,FNBP1L,IFIT3,TPGS2,ELK4,ZDBF2,EPS8,ZXDA,DPYSL2,CHEK2,STMN1,AKT1,BBX,SLC35A5,SOX4,SEC63,ACOT9,MBNL2,NHLRC3,FNDC3B,EBF1,MRTFA,IFT80,ZNF12,ZC2HC1A,RUFY2,KCTD13,GINM1,HECA,FAR1,ANKRA2,TLN1,PLPP3,PFN1,ZBTB8A,TMEM63B,STXBP4,MAGED1,TMTC3,DCUN1D1,BAZ2B,ZNF25,OAZ1,ZMPSTE24,FAM160B1,PDGFD,SYMPK,SSR1,SNX9,ZNF148,ZBED5,EDEM3,ABCA1,ARL14EP,FZD3,HACE1,HOMER1,ZNF260,PHC3,SMARCA4,S…	262
91	ZNF451	208.7	ARCHS4 Coexpression,83;Enrichr Queries,44;GTEx Coexpression,499	MDC1,ZNF292,JMJD1C,PJVK,SPATA20,THUMPD1,RBPJ,RPS6KA4,CAPNS1,KIAA1586,DPYSL2,ZMIZ2,GPBP1,BBX,AKT1,AP1S1,ATXN7L3,SOX4,TMEM8A,MBNL2,SCAF11,MOGS,FNDC3A,EWSR1,PRKAR1A,AKAP9,NHLRC2,PFN1,ALG10B,SAR1A,FLII,CEP85L,MYCBP2,DCUN1D1,BAZ2B,IQGAP1,RPAP2,OAZ1,SPAST,PCBP1,MIER1,CFAP69,TRPM7,RAB11FIP2,ZNF148,ZBTB7B,PRELID1,INTS1,SMARCA5,BRAF,MEX3C,PHC3,PUM2,SETX,AGO3,ZNF37A,FUBP1,GIPC1,CREBRF,HBP1,ATM,CPEB4,PHF3,A…	278
92	ZNF680	211.3	ARCHS4 Coexpression,76;Enrichr Queries,79;GTEx Coexpression,479	RNH1,ZNF292,TMEM94,FNBP1L,RPS6KA4,ZNF608,CCDC91,CAPNS1,OTUD6B-AS1,DPYSL2,CHEK2,ZMIZ2,GPBP1,BBX,AKT1,SEC62,ATXN7L3,TMEM8A,TBC1D10B,GABARAPL2,MBNL2,WSB2,ACTN1,PRKCD,DAPK3,AP1B1,MOGS,DEPDC1B,RABL3,TAGLN2,PFN1,TLN1,ALG10B,ASTN1,FLII,DCUN1D1,BAZ2B,SKA3,OAZ1,SMIM8,MBTD1,PCNX3,ST3GAL5,STK38L,APOE,ZNF148,ZBTB7B,ABCA1,VASP,NDFIP1,DTNA,INTS1,ZNF260,DCLK2,ANLN,FAM135A,SRP14-AS1,GIPC1,NAPEPLD,CREBRF,RBAK,PHF…	288
93	CARF	212	ARCHS4 Coexpression,350;GTEx Coexpression,74	MDC1,ZNF451,RIF1,VARS,ICE2,CEP120,ZBTB26,LTN1,ARID4B,KIAA1109,ZFP30,TRIM28,ARHGDIA,PSMD2,CFL1,PSMD3,AKT1,KMT5B,KPNA5,SLC39A7,ATXN7L3,NHLRC3,USP5,RALGAPA1,ANGEL2,ZBTB37,PRPF4B,FRS2,MOGS,ACTN4,ATAD3A,FAM227A,THAP6,ZC2HC1A,KIAA2026,RAB35,ZNF559,ZNF713,ERF,PHIP,WDPCP,ANKRA2,KPNB1,ZNF674,SNRPB,LRRC59,RAB5C,TNKS,KMT2C,FLII,BAZ2B,PHB,RPAP2,MBTD1,BAG6,ORC4,STIP1,ODF2L,PPP4C,TTC21B,ZKSCAN8,NACC1,CFAP69,ZN…	185
94	ZNF627	212.7	ARCHS4 Coexpression,110;Enrichr Queries,453;GTEx Coexpression,75	JPT1,PGAP1,ZNF292,THUMPD1,FNBP1L,IFIT3,ICAM1,IFIT2,RPS6KA4,ZXDA,ZEB1-AS1,LGALS1,ZNF608,CAPNS1,DPYSL2,ZMIZ2,FAM110B,STMN1,AP1S2,AKT1,PIEZO1,EPC2,ATXN7L3,SOX4,TMEM8A,ESCO1,SCAF11,ACTN1,MOGS,ZNF12,ACTN4,DHX40,THAP6,ZNF718,ZC2HC1A,TRIM13,ZNF713,HECA,ANKRA2,ADPRM,TLN1,CFAP97,ALG10B,EIF1B,MAGED1,FLII,ZBTB1,ATXN7L3B,BAZ2B,ZNF25,FAM160B1,PCNX3,LARP1,ARSK,MIER1,ZNF148,ZBTB7B,ZBED5,ZNF268,ZNF146,ABCA1,FZD3…	280
95	FOSL1	213.6	ARCHS4 Coexpression,45;ENCODE ChIP-seq,106;Enrichr Queries,228;ReMap ChIP-seq,207;GTEx Coexpression,482	MDC1,JRK,TRIO,RNH1,MAML2,SERPINE2,EHMT2,ENO1,RBPJ,NOC2L,BACH1,RRP9,NDST1,UBASH3B,CAPNS1,CREB3L1,PSMD2,NAMPT,AP1S1,HOMER3,ACOT9,ACOT8,DAPK3,MRTFA,AFAP1,SOX12,PSME3,ORAI2,MYL9,FLII,CDCA8,ABCB8,BCL10,IQGAP1,IQGAP3,DEDD2,ANAPC11,PRDX5,PRDX1,PDGFC,RNF217,RRS1,PLEK2,ZBTB7B,PLK1,APCDD1L,NFATC2,FIBP,UCK2,EHD4,EIF6,TDP1,GIPC1,TRIP6,HBP1,FXYD5,AVL9,CDKN1C,SRPX,NRSN2,BTG2,TGFB1I1,SMG9,SHB,MED15,PANX1,TUBA1C…	534
96	ZBTB26	214	ARCHS4 Coexpression,534;Enrichr Queries,35;GTEx Coexpression,73	MDC1,PGAP1,CHIC1,CCNJ,ZNF292,THUMPD1,IKZF2,FNBP1L,TXNDC16,MYLK,ZDBF2,ZC3H12C,ZEB1-AS1,GPBP1,STMN1,DPF2,BBX,SOX4,ESCO1,IFT80,FRS2,ZNF12,FNDC3A,RC3H2,THAP2,DHX40,THAP6,ZFYVE16,HECA,ALG10B,CGGBP1,ZBTB1,BAZ2B,ZNF24,CDKN2AIP,MBTD1,EPB41L5,COMMD9,SPAST,MIER3,MIER1,TRPM7,ZNF148,ZBED5,N4BP2,SCAI,ZNF146,EDEM3,ABCA1,FZD3,ZNF260,SMARCA5,NBEAL1,PHC3,PAICS,PUM2,CS,SMTN,ZBTB6,FAM135A,FUBP1,CREBRF,REL,TMEM9B,DZ…	255
97	VEZF1	214.3	ARCHS4 Coexpression,305;Enrichr Queries,284;GTEx Coexpression,54	RNH1,PGAP1,CCNJ,CCNI,ZNF292,ENO1,ANTXR2,FNBP1L,NOC2L,ACTB,MYLK,LGALS1,ZNF608,DPYSL2,STMN1,DPF2,AP1S1,BBX,EPC2,SOX4,ACTN1,MRTFA,FRS2,EML1,RC3H2,DHX40,ZC2HC1A,PRKAR1A,PSME2,TAGLN2,TLN1,EZR,PLPP3,PFN1,MYL9,CGGBP1,MAGED1,FLII,ATXN7L3B,BAZ2B,IQGAP1,PRDM11,ZNF24,OAZ1,SKA2,EPB41L5,PCBP4,DPH3,APOE,ZNF148,ABCA1,WWTR1,FZD3,PRELID1,CCDC9B,PUM2,SMTN,VANGL2,H2AFY2,SESTD1,FUBP1,HBP1,DHX29,CALM1,FERMT2,ITM2B,ZN…	268
98	ZNF138	215	ARCHS4 Coexpression,191;Enrichr Queries,112;GTEx Coexpression,342	JPT1,PGAP1,ZNF292,CCNF,JMJD1C,MKI67,FNBP1L,TPGS2,RPS6KA4,ZNF608,CCDC91,CAPNS1,KIAA1586,CHEK2,ZNF605,STMN1,AKT1,ATXN7L3,SOX4,TMEM8A,ACOT9,ESCO1,ACTN1,ZNF10,AP1AR,MOGS,ACTN4,EML2,MYL6,DEPDC1B,ZC2HC1A,SUB1,AKAP9,RABL3,TAGLN2,TLN1,EIF1B,RHNO1,FLII,ATXN7L3B,BAZ2B,SKA2,MBTD1,PCNX3,RHOT1,SPAST,TSPAN6,ZBTB7B,N4BP2,FDFT1,FZD3,ZNF260,PAICS,HNRNPL,TPX2,ANLN,VANGL2,FAM135A,PCDHB2,H2AFY2,PKIA,CREBRF,FERMT2,DZ…	254
99	CXXC1	215.3	ARCHS4 Coexpression,138;Enrichr Queries,36;GTEx Coexpression,472	VARS,EHMT2,ICAM3,ENO1,ACTB,CCAR2,LGALS1,TRIM28,RAVER1,ZMIZ2,DPYSL2,CHEK2,OGFOD2,PSMD3,ARL6IP5,AKT1,ATXN7L3,SLC35C2,ACTN1,MRTFA,MOGS,ACTN4,CSNK1E,DDX39A,EWSR1,CDC37,PRKD2,EZR,PFN1,VPS28,RTEL1,TRMT2A,PCNX3,RHOT2,DHX34,PCBP1,DPH3,DHX37,DHX38,SYMPK,ZBTB7B,RBM10,FDFT1,VASP,INTS1,SMARCA4,PRRC2A,HNRNPL,HNRNPM,ADCK5,CDK10,DUS1L,CC2D1A,FBXL6,INTS11,DAZAP1,MRPS12,ABCC10,PRPF19,MED15,PPP1R18,SPOUT1,TUBA1B,T…	255
100	ZNF484	216.3	ARCHS4 Coexpression,148;Enrichr Queries,33;GTEx Coexpression,468	PGAP1,ZNF292,JMJD1C,GCC2,CBLB,WDR89,FNBP1L,SOGA1,IFIT3,ZDBF2,KIAA1109,ZEB1-AS1,UBASH3B,CAPNS1,KIAA1586,DPYSL2,ZMIZ2,STMN1,BBX,AKT1,ZNF720,KIFAP3,TMEM8A,ZNF283,ZNF10,MOGS,ARMC8,ZNF12,FNDC3A,ATG12,RC3H2,MOSMO,ZFYVE16,KATNAL2,RUFY2,AKAP9,HECA,PFN1,MYCBP2,BAZ2B,RPAP2,OAZ1,FLRT3,PCBP1,TRPM7,ZNF148,N4BP2,SCAI,EDEM3,ABCA1,FZD3,HACE1,INTS1,ZNF260,MICAL2,NBEAL1,PHC3,PRRC2A,SETX,ZBTB6,FAM135A,GIPC1,CREBRF,…	269
101	SMAD4	217.6	Literature ChIP-seq,120;ARCHS4 Coexpression,321;Enrichr Queries,383;ReMap ChIP-seq,241;GTEx Coexpression,23	MDC1,CHIC2,TRIO,SMC5,ENO1,FNBP1L,NOC2L,RBPJ,ELK4,ZXDA,PREX1,KIAA1109,PPP4R2,AP1S1,AKT1,ACOT9,ACOT7,MBNL2,DAPK3,PRKCA,ZNF12,SOX12,EML2,RC3H2,SCAMP3,PRKAR1A,AKIP1,UQCRC1,FAR1,ZBTB8A,ANAPC15,SHOX2,GATA6,MRPL14,IQGAP1,MRPL15,ZNF24,HACD2,CIAO3,FAM160B1,FAM160B2,BLOC1S6,PRDX5,PLCG1,ZNF148,ST3GAL2,LHPP,PRELID1,FZD2,HOMER1,NFATC3,MRPL28,BRAF,PHC3,MRPL24,MEX3C,WDR54,FIBP,HNRNPM,EIF6,PRXL2B,TRIP6,AGO2,HNRN…	503
102	NR1H2	218.3	ARCHS4 Coexpression,263;Enrichr Queries,264;ReMap ChIP-seq,212;GTEx Coexpression,134	RNH1,WIPF1,ARAF,ENO1,BACH1,MYLK,NAA80,LURAP1L,AKT1,ACOT9,MBNL2,WSB2,DAPK3,PRKCD,MRTFA,IFT80,SOX12,MYL6,HMBS,MAML3,ATF5,MYL9,VPS28,FLII,PRDM11,OAZ1,DEDD2,ANAPC11,C3,RHOT2,PPP4C,NTHL1,PDGFC,PSMG3-AS1,ZBTB7B,HOXC6,SNF8,PA2G4,MRPL24,HNRNPL,FIBP,TBL3,EIF6,GIPC1,AGO2,DUS1L,FXYD5,FERMT2,NRSN2,BTG2,ARF1,TGFB1I1,MED15,PQBP1,LFNG,JPH2,NELFB,SH3BGRL3,TEAD3,GATD1,ELOVL1,LYPLA2,ANXA2,IFNGR1,MRPL49,SIRT7,MED27…	412
103	ZNF420	219	ARCHS4 Coexpression,131;Enrichr Queries,283;GTEx Coexpression,243	ERRFI1,JPT1,PGAP1,ZFYVE9,ZNF292,PHAX,FNBP1L,RPS6KA4,NDST1,CAPNS1,KIAA1586,CHEK2,ZNF605,DPYSL2,ZMIZ2,GPBP1,STMN1,AKT1,PIEZO1,EPC2,ATXN7L3,SOX4,TMEM8A,ESCO1,ZNF283,ACTN1,MOGS,ARMC8,ZNF12,ACTN4,ZNF542P,INPP4B,THAP5,ZC2HC1A,THAP9,RUFY2,HECA,ZFPM2,TLN1,FLII,LPAR1,MTMR9,BAZ2B,ZNF25,RPAP2,TTBK2,SMIM8,PCNX3,SYMPK,ZNF148,ZBTB7B,N4BP2,ZNF268,ZNF146,FDFT1,ARL14EP,FZD3,ZNF383,INTS1,ZNF260,MICAL2,PRRC2A,HNRNP…	268
104	ZNF124	222.3	ARCHS4 Coexpression,344;Enrichr Queries,262;GTEx Coexpression,61	PGAP1,SERPINE2,ZNF292,MKI67,CDC20,ELK4,ZNF608,CAPNS1,RAVER1,DPYSL2,CHEK2,ZMIZ2,STMN1,AKT1,GTSE1,ATXN7L3,SOX4,FNDC3B,MOGS,ACTN4,HASPIN,WDR76,DEPDC1B,ZNF713,HECA,WDPCP,ASF1B,CDCA5,FLII,LPAR1,CDCA8,SKA3,RPAP2,NCAPH,SKA1,BLOC1S6,PGBD4,PDCD11,ERI1,PCBP1,CFAP69,ZNF148,EGR2,APOBEC3F,INTS1,PLK1,ABCA9,ZWINT,PRRC2A,HNRNPL,TPX2,AGO3,ZNF37A,TDP1,GIPC1,ARF3,CCDC122,FEN1,DAZAP1,CCDC125,NCAPG2,KIF14,TMEM182,PRP…	260
105	RLF	224	ARCHS4 Coexpression,88;Enrichr Queries,184;GTEx Coexpression,400	ERRFI1,CHIC2,TRIO,PGAP1,ZNF292,JMJD1C,ENO1,RBPJ,FNBP1L,BACH1,ZDBF2,RASSF1,KIAA1109,CAPNS1,GPBP1,NAMPT,BBX,EPC2,SLC12A6,SCAF11,FNDC3B,FNDC3A,RUNX3,RUBCNL,PRKD2,HECA,PFN1,MYCBP2,CEP85L,COPS7A,BAZ2B,OAZ1,ZMPSTE24,PRDX5,DHX34,HIVEP1,TP53BP2,TRPM7,ZNF148,N4BP2,PPP1R26,CDK17,SIAH1,MRPL27,SMARCA5,EIF2AK3,BRAF,PUM2,SETX,EIF6,GIPC1,FUBP1,AGO2,CREBRF,REL,INTS4,ATM,DCP1A,CPEB4,PHF3,ZNF254,BTG2,TUT7,WDR48,TU…	232
106	TEAD2	224.3	ARCHS4 Coexpression,300;Enrichr Queries,134;ReMap ChIP-seq,247;GTEx Coexpression,216	MAML2,SERPINE2,EHMT2,TMEM94,FNBP1L,MYLK,NDST1,DPYSL2,GPBP1,STMN1,AKT1,AP1S1,ACOT9,PRKCI,SERPINF1,DAPK3,CLEC11A,ARMC9,AFAP1,EML1,EML2,MYL6,MTHFD1,HMBS,TYRO3,MYL9,PRR11,CDCA8,IQGAP1,SKA2,CYB5R2,BLOC1S6,LARP1,PLCG1,ST3GAL2,FZD2,PLK1,PRRC2A,HNRNPL,EHD4,NPLOC4,VANGL2,B4GAT1,TRIP6,NAPEPLD,HNRNPD,CDK10,FERMT2,TMEM9B,CPEB4,CDK16,CDKN1C,BTG2,TGFB1I1,PHF1,SHB,MED15,PFAS,JPH2,TUBA1A,CHAF1A,ENSA,PBK,TK1,TEAD…	425
107	BPTF	224.5	ARCHS4 Coexpression,266;GTEx Coexpression,183	MAPKBP1,RNH1,RIF1,ZNF292,CEP120,JMJD1C,ARID4B,CIB1,CARF,SOGA1,KIAA1109,ZNF608,ZFP30,CFL1,SMARCAD1,NEK1,KPNA5,AP2M1,RALGAPA1,ZBTB37,ANXA11,FBXO11,ZC2HC1A,PRPF6,KIAA2026,RUFY2,AKAP9,PHIP,TAGLN2,WDFY3,ADNP,SNRNP200,PFN1,PPIB,SNRPB,RAB5C,TNKS,KMT2C,BOD1L1,MYCBP2,TWF2,BAZ2B,PRPF8,RPAP2,OAZ1,NUP160,CORO1B,MBTD1,BLOC1S6,PRDX5,ODF2L,PPP4C,TTC21B,PLCG1,CYC1,N4BP2,NDUFV1,PRELID1,POU2F1,AUTS2,BICRAL,BRAF,AR…	161
108	PRDM2	228	ARCHS4 Coexpression,281;Enrichr Queries,356;GTEx Coexpression,47	CHIC1,TRIO,ZFYVE9,WIPF1,ZNF292,JMJD1C,CBLB,IKZF2,ELK4,PSMD8,PSMD9,KIAA1109,SNRPD2,ZC3H12B,DPYSL2,BBX,SLC12A6,SIL1,TMEM8A,FNDC3B,MRTFA,PRKCA,FNDC3A,MARF1,ZC2HC1A,LACTB2,RUBCNL,UQCRC1,HECA,MYCBP2,BAZ2B,ANAPC11,ZNHIT1,PRDX1,HIVEP1,SCAI,ZNF266,LYN,PRELID1,HACE1,FUCA2,BRAF,PRDX6,PUM2,SMARCA4,EIF6,ADI1,REL,ATM,CPEB4,PHF3,BTG2,CLTA,CYB561D2,MYDGF,TRMT112,MED13,ZMYM2,AKAP11,UBXN7,TMED1,ZNF248,NCOA1,COX8A…	255
109	MYC	229.7	Literature ChIP-seq,6;ARCHS4 Coexpression,177;ENCODE ChIP-seq,1;Enrichr Queries,221;ReMap ChIP-seq,16;GTEx Coexpression,957	NOC2L,ZEB1-AS1,RAVER1,CAPNS1,KIAA1586,GPBP1,FGFR1OP2,EBLN3P,AKT1,BBX,VSTM4,GTSE1,SAP30BP,FRS2,MTHFD1,EWSR1,UNC50,RABL3,ATF5,RABL6,ZNF28,CDCA3,SAR1A,CDCA5,GATA6,CDCA8,CIAO3,ZNF25,DEDD2,EPB41L5,RHOT2,RHOT1,LARP1,RDH10,MTERF3,NCAPH2,FUCA2,EIF2AK2,DHFR,TBL3,B4GAT1,LAS1L,AGO3,PRXL2B,AGO2,SFXN3,DZIP3,NCAPG2,ARHGAP1,SNX12,SNX13,SHB,MED15,PANX1,CHAF1B,ATIC,CHAF1A,SMPD4,JAK2,ZNF487,GATD1,IFT140,RMI1,SPHK1…	2015
110	PRRX1	231	ARCHS4 Coexpression,394;Enrichr Queries,205;GTEx Coexpression,94	TRIO,MAML2,SERPINE2,MYLK,EPS8,NDST1,EDNRA,STS,LGALS1,DPYSL2,CREB3L1,IL1R1,SERPINF1,RECQL,FNDC3B,EBF1,EBF2,AFAP1,P3H3,DKK3,INPP4B,SFRP1,COL8A1,SERPING1,GINM1,PLPP3,CFAP97,MYL9,PTGFR,ZBTB8A,CFH,SHOX2,LPAR1,THY1,PCDH18,C3,PLAC9,PDGFC,SNX9,MAP4,ZNF148,HOXC6,RAB11FIP5,ABCA1,FZD1,WWTR1,EGR2,NBEAL1,RASSF8,GNG12,DCLK1,HTR7P1,STAG1,FBXL3,FERMT2,SRPX,ECM2,TGFB1I1,SETD7,MEDAG,AKAP12,TMEM43,REV3L,ANXA6,CD34,…	196
111	ZNF254	231.3	ARCHS4 Coexpression,91;Enrichr Queries,102;GTEx Coexpression,501	PGAP1,TMEM41B,ZNF292,JMJD1C,MKI67,FNBP1L,IKZF5,PSMD8,RPS6KA4,ZNF608,PSMD4,CAPNS1,PSMD2,DPYSL2,STMN1,BBX,AKT1,PIEZO1,ZNF720,ATXN7L3,SOX4,TMEM8A,MBNL2,NHLRC3,ACTN1,IMP4,MOGS,ZNF12,ACTN4,ZC2HC1A,AKAP9,RUFY2,TAGLN2,ANKRA2,PFN1,TLN1,FLII,BAZ2B,OAZ1,MBTD1,PCNX3,EPB41L5,TSPAN6,ZNF148,ZBTB7B,ZBED5,N4BP2,FZD3,INTS1,ZNF260,TMEM50B,SNF8,PRRC2A,HNRNPL,FAM135A,PCDHB2,FUBP1,CREBRF,CDK10,ATM,RBAK,RETREG1,ITM2B,…	268
112	NME2	232	ARCHS4 Coexpression,21;ReMap ChIP-seq,289;GTEx Coexpression,386	RNH1,VARS,TRIL,GPATCH4,NOC2L,SOGA1,RRP9,UXT,CDC20,PSMD8,PSMD9,SNRPD2,UBASH3B,PSMD4,SNRPD1,PPP2R1A,PSMD2,ARL6IP5,AP1S1,PRKCH,METTL1,P3H3,ACTN4,TMEM170B,WDR77,PSME3,GRWD1,SUB1,RUFY2,UQCRC1,COL8A1,CCDC86,SUCLG1,VDAC1,ADPRM,VPS25,ANP32A,STXBP4,EPB41,CDCA5,ZBTB1,CDCA8,MRPL17,TTBK2,ANAPC11,ANKH,SCFD2,RDH10,PDGFD,PRDX1,DHX36,PDGFC,PSMG3-AS1,HIVEP1,SSR1,ARSI,FDFT1,CDK17,TRAP1,PRELID1,MTERF3,PLK1,FUCA2,AB…	333
113	ESRRA	232.4	ARCHS4 Coexpression,453;ENCODE ChIP-seq,90;Enrichr Queries,266;ReMap ChIP-seq,150;GTEx Coexpression,203	JRK,TRIL,RRP1,GPATCH4,ENO1,DCAF6,RRP9,PSMD8,PREX1,NDST1,CAPNS1,PSMD2,PSMD3,AKT1,TMEM8A,PRKCD,AFAP1,HDHD5,SOX12,EML2,WDR77,RNF123,DDX39A,CLPP,UQCRC1,VPS28,ANAPC15,CDCA3,CDCA5,FLII,MYNN,MRPL14,MRPL15,CIAO3,OAZ1,RIC8A,PCNX3,GUCD1,PRDX5,RHOT2,PPP4C,NTHL1,ST3GAL4,PSMG3-AS1,ZBTB7B,ST3GAL2,SLC19A2,LRRC37A3,MTERF3,ABCA3,MRPL27,PA2G4,CS,HNRNPL,FIBP,TBL3,NPLOC4,B4GAT1,EIF6,PRXL2A,GIPC1,TOLLIP,AGO2,DUS1L,CP…	574
114	SIX5	234.4	ARCHS4 Coexpression,122;ENCODE ChIP-seq,41;Enrichr Queries,833;ReMap ChIP-seq,10;GTEx Coexpression,166	IPO13,MDC1,JRK,SERPINE2,TMEM94,WDR83,MT-ND3,NAA80,MYLK,DCAF6,PSMD8,NDST1,CAPNS1,PSMD4,RAVER1,DPYSL2,PSMD3,STMN1,EBLN3P,AKT1,AP1S1,GTSE1,TMEM8A,ZNF283,DAPK3,SOX13,SOX12,SCAMP3,RNF123,MYL6,PSME3,CLPP,HMBS,RABL3,GAS1RR,MYL9,ALG10B,VPS28,RABL6,ZBTB8A,CDCA3,CDCA5,CDCA8,COPS7B,MTMR9,ABCB8,PRDM11,ZNF24,CIAO3,ZNF25,IQGAP3,DEDD2,ANAPC11,C3,PCNX3,DYNC2LI1,FAM160B2,BLOC1S5,RHOT2,PPP4C,NTHL1,PRDX1,PDGFC,PSMG…	767
115	ZNF324B	235	ARCHS4 Coexpression,185;GTEx Coexpression,285	NUP188,VARS,INPPL1,TTF2,GPATCH3,WDR89,NOC2L,CCAR2,RRP9,EFTUD2,EDC4,RPS6KA4,TRIM28,RAVER1,ARHGDIA,PSMD3,AKT1,PIEZO1,UBAP2L,ATXN7L3,CMTR1,SLC30A6,USP5,DNAJB12,MOGS,HASPIN,POLRMT,ATAD3A,RNF40,PRPF4,ILF3,KARS,HNRNPUL1,DKC1,PSME3,GRWD1,RAB35,ERF,TTLL12,ALG10B,KPNB1,RABL6,ANAPC2,LRRC59,RTEL1,PSMD11,PSMD13,RPAP1,PKMYT1,PRPF8,SUPT6H,NOP9,BCL2L12,PCNX3,BAG6,EMG1,PDCD11,DPH2,NACC1,RRS1,DHX37,SYMPK,ZNF543,G…	172
116	ZNF529	237	ARCHS4 Coexpression,287;Enrichr Queries,157;GTEx Coexpression,267	CHIC1,ZNF292,JMJD1C,RPS6KA4,PSMD9,ZC3H12C,CAPNS1,OTUD6B-AS1,ZC3H12B,DPYSL2,CHEK2,ZNF605,AKT1,ATXN7L3,SOX4,TMEM8A,ZNF10,MRTFA,ANK2,MOGS,ZNF12,ACTN4,PWAR6,ZNF542P,ZFYVE16,RUFY2,AKAP9,ZNF713,HECA,WDPCP,VPS25,ALG10B,ZNF28,ZBTB8A,FLII,ZNF25,RPAP2,PCNX3,RAB11FIP1,PGBD4,PCBP4,MIER3,CFAP69,B4GALNT1,ZBTB7B,ZBED5,ZNF268,ZNF146,SCAI,ZNF266,ABCA1,HACE1,ZNF383,ZNF260,ABCA9,LAS1L,AGO3,ZNF37A,GIPC1,CREBRF,FAM66…	257
117	ZNF800	238.3	ARCHS4 Coexpression,284;Enrichr Queries,20;GTEx Coexpression,411	CHIC2,TP53RK,WIPF1,ZNF292,JPT2,JMJD1C,MKI67,BACH1,ELK4,ZC3H12C,TRIM28,OTUD6B-AS1,PPP2R1A,DPYSL2,ZC3H12B,RASSF5,NAMPT,FGFR1OP2,BBX,KIFAP3,SLC12A6,MBNL2,PRKCH,ACOT7,SCAF11,FNDC3B,ANK2,FNDC3A,FDX2,HECA,ASTN1,MYCBP2,CEP85L,BAZ2B,THY1,FAM160B1,MIER3,MIER1,ZNF148,PPP1R26,EDEM3,CDK17,NDFIP1,DCLK2,EIF2AK2,PHC3,WDR55,SMARCA4,SETX,B4GAT1,REL,CREBRF,HBP1,FBXL3,CALM3,ATM,CPEB4,PHF3,ARF3,NRSN2,BTG2,TUT7,SNX13…	263
118	ZNF714	239	ARCHS4 Coexpression,290;Enrichr Queries,68;GTEx Coexpression,359	CCNF,IKZF2,MKI67,FNBP1L,RPS6KA4,ZNF608,CAPNS1,DPYSL2,CHEK2,STMN1,AKT1,ZNF720,ATXN7L3,SOX4,TMEM8A,ZNF283,MOGS,ACTN4,HASPIN,DEPDC1B,ZNF718,ZNF713,TLN1,ALG10B,PRR11,RHNO1,ASF1B,ZNF28,ZBTB8A,AARS2,CDCA3,TMEM63B,CDCA5,FLII,CSTF2,CDCA8,BAZ2B,SKA3,RPAP2,SKA1,NCAPH,PCNX3,CFAP69,ZBTB7B,N4BP2,ZNF383,HOMER1,INTS1,ZNF260,PLK1,PAICS,ZWINT,DCLK1,DHFR,TPX2,ANLN,AGO3,FUBP1,RBAK,AVL9,ZNF254,ARF3,CCDC122,FEN1,ZNF4…	253
119	ZNF441	239.3	ARCHS4 Coexpression,220;Enrichr Queries,153;GTEx Coexpression,345	USP6NL,ERRFI1,CHIC1,MAML2,ZNF292,SMC5,IFIT1,ZDBF2,KIAA1109,CAPNS1,TRIM28,ZC3H12B,ZNF605,DPYSL2,AKT1,ZNF720,MBNL2,ZNF10,MOGS,ARMC8,TMEM170B,ZNF542P,PWAR6,INPP4B,PYURF,ZNF718,RUFY2,AKAP9,HECA,WDPCP,KCTD12,PFN1,STXBP4,FLII,ZNF25,RPAP2,HIVEP1,CFAP69,SCAI,ABCA1,FZD3,INTS1,ABCA9,PHC3,HNRNPL,RNF103,ZNF37A,CREBRF,FAM66C,TRMT11,RBAK,RETREG1,DZIP3,ZNF254,CCDC122,BTG2,DAZAP1,ZNF493,SPIN3,CCDC125,CHM,TMEM182…	249
120	CREB3	241.8	ARCHS4 Coexpression,195;Enrichr Queries,220;ReMap ChIP-seq,208;GTEx Coexpression,344	MAML2,ENO1,PSMD8,LIPC,PSMD4,CREB3L1,DPYSL2,PSMD2,BBX,PRKCH,IAH1,MBNL2,SERPINF1,CLEC11A,ARMC9,MED8,MRTFA,SCAMP3,MYL6,HMBS,ORAI2,UQCRC1,ATF5,VPS25,CFB,ANAPC15,MRPL17,ABCB8,MRPL15,ANAPC11,PRDX5,PPP4C,ST3GAL5,ZBTB7B,ST3GAL2,PRELID1,FZD4,FUCA2,NFATC3,MRPL27,MRPL28,MRPL24,CS,HNRNPL,B4GAT1,EIF6,TRIP6,ITPA,CPEB4,BTG2,NRSN2,ARF1,TUT7,PHF1,CLTA,WDR46,CYB561D2,PQBP1,ZCWPW1,TRMT112,ATIC,TUBA1A,ENSA,PBK,ANXA6…	432
121	ZNF140	243.3	ARCHS4 Coexpression,66;Enrichr Queries,151;GTEx Coexpression,513	VARS,ZNF292,CBLB,IFIT1,FNBP1L,NOC2L,RPS6KA4,CAPNS1,TRIM28,ZNF605,DPYSL2,CHEK2,ZMIZ2,NAMPT,GPBP1,PSMD3,STMN1,BBX,AKT1,PIEZO1,ATXN7L3,SOX4,TMEM8A,MBNL2,ACTN1,AP1B1,ZNF10,MOGS,ZNF12,FNDC3A,ACTN4,HECA,ANKRA2,TLN1,EIF1B,ZNF28,TMEM63B,FLII,BAZ2B,ZNF24,PCNX3,RHOT2,SYMPK,ZBTB7B,ZBED5,ZNF268,RBM10,ZNF146,ZNF266,INTS1,ZNF260,MEX3C,PRRC2A,HNRNPL,AGO3,ZNF37A,FUBP1,GIPC1,CREBRF,CDK10,HBP1,CALM3,CALR,ZNF254,IN…	274
122	THAP11	243.6	Literature ChIP-seq,18;ARCHS4 Coexpression,360;Enrichr Queries,148;ReMap ChIP-seq,132;GTEx Coexpression,560	IPO13,JRK,WIPF1,ARAF,GPATCH3,ENO1,DCAF6,NAA80,STMN1,HOMER3,GTSE1,XYLB,DAXX,MRTFA,HDHD5,ARMC8,SCAMP3,RNF123,EML6,DDX39A,ARMC6,EWSR1,CLPP,RABL3,ATF5,VPS25,ZBTB8A,CDCA3,FLII,MYNN,CDCA8,COPS7B,ABCB8,OAZ1,IQGAP3,DEDD2,DYNC2LI1,RHOT2,PPP4C,PRDX1,RRS1,ST3GAL2,ZNF146,EDEM3,ABCA1,PRELID1,ACD,ZNF260,PLK1,MRPL28,PA2G4,MRPL24,CS,HNRNPL,XKR8,ZNF37A,EIF6,SERPINI1,CPEB3,CDK16,ARF1,PIGO,DENND1A,MRPL37,GLI1,MED15…	542
123	NR2C1	243.7	ARCHS4 Coexpression,62;Enrichr Queries,377;GTEx Coexpression,292	TRIO,VARS,JMJD1C,CBLB,THUMPD1,RBPJ,SOGA1,ELK4,RPS6KA4,NDST1,CAPNS1,TRIM28,ZNF605,DPYSL2,CHEK2,ZMIZ2,NAMPT,GPBP1,PSMD3,AKT1,AP1S1,ATXN7L3,SOX4,TMEM8A,MBNL2,ACTN1,DAPK3,AP1B1,MRTFA,MOGS,ARMC8,FNDC3A,ACTN4,EML2,HECA,TAGLN2,ZFPM2,PLPP3,TLN1,SAR1A,TMEM63B,FLII,RPAP2,OAZ1,PCNX3,EPB41L5,PCBP4,PLCG1,ZBTB7B,ZBED5,N4BP2,SCAI,ABCA1,VASP,HACE1,INTS1,INSR,PRRC2A,HNRNPL,GIPC1,LINC00667,HBP1,ATM,CALM3,TRMT11,CA…	281
124	ZNF787	244.3	ARCHS4 Coexpression,42;Enrichr Queries,139;GTEx Coexpression,552	VARS,ARAF,ICAM3,GPATCH3,NOC2L,RPS6KA4,TRIM28,RAVER1,CAPNS1,ZMIZ2,PSMD3,AKT1,PIEZO1,AP1S1,TRIM21,ATXN7L3,TMEM8A,SLC12A9,TBC1D10B,TANGO2,DAPK3,MRTFA,MOGS,ACTN4,BIN3,CCDC86,TTLL12,FLII,TWF2,PCNX3,RHOT2,PPP4C,DHX34,PCBP1,DHX37,SYMPK,ZBTB7B,VASP,PRELID1,INTS1,CIDEB,PRRC2A,XKR8,HNRNPL,TBL3,GIPC1,AGO2,DUS1L,DAZAP1,MTMR14,MRPS12,CCDC124,SECTM1,PRPF19,PPP1R18,B3GNTL1,PPCDC,CYB561D2,GUK1,XPO6,RAC2,TMED1,EL…	264
125	ZFP82	246.3	ARCHS4 Coexpression,167;Enrichr Queries,337;GTEx Coexpression,235	TRIO,CHIC1,SERPINE2,ZNF292,LGALSL,PHAX,MKI67,IFIT3,ICAM1,RPS6KA4,ZEB1-AS1,ZNF608,UBASH3B,CAPNS1,TRIM28,KIAA1586,ZC3H12B,DPYSL2,CHEK2,PSMD3,AKT1,PIEZO1,ATXN7L3,SOX4,TMEM8A,ST6GAL1,PRKCH,ZNF283,ZFP3,MRTFA,MOGS,SOX12,ACTN4,EML1,ATG12,ZNF542P,MOSMO,CYP2U1,ZNF713,HECA,TLN1,MYL9,ZBTB8A,TMEM63B,FLII,LPAR1,MTMR9,BAZ2B,SKA2,SMIM8,PCNX3,FLRT3,CFAP69,ZBTB7B,MAP9,ARL14EP,EGR2,FZD3,HACE1,INTS1,ZNF260,EIF2AK2,…	261
126	HMGA2	248	ARCHS4 Coexpression,514;Enrichr Queries,114;GTEx Coexpression,116	ERRFI1,SERPINE2,WIPF1,JPT2,MKI67,ICAM1,MYLK,CDC20,LGALS1,DPYSL2,CHEK2,STMN1,PTGFRN,GTSE1,SOX4,ACTN1,CLEC11A,RECQL,P3H3,PIMREG,SFRP1,KIF20A,PLPP3,PRR11,MYL9,EPHA2,LPAR1,SKA3,IQGAP3,PCDH18,OAZ1,SKA1,PDGFC,APOE,ABCA1,FZD2,PLK1,MICAL2,RASSF8,PAICS,HTR7P1,TPX2,ANLN,VANGL2,HNRNPD,CDK15,ITM2B,FERMT2,TRAM1,FKBP14,NCAPG2,KIF14,AKAP12,CHAMP1,PBK,EPG5,TK1,DLGAP5,CEP55,TEAD3,ANXA2,TNFRSF12A,TUBB,NCOA3,KIF23,…	218
127	ZBED5	249	ARCHS4 Coexpression,9;GTEx Coexpression,489	PGAP1,VARS,ZNF292,SMC5,FNBP1L,NOC2L,RPS6KA4,PSMD8,NDST1,CAPNS1,PSMD2,PSMD3,STMN1,AKT1,PIEZO1,AP1S1,ATXN7L3,TMEM8A,WSB2,ACTN1,AP1B1,MOGS,ZNF12,ACTN4,ZC2HC1A,RUFY2,ZNF713,ANKRA2,PFN1,TLN1,ALG10B,TMEM63B,FLII,BAZ2B,OAZ1,FAM160B2,RHOT2,DHX38,SCAI,ZNF266,RAB11FIP5,FZD3,PRELID1,INTS1,TMEM50B,PHC3,PUM2,PRRC2A,FUBP1,GIPC1,HNRNPD,CALR,ARF3,ZNF254,ARF1,TUT4,PRPF19,N4BP2L2,MYDGF,TUBA1A,KIF1C,NELFB,TK1,CLIC1…	220
128	ZNF253	250	ARCHS4 Coexpression,134;Enrichr Queries,232;GTEx Coexpression,384	JRK,PGAP1,VARS,ZNF292,JMJD1C,WDR89,FNBP1L,RPS6KA4,ZXDA,NDST1,ZNF608,CAPNS1,ZNF605,DPYSL2,CHEK2,ZMIZ2,STMN1,AKT1,PIEZO1,ATXN7L3,SOX4,ST6GAL1,ZNF283,ZFP3,ACTN1,ZNF10,MOGS,ACTN4,THAP6,THAP5,RUFY2,ZNF713,TAGLN2,ZFPM2,TLN1,LIPT1,ZBTB8A,FLII,DCUN1D1,OMA1,BAZ2B,RPAP2,MBTD1,PCNX3,ZNF704,ZBTB7B,ZNF268,N4BP2,ZNF146,SCAI,ABCA1,ARL14EP,FZD3,MTERF3,INTS1,ZNF260,PRRC2A,HNRNPL,ZBTB6,ZNF37A,PCDHB2,PKIA,GIPC1,NAP…	256
129	SPEN	250.5	ARCHS4 Coexpression,441;GTEx Coexpression,60	CCDC167,MDC1,NDUFA13,TRIO,RIF1,NUP188,JMJD1C,SMC5,ARID4B,PRDM2,SOGA1,RAVER1,CAPN7,MPC2,ZMIZ2,KHSRP,EPC2,UBAP2L,NUP214,PIAS3,ACOT8,RALGAPA1,PRPF4B,ZNF12,CSNK1E,RNF40,CDC25A,ILF3,HNRNPUL1,PHIP,SRSF4,RAD54L2,SNRNP200,KPNB1,GLYR1,ZNF791,ZBTB8A,INO80D,KMT2C,ANKRD12,BOD1L1,KMT2B,FOXO3,PRPF8,SUPT6H,NUP160,NOP9,FBXO42,ANAPC11,PCNX3,BAG6,COMMD9,LARP1,TTC21B,ZKSCAN8,RNF217,DHX37,DHX38,SYMPK,PLCG1,ZBED5,ATP…	176
130	ZBED4	250.7	ARCHS4 Coexpression,188;Enrichr Queries,468;GTEx Coexpression,96	MDC1,CCNJ,TRIO,VARS,ZNF292,JPT2,RRP1,CCNF,IKZF2,MKI67,RBPJ,CCAR2,TRIM28,RAVER1,DPYSL2,CHEK2,PSMD3,PIEZO1,UBAP2L,ATXN7L3,SOX4,DNAAF2,MRTFA,HASPIN,WDR76,PSME3,GRWD1,HECA,TTLL12,ANP32A,FAXDC2,CDCA5,CSTF2,CDCA8,SKA1,PGBD4,LARP1,PDCD11,DHX37,RRS1,HIVEP1,PLCG1,INTS1,PA2G4,PAICS,ZWINT,WDR55,SMARCA4,PRRC2A,DHFR,HNRNPL,TPX2,HNRNPM,UCK2,AGO2,HNRNPD,NOL11,FEN1,BTG2,DAZAP1,MRPS12,NCAPG2,KIF14,PRPF19,PFAS,TUB…	244
131	TEAD4	251.3	Literature ChIP-seq,77;ARCHS4 Coexpression,36;ENCODE ChIP-seq,63;Enrichr Queries,106;ReMap ChIP-seq,206;GTEx Coexpression,1020	MDC1,NOC2L,MT-ND3,NDST1,PSMD9,UBASH3B,KIAA1586,DPYSL2,PSMD2,ZC3H12B,PSMD3,GPBP1,FAM110B,XYLB,SAP30BP,MRTFA,EML2,SCAMP3,MYL6,EML6,DDX39A,MTHFD1,PSME3,CGGBP1,CDCA3,FLII,CDCA5,MYNN,CDCA8,COPS7B,MRPL14,ABCB8,BAZ2B,OAZ1,C3,DYNC2LI1,RHOT2,LARP1,PDGFC,ZBTB7B,HMGXB3,LYN,HACE1,ABCA6,NCAPH2,ABCA3,SNF8,MRPL24,DHFR,SETX,TBL3,UCK2,B4GAT1,EIF6,LAS1L,PRXL2B,FXYD5,DZIP3,FERMT2,ARF1,TUT7,MTMR14,NCAPG2,SNX13,MRPL3…	1033
132	MTF2	252	Literature ChIP-seq,164;ARCHS4 Coexpression,237;GTEx Coexpression,355	TRIO,SERPINE2,WIPF1,ZNF292,PTPDC1,GLDN,NDST1,CAPNS1,UBASH3B,ZMIZ2,GPBP1,STMN1,AKT1,BBX,TMEM8A,PRKCH,FNDC3B,SOX13,PRKCA,EML1,LRRC37B,DEPDC1B,VPS25,ASF1B,ASTN1,CDCA3,CDCA5,FLII,SHOX2,HSPA4L,GATA6,MYNN,CDCA8,ABCB8,NCAPH,PCNX3,ADAMTS15,PRDX5,RDH10,RRS1,ST3GAL5,ZBTB7B,HOXC6,LYN,FZD1,FZD3,FZD2,FZD4,NFATC2,BRAF,WDR54,PRRC2A,SETX,HNRNPL,NPLOC4,RNF103,H2AFY2,TDP1,GIPC1,CDK10,MMS19,FXYD5,RNF220,ARF3,CDKN1C…	562
133	MYSM1	253.7	ARCHS4 Coexpression,628;Enrichr Queries,32;GTEx Coexpression,101	PGAP1,ZNF292,JMJD1C,SMC5,GCC2,ELK4,KIAA1109,BBX,ACOT8,MBNL2,NHLRC3,SCAF11,ZNF12,FNDC3A,RC3H2,ZFYVE16,AKAP9,FDX2,FAR1,ANKRA2,MYCBP2,BAZ2B,RPAP2,OAZ1,ANAPC11,MBTD1,BLOC1S6,PRDX5,LARP1,MIER3,ERI3,MIER1,DHX38,TRPM7,ZNF148,ZBED5,ZNF266,EDEM3,MRPL28,NBEAL1,BRAF,PHC3,SETX,FIBP,FAM135A,EIF6,FUBP1,HNRNPD,CREBRF,ATM,CPEB4,PHF3,TUT4,SNX13,RSF1,ARHGAP5,N4BP2L2,BABAM1,MYDGF,MED13,AKAP11,ZMYM2,REV3L,ELOB,UBXN4…	227
134	KMT2A	254.7	ARCHS4 Coexpression,436;ReMap ChIP-seq,62;GTEx Coexpression,266	MAPKBP1,TRIO,PGAP1,ZNF292,LIPA,TPGS2,DCAF6,ELK4,ZC3H12C,KIAA1109,UBASH3B,GPBP1,EBLN3P,BBX,NHLRC3,DNAAF2,SERPINF1,IFT80,ZNF12,FNDC3A,WDR76,RUFY2,MAP1A,UQCRC1,CGGBP1,SHOX2,BAZ2B,OAZ1,NCAPH,ANAPC11,FAM160B1,BLOC1S6,PRDX5,LARP1,PPP4C,PRDX1,PLCG1,FAM120AOS,LYN,PRELID1,MTERF3,FUCA2,EIF2AK3,MRPL28,EIF2AK2,BRAF,UCK2,RNF103,NNT-AS1,LAS1L,ZNF37A,AGO3,EIF6,SFXN3,RNF220,ZNF493,SPIN3,TUT4,SNX13,ARHGAP5,EFCAB7…	393
135	NR2C2	254.8	ARCHS4 Coexpression,779;ENCODE ChIP-seq,66;Enrichr Queries,71;ReMap ChIP-seq,17;GTEx Coexpression,341	TRIO,ZNF292,PHAX,MT-ND3,DCAF6,ELK4,ZDBF2,NDST1,PSMD9,KIAA1109,DPYSL2,ZMIZ2,PSMD2,PSMD3,EBLN3P,BBX,NUP214,DAXX,ACOT8,DNAAF2,MED8,HUS1,MRTFA,PRKCA,FRS2,RC3H2,RNF123,MYL6,EML6,EWSR1,CLPP,HMBS,FDX2,PSME2,VPS28,CGGBP1,ANAPC15,CDCA3,FLII,CDCA5,MAPKAP1,MYNN,COPS7B,BAZ2B,BCL10,OAZ1,SKA1,ANAPC11,C3,PCNX3,BLOC1S5,PRDX5,RHOT2,PPP4C,RRS1,PLCG1,ZBTB7B,ZNF148,HMGXB3,ACD,ZNF383,NCAPH2,NFATC3,MRPL27,PA2G4,MRPL24…	697
136	TCF7L2	255.2	Literature ChIP-seq,100;ARCHS4 Coexpression,604;ENCODE ChIP-seq,31;Enrichr Queries,607;ReMap ChIP-seq,153;GTEx Coexpression,36	USP6NL,MDC1,JRK,CHIC2,ZFYVE9,TMEM94,NOC2L,MT-ND3,LIPA,MYLK,PSMD9,LIPC,LURAP1L,KIAA1586,DPYSL2,GPBP1,PSMD3,EBLN3P,SAP30BP,MRTFA,SCAMP3,EML2,DDX39A,PSME3,UNC50,RABL3,PSME2,RABL6,ZBTB8A,SAR1A,FAXDC2,CDCA5,SHOX2,MYNN,MTMR9,ZNF25,HACD2,OAZ1,ADAMTS10,DEDD2,DYNC2LI1,RHOT2,RHOT1,PDGFC,RNF217,ZBTB7B,HMGXB3,ABCA1,EDEM3,ABCA3,MRPL28,MRPL24,CS,TBL3,UCK2,AGO3,AGO2,SFXN3,AVL9,FERMT2,RNF220,ARF3,TUT7,ARHGAP1,SH…	970
137	HMGN3	256.3	ARCHS4 Coexpression,236;ENCODE ChIP-seq,86;ReMap ChIP-seq,53;GTEx Coexpression,650	MDC1,CHIC2,ZNF292,NOC2L,RBPJ,MT-ND3,PTPDC1,PSMD9,RAVER1,PSMD4,OTUD6B-AS1,KIAA1586,PSMD2,FGFR1OP2,AKT1,GTSE1,TMEM8A,DAXX,MRTFA,SCAMP3,EML2,DDX39A,PSME3,ORAI2,RABL3,FAR1,MYL9,RABL6,CDCA5,FLII,MRPL17,ABCB8,IQGAP1,MRPL15,OAZ1,CIAO3,ZNF25,PCNX3,RHOT2,ZBTB7B,NCAPH2,MRPL27,MRPL28,MRPL24,TBL3,AGO3,PRXL2B,SFXN3,DZIP3,TUT7,MTMR14,ARHGAP5,AACS,PCMTD2,TRMT112,TUBA1C,MRPL42,TMEM43,NELFB,ZNF248,ZNF487,PCMTD1,G…	774
138	C11ORF95	258	GTEx Coexpression,258	RIPOR1,CHIC1,TUT7,BNC2,WASL,PKD2,PTMS,TTC28,CYB561D2,EFTUD2,CHAF1A,ZC3H12B,PSD4,OSTF1,ATG3,PCDHGA5,ARHGEF17,ZDHHC12,ATP11B,P3H3,SIRT7,SOX12,KIF7,IL17RD,ZDHHC17,SYTL4,DNM2,DUS2,CACNB3,BRMS1,TET3,RHOJ,FAM20B,FKBP7,ZMYND11,VPS25,ATG4D,DTX2,LTBP3,PSEN1,PRDM11,LRP6,DPP3,PCNP,PPP4C,HECTD2,ORMDL2,ZNF704,MAN1C1,E2F2,NDN,BAK1,ZBTB7B,N4BP1,MARK2,FDFT1,SLC35A2,CCDC137,ALYREF,KLHDC1,PCDHB14,KLHL23,CDC42BPA,C…	78
139	ELK1	258.4	Literature ChIP-seq,30;ARCHS4 Coexpression,68;ENCODE ChIP-seq,37;ReMap ChIP-seq,3;GTEx Coexpression,1154	MDC1,JRK,CHIC2,NOC2L,PSMD8,PSMD9,CAPNS1,PSMD4,RAVER1,FGFR1OP2,PSMD3,EBLN3P,AKT1,XYLB,GABARAPL2,SAP30BP,DAXX,FRS2,ZNF12,SCAMP3,EML2,MYL6,DDX39A,RFX5,MTMR2,CDCA5,FLII,MYNN,COPS7B,MRPL17,COPS7A,ABCB8,IQGAP1,ZNF24,OAZ1,ZNF25,IQGAP3,NCAPH,PCNX3,DYNC2LI1,RHOT2,ZBTB7B,ZNF266,NCAPH2,MRPL27,MRPL28,MRPL24,DHFR,CS,TBL3,AGO3,LAS1L,PRXL2B,NAPEPLD,FXYD5,AVL9,TMEM9B,ARF3,TUT7,PIGO,MTMR14,ARHGAP1,EFCAB7,PANX1,TR…	1017
140	E4F1	259.3	Literature ChIP-seq,139;ARCHS4 Coexpression,314;Enrichr Queries,236;GTEx Coexpression,348	VARS,NOC2L,CCAR2,TRIM28,RAVER1,ZMIZ2,ARL6IP5,PIEZO1,AKT1,ATXN7L3,SLC35C2,DAPK3,MRTFA,MOGS,VPS28,RABL6,RTEL1,TRMT2A,CIAO3,PCNX3,FAM160B2,RHOT2,DHX34,SYMPK,APOE,ZBTB7B,RBM10,ST3GAL2,RTEL1-TNFRSF6B,INTS1,SMARCA4,PRRC2A,TBL3,ADCK5,CDK10,MMS19,DUS1L,CC2D1A,FBXL6,INTS11,DAZAP1,ZFAND2B,MRPS12,ABCC10,SPOUT1,PQBP1,GUK1,NELFB,DBNL,CLUH,NSUN5,NCOA3,TYK2,MRPS7,WDR33,CTU2,MED25,HEATR5A,AGPS,ALDOA,ERGIC2,DDR2,…	212
141	ZNF700	259.3	ARCHS4 Coexpression,275;Enrichr Queries,276;GTEx Coexpression,227	ISCA1,ZFYVE9,ZNF292,JMJD1C,NADSYN1,NDST1,OTUD6B-AS1,DPYSL2,OGFOD2,NAMPT,PSMD3,AP1S1,KIFAP3,MBNL2,WSB2,SCAF11,SLC35C2,DAPK3,FNDC3B,MOGS,ANK2,ZNF12,FNDC3A,ACTN4,CSNK1E,ZFYVE16,AKAP9,FDX2,PRKD2,HECA,ALPK1,ALG10B,TMEM63B,DCUN1D1,MTMR9,COPS7A,BAZ2B,SMIM8,FAM160B1,ERI3,MIER1,MAP4,ZNF148,N4BP2,ZBED5,ZNF268,ZNF266,RAB11FIP5,ABCA1,LYN,VAT1,ZNF260,DCLK2,WDR55,SETX,MOV10,ZNF37A,GIPC1,HNRNPD,CREBRF,ATM,CALM3…	252
142	YY1	259.7	Literature ChIP-seq,21;ARCHS4 Coexpression,464;ENCODE ChIP-seq,6;Enrichr Queries,467;ReMap ChIP-seq,35;GTEx Coexpression,565	USP6NL,MDC1,MAPKBP1,JRK,PGAP1,ZNF292,NOC2L,RBPJ,MT-ND3,PSMD8,UBASH3B,PSMD4,PPP4R2,KIAA1586,PSMD2,PSMD3,GPBP1,AKT1,BBX,GTSE1,TMEM8A,XYLB,GABARAPL2,DAXX,SAP30BP,FRS2,EML1,SCAMP3,EML2,MYL6,EML6,DDX39A,PRKAR1A,EWSR1,UNC50,RUFY2,RABL3,UQCRC1,PSME2,CFAP97,CGGBP1,RABL6,CDCA3,CDCA5,MYNN,COPS7B,ABCB8,MRPL15,BAZ2B,OAZ1,CIAO3,ZNF25,IQGAP3,HACD2,C3,PCNX3,EPB41L5,RHOT2,LARP1,ZBTB7B,HMGXB3,ZNF268,ZNF260,NCAPH2…	1250
143	UBP1	260.3	ARCHS4 Coexpression,334;Enrichr Queries,303;GTEx Coexpression,144	IPO13,MDC1,TRIO,VARS,THUMPD1,ENO1,ANTXR2,ACTB,CCAR2,MYLK,LGALS1,TRIM28,RAVER1,DPYSL2,AKT1,PIEZO1,UBAP2L,ATXN7L3,SOX4,ACOT8,ACTN1,ARMC9,FNDC3B,AFAP1,MRTFA,MOGS,ZNF12,ACTN4,RC3H2,MYL6,TLN1,CFAP97,MYL9,ANP32A,STXBP4,MYCBP2,IQGAP1,PCNX3,COMMD9,LARP1,PCBP1,SYMPK,PLCG1,RAB11FIP2,WWTR1,FIS1,INTS1,MRPL28,PUM2,PRRC2A,HNRNPL,HNRNPM,SMTN,ZNF37A,EIF6,FUBP1,AGO2,HNRNPD,CALR,CALM1,FERMT2,ARF3,BTG2,DAZAP1,FKBP1…	251
144	TEAD3	261.3	ARCHS4 Coexpression,341;Enrichr Queries,310;GTEx Coexpression,133	ERRFI1,PLEKHB2,JPT2,ANTXR2,MYLK,NDST1,LGALS1,CAPNS1,TRIM28,DPYSL2,CREB3L1,CHEK2,PIEZO1,AKT1,PTGFRN,SOX4,ACTN1,DAPK3,SOX13,AFAP1,MRTFA,MOGS,P3H3,ACTN4,EML1,MYL6,TLN1,PLPP3,MYL9,EPHA2,TMEM63B,LPAR1,PRDM11,PPL,RNF217,SNX9,MAP4,RAB11FIP5,WWTR1,EGR2,FZD2,INTS1,CCDC9B,PRRC2A,SMTN,GIPC1,TRIP6,SDC1,FERMT2,BTG2,TGFB1I1,ARHGAP1,PCSK7,PTPRF,PTMS,JPH2,TMEM43,KIF1C,TEAD4,TNFRSF12A,ANXA2,EIPR1,NCOA3,SPHK1,NME4…	222
145	NFYB	261.4	ARCHS4 Coexpression,432;ENCODE ChIP-seq,29;Enrichr Queries,658;ReMap ChIP-seq,25;GTEx Coexpression,163	ARAF,TMEM94,RBPJ,MT-ND3,LIPA,PTPDC1,MYLK,NSDHL,RAVER1,PSMD4,CAPNS1,KIAA1586,DPYSL2,GTSE1,SAP30BP,MRTFA,SCAMP3,EML2,MYL6,MTHFD1,AKIP1,RFX5,RABL3,PSME2,FAR1,MYL9,MTMR2,CDCA3,SAR1A,GATA6,CDCA8,COPS7A,ABCB8,IQGAP1,C3,PCNX3,RHOT1,ZBTB7B,PMM1,ABCA6,MRPL28,CS,TBL3,UCK2,LAS1L,PRXL2B,SFXN3,FERMT2,ZNF254,PIGO,MTMR14,SNX13,MRPL37,SHB,MED15,PQBP1,TRMT112,MRPL42,JAK2,DLGAP5,LYPLA2,ELOVL1,IFT140,EIPR1,ACTL6A,M…	886
146	ZNF236	262	ARCHS4 Coexpression,212;Enrichr Queries,97;GTEx Coexpression,477	MDC1,TRIO,ZNF292,JMJD1C,PJVK,ELK4,ZDBF2,KIAA1109,ZNF608,TRIM28,DPYSL2,GPBP1,BBX,SCAF11,FNDC3B,MARF1,AKAP9,PFN1,EPB41,CEP85L,MYCBP2,TMTC2,BAZ2B,RPAP2,MBTD1,BLOC1S6,PRDX5,HIVEP1,SYMPK,TRPM7,ZNF148,LRRC37A3,PRELID1,INTS1,STK11IP,NFATC3,PHC3,PRRC2A,PUM2,SETX,ZNF37A,EIF6,ATM,DZIP3,CPEB4,WDR48,TUT7,TUT4,CETN3,SNX13,RSF1,N4BP2L2,ZCCHC14,ZCWPW1,MYDGF,ZMYM2,MED13,AKAP11,REV3L,UBXN7,CLIC1,TIGD1,NCOA1,COX8A…	232
147	SREBF2	262	Literature ChIP-seq,67;ARCHS4 Coexpression,283;ENCODE ChIP-seq,101;Enrichr Queries,263;ReMap ChIP-seq,46;GTEx Coexpression,812	JRK,ENO1,NOC2L,NAA80,ELK4,RAVER1,DPYSL2,ZMIZ2,PSMD3,FAM110B,AKT1,BBX,TMEM8A,NUP214,ACOT9,ACOT7,FNDC3B,MRTFA,HUS1,EML2,SCAMP3,RNF123,MYL6,DDX39A,EWSR1,FDX2,PRR11,VPS28,ASTN1,RABL6,ASF1B,CFD,FLII,MYNN,GATA6,ATXN7L3B,MRPL15,OAZ1,CIAO3,ANAPC11,SKA2,FAM160B1,C3,PCNX3,RIC8A,PRDX5,RHOT2,LARP1,NTHL1,PSMG3-AS1,RRS1,ST3GAL4,PLCG1,ZBTB7B,FDFT1,SLC19A2,ABCA1,LYN,MRPL28,PRRC2A,HNRNPL,FIBP,TBL3,B4GAT1,EIF6,AGO…	677
148	ZNF614	262.5	ARCHS4 Coexpression,393;GTEx Coexpression,132	OTUD4,ANKRD13C,ZNF570,CCNJ,RIF1,ZBTB26,INPPL1,UBE3A,FNBP1L,BZW1,RPS6KA4,ZC3H12C,ZFP30,CAPNS1,KIAA1586,ZMIZ2,ARHGDIA,CAPN2,ZNF569,AKT1,PIEZO1,SMARCAD1,ZNF568,KPNA5,CAPN1,ZNF566,ZNF565,ATXN7L3,SLC16A3,SH3GLB2,ARMT1,ESCO1,ZNF283,ACTN1,ANXA11,MOGS,ARMC8,ACTN4,CGRRF1,FBXO11,TMEM170A,DGKZ,THAP2,PYGO1,ZNF542P,THAP5,MAP7D1,THAP9,MAPKAPK2,TAGLN2,ZFPM2,TLN1,ANAPC2,LIPT1,RAB5C,TNKS,FLII,UTP23,PXN,BTF3L4,MYN…	173
149	ZNF708	262.7	ARCHS4 Coexpression,71;Enrichr Queries,54;GTEx Coexpression,663	PGAP1,VARS,ZNF292,JMJD1C,GCC2,FNBP1L,IKZF5,RPS6KA4,NDST1,CAPNS1,TRIM28,DPYSL2,CHEK2,FGFR1OP2,NIPAL3,PSMD3,STMN1,BBX,AKT1,PIEZO1,SEC62,SLC35A5,GOLGA7,ATXN7L3,SOX4,TMEM8A,ESCO1,ACTN1,MOGS,ACTN4,MTURN,ATG12,SHTN1,ZFYVE16,RUFY2,ZNF713,HECA,TLN1,ZNF28,STXBP3,FLII,CEP85L,LPAR1,BAZ2B,ZNF24,MBTD1,PCNX3,SPAST,MIER3,ZBTB7B,N4BP2,ZNF146,SCAI,LHPP,FZD3,INTS1,ZNF260,PAICS,PRRC2A,HNRNPL,ANLN,ZNF37A,PCDHB2,GIPC…	289
150	STAT3	262.8	Literature ChIP-seq,62;ARCHS4 Coexpression,541;ENCODE ChIP-seq,52;Enrichr Queries,121;ReMap ChIP-seq,79;GTEx Coexpression,722	MDC1,JRK,EHMT2,AVIL,ZNF292,ARAF,TMEM94,RBPJ,MT-ND3,PSMD8,PSMD9,CAPNS1,UBASH3B,PPP4R2,OTUD6B-AS1,KIAA1586,DPYSL2,GPBP1,PSMD3,AKT1,XYLB,TMEM8A,SAP30BP,ZNF283,EML2,SCAMP3,MTHFD1,PRKAR1A,EWSR1,UNC50,RFX5,ORAI2,RABL3,PSME2,ATF5,CGGBP1,ZBTB8A,SAR1A,CDCA5,FLII,CEP85L,MYNN,GATA6,CDCA8,MRPL17,COPS7A,ABCB8,IQGAP1,BAZ2B,MRPL15,ZNF24,OAZ1,CIAO3,ZNF25,IQGAP3,DEDD2,C3,PCNX3,DYNC2LI1,CYB5R2,RHOT2,ZBTB7B,ZNF266,…	1243
151	MEF2A	264.5	Literature ChIP-seq,63;ARCHS4 Coexpression,696;ENCODE ChIP-seq,104;Enrichr Queries,198;ReMap ChIP-seq,256;GTEx Coexpression,270	MDC1,TRIO,MAML2,SERPINE2,EHMT2,STMN2,RBPJ,MT-ND3,DCAF6,ELK4,FAM122A,ZXDA,ZC3H12C,KIAA1109,PSMD4,DPYSL2,GPBP1,NAMPT,PSMD3,ACOT9,GABARAPL2,DAXX,MBNL2,WSB2,DNAAF2,FNDC3B,HUS1,AFAP1,PRKCA,ARMC8,RC3H2,WDR77,RFX5,UNC50,ORAI2,VOPP1,TARS2,NHLRC2,CFAP97,LIPT1,COPS7B,ABCB8,IQGAP1,ZNF24,ANAPC11,FAM160B1,BLOC1S5,EPB41L5,RHOT2,PRDX1,PLEK2,PSMF1,ZBTB7B,ZNF148,PPARGC1A,ST3GAL2,LYN,ABCA1,CDK17,ZNF383,ABCA3,EIF2A…	653
152	ZXDA	264.7	ARCHS4 Coexpression,405;Enrichr Queries,254;GTEx Coexpression,135	TRIO,MAML2,ZNF292,TMEM94,JMJD1C,CBLB,WDR89,ELK4,ZDBF2,ZC3H12C,SNRPD2,SNRPD1,ZXDB,DPYSL2,CHEK2,RASSF5,BBX,ARFIP2,EPC2,SOX4,MBNL2,ZNF283,SCAF11,RECQL,MRTFA,RC3H2,INPP4B,KCTD13,HECA,NHLRC2,ADPRM,ZFPM2,PLPP3,ALG10B,LIPT1,ZBTB8A,CFH,CEP85L,MYNN,GATA6,LPAR1,ZBTB1,TMTC2,BAZ2B,IQGAP1,ANAPC11,FAM160B1,BLOC1S5,RHOT2,ARSK,HIVEP1,TRPM7,ZNF148,N4BP1,HOXC6,FZD1,ZNF383,PHC3,STAG1,ZBTB6,CREBRF,FBXL3,ATM,DHX29,FB…	253
153	ZNF791	265	ARCHS4 Coexpression,640;Enrichr Queries,91;GTEx Coexpression,64	ANKLE2,MAML2,ZNF292,HDAC11,JMJD1C,SMC5,GCC2,PEX26,ZXDA,TRIM28,DPYSL2,ZNF605,NAMPT,BBX,AKT1,ZNF843,ATXN7L3,SOX4,ZNF283,SCAF11,MOGS,ZNF12,RC3H2,KCTD13,ORAI2,ZNF713,HECA,WDPCP,ANKRA2,ALG10B,ZBTB8A,FLII,BAZ2B,RPAP2,ANAPC11,FAM160B1,BLOC1S6,PGBD4,RNF217,ERI3,CFAP69,DHX38,TRPM7,ZNF148,ZBED5,N4BP2,ABCA1,ZNF383,MRPL28,PHC3,PRRC2A,SETX,HNRNPL,FIBP,STAG1,AGO3,FUBP1,CREBRF,REL,HBP1,ATM,BAP1,SUGP1,CPEB4,PHF3…	252
154	ZNF322	265	ARCHS4 Coexpression,379;GTEx Coexpression,151	RNH1,UBXN2A,TMEM167A,CIB1,FNBP1L,IPO7,ZXDA,STK10,ZNF608,CAPN7,CWC22,ARHGDIB,STMN1,PLS3,SMARCAD1,EPC2,MTREX,CLCC1,AZI2,SLC30A6,PRKCI,ZNF283,MMGT1,SCAF11,RECQL,ATP11C,ANXA11,FAM91A1,RC3H2,DHX40,ZC2HC1A,FKBP7,GINM1,TAGLN2,PFN1,CFAP97,ALG10B,FAM92A,FTO,ZBTB8A,RAB5C,STXBP4,MAGED1,UTP23,BTF3L4,MYNN,TMTC3,ZNF24,OAZ1,TOR1AIP1,CORO1C,FAM160B1,BLOC1S5,EPB41L5,ORC3,TSPAN6,ARSK,ZNF148,N4BP2,SOCS4,ZNF146,FDFT…	175
155	PRDM5	265	Literature ChIP-seq,43;ARCHS4 Coexpression,652;Enrichr Queries,235;GTEx Coexpression,130	MDC1,JRK,SERPINE2,TMEM200A,EHMT2,ARAF,SMC5,ELK1,MYLK,CAPNS1,KIAA1586,DPYSL2,NAMPT,AKT1,NUP214,ACOT9,DAXX,SERPINF1,FNDC3B,MRTFA,FNDC3A,ZNF12,SYTL4,RC3H2,ZFYVE16,VOPP1,ZBTB8A,CFH,MAPKAP1,MRPL15,CIAO3,FAM160B1,FAM160B2,BLOC1S6,PDGFC,CFAP69,ZNF148,PPARGC1A,FDFT1,ABCA1,ZNF383,HOMER1,FUCA2,ABCA9,BRAF,PHC3,PRRC2A,HNRNPL,DHFR,SETX,AGO3,ZNF37A,LAS1L,TOLLIP,HBP1,FARSA,AVL9,FERMT2,PCDHB7,CDK16,ARF3,PIGO,TGF…	479
156	THAP2	265.3	ARCHS4 Coexpression,61;Enrichr Queries,193;GTEx Coexpression,542	ERRFI1,PGAP1,SERPINE2,VARS,ZNF292,JMJD1C,IFIT1,FNBP1L,IFIT3,ICAM1,IFIT2,ZDBF2,RPS6KA4,ZC3H12C,NDST1,CAPNS1,TRIM28,KIAA1586,OTUD6B-AS1,DPYSL2,CHEK2,GPBP1,NAMPT,PSMD3,STMN1,AKT1,PIEZO1,ATXN7L3,SOX4,TMEM8A,GABARAPL2,MBNL2,ACTN1,FNDC3B,MOGS,ACTN4,ZNF542P,THAP5,ZC2HC1A,THAP9,HECA,TTLL12,TLN1,EIF1B,FLII,HSPA4L,MTMR9,RPAP2,TTBK2,SKA2,SMIM8,PCNX3,LARP1,PLCG1,ZBTB7B,ABCA1,ARL14EP,FZD3,INTS1,PRRC2A,HNRNPL,…	280
157	THAP6	265.3	ARCHS4 Coexpression,398;Enrichr Queries,104;GTEx Coexpression,294	PGAP1,VARS,ZNF292,JMJD1C,CCAR2,CAPNS1,TRIM28,DPYSL2,CHEK2,PSMD3,BBX,AKT1,ATXN7L3,MBNL2,ESCO1,SCAF11,MOGS,FNDC3A,THAP9,ZNF713,FAR1,LIPT1,ZBTB8A,FLII,CEP85L,HSPA4L,MYNN,BAZ2B,LIAS,FAM160B1,PCNX3,PGBD4,MIER3,DHX36,CFAP69,ZNF148,EDEM3,ABCA1,ZNF383,INTS1,NFATC3,ABCA9,PRRC2A,HNRNPL,AGO3,SESTD1,PRXL2B,FUBP1,SPRTN,NAPEPLD,CREBRF,HBP1,ATM,DHX29,FBXL4,CPEB4,ARF3,PHF3,CCDC122,BTG2,DAZAP1,FAF1,TUT4,SNX13,PRP…	260
158	ZNF280D	266	ARCHS4 Coexpression,712;Enrichr Queries,48;GTEx Coexpression,38	JPT1,ZNF292,JMJD1C,GCC2,RBPJ,KIAA1109,TRIM28,DPYSL2,CHEK2,BBX,EPC2,MBNL2,SCAF11,FNDC3B,FNDC3A,ARMC8,ABCA10,ZFYVE16,CYP2U1,PSME3,AKAP9,ZNF713,TRIM14,HECA,WDPCP,ATP6V0D1,ALPK1,ZBTB8A,MYCBP2,BAZ2B,RPAP2,MBTD1,BLOC1S6,PPP4C,ZNF704,CFAP69,RAB11FIP2,ZNF148,ZBED5,SCAI,ABCA1,WWTR1,ABCA6,ABCA9,AGO3,ZNF37A,FUBP1,LINC00667,MAGED2,ATM,PHF3,CCDC122,CCDC125,TMEM182,ARHGAP5,PRPF19,N4BP2L2,AKAP11,ZMYM2,SPTLC3,TR…	260
159	MXI1	266.6	ARCHS4 Coexpression,594;ENCODE ChIP-seq,9;Enrichr Queries,606;ReMap ChIP-seq,12;GTEx Coexpression,112	MDC1,ARAF,MYLK,NSDHL,KIAA1109,UBASH3B,DPYSL2,PSMD2,GPBP1,TMEM8A,GABARAPL2,ATG3,DAXX,MRTFA,SCAMP3,MTHFD1,PSME3,UNC50,PSME2,FAR1,MYL9,CGGBP1,RABL6,CDCA3,SAR1A,FAXDC2,CDCA8,COPS7B,ABCB8,MRPL15,OAZ1,CIAO3,NCAPH,DEDD2,PCNX3,RHOT2,HMGXB3,ZBTB7B,ABCA1,PMM1,MRPL27,MRPL28,SNF8,MRPL24,CS,SETX,TBL3,B4GAT1,LAS1L,EIF6,PRXL2A,SFXN3,FERMT2,TMEM9B,PIGS,PIGO,TUT4,SNX12,ARHGAP1,SNX13,MRPL37,ARHGAP5,SHB,AACS,PQBP1,…	937
160	ZNF566	267.7	ARCHS4 Coexpression,487;Enrichr Queries,194;GTEx Coexpression,122	CHIC1,LGALSL,JMJD1C,IKZF2,SOGA1,IFIT3,ZDBF2,RPS6KA4,CAPNS1,TRIM28,ZNF605,DPYSL2,CHEK2,AKT1,ZNF720,ATXN7L3,MBNL2,ZNF283,ZNF10,FRS2,MOGS,ARMC8,ATG12,ZNF542P,PWAR6,MOSMO,RUFY2,TRIM13,ZNF713,HECA,ZFPM2,TLN1,ZNF28,ZBTB8A,FLII,ZNF25,RPAP2,SMIM8,PCNX3,SPAST,PGBD4,PCBP4,ZBTB7B,ZNF268,ZNF146,EDEM3,ABCA1,ARL14EP,ZNF383,INTS1,ZNF260,ABCA9,MICAL2,PRRC2A,HNRNPL,ZBTB6,ZNF37A,AGO3,CREBRF,LINC00667,ATM,TRMT11,RB…	242
161	SMAD1	267.8	Literature ChIP-seq,127;ARCHS4 Coexpression,329;Enrichr Queries,500;ReMap ChIP-seq,69;GTEx Coexpression,314	MDC1,CHIC2,SERPINE2,GPATCH4,ENO1,NOC2L,FNBP1L,RBPJ,MT-ND3,BACH1,EPS8,ZXDA,ZXDB,DPYSL2,ZMIZ2,PSMD3,NAMPT,STMN1,AKT1,DAPK3,FNDC3B,MRTFA,PRKCA,SOX12,EML2,MYL6,DDX39A,HMBS,FDX2,ATF5,VPS28,CFD,CDCA3,CDCA5,FLII,COPS7A,ABCB8,IQGAP1,BAZ2B,OAZ1,CIAO3,DEDD2,ANAPC11,C3,PCNX3,PRDX5,RHOT2,PPP4C,PDGFC,ZBTB7B,ST3GAL2,ABCA1,FZD3,ZNF383,PA2G4,MRPL24,SLC16A13,PRRC2A,HNRNPL,FIBP,TBL3,B4GAT1,PCDHB2,H2AFY2,TRIP6,REL,…	559
162	ZNF22	269	ARCHS4 Coexpression,277;Enrichr Queries,413;GTEx Coexpression,117	SLC35B3,SERPINE2,ENO1,WDR89,MKI67,ACTB,CDC20,NDST1,LGALS1,CAPNS1,SNRPD2,SNRPD1,DPYSL2,ZMIZ2,STMN1,AKT1,PIEZO1,PIP4K2C,SEC62,ATXN7L3,SOX4,SEC63,PAQR7,ALG2,FNDC3B,MOGS,FNDC3A,ACTN4,ATG12,SUB1,KCTD12,EZR,TLN1,CGGBP1,TMEM63B,CFH,FLII,PCNX3,BLOC1S6,PRDX5,SSR1,SYMPK,ZBTB7B,N4BP2,ZNF146,ZBED3,EDEM3,ABCA1,INTS1,FZD4,SLC33A1,FUCA2,PAICS,SMARCA4,PRRC2A,HNRNPL,NPLOC4,ZNF37A,GIPC1,HNRNPD,ARF3,SRPX,TRAM1,BTG2…	254
163	ZNF768	269	ARCHS4 Coexpression,65;Enrichr Queries,202;GTEx Coexpression,540	IPO13,ERRFI1,MDC1,VARS,EHMT2,JPT2,NOC2L,CCAR2,DCAF6,ICAM1,RPS6KA4,PSMD4,TRIM28,RAVER1,CAPNS1,PSMD3,PIEZO1,AKT1,AP1S1,HOMER3,ATXN7L3,SOX4,TBC1D10B,ACTN1,PRKCD,DAPK3,MOGS,ACTN4,CSNK1E,THAP4,RNF123,CDC37,GRWD1,THAP9,UQCRC1,CCDC86,CD2BP2,PRKD2,TTLL12,RABL6,RTEL1,FLII,MRPL15,RPAP1,LIAS,ANAPC11,PCNX3,PRDX5,FXR2,LARP1,CMYA5,DHX37,SYMPK,PPP1R26,TRAP1,EGR2,INTS1,PLK1,ZNF32,PRRC2A,HNRNPL,EIF6,PRXL2A,FUBP1,…	273
164	PRMT3	271	ARCHS4 Coexpression,330;Enrichr Queries,93;GTEx Coexpression,390	IPO11,GPATCH4,ENO1,WDR89,MKI67,RRP9,CDC20,ZC3H12C,SNRPD2,SNRPD1,CHEK2,HASPIN,WDR77,DDX39A,MTHFD1,GRWD1,RABL3,CCDC86,VDAC1,KIF20A,CDCA5,CDCA8,MRPL15,SKA3,NCAPH,NLN,RACGAP1,PDCD11,SCFD2,DPH2,PRDX1,RRS1,DHX37,ZNF146,TMEM184C,XRCC6,MTERF3,PLK1,PA2G4,PAICS,ZWINT,DHFR,TPX2,ANLN,UCK2,ZBTB6,LAS1L,HNRNPD,DHX29,NOL11,FEN1,MRPS16,MRPS12,NCAPG2,AP4E1,KIF14,MRPL37,PFAS,TUBA1B,ATIC,PBK,DLGAP5,CEP55,CCT3,PRMT5,…	207
165	FOXD1	271.5	ARCHS4 Coexpression,90;GTEx Coexpression,453	TRIO,SERPINE2,VARS,PLOD3,PLOD2,PHAX,PLOD1,GALNT10,LOXL2,RPS6KA4,NDST1,TUBB6,LGALS1,PODNL1,CAPNS1,CHEK2,ARHGDIA,CREB3L1,PSMD2,RUVBL1,CAPN2,PIEZO1,AP1S1,SLC39A7,AZI2,TMSB10,SH3GL1,CSNK1G3,TPM4,WNT5B,TPM2,ACTN1,CLEC11A,DAPK3,RECQL,ADAM10,AFAP1,P3H3,ACTN4,PIMREG,ATAD3A,DKK3,LOX,HNRNPUL1,MAP7D1,FSCN1,ERF,KIF20A,RIN1,TLN1,MYL9,KPNB1,EPHA2,PTGFR,LRRC59,SEMA7A,SHC1,SHOX2,PXN,SKA3,PCDH18,LTBP1,CORO1C,RIC8…	177
166	ZNF93	272.7	ARCHS4 Coexpression,450;Enrichr Queries,75;GTEx Coexpression,293	SERPINE2,TMEM41B,MKI67,IFIT1,FNBP1L,IFIT3,IFIT2,CDC20,RPS6KA4,ZNF608,CAPNS1,DPYSL2,CHEK2,STMN1,AKT1,PIEZO1,TRIM21,GTSE1,ATXN7L3,SOX4,MOGS,HASPIN,WDR76,DEPDC1B,TLN1,ALG10B,PRR11,ASF1B,CDCA5,FLII,CDCA8,SKA3,SKA1,NCAPH,PCNX3,PGBD4,TSPAN6,ZBTB7B,N4BP2,FDFT1,LYN,ABCA1,APOBEC3F,INTS1,PLK1,EIF2AK2,PAICS,ZWINT,HNRNPL,TPX2,ANLN,APOBEC3B,ZNF254,FEN1,ZNF493,NCAPG2,KIF14,PRPF19,MRPL42,CHAF1B,CHAF1A,NUF2,RAC2…	225
167	FOXK1	273.8	ARCHS4 Coexpression,391;Enrichr Queries,440;ReMap ChIP-seq,2;GTEx Coexpression,262	JRK,ANKLE2,TRIO,RRP1,WDR83,GPATCH3,RRP9,ZDBF2,PSMD8,CAPNS1,PSMD4,DPYSL2,ZMIZ2,PSMD3,EBLN3P,NUP214,ACOT8,DAPK3,FNDC3B,ZNF10,MRTFA,PRKCA,SOX12,MAML3,ALG10B,CDCA5,MTMR9,OAZ1,PCNX3,RIC8A,LARP1,FLRT3,PLCG1,ZNF268,ZNF146,ZNF266,HOXC6,ZNF383,EIF2AK3,NFATC2,PA2G4,MRPL24,PRRC2A,CS,HNRNPL,TBL3,NPLOC4,AGO3,AGO2,HBP1,DZIP3,ITPA,PHF3,BTG2,WDR48,TUT7,PHF1,TUT4,MTMR14,PFAS,CYB561D2,PQBP1,SMPD4,SH3BGRL2,CEP55,DL…	523
168	ATF7	275.3	ARCHS4 Coexpression,565;Enrichr Queries,357;ReMap ChIP-seq,128;GTEx Coexpression,51	MDC1,TRIO,MAML2,TMEM94,NAA80,ELK4,NDST1,CAPNS1,CREB3L1,DPYSL2,ZMIZ2,AP1S1,BBX,NUP214,DAXX,MBNL2,WSB2,CLEC11A,SOX13,FNDC3B,MRTFA,PRKCA,SOX12,EML2,DDX39A,HMBS,FDX2,ORAI2,SERPING1,VPS28,ASTN1,ZBTB8A,ABCB8,IQGAP1,OAZ1,ANAPC11,PRDX5,RHOT2,PPP4C,RNF217,PSMG3-AS1,ZBTB7B,ZNF148,ST3GAL2,FZD4,MRPL28,PA2G4,ABCA8,PHC3,MRPL24,PRRC2A,CS,FIBP,TBL3,PRXL2B,GIPC1,TRIP6,AGO2,REL,FARSA,PCDHB7,CPEB4,PHF3,CDKN1C,BTG2,…	454
169	KLF9	276.5	ARCHS4 Coexpression,524;Enrichr Queries,507;ReMap ChIP-seq,54;GTEx Coexpression,21	SERPINE2,NOC2L,NAA80,MYLK,DCAF6,EPS8,CAPNS1,DPYSL2,NAMPT,AP1S1,AKT1,MBNL2,SOX13,MRTFA,SOX12,EML1,EML2,HMBS,TYRO3,FDX2,SERPING1,PSME2,VPS28,RABL6,ZBTB8A,CDCA3,CFH,ABCB8,OAZ1,CIAO3,ANAPC11,FAM160B1,PCNX3,C3,PRDX5,RHOT2,PPP4C,NTHL1,RNF217,ZBTB7B,SLC19A2,ABCA1,ACD,ABCA6,FZD4,ABCA9,MRPL28,ABCA8,PHC3,MRPL24,HNRNPL,FIBP,TBL3,GIPC1,TRIP6,SFXN3,CDK10,DUS1L,FERMT2,BTG2,SETD7,SNX13,ARHGAP6,LFNG,TRMT112,JPH2…	483
170	ZNF496	276.7	ARCHS4 Coexpression,187;Enrichr Queries,488;GTEx Coexpression,155	MDC1,JRK,TRIO,SERPINE2,VARS,EHMT2,SMC5,ZDHHC1,MKI67,NOC2L,SOGA1,ACTB,CCAR2,LGALS1,TRIM28,RAVER1,DPYSL2,CHEK2,ARL6IP5,PIEZO1,SOX4,SEC63,ACTN1,SOX13,MRTFA,SOX12,CSNK1E,SYTL4,EML2,THAP6,HECA,TAGLN2,PLPP3,EPHA2,LARP1,PDCD11,DHX37,SYMPK,PLCG1,PCK2,ABCA1,PPP1R26,INTS1,PHC3,PAICS,PRRC2A,SMARCA4,HNRNPL,NPLOC4,FUBP1,HNRNPD,TMEM9B,ITM2B,PHF3,INTS11,BTG2,DAZAP1,PHF1,TUT4,NCAPG2,PRPF19,ARHGAP6,PFAS,PTPRF,LFN…	261
171	ARNT	276.8	Literature ChIP-seq,156;ARCHS4 Coexpression,288;Enrichr Queries,292;ReMap ChIP-seq,161;GTEx Coexpression,487	TRIO,WIPF1,TRIL,GPATCH4,ENO1,RBPJ,GLDN,DCAF6,ELK4,NDST1,PREX1,LIPC,CREB3L1,DPYSL2,AP1S1,BBX,AKT1,PIP4K2C,NCKAP5,ACOT7,MBNL2,PRKCH,WSB2,PRKCD,FNDC3B,MRTFA,PRKCA,SOX12,MYL6,EML6,PRKAR1A,MAP1A,HMBS,FDX2,SERPING1,VOPP1,ASTN1,CFH,FAXDC2,MAPKAP1,MYNN,MRPL14,IQGAP1,ANAPC11,FAM160B1,C3,ADAMTS15,PRDX5,PPP4C,PRDX1,RNF217,ST3GAL4,RRS1,PLEK2,ZBTB7B,ZNF148,HOXC6,ABCA1,FZD1,PRELID1,ABCA6,PLK1,MRPL27,PHC3,MRPL2…	575
172	EBF1	276.8	ARCHS4 Coexpression,830;ENCODE ChIP-seq,62;Enrichr Queries,247;ReMap ChIP-seq,135;GTEx Coexpression,110	MAPKBP1,ZNF292,ARAF,TMEM94,RBPJ,MT-ND3,LIPA,MYLK,PSMD8,PREX1,PSMD4,PPP4R2,KIAA1586,DPYSL2,RRN3P3,XYLB,SAP30BP,MRTFA,FRS2,EML2,SCAMP3,ZFYVE16,MTHFD1,EWSR1,PSME3,UNC50,RUFY2,ORAI2,UQCRC1,VOPP1,PSME2,ATF5,CFAP97,MYL9,CGGBP1,ZNF28,ZBTB8A,CDCA5,SHOX2,MTMR9,COPS7A,ABCB8,THY1,OAZ1,ZNF25,CIAO3,ADAMTS10,PCNX3,ADAMTS15,RHOT2,ZBTB7B,HMGXB3,LYN,ABCA1,ABCA6,ZNF260,NCAPH2,ABCA9,EIF2AK3,EIF2AK2,ZNF32,DHFR,CS,TB…	1013
173	SNAPC5	278	ARCHS4 Coexpression,335;GTEx Coexpression,221	ISCA1,NDUFA13,TRIO,NDUFA12,CISD1,INPPL1,COX6A1,DCAF6,TATDN3,NDST1,PSMD4,SNRPD2,OTUD6B-AS1,SNRPD1,MPC2,AKT1,TRAPPC13,ATXN7L3,SCN1B,SHISA4,CGRRF1,RPP25L,HNRNPUL1,NHP2,RPP21,SNRPF,SNRPC,TLN1,RTN2,MRPL15,PRPF8,SUPT6H,NOP9,TMEM242,SMIM8,ANAPC11,ATP5MC1,PCNX3,BAG6,EMG1,EBP,FXR2,BTBD1,PRDX1,DPH3,NACC1,LINC01128,ATP5MF,ATP5ME,ARL14EP,COA3,PRELID1,HOMER1,MTERF3,INTS1,MRPL27,ZNF32,PRRC2A,HNRNPL,COQ3,COPS6,…	164
174	TET1	279	Literature ChIP-seq,68;ARCHS4 Coexpression,699;GTEx Coexpression,70	TRIO,ZNF292,RRP1,PHAX,FNBP1L,PTPDC1,GLDN,DCAF6,ELK4,ZXDA,ZEB1-AS1,CREB3L1,STMN1,PSMD3,PIP4K2C,XYLB,ACOT7,ZNF283,NHLRC3,CLEC11A,FNDC3B,HUS1,FRS2,ABCA10,DEPDC1B,ZC2HC1A,MTHFD1,UQCRC1,MAML3,VPS28,CDCA5,FLII,THY1,SKA3,DEDD2,BLOC1S5,RHOT1,PRDX1,ST3GAL4,RRS1,ST3GAL5,ZBTB7B,HOXC6,FDFT1,FZD3,ABCA6,ZNF260,ABCA3,ABCA9,NFATC2,ABCA8,PA2G4,WDR54,VANGL2,H2AFY2,TRIP6,FXYD5,CPEB3,TMEM9B,CEP89,PHF3,ZNF254,TUT7,SP…	523
175	ZNF354C	279.7	ARCHS4 Coexpression,470;Enrichr Queries,349;GTEx Coexpression,20	ERRFI1,TRIO,PGAP1,SERPINE2,ZFYVE9,LGALSL,FNBP1L,MYLK,ELK4,ZDBF2,ZXDA,KIAA1109,ZNF608,DPYSL2,EPC2,SOX4,CDON,ST6GAL1,ZNF283,ZFP3,AP1B1,EBF1,AFAP1,MRTFA,ANK2,ARMC8,RC3H2,DHX40,SFRP1,CYP2U1,PRKAR1A,PSME2,HECA,FAR1,ZFPM2,ATP6V0D1,PFN1,MYL9,ZBTB8A,STXBP4,MAGED1,LPAR1,TMTC2,PCDH18,OAZ1,TTBK2,FAM160B1,ZNF704,PDGFD,ARSK,TRPM7,ZNF148,ZNF268,ABCA1,FZD3,PRELID1,NDFIP1,ZNF260,RASSF8,DCLK2,PHC3,DCLK1,STAG1,MAG…	265
176	NCOA1	282	ARCHS4 Coexpression,211;Enrichr Queries,201;ReMap ChIP-seq,216;GTEx Coexpression,500	JRK,TRIO,ZFYVE9,WIPF1,ENO1,WDR89,NOC2L,MT-ND3,PSMD8,PREX1,KIAA1109,DPYSL2,PSMD2,NAMPT,AP1S1,BBX,GABARAPL2,FNDC3B,MRTFA,PRKCA,EML2,DEPDC1B,MYL6,MAP1A,ORAI2,TARS2,VPS25,PRR11,ASTN1,FAXDC2,MYNN,BAZ2B,IQGAP1,ZNF25,DEDD2,SKA2,C3,PRDX1,ZBTB7B,PPARGC1A,ST3GAL2,ABCA1,LYN,PRELID1,FUCA2,SNF8,PA2G4,MRPL24,HNRNPL,EHD4,EIF6,TRIP6,REL,HBP1,CPEB4,BTG2,PHF1,MRPL37,TRMT112,MED13,TRIM2,ENSA,NELFB,TK1,JAK2,NUDC,TPI…	436
177	CENPB	282.7	ARCHS4 Coexpression,84;Enrichr Queries,94;GTEx Coexpression,670	VARS,HDAC11,ENO1,ACTB,RPS6KA4,NDST1,LGALS1,CAPNS1,TRIM28,RAVER1,DPYSL2,ZMIZ2,PSMD3,AKT1,PIEZO1,AP1S1,SEC62,GOLGA7,ATXN7L3,TMEM8A,ACTN1,DAPK3,MRTFA,MOGS,ACTN4,MTURN,SHTN1,MYL6,TAGLN2,PFN1,ATF5,MGST3,FLII,LPAR1,PCNX3,PCBP1,PRDX1,SYMPK,MAP4,APOE,LHPP,FIS1,DTNA,INTS1,PRRC2A,HNRNPL,LACC1,ANLN,SRP14-AS1,GIPC1,CALM3,CALR,DUS1L,RNF220,ARF3,DAZAP1,SLC44A1,MRPS12,PRPF19,PTMS,TUBA1C,FGD5-AS1,TUBA1B,TUBA1A,H…	261
178	MEOX2	282.7	ARCHS4 Coexpression,508;Enrichr Queries,169;GTEx Coexpression,171	STEAP4,MAML2,SERPINE2,PROS1,CBLB,LCTL,NR3C1,ETS1,MYLK,FADS3,EPS8,FGF7,EDNRA,LAPTM4A,DPYSL2,NEK1,SVEP1,IL13RA2,DGAT2,TLE1,SWAP70,SERPINF1,SOX13,EBF1,EBF2,LIFR,PDGFRL,FOXP2,GEM,INPP4B,ABCA10,SFRP1,CYP2U1,LOX,SERPING1,COL8A1,KCTD12,ZFPM2,PLPP3,MYL9,CFD,PTGFR,ZBTB8A,H6PD,USP53,CFH,SHC1,SHOX2,LPAR1,TMTC2,FBLN1,THY1,LTBP3,FBLN2,PCDH18,ACACB,CACNA1G,C3,PLAC9,ADAMTS15,PDGFD,NACC1,APOD,SNX9,MAP4,CNTLN,HOX…	192
179	GLYR1	283.3	ARCHS4 Coexpression,123;ReMap ChIP-seq,155;GTEx Coexpression,572	MAPKBP1,ANKLE2,GPATCH4,MYLK,PSMD4,CAPNS1,RAVER1,ZMIZ2,FGFR1OP2,PSMD3,AKT1,TMEM8A,NUP214,IAH1,ARMC9,IFT80,ARMC8,WDR76,LRRC37B,EWSR1,ARMC6,RUFY2,SAR1A,MAPKAP1,FAXDC2,FLII,CDCA8,NCAPH,FAM160B1,PCNX3,LARP1,PLCG1,ZBTB7B,ZNF146,PRRC2A,SETX,HNRNPL,HNRNPM,NPLOC4,ARF3,TCF25,NCAPG2,CLTA,JPH2,MED13,CHAF1A,PEA15,NELFB,NELFCD,CLUH,RMI1,SLC2A12,ACTL6A,KIAA1143,TIMM22,ASH1L,PSMA5,PLCB3,MRPL51,KIFC1,INCENP,PGAM5…	392
180	MAFK	283.4	ARCHS4 Coexpression,93;ENCODE ChIP-seq,43;Enrichr Queries,895;ReMap ChIP-seq,158;GTEx Coexpression,228	MDC1,JRK,ARAF,PTPDC1,PSMD8,PREX1,LURAP1L,CAPNS1,PSMD4,RAVER1,PSMD3,FGFR1OP2,EBLN3P,BBX,AKT1,GTSE1,XYLB,TMEM8A,SAP30BP,MRTFA,FRS2,ZNF12,MYL6,DDX39A,EWSR1,UQCRC1,ATF5,MYL9,SAR1A,CDCA5,FLII,SHOX2,MTMR9,MRPL17,ABCB8,ZNF24,OAZ1,CIAO3,ADAMTS10,C3,DYNC2LI1,PCNX3,PDGFD,RNF217,ZBTB7B,HMGXB3,ZNF266,ABCA1,EDEM3,LYN,PMM1,MTERF3,NCAPH2,FUCA2,EIF2AK3,MRPL24,SETX,TBL3,B4GAT1,EIF6,LAS1L,FERMT2,TMEM9B,ARF1,TUT7,M…	1084
181	ZNF100	284	ARCHS4 Coexpression,326;Enrichr Queries,246;GTEx Coexpression,280	MDC1,MKI67,IFIT1,RPS6KA4,NDST1,ZNF608,UBASH3B,CAPNS1,KIAA1586,CHEK2,AKT1,AP1S1,ATXN7L3,TMEM8A,ESCO1,SCAF11,MOGS,ACTN4,HASPIN,DEPDC1B,ZNF713,WDPCP,ASF1B,ZNF28,ZBTB8A,CDCA3,TMEM63B,CDCA5,FLII,CEP85L,CDCA8,SKA3,NCAPH,SKA1,PCNX3,PGBD4,CFAP69,ZBTB7B,N4BP2,ZNF268,ZNF383,INTS1,ZNF260,INSR,PLK1,ZWINT,PRRC2A,SETX,TPX2,ANLN,AGO3,TDP1,GIPC1,ZNF254,ARF3,CCDC122,ZNF493,CCDC126,KIF14,PRPF19,AKAP12,CHAF1B,CHAF1…	238
182	ZNF81	285.3	ARCHS4 Coexpression,327;Enrichr Queries,19;GTEx Coexpression,510	PGAP1,CHIC1,MAML2,ZNF292,HDAC11,JMJD1C,BACH1,ELK4,ZDBF2,KIAA1109,ZNF605,BBX,SLC12A6,ALG6,ZNF283,SCAF11,HUS1,ANK2,RC3H2,ZNF718,ZFYVE16,AKAP9,NHLRC2,ALPK1,ALG10B,EPB41,MYCBP2,MYNN,BAZ2B,RPAP2,CDKN2AIP,TTBK2,ANAPC11,BLOC1S5,BLOC1S6,ERI3,CFAP69,TRPM7,ZNF148,N4BP2,EDEM3,ABCA1,ZNF383,NBEAL1,BRAF,NOTCH2NLA,PHC3,SETX,STAG1,ZBTB6,FAM135A,ZNF37A,GIPC1,AGO2,REL,CREBRF,INTS4,ATM,AVL9,CPEB4,TUT7,CCDC125,AP4E1…	239
183	RFX7	287	ARCHS4 Coexpression,448;Enrichr Queries,116;GTEx Coexpression,297	TRIO,ZNF292,JMJD1C,NOC2L,SOGA1,ELK4,ZC3H12C,KIAA1109,DPYSL2,PSMD3,BBX,UBAP2L,MBNL2,ESCO1,SCAF11,MRTFA,ANK2,CSNK1E,RC3H2,MYL6,AKAP9,HECA,ALG10B,CGGBP1,ANP32A,MYCBP2,BAZ2B,OAZ1,MBTD1,SPAST,LARP1,PDCD11,DHX38,ZNF148,N4BP2,ABCA1,TRAP1,ZNF383,NFATC3,PHC3,MEX3C,PAICS,PUM2,SMARCA4,STAG1,ZBTB6,EIF6,FUBP1,AGO2,SPRTN,HNRNPD,ATM,DHX29,NOL11,CPEB4,PHF3,BTG2,TUT4,AP4E1,RSF1,IDE,ARHGAP5,MYDGF,CHAF1B,MED13,CHAF…	232
184	NR2F2	287.2	ARCHS4 Coexpression,605;ENCODE ChIP-seq,88;Enrichr Queries,447;ReMap ChIP-seq,122;GTEx Coexpression,174	IPO13,MDC1,MAPKBP1,IPO11,SERPINE2,WIPF1,RRP1,ENO1,GPATCH3,NOC2L,RBPJ,MT-ND3,MYLK,EPS8,NDST1,CREB3L1,DPYSL2,STMN1,AKT1,AP1S1,XYLB,NUP214,ACOT8,SOX13,MRTFA,HUS1,AFAP1,IFT80,SOX12,SYTL4,ABCA10,MYL6,DDX39A,EWSR1,PSME3,HMBS,UQCRC1,SERPING1,MYL9,VPS25,CGGBP1,ZNF28,ZBTB8A,SAR1A,CDCA5,MTMR9,ABCB8,MRPL15,OAZ1,CIAO3,ANAPC11,C3,PCNX3,RIC8A,BLOC1S5,PRDX5,RHOT2,PPP4C,PSMG3-AS1,ZBTB7B,ZNF268,ST3GAL2,HOXC6,SLC1…	722
185	ZNF286A	288.7	ARCHS4 Coexpression,466;Enrichr Queries,187;GTEx Coexpression,213	TRIO,CHIC1,PGAP1,TMEM41B,ZNF292,PHAX,THUMPD1,MKI67,RBPJ,FNBP1L,ZDBF2,ZNF608,CAPNS1,KIAA1586,ZC3H12B,ZNF605,DPYSL2,CHEK2,STMN1,BBX,AKT1,ZNF720,ATXN7L3,SOX4,ZNF283,MOGS,SOX12,ATG12,ZNF542P,MOSMO,ZNF718,ZC2HC1A,RUFY2,TRIM13,HECA,TRIM16,TLN1,SAR1A,DCUN1D1,TMTC3,MTMR9,BAZ2B,RPAP2,SKA2,SPAST,DHX36,MIER1,ZBTB7B,N4BP2,ZNF268,ZNF146,FDFT1,HACE1,ZNF260,SMARCA5,PHC3,PAICS,FAM135A,ZNF37A,FUBP1,FAM66C,NOL11,R…	238
186	SREBF1	289.2	Literature ChIP-seq,54;ARCHS4 Coexpression,129;ENCODE ChIP-seq,80;Enrichr Queries,592;ReMap ChIP-seq,34;GTEx Coexpression,846	MDC1,JRK,ARAF,NOC2L,MT-ND3,LIPA,EPB41L4A-AS1,NDST1,RAVER1,CAPNS1,DPYSL2,PSMD2,PSMD3,AKT1,TMEM8A,DAXX,MRTFA,SCAMP3,EML6,EWSR1,RABL6,CDCA3,SAR1A,CDCA5,FLII,CDCA8,COPS7B,ABCB8,MRPL14,OAZ1,DEDD2,C3,PCNX3,RHOT2,LARP1,PDGFD,RDH10,ZBTB7B,ZNF268,ABCA1,MTERF3,ZNF32,MRPL24,TBL3,B4GAT1,LAS1L,PKIA,TMEM9B,FERMT2,ARF3,MTMR14,MED15,AACS,PQBP1,TRMT112,LMBR1,TUBA1A,TMEM43,NELFB,ZNF487,DFFB,MRPL49,SLC39A13,SIRT7,R…	791
187	ZNF335	291.5	ARCHS4 Coexpression,561;Enrichr Queries,306;ReMap ChIP-seq,131;GTEx Coexpression,168	ERRFI1,WIPF1,ICAM3,ENO1,CCAR2,ICAM1,RPS6KA4,PREX1,RAVER1,KAT5,ZMIZ2,RASSF5,OGFOD2,PSMD3,ARL6IP5,PIEZO1,SOX4,TBC1D10B,SLC12A9,SLC35C2,ACTN1,MRTFA,CCDC86,PRKD2,VPS28,RTEL1,MGST3,TRMT2A,PCNX3,RHOT2,DHX34,MICAL1,SYMPK,MAP4,HMGXB3,ZBTB7B,RBM10,ZNF266,VASP,ACD,EGR2,INTS1,STK11IP,NCAPH2,PLK1,XRCC1,WDR55,SMARCA4,PRXL2A,AGO2,REL,ADCK5,MMS19,CORO7,C2CD2L,FBXL6,CPEB4,INTS11,TCF25,PHF1,ZFAND2B,MRPS12,ABCC10,…	214
188	ARID5B	293.7	ARCHS4 Coexpression,161;Enrichr Queries,534;GTEx Coexpression,186	ERRFI1,VARS,JPT2,JMJD1C,CBLB,CCAR2,ICAM1,MYLK,EPS8,LGALS1,TRIM28,DPYSL2,NAMPT,PSMD3,AKT1,ATXN7L3,SOX4,MBNL2,IAH1,IL1R1,ACTN1,FNDC3B,MRTFA,MOGS,THAP5,WDPCP,HECA,TTLL12,ADPRM,PLPP3,ZBTB8A,SAR1A,ANP32A,MYNN,ABCB8,BCL10,FAM160B1,ZNHIT1,DHX36,CMYA5,PDGFC,MIER1,RNF217,FAM192A,SLC19A2,ABCA1,EGR2,ZNF383,INTS1,NFATC3,PRRC2A,HNRNPL,STAG1,SPRTN,HBP1,DHX29,CPEB4,ARF3,BTG2,DAZAP1,SETD7,AP4E1,ARHGAP1,PRPF19,AK…	262
189	ZNF292	297.7	ARCHS4 Coexpression,50;Enrichr Queries,70;GTEx Coexpression,773	TRIO,PGAP1,VARS,JMJD1C,GCC2,IKZF2,RBPJ,FNBP1L,RPS6KA4,CAPNS1,TRIM28,DPYSL2,NAMPT,PSMD3,STMN1,BBX,AKT1,ATXN7L3,SOX4,TMEM8A,MBNL2,SCAF11,ACTN1,FNDC3B,MOGS,ZNF12,FNDC3A,ACTN4,WDR76,ZC2HC1A,AKAP9,RUFY2,ZNF713,HECA,TAGLN2,PFN1,TLN1,ALG10B,FLII,MYCBP2,ZBTB1,BAZ2B,RPAP2,OAZ1,MBTD1,HIVEP1,CFAP69,TRPM7,ZNF148,ABCA1,FZD3,EIF2AK2,NBEAL1,PHC3,PUM2,PRRC2A,SETX,HNRNPL,AGO3,ZNF37A,FUBP1,GIPC1,HNRNPD,CREBRF,ATM,…	277
190	DMTF1	297.7	ARCHS4 Coexpression,174;Enrichr Queries,394;GTEx Coexpression,325	MDC1,ZNF292,JMJD1C,CBLB,MKI67,ICAM1,PSMD8,KIAA1109,CAPNS1,DPYSL2,CHEK2,GPBP1,BBX,AP1S1,SOX4,MBNL2,SCAF11,MRTFA,IMP4,CLPP,AKAP9,HECA,NHLRC2,PFN1,ALG10B,RTEL1,MYCBP2,LPAR1,COPS7B,BAZ2B,MRPL15,IQGAP1,RPAP2,OAZ1,BLOC1S6,COMMD9,PPP4C,CFAP69,PLCG1,APOE,ZBED5,N4BP2,LRRC37A3,ABCA1,EGR2,PRELID1,SNF8,PHC3,PUM2,AGO3,ZNF37A,FUBP1,GIPC1,ATM,INTS11,BTG2,MRPS16,MRPS11,PHF1,TUT4,MRPS12,SNX13,CLTA,MRPL37,N4BP2L2,…	235
191	ELF1	298	Literature ChIP-seq,91;ARCHS4 Coexpression,1035;ENCODE ChIP-seq,13;ReMap ChIP-seq,13;GTEx Coexpression,338	USP6NL,MDC1,TMEM94,NOC2L,MT-ND3,PSMD4,OTUD6B-AS1,KIAA1586,EBLN3P,GTSE1,TMEM8A,SAP30BP,ZNF283,EML2,SCAMP3,MYL6,DDX39A,ZFYVE16,PSME3,UNC50,RABL3,PSME2,CGGBP1,RABL6,CDCA3,CDCA5,MTMR9,ABCB8,COPS7A,IQGAP1,ZNF24,OAZ1,CIAO3,DEDD2,C3,PCNX3,RHOT2,ZBTB7B,ZNF268,ZNF266,EDEM3,LYN,PMM1,NCAPH2,EIF2AK3,MRPL27,MRPL28,SNF8,MRPL24,SETX,TBL3,B4GAT1,EIF6,LAS1L,TDP1,SFXN3,FXYD5,AVL9,DZIP3,TMEM9B,ZNF254,TUT7,ZNF493,PI…	875
192	ZFP14	298.3	ARCHS4 Coexpression,401;Enrichr Queries,457;GTEx Coexpression,37	CHIC1,PGAP1,VARS,ZNF292,LGALSL,IKZF2,TXNDC16,IFIT3,IKZF5,IFIT2,MYLK,PSMD8,KIAA1109,CAPNS1,TRIM28,ZC3H12B,ZNF605,DPYSL2,CHEK2,NIPAL3,PSMD3,AKT1,ZNF843,ZNF720,ATXN7L3,SOX4,SERPINF1,MRTFA,FRS2,MOGS,ACTN4,ATG12,ZFYVE16,ZC2HC1A,PPP1R3B,RUFY2,ZNF713,HECA,WDPCP,PLPP3,ZBTB8A,CFH,FLII,LPAR1,BAZ2B,RPAP2,CDKN2AIP,C3,PPP4C,PGBD4,PDGFC,CFAP69,SCAI,ABCA1,EGR2,HACE1,ZNF383,INTS1,ZNF260,ABCA9,PUM2,PRRC2A,HNRNPL,…	260
193	ZNF227	298.7	ARCHS4 Coexpression,357;Enrichr Queries,111;GTEx Coexpression,428	CCNJ,ZNF292,JMJD1C,WDR89,RBPJ,RPS6KA4,ZDBF2,ZEB1-AS1,CAPNS1,KIAA1586,ZMIZ2,GPBP1,AKT1,EPC2,SOX4,TMEM8A,MBNL2,ZNF283,SCAF11,ACTN1,FNDC3B,ZNF12,ATG12,ZNF718,HECA,ADPRM,TLN1,ALG10B,LIPT1,FLII,MYCBP2,MYNN,RPAP2,CDKN2AIP,BLOC1S5,MIER3,ZNF148,ZBTB7B,ZNF268,ZNF146,ZNF266,EDEM3,ARL14EP,XRCC6,ZNF383,ZNF260,EIF2AK2,SETX,ZBTB6,GIPC1,CREBRF,INTS4,HBP1,TRMT11,PHF3,ZNF254,ARF3,SPIN3,TUT4,MRPS12,RSF1,ARHGAP5,N4…	239
194	ETS1	299.3	Literature ChIP-seq,9;ARCHS4 Coexpression,723;ENCODE ChIP-seq,34;Enrichr Queries,295;ReMap ChIP-seq,59;GTEx Coexpression,676	MDC1,JRK,EHMT2,TMEM94,NOC2L,PTPDC1,MYLK,PSMD8,PSMD9,PREX1,CAPNS1,PSMD4,KIAA1586,DPYSL2,PSMD3,GABARAPL2,SAP30BP,DAXX,RC3H2,SCAMP3,MYL6,DDX39A,PSME3,AKIP1,ORAI2,RABL3,MYL9,CFAP97,CDCA3,CDCA5,MTMR9,COPS7B,CDCA8,ABCB8,COPS7A,IQGAP1,MRPL15,ZNF24,OAZ1,CIAO3,ZNF25,HACD2,DEDD2,PCNX3,DYNC2LI1,RHOT2,PSMF1,ZBTB7B,ZNF268,LYN,ABCA1,EDEM3,ZNF260,ZNF32,SNF8,MRPL23,MRPL24,SETX,TBL3,LAS1L,SFXN3,FXYD5,AVL9,ARF1,TU…	1055
195	BAZ2A	299.7	ARCHS4 Coexpression,374;Enrichr Queries,329;GTEx Coexpression,196	MDC1,ANKLE2,TRIO,ZNF292,CISD1,JMJD1C,MKI67,ACTB,CCAR2,TRIM28,RAVER1,DPYSL2,ZMIZ2,PIEZO1,UBAP2L,ATXN7L3,NUP214,WSB2,SCAF11,MRTFA,MOGS,ACTN4,DDX39A,EWSR1,FDX2,TLN1,MYCBP2,COPS7A,BAZ2B,SMIM8,MBTD1,PCNX3,LARP1,HIVEP1,SYMPK,MAP4,PLCG1,ZBTB7B,ZNF266,INTS1,STK11IP,PUM2,PRRC2A,SMARCA4,SETX,HNRNPL,MOV10,EIF6,AGO2,MMS19,CPEB4,PHF3,BTG2,DAZAP1,CCDC124,PRPF19,MED15,PPP1R18,ZMYM2,MED13,XPO6,DHX16,NCOA2,NCOA3,…	219
196	ZKSCAN1	299.8	ARCHS4 Coexpression,259;ENCODE ChIP-seq,30;Enrichr Queries,89;ReMap ChIP-seq,67;GTEx Coexpression,1054	MDC1,JRK,ZNF292,NOC2L,LIPA,ZDBF2,PREX1,PSMD9,RAVER1,PSMD4,DPYSL2,PSMD2,GPBP1,BBX,GTSE1,XYLB,DAXX,SAP30BP,SCAMP3,DDX39A,EWSR1,UNC50,UQCRC1,PSME2,CGGBP1,ZBTB8A,CDCA5,GATA6,CDCA8,ABCB8,COPS7A,BAZ2B,IQGAP1,MRPL15,OAZ1,IQGAP3,DEDD2,C3,PCNX3,C5,RHOT2,CFAP69,ABCA1,LYN,ZNF260,NCAPH2,SNF8,MRPL24,TBL3,B4GAT1,AGO3,TDP1,SFXN3,NAPEPLD,FXYD5,AVL9,DZIP3,ARF3,ARF1,TUT4,PCMTD2,TRMT112,JPH2,TUBA1A,MED13,NELFB,NELF…	924
197	TEAD1	301.5	ARCHS4 Coexpression,468;Enrichr Queries,451;ReMap ChIP-seq,239;GTEx Coexpression,48	ERRFI1,JRK,CHIC2,TRIO,MAML2,SERPINE2,JPT2,CISD1,ENO1,ANTXR2,BACH1,IFIT3,ACTB,IFIT2,MYLK,EPS8,ZXDA,NDST1,ZNF608,CAPNS1,LURAP1L,RASSF4,CREB3L1,DPYSL2,NIPAL3,ARL6IP5,BBX,LGALS8,SOX4,SAP30BP,PRKCH,MBNL2,ACTN1,FNDC3B,AFAP1,KCNK15,PRKCA,ACTN4,EML1,RC3H2,EML2,DKK3,THAP6,CYP2U1,COL8A1,TAGLN2,RIN1,EZR,PFN1,TLN1,PLPP3,MYL9,EPHA2,ZBTB8A,FLII,CEP85L,MYCBP2,LPAR1,BCL10,IQGAP1,PCDH18,MYL12B,PDGFC,RRS1,HIVEP1,F…	382
198	HMBOX1	303.3	ARCHS4 Coexpression,67;Enrichr Queries,115;ReMap ChIP-seq,138;GTEx Coexpression,893	USP6NL,MAML2,ZNF292,TMEM94,GPATCH3,MT-ND3,DCAF6,ELK4,FAM122A,KIAA1109,CAPNS1,DPYSL2,PSMD2,GPBP1,FGFR1OP2,PSMD3,BBX,AKT1,AP1S1,ACOT9,MBNL2,FNDC3B,MRTFA,PRKCA,IFT80,FNDC3A,WDR78,LRRC37B,ZBTB8A,ANAPC15,FLII,CEP85L,MRPL17,COPS7A,BAZ2B,ZNF24,OAZ1,PRDX1,ST3GAL5,ZNF148,EDEM3,ABCA1,PRELID1,NDFIP1,ZNF383,ABCA9,RMDN2,PHC3,CS,HNRNPL,MOV10,UCK2,FAM135A,H2AFY2,AGO3,ZNF37A,GIPC1,AGO2,HBP1,SERPINI1,AVL9,TMEM9B,…	476
199	ZBTB9	305.3	ARCHS4 Coexpression,38;Enrichr Queries,454;GTEx Coexpression,424	MDC1,SMARCB1,TP53RK,VARS,EHMT2,JPT2,LGALSL,GPATCH4,ENO1,FNBP1L,NOC2L,ACTB,RRP9,CDC20,TRIM28,RAVER1,DPYSL2,CHEK2,PSMD2,PSMD3,SOX4,NSMCE3,FNDC3B,MRTFA,HDHD5,HASPIN,WDR77,KARS,ARMC6,PSME3,GRWD1,CCDC86,HECA,TTLL12,CUTA,CDCA3,MAGED1,CDCA5,MRPL17,RIC8A,PDCD11,RACGAP1,DPH2,RRS1,DHX37,SYMPK,TRAP1,EGR2,XRCC6,HOMER1,PLK1,PA2G4,PAICS,WDR54,HNRNPL,TPX2,HNRNPM,UCK2,TDP1,NOL11,FARSA,DZIP3,ARF1,BTG2,FEN1,MRPS12…	256
200	ADNP	305.8	ARCHS4 Coexpression,578;Enrichr Queries,352;ReMap ChIP-seq,182;GTEx Coexpression,111	MDC1,ANKLE2,TRIO,RNH1,ZNF292,ARAF,DCAF6,NDST1,PSMD9,LIPC,DPYSL2,HOMER3,NUP214,IAH1,WDR78,DDX39A,EWSR1,PRKAR1A,CLPP,ZNF28,CFD,SAR1A,MYNN,MRPL14,ABCB8,IQGAP1,BCL10,OAZ1,ADAMTS10,SKA2,C3,PPP4C,LARP1,PSMG3-AS1,ZNF268,PRELID1,NFATC2,SETX,XKR8,HNRNPM,B4GAT1,TOLLIP,AGO2,HNRNPD,AVL9,CPEB4,OGG1,MRPL37,ARHGAP5,PFAS,ATIC,MED13,TK1,JAK3,SHPRH,ACTL6A,SLC39A13,ASH1L,WDR35,TOMM40L,LRRC41,WDR33,FAM234B,AEBP2,PLI…	431
201	CUX1	307.3	Literature ChIP-seq,34;ARCHS4 Coexpression,831;ENCODE ChIP-seq,76;Enrichr Queries,659;ReMap ChIP-seq,97;GTEx Coexpression,147	MDC1,JRK,TMEM94,MYLK,PREX1,NDST1,PSMD9,ZEB1-AS1,CAPNS1,PSMD4,RAVER1,DPYSL2,AKT1,XYLB,GABARAPL2,DAXX,ZNF283,MRTFA,HDHD5,PRKAR1A,PSME3,AKIP1,RFX5,RABL3,PSME2,ATF5,CGGBP1,ZNF28,MTMR2,ZBTB8A,CDCA3,SAR1A,CDCA5,GATA6,MYNN,CDCA8,COPS7B,COPS7A,ABCB8,IQGAP1,BAZ2B,OAZ1,CIAO3,NCAPH,C3,PCNX3,LARP1,CFAP69,ZBTB7B,HMGXB3,ABCA1,LYN,MTERF3,ZNF260,NCAPH2,EIF2AK3,MRPL27,ZNF32,ABCA8,MOV10,TBL3,UCK2,EIF6,TDP1,AGO2,SF…	1314
202	GLIS2	307.7	ARCHS4 Coexpression,319;Enrichr Queries,252;GTEx Coexpression,352	ERRFI1,SERPINE2,ICAM1,MYLK,NDST1,LGALS1,CAPNS1,DPYSL2,CREB3L1,AKT1,PIEZO1,VSTM4,SOX4,ACTN1,SERPINF1,OMD,DAPK3,AFAP1,KCNK15,MRTFA,P3H3,ACTN4,SOX12,DKK3,TLN1,PLPP3,MYL9,EPHA2,RABL6,STXBP4,LPAR1,PRDM11,ADAMTS10,PCNX3,PDGFC,STK38L,APOE,MAP4,RAB11FIP5,FZD1,VAT1,PPP1R26,WWTR1,EGR2,FZD2,INTS1,PRRC2A,SMTN,MAGI2-AS3,GIPC1,TRIP6,FERMT2,PCDHB7,CDKN1C,BTG2,ECM2,TGFB1I1,PCSK7,SHB,PTPRF,PTMS,AKAP12,TUBA1A,KIF1…	212
203	MBNL2	307.7	ARCHS4 Coexpression,664;Enrichr Queries,249;GTEx Coexpression,10	ERRFI1,CHIC1,SERPINE2,JMJD1C,ACTB,KIAA1109,LGALS1,RAVER1,ZC3H12B,DPYSL2,NAMPT,BBX,SEC62,SOX4,DAXX,ACTN1,PRKCD,FNDC3B,FRS2,PRKCA,ANK2,FNDC3A,MTURN,DKK3,MOSMO,STX1B,SHTN1,ZFYVE16,CYP2U1,PRKAR1A,MAP1A,TRIM14,PRKD2,PLPP3,VPS25,ASF1B,MYCBP2,IQGAP1,ZNF25,PCNX3,PPP4C,MAP4,ZBTB7B,N4BP1,ABCA1,HACE1,NDFIP1,ABCA8,GNG12,PNMA8B,WDR55,FAM66C,CPEB3,CALM1,RETREG1,FERMT2,CPEB4,PIGS,BTG2,SETD7,CHM,WASL,ARHGAP5,AKA…	260
204	ZNF91	308.3	ARCHS4 Coexpression,162;Enrichr Queries,138;GTEx Coexpression,625	MAPKBP1,PGAP1,VARS,ZNF292,JMJD1C,GCC2,MKI67,IFIT1,FNBP1L,SOGA1,IFIT3,ACTB,PSMD9,KIAA1109,LGALS1,ZNF608,CAPNS1,TRIM28,ZNF605,DPYSL2,CHEK2,STMN1,BBX,SOX4,ENTPD6,FNDC3B,MOGS,ANK2,PWAR6,ZC2HC1A,AKAP9,RUFY2,HECA,WDPCP,KCTD12,PLPP3,PFN1,RABL6,FLII,MYCBP2,BAZ2B,RPAP2,OAZ1,BLOC1S6,MIER3,PCBP1,CFAP69,ZNF148,ABCA1,FZD3,MICAL2,HNRNPL,AGO3,ZNF37A,PKIA,NAPEPLD,CREBRF,ATM,FXYD5,RETREG1,ZNF254,ROBO2,CCDC122,BTG…	244
205	DNMT1	308.5	ARCHS4 Coexpression,612;GTEx Coexpression,5	SMARCB1,NUP188,CCNF,FAM13A,HJURP,BUB1B,MKI67,CDC20,EME1,PTTG1,TRIM28,RAVER1,KHSRP,RUVBL1,NEK2,KPNA2,GTSE1,LIG1,HASPIN,CDC25C,ATAD3A,WDR76,CDC25A,TRAIP,NUP93,SGO1,DEPDC1B,ILF3,MELK,DDX39A,HNRNPUL1,EWSR1,FANCD2,TIMELESS,KIF20A,SNRNP200,PRR11,KPNB1,ASF1B,SEMA7A,CDCA3,CUL5,TROAP,CDCA5,KMT2B,CDCA8,HMMR,PKMYT1,SKA3,IQGAP3,PRPF8,NCAPH,SKA1,CCNB2,CCNB1,RACGAP1,ORC1,PDCD11,PCBP1,ZC3H18,PLEK2,CLSPN,GCN1,XR…	170
206	E2F8	308.7	ARCHS4 Coexpression,56;Enrichr Queries,13;GTEx Coexpression,857	MDC1,CCNF,MKI67,DCAF6,CDC20,LGALS1,CHEK2,STMN1,GTSE1,HASPIN,PIMREG,KNSTRN,WDR76,WDR77,RNF123,DEPDC1B,KARS,MTHFD1,CLPP,HMBS,TARS2,VDAC1,KIF20A,PRR11,ASF1B,CDCA3,CDCA5,CDCA8,MRPL14,MRPL15,WDR62,LIAS,SKA3,IQGAP3,NCAPH,SKA1,LARP1,RACGAP1,TRAP1,PLK1,PARVB,PA2G4,PAICS,ZWINT,CS,DHFR,TPX2,ANLN,PKIA,HNRNPD,ITM2B,FEN1,MRPS16,NCAPG2,KIF14,MRPL37,GYS1,CHAF1B,TUBA1B,CHAF1A,NUF2,PBK,TK1,DLGAP5,CEP55,TCF19,TPI1…	218
207	ZNF217	309	Literature ChIP-seq,118;ARCHS4 Coexpression,686;ENCODE ChIP-seq,107;Enrichr Queries,412;ReMap ChIP-seq,287;GTEx Coexpression,244	USP6NL,CHIC2,CHIC1,TRIO,PGAP1,MAML2,WIPF1,TRIL,TMEM94,RAPH1,GPATCH4,ENO1,WDR89,BACH1,GLDN,MYLK,EPS8,ELK4,PREX1,ZEB1-AS1,LIPC,LURAP1L,OTUD6B-AS1,ZC3H12B,DPYSL2,NAMPT,FAM110B,AKT1,NCKAP5,TMEM8A,SAP30BP,PRKCH,WSB2,FNDC3B,SOX13,AFAP1,MRTFA,HUS1,PRKCA,FRS2,IFT80,FNDC3A,RC3H2,DEPDC1B,MYL6,PRKD2,TARS2,MAML3,FAXDC2,MAPKAP1,MYNN,MRPL14,ABCB8,BCL10,IQGAP1,ZNF25,HACD2,FAM160B1,PCNX3,EPB41L5,PPP4C,LARP1,RDH1…	743
208	ZNF83	310	ARCHS4 Coexpression,320;Enrichr Queries,143;ReMap ChIP-seq,120;GTEx Coexpression,657	IPO11,CHIC2,SERPINE2,ZNF292,XYLT2,MYLK,KIAA1109,DPYSL2,PSMD2,NAMPT,PSMD3,BBX,MBNL2,FNDC3B,ZNF10,PRKCA,KNSTRN,RC3H2,MYL6,PSME3,CLPP,ORAI2,PRR11,ZNF28,ZBTB8A,CDCA3,CFH,BAZ2B,OAZ1,HACD2,DEDD2,SKA2,RHOT2,BLOC1S6,PPP4C,CFAP69,ST3GAL5,PLCG1,ZNF268,ST3GAL2,ZNF266,ABCA1,ZNF383,ZNF260,ABCA9,ZNF32,PA2G4,MRPL24,PRRC2A,CS,HNRNPL,AGO3,ZNF37A,NAPEPLD,HNRNPD,HBP1,ARF3,NRSN2,BTG2,ZNF493,DENND1A,TMEM181,TMEM182,M…	466
209	ZBTB42	310.5	ARCHS4 Coexpression,361;GTEx Coexpression,260	JPT2,ECI2,ARAF,INPPL1,CIB1,SPATA20,APEH,RPS6KA4,PREX1,CAPNS1,TRIM28,ZC3H12B,AKT1,PIEZO1,AP1S1,SLC39A7,CAPN1,TMEM8A,SH3GLB2,CPT1A,METTL1,ALG2,MOGS,IMP4,BCS1L,SCAMP3,WDR77,TUFM,TPST2,PRPF6,GRWD1,RAB35,MAPKAPK2,ERF,HDGFL3,SLC27A4,ANAPC2,LRRC59,VCP,RAB5C,TMEM63B,FLII,SEL1L,NOP9,CORO1B,CAMSAP2,DPP3,SLC9A3R2,PCNX3,BAG6,SLC9A3R1,GUCD1,DPP9,DPH2,NACC1,RRS1,DHX37,ZBTB7B,ZNF664,MARK2,BCL9L,EDEM3,PRNP,XBP1,…	159
210	RBAK	311.3	ARCHS4 Coexpression,731;Enrichr Queries,26;GTEx Coexpression,177	ERRFI1,PGAP1,ZNF292,JMJD1C,SMC5,GCC2,THUMPD1,IKZF2,WDR89,ELK4,PPP4R2,ZNF605,ZXDB,BBX,EPC2,ZNF720,MBNL2,ZNF283,ESCO1,FNDC3B,ZNF12,RC3H2,ZFYVE16,AKAP9,PRKD2,HECA,ANKRA2,ALG10B,ZNF28,RTF2,DCUN1D1,BAZ2B,IQGAP1,ZNF24,RPAP2,MBTD1,SPAST,LARP1,MIER3,DHX36,TRPM7,ZNF148,N4BP2,ZNF268,ZNF146,SLC19A2,EDEM3,ABCA1,ZNF383,ZNF260,SMARCA5,PHC3,MEX3C,PUM2,ZBTB6,ZNF37A,AGO2,CREBRF,HBP1,ATM,TRMT11,NOL11,PHF3,BTG2,SPI…	249
211	FOXP2	311.7	Literature ChIP-seq,70;ARCHS4 Coexpression,583;ENCODE ChIP-seq,98;Enrichr Queries,703;ReMap ChIP-seq,129;GTEx Coexpression,287	MDC1,MAPKBP1,ANKLE2,CHIC2,PGAP1,STMN2,NOC2L,FNBP1L,RBPJ,MT-ND3,MYLK,NAA80,PSMD8,CAPNS1,UBASH3B,CREB3L1,DPYSL2,STMN1,PSMD3,AKT1,AP1S1,NCKAP5,GTSE1,NUP214,PRKCD,ARMC9,AFAP1,MRTFA,HUS1,SOX12,EML1,EML2,MYL6,DDX39A,ZC2HC1A,TYRO3,PRKD2,FAR1,MYL9,VPS28,ASF1B,CFD,ZBTB8A,SAR1A,FLII,MTMR9,ABCB8,SKA3,OAZ1,CIAO3,ANAPC11,PRDX5,RHOT2,PPP4C,PDGFC,PSMG3-AS1,RRS1,CFAP69,PLCG1,HMGXB3,ZBTB7B,PPARGC1A,ABCA1,ACD,FZD3…	679
212	AHR	312.2	Literature ChIP-seq,149;ARCHS4 Coexpression,312;Enrichr Queries,679;ReMap ChIP-seq,272;GTEx Coexpression,149	TRIO,MAML2,SERPINE2,WIPF1,RBPJ,MT-ND3,BACH1,PTPDC1,GLDN,EPS8,ELK4,PREX1,LURAP1L,DPYSL2,NAMPT,NCKAP5,ACOT8,PRKCH,SOX13,FNDC3B,ABCA10,EML6,RFX5,SERPING1,TARS2,PRR11,RABL6,CFH,CDCA5,MAPKAP1,SHOX2,IQGAP1,SKA2,C3,PPP4C,RDH10,PDGFC,RRS1,PLEK2,PLCG1,HOXC6,FZD1,ABCA1,ABCA6,ABCA3,ABCA9,ABCA8,WDR55,HNRNPL,SETX,EHD4,SFXN3,REL,CDK15,CPEB4,ARF3,BTG2,TCF25,TGFB1I1,OGG1,SETD7,SNX12,GLI1,JPH2,FAM102B,MED13,CEP55…	477
213	ZNF84	312.7	ARCHS4 Coexpression,171;Enrichr Queries,53;GTEx Coexpression,714	JPT1,PGAP1,ZNF292,JMJD1C,GCC2,WDR89,FNBP1L,RPS6KA4,ZC3H12C,ZXDA,ZNF608,CAPNS1,KIAA1586,ZNF605,DPYSL2,FAM110B,STMN1,BBX,SOX4,TMEM8A,ZNF283,SCAF11,ACTN1,RECQL,ZNF10,MOGS,ANK2,ZNF12,ACTN4,ZC2HC1A,AKAP9,RUFY2,TRIM13,TAGLN2,PFN1,TLN1,ALG10B,MAGED1,FLII,ATXN7L3B,BAZ2B,ZNF24,OAZ1,BLOC1S5,PGBD4,SPAST,TRPM7,ZNF148,ZBTB7B,N4BP2,ZBED5,ZNF268,ZNF146,ZNF266,VASP,FZD3,ZNF383,MTERF3,ZNF260,STAG1,ZBTB6,PCDHB2,H2…	257
214	JUN	312.7	Literature ChIP-seq,107;ARCHS4 Coexpression,783;ENCODE ChIP-seq,16;Enrichr Queries,701;ReMap ChIP-seq,142;GTEx Coexpression,127	USP6NL,MDC1,JRK,PGAP1,ZFYVE9,ZNF292,RBPJ,NOC2L,MT-ND3,PTPDC1,PSMD8,NDST1,PSMD9,ZC3H12C,PREX1,LIPC,CAPNS1,PSMD4,DPYSL2,GPBP1,PSMD3,FAM110B,XYLB,GABARAPL2,ZNF283,MRTFA,ZNF10,ZNF12,EML2,RC3H2,MYL6,EML6,EWSR1,UNC50,RUFY2,ORAI2,UQCRC1,FAR1,CGGBP1,ZNF28,CDCA5,MYNN,MTMR9,COPS7B,MRPL17,ABCB8,COPS7A,IQGAP1,BAZ2B,MRPL15,THY1,ZNF25,OAZ1,HACD2,CIAO3,IQGAP3,NCAPH,DEDD2,C3,RHOT2,RHOT1,RNF217,ZBTB7B,HMGXB3,ZNF2…	1393
215	ZNF573	314.7	ARCHS4 Coexpression,202;Enrichr Queries,245;GTEx Coexpression,497	VARS,ZNF292,JMJD1C,IFIT1,RPS6KA4,ZC3H12C,ZXDA,NDST1,CAPNS1,TRIM28,KIAA1586,DPYSL2,CHEK2,ZNF605,PSMD3,STMN1,AKT1,PIEZO1,ATXN7L3,SOX4,ESCO1,ZNF283,SCAF11,RECQL,MOGS,ACTN4,THAP6,ZNF718,RUFY2,ZNF713,TLN1,CFAP97,ALG10B,FLII,MYCBP2,LPAR1,BAZ2B,C3,PCNX3,PGBD4,PDCD11,TRPM7,ZNF148,ZBTB7B,N4BP2,ZNF266,ABCA1,ZNF383,INTS1,ZNF260,PHC3,PRRC2A,SETX,HNRNPL,STAG1,GIPC1,ATM,RETREG1,ZNF254,ARF3,ZNF493,AP4E1,PRPF19,…	250
216	TCF4	315	Literature ChIP-seq,129;ARCHS4 Coexpression,733;Enrichr Queries,369;ReMap ChIP-seq,276;GTEx Coexpression,68	USP6NL,JRK,PGAP1,ZNF292,RBPJ,MT-ND3,MYLK,ZDBF2,PSMD9,ZC3H12C,PREX1,LIPC,DPYSL2,FAM110B,GPBP1,BBX,TMEM8A,MRTFA,ZNF10,FRS2,EML6,RUFY2,RABL3,FAR1,MTMR2,FLII,GATA6,MYNN,MTMR9,COPS7B,BAZ2B,EPB41L5,GUCD1,RHOT2,PDGFD,PDGFC,CFAP69,ZBTB7B,PPARGC1A,ABCA1,HACE1,ABCA9,MRPL28,MRPL24,DHFR,SETX,TBL3,SFXN3,FERMT2,ARF3,ZNF254,NCAPG2,SNX13,SHB,EFCAB7,ARHGAP6,TRMT112,TUBA1A,MED13,CHAF1A,NELFB,NELFCD,IKBKE,DLGAP5,PC…	950
217	ZEB2	317.5	ARCHS4 Coexpression,422;Enrichr Queries,288;ReMap ChIP-seq,171;GTEx Coexpression,389	USP6NL,MDC1,MAML2,SERPINE2,WIPF1,BACH1,GLDN,MYLK,PSMD8,PREX1,KIAA1109,DPYSL2,PSMD2,AP1S1,DAXX,SERPINF1,FNDC3B,MRTFA,FRS2,PRKCA,SOX12,MYL6,ZFYVE16,DDX39A,HMBS,TYRO3,CFH,ABCB8,DEDD2,C3,PRDX5,PRDX1,RNF217,ZBTB7B,ST3GAL2,LHPP,LYN,ABCA1,PA2G4,MRPL24,REL,CPEB4,BTG2,NRSN2,TGFB1I1,PHF1,SMG9,GLI1,WDR46,PQBP1,TRMT112,FGD5-AS1,LMBR1,TUBA1A,ATIC,TRIM2,PEA15,SH3BGRL3,JAK2,TIGD1,NUDC,ANXA2,SLC2A12,SIRT7,GPRC5B…	432
218	GLMP	318	ARCHS4 Coexpression,375;GTEx Coexpression,261	IPO13,SMARCAL1,ANKRD13B,NDUFA13,RNH1,SYAP1,PLOD3,PLOD1,COMT,ICAM1,PSMD8,ABHD12,PSMD9,LAPTM4A,OTUD6B-AS1,FCGRT,ARHGDIA,MPC2,STK16,TOM1,HOMER3,TRIM21,SLC16A3,TMEM8A,SLC30A6,TRIQK,CLEC11A,PRKCD,MITF,ALG1,SCAMP3,MINPP1,BIN3,BRMS1,SELENOP,SELENOW,UQCRC1,PPIB,ATP6V0D1,VPS25,SQSTM1,RAB5C,MTMR9,CORO1B,PLD3,MYL12B,CNN2,EBP,PPP4C,ALDH3B1,PRDX1,UAP1L1,ASL,APOE,SNX8,MPDU1,VAT1,PRELID1,FUCA2,HPS1,ARPC4,MRPL24…	158
219	AEBP2	318.3	ARCHS4 Coexpression,599;Enrichr Queries,132;GTEx Coexpression,224	TRIO,MAML2,TMEM41B,ZNF292,JMJD1C,THUMPD1,RBPJ,ACTB,FAM122A,DPYSL2,BBX,AKT1,ARFIP1,EPC2,ATXN7L3,SOX4,MBNL2,IAH1,SCAF11,ACTN1,FNDC3B,MOGS,ACTN4,FNDC3A,TMEM170A,THAP5,HECA,PLPP3,CFAP97,RABL6,SAR1A,MYCBP2,TMTC3,LPAR1,DCUN1D1,IQGAP1,BAZ2B,BCL10,BLOC1S5,MIER1,PDGFC,RNF217,STK38L,SSR1,SNX9,ZNF148,FZD1,CDK17,ABCA1,SMARCA5,NBEAL1,GNG12,PHC3,PRRC2A,STAG1,TRIP6,FBXL3,PCDHB7,CPEB4,PHF3,BTG2,ECM2,ARHGAP1,RSF1…	240
220	NFATC4	319	ARCHS4 Coexpression,431;Enrichr Queries,257;GTEx Coexpression,269	SERPINE2,ZDHHC1,ICAM1,MYLK,NDST1,EDNRA,LGALS1,DPYSL2,CREB3L1,VSTM4,SOX4,SERPINF1,DAPK3,EBF1,AFAP1,P3H3,CSNK1E,SYTL4,DKK3,MYL6,SFRP1,SERPING1,PLPP3,MYL9,LPAR1,THY1,PCDH18,COMMD9,RNF217,APOE,PLCG1,MAP4,RAB11FIP5,FZD1,ABCA1,VAT1,WWTR1,FZD2,SMTN,TRIP6,FARSA,FERMT2,TMEM9B,INTS11,CDKN1C,TGFB1I1,PTPRF,PTMS,AKAP12,TEAD3,ZCCHC24,EIPR1,NCOA3,TSC22D3,PABPC5,SLC39A13,NME4,KIF7,IL17RD,LRRC41,CTTN,GAS1,ANGPTL2…	198
221	ZFP37	319	ARCHS4 Coexpression,306;Enrichr Queries,528;GTEx Coexpression,123	JPT1,PGAP1,SERPINE2,ZFYVE9,LGALSL,PHAX,FNBP1L,SOGA1,IFIT3,IFIT2,ZDBF2,TRIM28,ZC3H12B,ZNF605,DPYSL2,CHEK2,FAM110B,STMN1,AKT1,PIEZO1,EPC2,ATXN7L3,SOX4,ZNF283,MRTFA,FRS2,ANK2,MOGS,EML1,ATG12,ZNF542P,MOSMO,SFRP1,THAP6,ZC2HC1A,CYP2U1,RUFY2,AKAP9,ZNF713,HECA,KCTD12,ZFPM2,TLN1,CFH,FLII,LPAR1,ZNF25,RPAP2,SMIM8,PCNX3,PCBP4,FLRT3,PDGFC,ZBTB7B,PPARGC1A,ZNF146,ABCA1,ARL14EP,WWTR1,EGR2,FZD3,HACE1,INTS1,ZNF260…	252
222	ZNF518A	319.7	ARCHS4 Coexpression,339;Enrichr Queries,64;GTEx Coexpression,556	MDC1,PGAP1,RNH1,ZNF292,JMJD1C,SMC5,GCC2,SPATA20,MKI67,FNBP1L,KIAA1109,CAPNS1,GPBP1,BBX,MBNL2,NHLRC3,SCAF11,DAPK3,FNDC3B,IFT80,FNDC3A,ZFYVE16,EWSR1,AKAP9,FAR1,TAGLN2,PFN1,ALG10B,COPS7B,BAZ2B,RPAP2,OAZ1,MBTD1,EPB41L5,RAB11FIP2,ZNF148,ZBED5,N4BP2,EDEM3,ABCA1,STK11IP,ZNF260,NFATC3,SETX,MOV10,FUBP1,GIPC1,CREBRF,ATM,DZIP3,PHF3,BTG2,ARF1,ZNF493,PIGO,PHF1,TUT4,CCDC124,RSF1,ARHGAP5,N4BP2L2,MRPL42,ZMYM2,ME…	237
223	MSANTD4	320	ARCHS4 Coexpression,435;GTEx Coexpression,205	ANKRD13C,RAB3B,JPT1,ISCA1,PGAP1,ZFYVE9,FAM13C,ZNF292,CISD1,MRFAP1,CASC4,PHAX,FNBP1L,TATDN3,CAPNS1,FCGRT,OTUD6B-AS1,DPYSL2,ARHGDIB,STMN1,ZNF569,ZNF843,ZNF568,TRAPPC13,ZNF566,KIFAP3,GABARAPL2,WSB2,SEMA6D,PRKCD,LIG4,ANXA11,ANK2,ARMC8,FNDC3A,CGRRF1,ZNF542P,RAB30,PREPL,THAP5,ZC2HC1A,PRKAR1A,RABL3,FDX2,PRKD2,TAGLN2,PFN1,FAM92A,XPR1,RTN3,MAGED1,MAPKAP1,MTMR9,COPS7A,ATXN7L3B,PDS5B,ZNF25,OAZ1,CORO1B,SKA2,…	162
224	FOXP1	320.2	Literature ChIP-seq,19;ARCHS4 Coexpression,930;Enrichr Queries,373;ReMap ChIP-seq,49;GTEx Coexpression,230	MDC1,MAPKBP1,CHIC2,RBPJ,MT-ND3,MYLK,PSMD8,PSMD9,CAPNS1,RAVER1,DPYSL2,FGFR1OP2,PSMD3,EBLN3P,XYLB,MRTFA,HDHD5,EML1,EML2,RC3H2,SCAMP3,LRRC37B,MYL6,EML6,DDX39A,PRKAR1A,PSME3,PSME2,FAR1,MYL9,CFAP97,ZBTB8A,CDCA3,CDCA5,MTMR9,COPS7A,ZNF24,OAZ1,NCAPH,EPB41L5,RHOT2,RHOT1,PDGFD,CFAP69,ZBTB7B,ABCA1,HACE1,ABCA3,ABCA9,MRPL23,MRPL24,SETX,TBL3,VANGL2,AGO3,EIF6,TDP1,AVL9,FERMT2,TMEM9B,RNF220,ARF1,TUT7,PIGO,MTMR14…	1151
225	ZNF655	321	ARCHS4 Coexpression,457;Enrichr Queries,174;GTEx Coexpression,332	ERRFI1,WIPF1,ZNF292,JPT2,JMJD1C,SMC5,NADSYN1,RBPJ,IFIT3,ACTB,PSMD4,SNRPD2,DPYSL2,RASSF5,NAMPT,BBX,AP1S1,ZNF720,MBNL2,ACOT7,FNDC3B,MOGS,ZNF12,AKAP9,HECA,ANKRA2,MYCBP2,BAZ2B,ANAPC11,FAM160B2,RHOT2,PRDX1,ERI3,ZBED5,ZNF266,ABCA1,MRPL28,PHC3,PRDX6,PUM2,SETX,FIBP,ZNF37A,FUBP1,GIPC1,HNRNPD,CREBRF,ATM,RBAK,CALM1,CPEB4,BTG2,MRPS12,PCSK7,ABCC10,N4BP2L2,AKAP12,TRMT112,TUBA1B,GLIPR1,TUBA1A,ELOB,UBXN4,JAK2,CO…	237
226	ZKSCAN8	322	ARCHS4 Coexpression,618;GTEx Coexpression,26	MDC1,NDUFA13,NDUFA12,CEP120,ZBTB26,CASC4,SMC5,ARID4B,THUMPD1,COX6A1,CARF,IPO7,TOMM20,CAPN7,UBAP2L,NEPRO,CMTR1,NUP214,ACOT8,ATP11C,PRPF4B,TBC1D2B,ATP11B,ZNF12,RC3H2,ILF3,MYL6,HNRNPUL1,ZNF559,NHP2,ZNF558,SRSF4,GINM1,PHIP,RAD54L2,ANKRA2,SNRNP200,ZNF791,ZBTB8A,TBCEL,INO80D,KMT2C,ANKRD12,BOD1L1,ZNF24,HSPBP1,SUPT6H,PRPF8,NUP160,ANAPC11,ATP5MC1,FAM160B1,BAG6,COMMD9,TTC21B,PMVK,NACC1,DHX38,PLCG1,HMGXB3,Z…	177
227	BNC2	322	ARCHS4 Coexpression,498;Enrichr Queries,239;GTEx Coexpression,229	SPON1,SERPINE2,ANTXR2,MYLK,EPS8,EDNRA,LGALS1,DPYSL2,CDON,DYNC2H1,SERPINF1,EBF1,ARMC9,FNDC3B,AFAP1,ANK2,SYTL4,EML2,DKK3,ABCA10,SFRP1,COL8A1,SERPING1,GAS1RR,ZFPM2,PLPP3,PTGFR,ZBTB8A,CFH,SAR1A,LPAR1,THY1,PCDH18,RPAP2,C3,PDGFC,RNF217,CMYA5,ABCA1,WWTR1,ABCA9,RASSF8,ABCA8,GNG12,DCLK1,CDK15,FERMT2,CEP89,CCDC122,FKBP14,TGFB1I1,GLI1,CHRDL1,AKAP12,REV3L,ZCCHC24,ANXA2,NCOA3,PABPC5,KIF7,IL17RD,TERF1,WDR35,ZF…	196
228	ZNF263	322.8	Literature ChIP-seq,153;ARCHS4 Coexpression,297;ENCODE ChIP-seq,95;Enrichr Queries,756;ReMap ChIP-seq,156;GTEx Coexpression,480	USP6NL,ZFYVE9,NOC2L,ZDBF2,NDST1,PSMD9,RAVER1,PSMD4,DPYSL2,FGFR1OP2,PSMD3,EBLN3P,AKT1,BBX,GTSE1,TMEM8A,XYLB,SAP30BP,MRTFA,FRS2,ZNF12,ZFYVE16,RFX5,UNC50,RUFY2,ATF5,CGGBP1,RABL6,MTMR2,SHOX2,CDCA8,COPS7B,ABCB8,COPS7A,OAZ1,CIAO3,ZNF25,DEDD2,C3,PCNX3,ADAMTS15,RHOT2,ZBTB7B,ZNF266,ABCA1,EIF2AK3,MRPL28,MRPL24,TBL3,B4GAT1,PRXL2A,PRXL2B,AGO2,DZIP3,RNF220,ARF1,ZNF493,EFCAB7,PQBP1,TRMT112,TUBA1C,LMBR1,NELFB,J…	783
229	NFIA	323	ARCHS4 Coexpression,502;Enrichr Queries,311;GTEx Coexpression,156	ERRFI1,PGAP1,SERPINE2,ZNF292,MYLK,DPYSL2,FAM110B,STMN1,KIFAP3,SOX4,CDON,MBNL2,FNDC3B,EBF1,MRTFA,PRKCA,ANK2,MOGS,HASPIN,EML1,ZC2HC1A,CYP2U1,AKAP9,RUFY2,KCTD12,ZFPM2,PLPP3,PFN1,MYL9,CFH,LPAR1,PRDM11,RPAP2,OAZ1,SKA2,PPP4C,PDCD11,ZNF704,CFAP69,ABCA1,WWTR1,FZD3,ST8SIA1,INSR,WDR55,HNRNPL,SMTN,MAGI2-AS3,SESTD1,TDP1,FARSA,FERMT2,CPEB4,ROBO2,BTG2,TUT7,TGFB1I1,RSF1,PTMS,CYB561D2,AKAP12,CHAF1A,TUBA1A,TRIM2,…	230
230	CEBPD	323.2	Literature ChIP-seq,124;ARCHS4 Coexpression,1148;ENCODE ChIP-seq,72;ReMap ChIP-seq,84;GTEx Coexpression,188	USP6NL,MDC1,JRK,PGAP1,MAML2,EHMT2,TMEM94,SMC5,ENO1,NOC2L,RBPJ,MT-ND3,LIPA,BACH1,NAA80,MYLK,EPS8,PREX1,ZC3H12C,RAVER1,OTUD6B-AS1,PSMD3,NAMPT,BBX,TMEM8A,PRKCI,WSB2,NHLRC3,DAPK3,PRKCD,FNDC3B,SOX13,ZNF10,MRTFA,FRS2,SOX12,RC3H2,ATG12,MYL6,DDX39A,ARMC6,HMBS,UNC50,AKIP1,RUFY2,FDX2,SERPING1,VPS25,VPS28,CGGBP1,RABL6,LIPT1,CDCA3,SAR1A,CDCA5,ATXN7L3B,MRPL14,BAZ2B,OAZ1,CIAO3,ANAPC11,C3,PRDX5,RHOT2,NTHL1,FLRT…	714
231	LCOR	327.3	ARCHS4 Coexpression,109;Enrichr Queries,72;GTEx Coexpression,801	SLC35B3,PGAP1,ZNF292,JMJD1C,SMC5,THUMPD1,MKI67,FNBP1L,ELK4,ZC3H12C,CAPNS1,DPYSL2,CHEK2,PSMD3,STMN1,BBX,SOX4,MBNL2,ALG6,FNDC3B,MRTFA,MOGS,FNDC3A,THAP5,ZC2HC1A,AKAP9,RUFY2,TRIM13,FAR1,HECA,NHLRC2,PFN1,ALG10B,SAR1A,SLC35D2,MYCBP2,DCUN1D1,BAZ2B,BCL10,RPAP2,RAB11FIP1,MIER3,ERI3,MIER1,CFAP69,ZNF148,N4BP2,EDEM3,ABCA1,NBEAL1,PHC3,AGO3,ZNF37A,GIPC1,FUBP1,AGO2,TRIP6,CREBRF,REL,ATM,RBAK,CPEB4,PHF3,BTG2,TUT4…	249
232	ZNF507	327.3	ARCHS4 Coexpression,827;Enrichr Queries,24;GTEx Coexpression,131	MDC1,TRIO,PGAP1,ZNF292,JMJD1C,IKZF2,MKI67,ELK4,ZC3H12C,ZNF608,CHEK2,BBX,UBAP2L,ESCO1,SCAF11,FRS2,FNDC3A,HASPIN,THAP6,THAP9,AKAP9,NHLRC2,LIPT1,CEP85L,BAZ2B,ZNF24,MBTD1,FAM160B1,SPAST,LARP1,MIER3,DHX36,TRPM7,ZNF148,ZNF146,ZNF383,INSR,NFATC3,PHC3,PUM2,SETX,HNRNPL,FAM135A,VANGL2,FUBP1,AGO2,SPRTN,CREBRF,ATM,DHX29,CPEB4,PHF3,TUT4,SNX13,RSF1,ARHGAP5,AKAP12,MED13,AKAP11,ZMYM2,UBXN7,BBS4,GABPA,NCOA2,SHPRH…	236
233	SP1	327.8	ARCHS4 Coexpression,611;ENCODE ChIP-seq,48;Enrichr Queries,433;ReMap ChIP-seq,40;GTEx Coexpression,507	MDC1,MAPKBP1,NOC2L,RBPJ,LIPA,PREX1,CAPNS1,UBASH3B,PSMD4,PPP4R2,OTUD6B-AS1,AKT1,XYLB,DAXX,SAP30BP,ZNF283,FRS2,EML2,DDX39A,RABL3,PSME2,CGGBP1,CDCA3,CDCA5,GATA6,COPS7B,ABCB8,IQGAP1,CIAO3,DEDD2,C3,PCNX3,RHOT2,LARP1,ZBTB7B,ZNF268,ABCA1,HACE1,NCAPH2,SNF8,MRPL24,TBL3,B4GAT1,EIF6,PKIA,AGO2,SFXN3,ZNF254,TUT7,PIGO,SNX13,EFCAB7,PQBP1,TRMT112,TUBA1A,MED13,NELFB,DLGAP5,PCMTD1,GATD1,OFD1,ELOVL1,IFT140,NSUN5,AC…	865
234	HIF1A	328	Literature ChIP-seq,110;ARCHS4 Coexpression,442;Enrichr Queries,256;ReMap ChIP-seq,225;GTEx Coexpression,607	USP6NL,JRK,TRIO,SERPINE2,MAML2,TMEM200A,TRIL,TMEM94,ENO1,NOC2L,WDR89,RBPJ,MT-ND3,BACH1,NAA80,EPS8,PREX1,NDST1,PSMD9,DPYSL2,NAMPT,AKT1,AP1S1,WSB2,CLEC11A,FNDC3B,AFAP1,SOX12,HDHD5,MYL6,PRKAR1A,SAR1A,CDCA3,FLII,MYNN,MRPL14,IQGAP1,CIAO3,ANAPC11,RHOT2,NTHL1,PDGFC,ST3GAL4,PSMG3-AS1,ZBTB7B,HOXC6,ABCA1,FZD4,NCAPH2,FUCA2,MRPL28,MRPL24,WDR54,FIBP,B4GAT1,AGO2,SFXN3,MMS19,FERMT2,SRPX,GPI,NRSN2,BTG2,DENND1A,S…	426
235	TGIF2	328.8	ARCHS4 Coexpression,462;Enrichr Queries,182;ReMap ChIP-seq,23;GTEx Coexpression,648	MDC1,SERPINE2,ZFYVE9,ENO1,DCAF6,ELK4,RAVER1,DPYSL2,STMN1,DAXX,WSB2,DNAAF2,SERPINF1,MED8,MRTFA,SOX12,SCAMP3,DEPDC1B,PSME3,HMBS,VPS25,VPS28,CDCA5,CDCA8,COPS7A,SKA3,ANAPC11,C3,RIC8A,RHOT2,PRDX1,PSMG3-AS1,ZBTB7B,FDFT1,ABCA1,FZD2,NDFIP1,PLK1,RMDN2,PA2G4,MRPL24,WDR55,HNRNPL,FIBP,TBL3,EIF6,TRIP6,HNRNPD,REL,CDK10,DUS1L,NRSN2,BTG2,PIGO,TGFB1I1,SETD7,GLI1,WDR46,PFAS,IFIH1,LFNG,TUBA1B,CHAF1A,ATIC,NUF2,PBK,N…	470
236	NFIB	329	Literature ChIP-seq,116;ARCHS4 Coexpression,775;Enrichr Queries,392;GTEx Coexpression,33	IPO13,JPT1,ERRFI1,PGAP1,MAML2,SERPINE2,CCNI,FAM89A,ZNF292,NUDT1,FNBP1L,MKI67,ACTB,MYLK,FAM122A,LGALS1,RASSF4,DPYSL2,FAM110B,STMN1,KIFAP3,ATXN7L3,SOX4,CDON,SLC12A9,ATG3,ACOT8,ST6GAL1,NSMCE3,DAPK3,SOX13,EBF1,FNDC3B,EBF2,PRKCA,ANK2,AP1AR,CSNK1E,SOX12,EML1,DKK3,SHTN1,SFRP1,ZC2HC1A,AKAP9,RUFY2,UQCRC1,SERPING1,KCTD12,MAML3,TTLL12,ATP6V0D1,PLPP3,ZFPM2,CFB,ASF1B,CFD,ZBTB8A,ANAPC15,ANP32A,MYCBP2,LPAR1,SKA…	335
237	ZSCAN26	330.5	ARCHS4 Coexpression,278;GTEx Coexpression,383	JPT1,DGKE,CHIC1,ZNF292,ZBTB26,INPPL1,FNBP1L,SOGA1,TPGS2,CAPNS1,TRIM28,ZC3H12B,ZNF605,DPYSL2,ARHGDIA,STMN1,ARL6IP5,AKT1,PIEZO1,KMT5B,ZNF568,KPNA5,ZNF566,KIFAP3,ATXN7L3,SOX4,GABARAPL2,ANXA11,MOGS,SOX12,ACTN4,ZNF542P,THAP6,ZC2HC1A,HNRNPUL1,RUFY2,ZNF559,ERF,GLYR1,SLC27A4,RTN3,LRRC59,MINDY2,MAGED1,BTF3L4,ZNF25,RPAP2,SUPT6H,NOP9,PCNX3,NPAT,PCBP4,NACC1,MBIP,ZNF302,ZBTB7B,GCN1,BCL9L,NEK9,TIA1,FZD3,INTS1,…	168
238	GTF2IRD2B	330.7	ARCHS4 Coexpression,580;Enrichr Queries,312;GTEx Coexpression,100	JPT1,PLEKHB2,VARS,JPT2,ARAF,SMC5,CBLB,THUMPD1,ICAM1,ZNF608,TRIM28,DPYSL2,CHEK2,AP1S1,VSTM4,ATXN7L3,SOX4,CUBN,ACOT7,EML2,THAP6,ZNF713,HECA,WDPCP,ANKRA2,LIPT1,ZBTB8A,CDCA5,LPAR1,BAZ2B,NCAPH,FAM160B1,C3,LARP1,RACGAP1,CFAP69,ZBED5,LRRC37A3,ABCA1,ZNF383,ABCA9,PARP16,PA2G4,CCDC9B,PAICS,SMARCA4,PRRC2A,HNRNPL,TPX2,ANLN,AGO3,PRXL2B,CREBRF,LINC00667,HBP1,RETREG1,ARF3,CCDC122,BTG2,DAZAP1,ZNF493,CCDC125,NCAP…	244
239	NCOA2	330.8	ARCHS4 Coexpression,528;Enrichr Queries,165;ReMap ChIP-seq,266;GTEx Coexpression,364	USP6NL,JRK,TRIO,WIPF1,ZNF292,JPT2,HDAC11,TMEM94,JMJD1C,CBLB,SPATA20,IKZF2,WDR89,MT-ND3,BACH1,GLDN,ELK4,PREX1,KIAA1109,SNRPD2,NIPAL2,NAMPT,AKT1,PIEZO1,AP1S1,BBX,PTGFRN,SLC12A6,SLC12A9,CPT1A,WSB2,FNDC3B,MRTFA,IMP4,PRKCA,WDR77,DHX40,MARF1,AKAP9,FDX2,CD2BP2,TRIM14,TARS2,VDAC1,MAML3,TLN1,PRR11,CUTA,RTEL1,EPB41,MYCBP2,BAZ2B,IQGAP1,PPL,GMCL1,CDKN2AIP,MYL12B,SKA2,ANAPC11,MBTD1,PRDX5,RHOT2,PPP4C,HIVEP1,ST…	382
240	ZNF160	332.7	ARCHS4 Coexpression,155;Enrichr Queries,161;GTEx Coexpression,682	TRIO,VARS,ZNF292,JMJD1C,CBLB,RBPJ,RPS6KA4,CAPNS1,DPYSL2,PSMD3,BBX,VSTM4,ATXN7L3,SOX4,WSB2,NHLRC3,SCAF11,MOGS,ZNF12,ACTN4,AKAP9,ZNF713,CCDC86,HECA,SUCLG1,WDPCP,TTLL12,PFN1,PRR11,ZNF28,FLII,MYCBP2,BAZ2B,RPAP2,OAZ1,MBTD1,PCNX3,RHOT2,CFAP69,ZNF148,ZBED5,ZNF266,FDFT1,ABCA1,PRELID1,INTS1,ABCA9,PA2G4,PRRC2A,HNRNPL,MOV10,AGO3,FUBP1,GIPC1,CREBRF,HBP1,ATM,DUS1L,FARSA,PHF3,ZNF254,ARF3,CCDC122,DAZAP1,ZNF493,…	249
241	GMEB2	333	ARCHS4 Coexpression,86;Enrichr Queries,660;GTEx Coexpression,253	ERRFI1,CHIC2,VARS,CCAR2,ICAM1,RPS6KA4,RAVER1,TRIM28,ZMIZ2,OGFOD2,AKT1,PIEZO1,ATXN7L3,SOX4,TMEM8A,TBC1D10B,IL15RA,DAXX,ACTN1,PRKCD,MRTFA,MOGS,KNSTRN,BIN3,CDC37,CCDC86,HECA,EZR,RTEL1,FLII,IQGAP1,DEDD2,PCNX3,PPP4C,DHX34,PCBP1,HIVEP1,DHX37,DHX38,SYMPK,ZBTB7B,VASP,EGR2,INTS1,PLK1,PRRC2A,XKR8,SETX,HNRNPL,PRXL2A,FUBP1,AGO2,REL,DUS1L,C2CD2L,CPEB4,BTG2,DAZAP1,ZFAND2B,PRPF19,MED15,PPP1R18,PPCDC,LFNG,FGD5-A…	239
242	SMAD3	334.2	Literature ChIP-seq,96;ARCHS4 Coexpression,286;Enrichr Queries,477;ReMap ChIP-seq,221;GTEx Coexpression,591	MDC1,TRIO,RNH1,SERPINE2,MAML2,RAPH1,SMC5,ENO1,NOC2L,WDR89,RBPJ,MT-ND3,BACH1,MYLK,ELK4,EPS8,NDST1,CAPNS1,PSMD2,DPYSL2,STMN1,NAMPT,AP1S2,AP1S1,AKT1,PRKCH,MBNL2,DAPK3,PRKCD,FNDC3B,SOX13,MRTFA,AFAP1,PRKCA,SOX12,LRRC37B,ATG12,DKK3,DDX39A,TYRO3,FAR1,MAML3,NHLRC2,FLII,HSPA4L,ABCB8,BCL10,IQGAP1,BAZ2B,PCNX3,PPP4C,NTHL1,PRDX1,PDGFC,PSMG3-AS1,ST3GAL4,ST3GAL5,PLEK2,ZBTB7B,ZNF148,SLC19A2,HOXC6,ABCA1,FZD2,NDFI…	652
243	KLF12	334.3	ARCHS4 Coexpression,225;Enrichr Queries,371;GTEx Coexpression,407	TRIO,PGAP1,MAML2,WIPF1,ZNF292,CBLB,IKZF2,ANTXR2,KIAA1109,ZEB1-AS1,DPYSL2,SOX4,MBNL2,AP1B1,EBF1,MRTFA,TALDO1,PRKCA,ANK2,INPP4B,MARF1,CYP2U1,AKIP1,COL8A1,HECA,KCTD12,TLN1,PLPP3,MYL9,STXBP4,EPB41,MYCBP2,CEP85L,LPAR1,MTMR9,PRDM11,ZNF704,PRDX1,PDGFC,STK38L,ABCA1,FZD3,PRELID1,DCLK2,PA2G4,PRDX6,DCLK1,SMARCA4,SETX,MAGI2-AS3,EIF6,PKIA,TRIP6,ATM,FERMT2,CPEB4,ROBO2,TUT4,RSF1,PTPRF,AKAP12,MYDGF,JPH2,TUBA1A,A…	248
244	USF2	335.6	ARCHS4 Coexpression,562;ENCODE ChIP-seq,22;Enrichr Queries,208;ReMap ChIP-seq,43;GTEx Coexpression,843	MDC1,ZNF292,EHMT2,TMEM94,MT-ND3,PTPDC1,NDST1,PSMD9,PREX1,CAPNS1,PSMD2,DPYSL2,AKT1,TMEM8A,XYLB,GABARAPL2,ATG3,DAXX,MRTFA,SCAMP3,RC3H2,DDX39A,MTHFD1,PSME3,AKIP1,ORAI2,RABL3,PSME2,CFAP97,RABL6,MTMR2,CDCA3,SAR1A,FLII,COPS7A,CIAO3,DEDD2,C3,RHOT2,LARP1,ZBTB7B,MTERF3,NCAPH2,ABCA3,FUCA2,MRPL27,MRPL28,MRPL23,MRPL24,B4GAT1,PRXL2A,NAPEPLD,FXYD5,AVL9,RNF220,MTMR14,SNX12,ARHGAP1,SNX13,TRMT112,TUBA1B,CHAF1B,CH…	838
245	GTF2B	335.8	ARCHS4 Coexpression,530;ENCODE ChIP-seq,49;ReMap ChIP-seq,21;GTEx Coexpression,743	CHIC2,JRK,MT-ND3,PSMD8,NDST1,NSDHL,CAPNS1,KIAA1586,EBLN3P,BBX,AKT1,SAP30BP,ZNF283,FRS2,RC3H2,MYL6,ORAI2,RABL3,UQCRC1,CDCA3,CDCA5,MYNN,COPS7B,MRPL17,MRPL15,IQGAP1,OAZ1,NCAPH,DYNC2LI1,RHOT2,LARP1,ZBTB7B,HMGXB3,ZNF266,LYN,NCAPH2,MRPL27,MRPL24,CS,TBL3,AGO3,SFXN3,AVL9,PIGS,ARF3,ARF1,ZNF493,TUT7,PIGO,NCAPG2,MRPL37,SHB,EFCAB7,PQBP1,TRMT112,TUBA1B,SH3BGRL2,NELFB,CTBS,ZNF487,GATD1,OFD1,ELOVL1,LYPLA2,RMI1,…	834
246	SNAPC4	336.5	ARCHS4 Coexpression,52;Enrichr Queries,338;ReMap ChIP-seq,235;GTEx Coexpression,721	MDC1,MAPKBP1,CHIC2,TRIO,GPATCH4,NOC2L,MT-ND3,NAA80,PSMD9,CAPNS1,RAVER1,ZMIZ2,STMN1,PSMD3,EBLN3P,AKT1,NUP214,GABARAPL2,ACOT8,SOX13,MRTFA,DDX39A,EWSR1,ORAI2,TARS2,RABL6,WDR62,IQGAP3,PCNX3,BLOC1S6,RHOT2,LARP1,RRS1,PLCG1,FDFT1,FAM120AOS,ZNF383,NCAPH2,PLK1,GPR137B,PRRC2A,CS,HNRNPL,HNRNPM,PRXL2A,DUS1L,DENND1A,OGG1,PFAS,ZCWPW1,NELFB,NELFCD,CLUH,MED27,AFTPH,PLCB3,MED25,INF2,HEATR5A,KIFC1,INCENP,PLIN3,SF3…	424
247	ZSCAN12	336.7	ARCHS4 Coexpression,308;Enrichr Queries,564;GTEx Coexpression,138	MDC1,ERRFI1,TRIO,ZNF292,LGALSL,THUMPD1,IKZF2,MKI67,FNBP1L,IFIT3,RPS6KA4,ZC3H12C,CAPNS1,KIAA1586,DPYSL2,CHEK2,ZMIZ2,STMN1,AKT1,ZNF843,ATXN7L3,SOX4,TMEM8A,MBNL2,ZNF283,SCAF11,ACTN1,MOGS,ZNF12,ACTN4,ZNF713,HECA,TLN1,CFAP97,ALG10B,ZNF28,ZBTB8A,FLII,OAZ1,SKA1,PCNX3,COMMD9,SPAST,HIVEP1,TRPM7,ZBTB7B,ZNF268,FDFT1,SLC19A2,ABCA1,FZD3,INTS1,ZNF260,SMARCA5,PHC3,SETX,AGO3,GIPC1,FUBP1,ATM,RBAK,PHF3,ARF3,CCDC12…	251
248	ZNF568	337	ARCHS4 Coexpression,765;Enrichr Queries,227;GTEx Coexpression,19	CHIC1,MAML2,VARS,ZFYVE9,PHAX,TXNDC16,ZDBF2,CAPNS1,TRIM28,OTUD6B-AS1,ZC3H12B,DPYSL2,ZNF605,AKT1,EPC2,NCKAP5,ATXN7L3,DYNC2H1,ZNF283,MRTFA,FRS2,ANK2,MOGS,ATG12,ZNF542P,MOSMO,CYP2U1,RUFY2,ZNF713,TRIM14,WDPCP,ZFPM2,ZNF28,ZBTB8A,FLII,LPAR1,MTMR9,ZNF25,RPAP2,SKA2,SMIM8,RAB11FIP1,PPP4C,PGBD4,CFAP69,ZBTB7B,ZNF268,MAP9,FDFT1,ZNF266,ABCA1,ARL14EP,HACE1,ZNF383,INTS1,ZNF260,ABCA9,RASSF8,DCLK1,PRRC2A,HNRNPL,MA…	254
249	NKX32	337.5	ARCHS4 Coexpression,258;GTEx Coexpression,417	TMEM41A,VARS,INPPL1,PLOD3,PLOD1,OLFML2A,ANTXR2,NOC2L,MYLK,EDNRA,TRIM28,ARHGDIA,KHSRP,SCMH1,RUVBL1,PIEZO1,AP1S1,PTGFRN,SH3GL1,MEN1,ACTN1,TPM1,AFAP1,ACTN4,CSNK1E,SOX12,EML1,ATAD3A,FOXP2,GEM,RNF40,FOXP1,KLHL42,DISP1,MYL6,SMO,HNRNPUL1,FANCD2,ERF,MYL9,KPNB1,SLC27A4,LRRC59,INO80E,SHOX2,TMTC2,THY1,IQGAP3,TOR1AIP1,CORO1B,CORO1C,BAG6,NACC1,HOXC6,WWTR1,INTS1,ALYREF,KLHDC1,KLHL23,CCDC9B,LSM4,PRRC2A,DHFR,HNR…	167
250	ZNF652	338.8	Literature ChIP-seq,162;ARCHS4 Coexpression,234;Enrichr Queries,125;GTEx Coexpression,834	VARS,ENO1,IKZF5,ELK4,PSMD8,STS,TRIM28,DPYSL2,PSMD2,NAMPT,BBX,SOX4,SAP30BP,FNDC3B,MRTFA,MARF1,AKAP9,WDPCP,NHLRC2,EZR,PFN1,ALPK1,BLZF1,CFD,STXBP3,MGST3,MYCBP2,SDC3,LPAR1,MRPL17,TMTC2,COPS7A,BAZ2B,IQGAP1,RPAP2,MBTD1,RAB11FIP1,PGBD4,ZNF704,CFAP69,HIVEP1,ZBTB7B,ZNF148,N4BP2,N4BP1,EDEM3,ABCA1,PRELID1,APCDD1L,IFFO2,PHC3,PUM2,STAG1,VANGL2,AGO3,ZNF37A,EIF6,AGO2,TRIP6,CREBRF,ATM,CCDC122,BTG2,FKBP14,CCDC125…	255

## Sheet: b) MDSM_RTTF_82commonDEG
Table S5b: ChEA3 upstream analysis results for common DEGs (BH<0.05) from RNAseq experiments between male MDS and female RTT patients. ChEA3 has been fed with the 82 DEGs downregulated in RTT and upregulated in MDS.
Query Name	Rank	TF	Score	Library	Overlapping_Genes	N_Genes (82)
82 RTT down and MDS up	1	ZNF695	11.33	ARCHS4 Coexpression,8;Enrichr Queries,10;GTEx Coexpression,16	WDHD1,SUV39H2,BORA,PCNA,CBX5,POP1,XRCC5,PRIM1,CSE1L,GMNN,DONSON,MRPL39,TMEM97,HMGB1,HSPE1,PAICS,ILF2,ACAT2,DBF4,SNRPD1,RPL22L1,MCM6,CCT8,NUP37	24
82 RTT down and MDS up	2	PRMT3	16	ARCHS4 Coexpression,1;Enrichr Queries,6;GTEx Coexpression,41	NUP107,PCNA,CSE1L,PRIM1,GMNN,BCCIP,MRPL39,TMEM97,HMGB1,SNRPD1,RARS,CCT8,LYAR,WDHD1,GLRX3,XRCC5,HSPE1,PAICS,ILF2,SRPK1,PHF5A,PSMC6,PSMC2,HNRNPA2B1,MCM6,HNRNPC,NUP37,FARSB	28
82 RTT down and MDS up	3	PA2G4	2022-05-17	ARCHS4 Coexpression,34;GTEx Coexpression,1	WDHD1,BORA,PCNA,GLRX3,POP1,XRCC5,PRIM1,CSE1L,GMNN,HSPE1,ILF2,PAICS,PHF5A,SNRPD1,RARS,ZW10,RPL22L1,MCM6,CCT8,HNRNPC,LYAR,NUP37,FARSB	23
82 RTT down and MDS up	4	ZNF888	23	GTEx Coexpression,23	WDHD1,COPB2,BORA,PCNA,POP1,CASP6,XRCC5,RARS,PDIA6,NUP37	10
82 RTT down and MDS up	5	ZNF670	2022-05-26	ARCHS4 Coexpression,15;Enrichr Queries,38	WDHD1,GLRX3,PRIM1,GMNN,BCCIP,MRPL39,TMEM97,HMGB1,ILF2,PAICS,ACAT2,DBF4,RARS,PSMC2,MCM6,CCT8,NUP37,FARSB	18
82 RTT down and MDS up	6	MTERF3	29	ARCHS4 Coexpression,7;GTEx Coexpression,51	SUV39H2,FH,PCNA,GLRX3,CSE1L,LRR1,GMNN,BCCIP,MRPL16,MRPL39,HMGB1,HSPE1,ILF2,PAICS,COQ3,PSMC6,SNRPD1,PSMC2,VDAC3,CCT8,NUP37,FARSB	22
82 RTT down and MDS up	7	ZNF878	2022-05-31	ARCHS4 Coexpression,13;GTEx Coexpression,50	WDHD1,BORA,PCNA,NUP107,POP1,XRCC5,PRIM1,CSE1L,LRR1,GMNN,HMGB1,PAICS,ILF2,DBF4,SNRPD1,RARS,HNRNPA2B1,CCT8,HNRNPC	19
82 RTT down and MDS up	8	ZFP69B	34.5	ARCHS4 Coexpression,48;GTEx Coexpression,21	WDHD1,BORA,PCNA,CBX5,POP1,XRCC5,PRIM1,CSE1L,PAICS,ILF2,ACAT2,YWHAQ,SNRPD1,RPL22L1,MCM6,CCT8,HNRNPC	17
82 RTT down and MDS up	9	FOXM1	35	Literature ChIP-seq,9;ARCHS4 Coexpression,154;ENCODE ChIP-seq,20;Enrichr Queries,19;ReMap ChIP-seq,4;GTEx Coexpression,4	SUV39H2,PCNA,POP1,CSE1L,LRR1,PRIM1,GMNN,MRPL39,TMEM97,SNRPD1,MTA2,WDHD1,BORA,CBX5,S100A2,HSPE1,PAICS,HARS2,ILF2,DBF4,SNHG10,HNRNPA2B1,HYLS1,MCM6,TAF5,NUP37	26
82 RTT down and MDS up	10	ZNF367	36.67	ARCHS4 Coexpression,97;Enrichr Queries,11;GTEx Coexpression,2	WDHD1,BORA,PCNA,GLRX3,POP1,CSE1L,PRIM1,LRR1,GMNN,DONSON,RPA1,MRPL39,MSANTD3,TMEM97,PAICS,DBF4,SNRPD1,RPL22L1,MCM6,CCT8,NUP37	21
82 RTT down and MDS up	11	CENPA	41	ARCHS4 Coexpression,70;GTEx Coexpression,12	WDHD1,BORA,PCNA,POP1,PRIM1,CSE1L,TEX10,PAICS,DBF4,SNRPD1,CASP6,RPL22L1,MCM6,CCT8,TARDBP,NUP37	16
82 RTT down and MDS up	12	CEBPZ	42.4	ARCHS4 Coexpression,3;ENCODE ChIP-seq,101;Enrichr Queries,1;ReMap ChIP-seq,12;GTEx Coexpression,95	FH,PCNA,CSE1L,GMNN,BCCIP,MRPL39,HMGB1,ACAT2,SNRPD1,RARS,ORC2,CCT8,LYAR,WDHD1,CBX5,GLRX3,XRCC5,CDC5L,HSPE1,ILF2,PAICS,PDIA6,SRPK1,PHF5A,DBF4,ZW10,SNHG10,PSMC2,HNRNPA2B1,DNAJC8,HNRNPC,MCM6,NUP37	33
82 RTT down and MDS up	13	E2F7	48	Literature ChIP-seq,33;ARCHS4 Coexpression,98;Enrichr Queries,29;ReMap ChIP-seq,69;GTEx Coexpression,11	WDHD1,BORA,PCNA,CBX5,S100A2,POP1,XRCC5,PRIM1,LRR1,CSE1L,GMNN,PAICS,DBF4,SNRPD1,HNRNPA2B1,RPL22L1,MCM6,CCT8,CNOT9,NUP37	20
82 RTT down and MDS up	14	MYBL2	49.83	Literature ChIP-seq,32;ARCHS4 Coexpression,131;ENCODE ChIP-seq,6;Enrichr Queries,24;ReMap ChIP-seq,39;GTEx Coexpression,67	FH,PCNA,NUP107,PRIM1,LRR1,MGST3,CSTF3,CSE1L,GMNN,MRPL16,MRPL39,TMEM97,ACAT1,GLE1,SNRPD1,RARS,ORC2,CCT8,MTA2,LYAR,WDHD1,BORA,CBX5,XRCC5,TEX10,METTL3,CDC5L,UPF3B,HSPE1,PAICS,PDIA6,HARS2,SRPK1,DBF4,PHF5A,SNHG10,ZW10,HNRNPA2B1,VDAC3,BUD13,RPL22L1,MCM6,TAF5,FARSB	44
82 RTT down and MDS up	15	ZNF730	50	ARCHS4 Coexpression,32;GTEx Coexpression,68	SUV39H2,WDHD1,NUP107,CBX5,XRCC5,CSE1L,LRR1,TEX10,GMNN,TMEM97,HMGB1,PAICS,ACAT2,DBF4,HYLS1,LYAR	16
82 RTT down and MDS up	16	ZNF93	52	ARCHS4 Coexpression,19;Enrichr Queries,66;GTEx Coexpression,71	ISY1,WDHD1,SUV39H2,BORA,PCNA,NUP107,CBX5,XRCC5,PRIM1,CSE1L,GMNN,MRPL39,HMGB1,PAICS,ILF2,ACAT2,RPL22L1,MCM6,MTA2,NUP37	20
82 RTT down and MDS up	17	ZNF830	54.67	ARCHS4 Coexpression,49;Enrichr Queries,16;GTEx Coexpression,99	ISY1,BORA,PCNA,CSTF3,GMNN,BCCIP,TMEM97,HMGB1,HSPE1,PAICS,ILF2,PHF5A,PSMC6,SNRPD1,HNRNPA2B1,BUD13,RPL22L1,TAF5,MCM6,HNRNPC,DNAJC8,LYAR	22
82 RTT down and MDS up	18	ZNF749	61.33	ARCHS4 Coexpression,36;Enrichr Queries,110;GTEx Coexpression,38	SUV39H2,WDHD1,BORA,PCNA,GLRX3,POP1,PRIM1,LRR1,BCCIP,MRPL16,MRPL39,PAICS,ILF2,PHF5A,SNRPD1,ZW10,CCT8,HNRNPC,NUP37,FARSB	20
82 RTT down and MDS up	19	E2F1	64.67	Literature ChIP-seq,4;ARCHS4 Coexpression,161;ENCODE ChIP-seq,39;Enrichr Queries,35;ReMap ChIP-seq,59;GTEx Coexpression,90	SUV39H2,FH,PCNA,PRIM1,LRR1,MGST3,CSTF3,GMNN,TMEM97,YWHAQ,CASP6,SNRPD1,MTA2,WDHD1,BORA,CBX5,GLRX3,ERLIN1,RPA1,DONSON,CDC5L,HSPE1,PAICS,ILF2,SRPK1,PHF5A,DBF4,HNRNPA2B1,VDAC3,BUD13,MCM6,TAF5,HNRNPC,CNOT9	34
82 RTT down and MDS up	20	PCGF6	72.33	ARCHS4 Coexpression,37;Enrichr Queries,4;GTEx Coexpression,176	WDHD1,PCNA,CBX5,GLRX3,CSE1L,PRIM1,GMNN,BCCIP,MRPL39,CDC5L,TMEM97,HMGB1,PAICS,ILF2,ACAT2,DBF4,RAB30-AS1,PSMC2,MCM6,TAF5,CCT8,LYAR	22
82 RTT down and MDS up	21	TP53	74.4	Literature ChIP-seq,92;ARCHS4 Coexpression,42;Enrichr Queries,93;ReMap ChIP-seq,103;GTEx Coexpression,42	WDHD1,BORA,PCNA,S100A2,XRCC5,CSE1L,GMNN,RPA1,HMGB1,PAICS,RARS,ZW10,RPL22L1,DNAJC8,MCM6,HNRNPC,MTA2,CNOT9,NUP37	19
82 RTT down and MDS up	22	MTERF1	77	ARCHS4 Coexpression,136;GTEx Coexpression,18	WDHD1,BORA,PCNA,POP1,PRIM1,MRPL39,HMGB1,PAICS,PSMC6,SNRPD1,RPL22L1,CCT8,NUP37	13
82 RTT down and MDS up	23	ZNF280C	77.67	ARCHS4 Coexpression,95;Enrichr Queries,63;GTEx Coexpression,75	SUV39H2,NUP107,CBX5,CSE1L,TEX10,PRIM1,UPF3B,TMEM97,HMGB1,PAICS,DBF4,TAF5,MCM6	13
82 RTT down and MDS up	24	MTF2	83.67	Literature ChIP-seq,146;ARCHS4 Coexpression,77;GTEx Coexpression,28	CBX5,XRCC5,CSTF3,PRIM1,METTL3,GMNN,DONSON,HMGB1,ILF2,PAICS,DBF4,SNRPD1,ORC2,HNRNPA2B1,ZNF525,CNOT9	16
82 RTT down and MDS up	25	TFDP1	83.75	ARCHS4 Coexpression,155;Enrichr Queries,18;ReMap ChIP-seq,136;GTEx Coexpression,26	WDHD1,BORA,PCNA,CBX5,POP1,PRIM1,CSE1L,GMNN,TMEM97,HMGB1,PAICS,SNRPD1,HNRNPA2B1,RPL22L1,MCM6,MTA2,NUP37	17
82 RTT down and MDS up	26	ZNF92	85	ARCHS4 Coexpression,27;Enrichr Queries,107;ReMap ChIP-seq,174;GTEx Coexpression,32	WDHD1,SUV39H2,BORA,PCNA,CBX5,POP1,XRCC5,PRIM1,CSE1L,HMGB1,PAICS,ILF2,DBF4,YWHAQ,SNRPD1,CCT8,HNRNPC,DNAJC8,MTA2	19
82 RTT down and MDS up	27	ZNF207	88.25	ARCHS4 Coexpression,39;Enrichr Queries,9;ReMap ChIP-seq,227;GTEx Coexpression,78	WDHD1,PCNA,NUP107,CBX5,XRCC5,CSE1L,METTL3,HMGB1,ILF2,PAICS,PCMT1,YWHAQ,ORC2,HNRNPA2B1,ZNF525,CCT8,HNRNPC,TARDBP,CNOT9	19
82 RTT down and MDS up	28	CHAMP1	95.5	ARCHS4 Coexpression,109;GTEx Coexpression,82	WDHD1,BORA,PCNA,POP1,RARS,HNRNPA2B1,MCM6,MTA2,TARDBP,PAICS,NUP37	11
82 RTT down and MDS up	29	E2F8	95.67	ARCHS4 Coexpression,17;Enrichr Queries,15;GTEx Coexpression,255	WDHD1,BORA,PCNA,XRCC5,LRR1,PRIM1,CSE1L,GMNN,MRPL39,TMEM97,HMGB1,ILF2,PAICS,DBF4,HNRNPA2B1,VDAC3,MCM6,CCT8,NUP37	19
82 RTT down and MDS up	30	ZNF202	97.67	ARCHS4 Coexpression,91;Enrichr Queries,97;GTEx Coexpression,105	WDHD1,PCNA,XRCC5,TEX10,PRIM1,CSE1L,METTL3,PAICS,ORC2,HNRNPA2B1,ZNF525,TAF5,HNRNPC,LYAR	14
82 RTT down and MDS up	31	ZNF485	99	ARCHS4 Coexpression,150;Enrichr Queries,39;GTEx Coexpression,108	SUV39H2,WDHD1,POP1,PRIM1,CSE1L,LRR1,BCCIP,PAICS,PHF5A,RPL22L1,LYAR,NUP37,FARSB	13
82 RTT down and MDS up	32	E2F5	99.25	ARCHS4 Coexpression,148;Enrichr Queries,73;ReMap ChIP-seq,18;GTEx Coexpression,158	SUV39H2,CBX5,PRIM1,METTL3,MSANTD3,TMEM97,HMGB1,PAICS,ZW10,RAB30-AS1,HNRNPA2B1,ZNF525,HNRNPC,MCM6,TARDBP,PRTFDC1,NUP37	17
82 RTT down and MDS up	33	TBP	99.8	Literature ChIP-seq,111;ARCHS4 Coexpression,113;ENCODE ChIP-seq,42;ReMap ChIP-seq,161;GTEx Coexpression,72	ISY1,SUV39H2,NUP107,LRR1,PRIM1,BCCIP,MRPL39,HMGB1,GLE1,NSDHL,CEP250,MTA2,LYAR,WDHD1,CBX5,XRCC5,TEX10,SSR2,CDC5L,UPF3B,HARS2,PDIA6,PAICS,ILF2,COQ3,DBF4,PSMC6,HNRNPA2B1,PSMC2,HYLS1,TAF5,TARDBP,CNOT9	33
82 RTT down and MDS up	34	ZNF35	101.3	ARCHS4 Coexpression,2;Enrichr Queries,266;GTEx Coexpression,36	SUV39H2,LRR1,CSE1L,GMNN,BCCIP,MRPL39,TMEM97,ACAT2,SNRPD1,RARS,CCT8,LYAR,WDHD1,CBX5,GLRX3,XRCC5,ILF2,PAICS,SRPK1,PHF5A,PSMC2,HYLS1,TAF5,HNRNPC,NUP37	25
82 RTT down and MDS up	35	ZBTB9	102.7	ARCHS4 Coexpression,66;Enrichr Queries,142;GTEx Coexpression,100	CBX5,PCNA,POP1,XRCC5,CSTF3,CSE1L,CDC5L,ILF2,PAICS,MCM6,CCT8,HNRNPC,CNOT9	13
82 RTT down and MDS up	36	NFXL1	105.7	ARCHS4 Coexpression,118;Enrichr Queries,170;GTEx Coexpression,29	SUV39H2,LRR1,PRIM1,CSE1L,ERLIN1,ILF2,SRPK1,GLE1,DBF4,TAF5,MCM6,CCT8,HNRNPC,LYAR,NUP37	15
82 RTT down and MDS up	37	CTCF	108.2	Literature ChIP-seq,73;ARCHS4 Coexpression,54;ENCODE ChIP-seq,49;Enrichr Queries,14;ReMap ChIP-seq,280;GTEx Coexpression,179	FH,PCNA,NUP107,POP1,CSE1L,LRR1,CSTF3,PRIM1,MGST3,MRPL16,MRPL39,HMGB1,TMEM97,ACAT1,GLE1,SNRPD1,RARS,ZNF525,CCT8,LYAR,WDHD1,CBX5,XRCC5,IDH3G,METTL3,RPA1,CDC5L,ILF2,PDIA6,PAICS,SRPK1,COQ3,PHF5A,PSMC6,ZW10,SNHG10,HNRNPA2B1,BUD13,RPL22L1,MCM6,HNRNPC,DNAJC8,TAF5,TARDBP,PRTFDC1	45
82 RTT down and MDS up	38	ADNP	109.8	ARCHS4 Coexpression,194;Enrichr Queries,23;ReMap ChIP-seq,169;GTEx Coexpression,53	NUP107,CBX5,IDH3G,XRCC5,CSE1L,TEX10,HMGB1,ILF2,PAICS,YWHAQ,HNRNPA2B1,ZNF525,DNAJC8,MCM6,HNRNPC,TARDBP,CNOT9	17
82 RTT down and MDS up	39	JUND	114.5	Literature ChIP-seq,103;ARCHS4 Coexpression,143;ENCODE ChIP-seq,36;Enrichr Queries,139;ReMap ChIP-seq,114;GTEx Coexpression,152	CSTF3,PRIM1,CSE1L,MRPL16,BCCIP,MRPL39,TMEM97,YWHAQ,RARS,ORC2,ZNF525,CCT8,MTA2,MPP1,CBX5,GLRX3,S100A2,XRCC5,SSR2,RPA1,ZDHHC16,PDIA6,PAICS,PSMC6,SNHG10,PSMC2,HNRNPA2B1,BUD13,DNAJC8,HNRNPC,CNOT9,PRTFDC1,NUP37	33
82 RTT down and MDS up	40	HMGN3	120.3	ARCHS4 Coexpression,56;ENCODE ChIP-seq,99;ReMap ChIP-seq,229;GTEx Coexpression,97	IDH3G,PRIM1,ECI2,GMNN,MRPL16,RPA1,BCCIP,MRPL39,UPF3B,HMGB1,TMEM97,HSPE1,PAICS,ACAT2,SRPK1,COQ3,SNRPD1,BUD13,CCT8,MTA2,PRTFDC1,FARSB	22
82 RTT down and MDS up	41	ZNF215	122.3	ARCHS4 Coexpression,202;Enrichr Queries,159;GTEx Coexpression,6	WDHD1,COPB2,BORA,PCNA,POP1,PDIA6,PAICS,SNRPD1,RARS,HYLS1,RPL22L1,MCM6,CCT8,NUP37	14
82 RTT down and MDS up	42	ZNF845	122.7	ARCHS4 Coexpression,74;Enrichr Queries,200;GTEx Coexpression,94	ISY1,WDHD1,BORA,NUP107,POP1,XRCC5,CSE1L,PAICS,DBF4,RARS,ZNF525,HNRNPC,NUP37	13
82 RTT down and MDS up	43	ETV4	122.8	ARCHS4 Coexpression,87;Enrichr Queries,246;ReMap ChIP-seq,151;GTEx Coexpression,7	WDHD1,COPB2,BORA,PCNA,POP1,XRCC5,CSE1L,TMEM97,PAICS,ILF2,PDIA6,ACAT2,SNRPD1,RARS,SNHG10,RPL22L1,CCT8,MCM6,MTA2,CNOT9,NUP37	21
82 RTT down and MDS up	44	NFYB	123.2	ARCHS4 Coexpression,6;ENCODE ChIP-seq,45;Enrichr Queries,22;ReMap ChIP-seq,85;GTEx Coexpression,458	COPB2,SUV39H2,FH,PCNA,POP1,CSE1L,PRIM1,CSTF3,GMNN,BCCIP,MRPL39,HMGB1,TMEM97,ACAT2,ACAT1,GLE1,NSDHL,SNRPD1,ORC2,CCT8,MTA2,MPP1,WDHD1,CBX5,BORA,IDH3G,XRCC5,RPA1,HSPE1,PDIA6,ILF2,PAICS,DBF4,PSMC6,SNHG10,HNRNPA2B1,DNAJC8,MCM6,HNRNPC	39
82 RTT down and MDS up	45	ZNF146	125.3	ARCHS4 Coexpression,23;Enrichr Queries,21;GTEx Coexpression,332	SUV39H2,WDHD1,PCNA,NUP107,CBX5,XRCC5,CSE1L,BCCIP,MSANTD3,HMGB1,PAICS,ILF2,SRPK1,YWHAQ,HNRNPA2B1,MCM6,HNRNPC,CCT8	18
82 RTT down and MDS up	46	ZNF239	126	ARCHS4 Coexpression,5;Enrichr Queries,62;GTEx Coexpression,311	WDHD1,NUP107,PCNA,POP1,XRCC5,PRIM1,CSE1L,GMNN,BCCIP,TMEM97,HMGB1,ILF2,PAICS,COQ3,RAB30-AS1,RARS,MCM6,CCT8,HNRNPC,LYAR,FARSB	21
82 RTT down and MDS up	47	ZNF232	126.7	ARCHS4 Coexpression,29;Enrichr Queries,71;GTEx Coexpression,280	PCNA,PRIM1,GMNN,BCCIP,MRPL39,TMEM97,HMGB1,HSPE1,ILF2,PAICS,ACAT2,SNRPD1,RAB30-AS1,BUD13,RPL22L1,TAF5,MCM6,NUP37	18
82 RTT down and MDS up	48	HMGA1	131.3	ARCHS4 Coexpression,355;Enrichr Queries,30;GTEx Coexpression,9	WDHD1,BORA,PCNA,GLRX3,POP1,PRIM1,HMGB1,HSPE1,PAICS,SNRPD1,RARS,HNRNPA2B1,RPL22L1,MCM6,HNRNPC,MTA2,NUP37	17
82 RTT down and MDS up	49	HMG20A	144.7	ARCHS4 Coexpression,30;Enrichr Queries,244;GTEx Coexpression,160	WDHD1,CBX5,NUP107,BORA,XRCC5,CSTF3,CSE1L,ILF2,PAICS,COQ3,YWHAQ,ORC2,VDAC3,CCT8,HNRNPC	15
82 RTT down and MDS up	50	ZNF714	145.3	ARCHS4 Coexpression,370;Enrichr Queries,3;GTEx Coexpression,63	WDHD1,SUV39H2,BORA,PCNA,CBX5,POP1,PRIM1,CSE1L,GMNN,UPF3B,TMEM97,HMGB1,PAICS,DBF4,HNRNPA2B1,MCM6	16
82 RTT down and MDS up	51	ZBED4	147	ARCHS4 Coexpression,234;Enrichr Queries,174;GTEx Coexpression,33	WDHD1,BORA,PCNA,CBX5,POP1,PRIM1,PAICS,RARS,HNRNPA2B1,MCM6,MTA2,CNOT9,NUP37	13
82 RTT down and MDS up	52	DR1	149.3	ARCHS4 Coexpression,366;Enrichr Queries,47;GTEx Coexpression,35	SUV39H2,PCNA,CBX5,CSE1L,LRR1,TEX10,HMGB1,SRPK1,GLE1,DBF4,YWHAQ,ZW10,HNRNPA2B1,CNOT9,NUP37	15
82 RTT down and MDS up	53	ZNF852	150	ARCHS4 Coexpression,174;GTEx Coexpression,126	ISY1,BORA,XRCC5,PRIM1,MRPL16,ILF2,ACAT2,NUP37	8
82 RTT down and MDS up	54	ZNF512	151	ARCHS4 Coexpression,142;Enrichr Queries,83;GTEx Coexpression,228	CBX5,YWHAQ,XRCC5,METTL3,HNRNPA2B1,HMGB1,HNRNPC,TARDBP	8
82 RTT down and MDS up	55	CHCHD3	151.5	ARCHS4 Coexpression,53;GTEx Coexpression,250	COQ3,FH,SNRPD1,GMNN,VDAC3,BCCIP,TMEM97,HMGB1,HNRNPC,HSPE1,ILF2,PAICS	12
82 RTT down and MDS up	56	TOPORS	152	ARCHS4 Coexpression,250;GTEx Coexpression,54	SUV39H2,DBF4,LRR1,HYLS1,BUD13,TAF5,HMGB1,LYAR	8
82 RTT down and MDS up	57	ZUP1	152	ARCHS4 Coexpression,26;Enrichr Queries,399;GTEx Coexpression,31	WDHD1,BORA,GLRX3,POP1,PRIM1,GMNN,BCCIP,MRPL39,HMGB1,PAICS,ILF2,PCMT1,DBF4,PSMC6,VDAC3,RPL22L1,MCM6,CCT8,HNRNPC,CNOT9	20
82 RTT down and MDS up	58	ZSCAN9	152.5	ARCHS4 Coexpression,189;GTEx Coexpression,116	CBX5,YWHAQ,METTL3,HNRNPA2B1,DONSON,ZNF525,TAF5,HNRNPC	8
82 RTT down and MDS up	59	ATF1	154.8	ARCHS4 Coexpression,103;ENCODE ChIP-seq,80;Enrichr Queries,89;ReMap ChIP-seq,76;GTEx Coexpression,426	COPB2,PCNA,GMNN,BCCIP,TMEM97,HMGB1,CCT8,MTA2,LYAR,WDHD1,CBX5,GLRX3,IDH3G,SSR2,UPF3B,HSPE1,PDIA6,PHF5A,SNHG10,HNRNPA2B1,RPL22L1,DNAJC8,MCM6,HNRNPC,NUP37	25
82 RTT down and MDS up	60	ZBTB2	157.7	ARCHS4 Coexpression,82;Enrichr Queries,156;GTEx Coexpression,235	ISY1,PHF5A,PCNA,CSE1L,HMGB1,MCM6,CCT8,HNRNPC,MTA2,ILF2,NUP37	11
82 RTT down and MDS up	61	TCF3	160.7	Literature ChIP-seq,101;ARCHS4 Coexpression,340;ENCODE ChIP-seq,84;Enrichr Queries,57;ReMap ChIP-seq,289;GTEx Coexpression,93	SUV39H2,PCNA,CBX5,NUP107,IDH3G,CSE1L,LRR1,ERLIN1,DONSON,MRPL39,HMGB1,ILF2,PAICS,ACAT1,SRPK1,DBF4,VDAC3,BUD13,TAF5,MCM6,DNAJC8,MTA2,CNOT9	23
82 RTT down and MDS up	62	ZNF131	164	ARCHS4 Coexpression,399;Enrichr Queries,69;GTEx Coexpression,24	SUV39H2,PCNA,CSE1L,TEX10,CDC5L,HMGB1,GLE1,DBF4,ZW10,ORC2,HNRNPA2B1,HYLS1,TAF5,MCM6,LYAR	15
82 RTT down and MDS up	63	TERF1	166.5	ARCHS4 Coexpression,16;Enrichr Queries,5;ReMap ChIP-seq,21;GTEx Coexpression,624	PCNA,NUP107,MGST3,CSE1L,GMNN,MRPL39,HMGB1,TMEM97,YWHAQ,CASP6,SNRPD1,CEP250,CCT8,MTA2,WDHD1,CBX5,GLRX3,XRCC5,SSR2,RPA1,HSPE1,ILF2,PAICS,PSMC6,DBF4,HNRNPA2B1,DNAJC8,MCM6,HNRNPC	29
82 RTT down and MDS up	64	NME2	169	ARCHS4 Coexpression,350;ReMap ChIP-seq,102;GTEx Coexpression,55	COPB2,GLRX3,XRCC5,SSR2,CSTF3,HSPE1,PDIA6,ILF2,SNRPD1,RARS,RPL22L1,CCT8,CNOT9	13
82 RTT down and MDS up	65	ZNF625	170.7	ARCHS4 Coexpression,276;Enrichr Queries,226;GTEx Coexpression,10	WDHD1,BORA,PCNA,POP1,XRCC5,PRIM1,PAICS,SNRPD1,ZNF525,RPL22L1,MCM6,CCT8,MTA2,NUP37	14
82 RTT down and MDS up	66	THAP1	171.2	ARCHS4 Coexpression,108;ENCODE ChIP-seq,89;Enrichr Queries,102;ReMap ChIP-seq,290;GTEx Coexpression,267	GLRX3,MGST3,METTL3,BCCIP,RPA1,CDC5L,MRPL39,HMGB1,HSPE1,ILF2,PHF5A,DBF4,HNRNPA2B1,VDAC3,DNAJC8,CCT8,LYAR,NUP37	18
82 RTT down and MDS up	67	GTF3A	172	ARCHS4 Coexpression,313;Enrichr Queries,25;GTEx Coexpression,178	FH,PCNA,MRPL16,HMGB1,HSPE1,PAICS,COQ3,YWHAQ,HNRNPA2B1,VDAC3,MCM6,CCT8,LYAR	13
82 RTT down and MDS up	68	ZNF180	173.7	ARCHS4 Coexpression,173;Enrichr Queries,219;GTEx Coexpression,129	SUV39H2,BORA,CBX5,POP1,XRCC5,PRIM1,HMGB1,NUP37	8
82 RTT down and MDS up	69	ZNF143	175.6	ARCHS4 Coexpression,186;ENCODE ChIP-seq,53;Enrichr Queries,100;ReMap ChIP-seq,268;GTEx Coexpression,271	ISY1,MPP1,PCNA,GLRX3,XRCC5,IDH3G,SSR2,CSTF3,CSE1L,PRIM1,METTL3,BCCIP,MRPL39,PDIA6,HARS2,ILF2,SRPK1,ACAT1,ZW10,HNRNPA2B1,VDAC3,BUD13,LYAR	23
82 RTT down and MDS up	70	ZBTB26	177	ARCHS4 Coexpression,50;Enrichr Queries,292;GTEx Coexpression,189	SUV39H2,WDHD1,CBX5,CSE1L,METTL3,HNRNPA2B1,ZNF525,CCT8,HNRNPC,TARDBP,PAICS	11
82 RTT down and MDS up	71	MYNN	178	ARCHS4 Coexpression,139;Enrichr Queries,308;ReMap ChIP-seq,137;GTEx Coexpression,128	ISY1,PHF5A,CBX5,PSMC6,IDH3G,ZW10,PSMC2,CDC5L,MRPL39,BUD13,CCT8,MTA2	12
82 RTT down and MDS up	72	TTF1	179	ARCHS4 Coexpression,84;GTEx Coexpression,274	SNRPD1,RAB30-AS1,GMNN,RPA1,BCCIP,CDC5L,UPF3B,HMGB1,DNAJC8,HSPE1	10
82 RTT down and MDS up	73	SNAPC5	179.5	ARCHS4 Coexpression,162;GTEx Coexpression,197	PCMT1,COQ3,SNRPD1,PSMC2,VDAC3,DNAJC8,HSPE1	7
82 RTT down and MDS up	74	CEBPG	180.8	ARCHS4 Coexpression,170;Enrichr Queries,132;ReMap ChIP-seq,17;GTEx Coexpression,404	COPB2,CBX5,PCNA,MRPL16,DONSON,HSPE1,PAICS,ILF2,PDIA6,ACAT2,NSDHL,PHF5A,ZW10,DNAJC8,MCM6,HNRNPC	16
82 RTT down and MDS up	75	ZSCAN21	183.3	ARCHS4 Coexpression,199;Enrichr Queries,111;GTEx Coexpression,240	PCNA,RAB30-AS1,PRIM1,PSMC2,VDAC3,CDC5L,MCM6,ILF2,ACAT2	9
82 RTT down and MDS up	76	MYB	185.2	Literature ChIP-seq,36;ARCHS4 Coexpression,216;ENCODE ChIP-seq,98;Enrichr Queries,81;ReMap ChIP-seq,272;GTEx Coexpression,408	MPP1,BORA,PCNA,PRIM1,SSR2,GMNN,ERLIN1,CDC5L,TMEM97,HMGB1,CASP6,HYLS1,BUD13,MCM6,MTA2,TARDBP,LYAR	17
82 RTT down and MDS up	77	SAFB	187	ARCHS4 Coexpression,312;GTEx Coexpression,62	TEX10,MGST3,METTL3,HNRNPA2B1,CEP250,BUD13,TAF5,TARDBP,MTA2	9
82 RTT down and MDS up	78	ZNF410	187.7	ARCHS4 Coexpression,263;Enrichr Queries,106;GTEx Coexpression,194	ISY1,HNRNPA2B1,BUD13,HMGB1,HNRNPC,ILF2,CNOT9,SRPK1	8
82 RTT down and MDS up	79	ZNF614	190	ARCHS4 Coexpression,176;GTEx Coexpression,204	CBX5,CSE1L,BCCIP,CDC5L,MRPL39,TAF5	6
82 RTT down and MDS up	80	GABPA	191	Literature ChIP-seq,143;ARCHS4 Coexpression,196;ENCODE ChIP-seq,26;Enrichr Queries,59;ReMap ChIP-seq,276;GTEx Coexpression,446	PCNA,NUP107,POP1,CSTF3,PRIM1,CSE1L,GMNN,MRPL39,HMGB1,GLE1,SNRPD1,CASP6,RARS,CCT8,MTA2,LYAR,WDHD1,CBX5,XRCC5,TEX10,SSR2,METTL3,CDC5L,ZDHHC16,HSPE1,HARS2,DBF4,PSMC6,ZW10,HNRNPA2B1,BUD13	31
82 RTT down and MDS up	81	ZNF816	191.5	ARCHS4 Coexpression,235;GTEx Coexpression,148	BORA,POP1,PRIM1,ORC2,ZNF525,CNOT9	6
82 RTT down and MDS up	82	ZBTB33	195.6	ARCHS4 Coexpression,119;ENCODE ChIP-seq,11;Enrichr Queries,148;ReMap ChIP-seq,73;GTEx Coexpression,627	ISY1,SUV39H2,COPB2,NUP107,LRR1,MGST3,CSTF3,CSE1L,NSDHL,YWHAQ,RARS,CCT8,MTA2,CBX5,IDH3G,XRCC5,METTL3,ERLIN1,CDC5L,UPF3B,HSPE1,PAICS,HARS2,ILF2,COQ3,PHF5A,ZW10,HNRNPA2B1,PSMC2,VDAC3,BUD13,RPL22L1,HNRNPC,TARDBP,FARSB	35
82 RTT down and MDS up	83	ZNF511	196	ARCHS4 Coexpression,132;Enrichr Queries,50;GTEx Coexpression,406	COQ3,PCNA,SSR2,GMNN,MRPL16,MCM6,HSPE1,ILF2	8
82 RTT down and MDS up	84	LCORL	197	ARCHS4 Coexpression,175;Enrichr Queries,370;GTEx Coexpression,46	WDHD1,BORA,CBX5,YWHAQ,ZW10,PRIM1,MCM6,TAF5,HMGB1,PAICS,NUP37	11
82 RTT down and MDS up	85	CDC5L	198	ARCHS4 Coexpression,419;Enrichr Queries,2;GTEx Coexpression,173	COPB2,WDHD1,PCNA,XRCC5,CSE1L,RPA1,MRPL39,HMGB1,ILF2,YWHAQ,PSMC2,HNRNPA2B1,MCM6,CCT8,HNRNPC,TARDBP,NUP37	17
82 RTT down and MDS up	86	ZNF121	199	ARCHS4 Coexpression,137;Enrichr Queries,53;GTEx Coexpression,407	CBX5,SNRPD1,CSE1L,PRIM1,MCM6,MTA2,CNOT9,LYAR,PAICS	9
82 RTT down and MDS up	87	SETDB1	202.5	Literature ChIP-seq,49;ARCHS4 Coexpression,744;ENCODE ChIP-seq,14;Enrichr Queries,60;ReMap ChIP-seq,287;GTEx Coexpression,61	COPB2,FH,NUP107,POP1,CSTF3,BCCIP,MRPL39,HMGB1,ACAT2,ACAT1,GLE1,PCMT1,YWHAQ,CASP6,SNRPD1,RARS,ORC2,ZNF525,CEP250,CCT8,MTA2,LYAR,CBX5,BORA,GLRX3,XRCC5,TEX10,METTL3,ERLIN1,HSPE1,ILF2,PDIA6,PAICS,SRPK1,COQ3,DBF4,PSMC6,VDAC3,BUD13,RPL22L1,TAF5,MCM6,HNRNPC,DNAJC8,TARDBP,CNOT9	46
82 RTT down and MDS up	88	ZFP69	202.5	ARCHS4 Coexpression,218;GTEx Coexpression,187	BORA,PCNA,POP1,HNRNPA2B1,DNAJC8,HMGB1	6
82 RTT down and MDS up	89	ZNF322	205.5	ARCHS4 Coexpression,115;GTEx Coexpression,296	CBX5,XRCC5,RAB30-AS1,CDC5L,TMEM97,HNRNPC,PAICS	7
82 RTT down and MDS up	90	CREB1	207.8	Literature ChIP-seq,13;ARCHS4 Coexpression,393;ENCODE ChIP-seq,22;Enrichr Queries,108;ReMap ChIP-seq,221;GTEx Coexpression,490	SUV39H2,COPB2,NUP107,PCNA,MGST3,CSTF3,HMGB1,YWHAQ,MTA2,LYAR,WDHD1,CBX5,IDH3G,SSR2,CDC5L,UPF3B,PDIA6,DBF4,PHF5A,ZW10,SNHG10,HNRNPA2B1,RPL22L1,MCM6,HNRNPC,CNOT9	26
82 RTT down and MDS up	91	RBPJ	208.4	Literature ChIP-seq,99;ARCHS4 Coexpression,254;Enrichr Queries,112;ReMap ChIP-seq,57;GTEx Coexpression,520	SUV39H2,FH,PCNA,CBX5,XRCC5,LRR1,CSE1L,UPF3B,HMGB1,PHF5A,SNRPD1,HNRNPA2B1,ORC2,VDAC3,ZNF525,DNAJC8,TAF5,MTA2,PRTFDC1	19
82 RTT down and MDS up	92	ZNF770	212	ARCHS4 Coexpression,20;Enrichr Queries,199;GTEx Coexpression,417	SUV39H2,WDHD1,CBX5,XRCC5,CSE1L,HMGB1,PAICS,YWHAQ,ZW10,RARS,HNRNPA2B1,CCT8,HNRNPC,TARDBP,NUP37	15
82 RTT down and MDS up	93	HESX1	212	ARCHS4 Coexpression,44;Enrichr Queries,565;GTEx Coexpression,27	WDHD1,BORA,PCNA,POP1,XRCC5,PRIM1,GMNN,BCCIP,MRPL39,TMEM97,HMGB1,HSPE1,PAICS,SNRPD1,RPL22L1,CCT8,NUP37	17
82 RTT down and MDS up	94	MGA	212.3	ARCHS4 Coexpression,410;Enrichr Queries,150;GTEx Coexpression,77	SUV39H2,CBX5,CSE1L,TEX10,HNRNPA2B1,ZNF525,TAF5	7
82 RTT down and MDS up	95	ZNF84	213.7	ARCHS4 Coexpression,291;Enrichr Queries,131;GTEx Coexpression,219	CBX5,YWHAQ,POP1,RAB30-AS1,HNRNPA2B1,NUP37	6
82 RTT down and MDS up	96	MYC	215.2	Literature ChIP-seq,2;ARCHS4 Coexpression,359;ENCODE ChIP-seq,8;Enrichr Queries,134;ReMap ChIP-seq,121;GTEx Coexpression,667	SUV39H2,PCNA,NUP107,POP1,LRR1,CSTF3,PRIM1,CSE1L,GMNN,BCCIP,MRPL16,MRPL39,TMEM97,ACAT2,ACAT1,PCMT1,SNRPD1,ORC2,CCT8,MTA2,MPP1,WDHD1,CBX5,XRCC5,IDH3G,TEX10,ERLIN1,RPA1,CDC5L,ZDHHC16,HSPE1,HARS2,PAICS,SRPK1,DBF4,PHF5A,HNRNPA2B1,PSMC2,HYLS1,RPL22L1,MCM6,DNAJC8,HNRNPC,TARDBP,CNOT9,NUP37,FARSB	47
82 RTT down and MDS up	97	ZNF587B	216	ARCHS4 Coexpression,62;GTEx Coexpression,370	ISY1,WDHD1,NUP107,CBX5,XRCC5,RARS,ORC2,PAICS,CNOT9,SRPK1	10
82 RTT down and MDS up	98	ZNF281	216.3	ARCHS4 Coexpression,10;Enrichr Queries,220;GTEx Coexpression,419	WDHD1,PCNA,POP1,XRCC5,CSE1L,GMNN,ERLIN1,BCCIP,TMEM97,HMGB1,HSPE1,ILF2,PAICS,DBF4,SNRPD1,HNRNPA2B1,CCT8	17
82 RTT down and MDS up	99	E2F6	219.4	ARCHS4 Coexpression,51;ENCODE ChIP-seq,13;Enrichr Queries,235;ReMap ChIP-seq,281;GTEx Coexpression,517	SUV39H2,FH,PCNA,LRR1,CSTF3,CSE1L,GMNN,TMEM97,GLE1,SNRPD1,CCT8,MTA2,WDHD1,BORA,CBX5,GLRX3,XRCC5,TEX10,ERLIN1,ILF2,PDIA6,DBF4,PSMC2,BUD13,MCM6,HNRNPC,CNOT9	27
82 RTT down and MDS up	100	NFYA	220.2	ARCHS4 Coexpression,661;ENCODE ChIP-seq,32;Enrichr Queries,109;ReMap ChIP-seq,46;GTEx Coexpression,253	ISY1,SUV39H2,FH,PCNA,POP1,CSE1L,HMGB1,TMEM97,ACAT2,ACAT1,NSDHL,ORC2,MTA2,LYAR,MPP1,CBX5,BORA,RPA1,UPF3B,ZDHHC16,ILF2,PDIA6,DBF4,PHF5A,SNHG10,HNRNPA2B1,DNAJC8,MCM6	28
82 RTT down and MDS up	101	TFCP2	220.7	ARCHS4 Coexpression,43;Enrichr Queries,34;GTEx Coexpression,585	WDHD1,CBX5,XRCC5,CSE1L,CSTF3,HNRNPA2B1,RPA1,MCM6,HNRNPC,CCT8,TARDBP,PAICS	12
82 RTT down and MDS up	102	ZNF77	221	ARCHS4 Coexpression,78;Enrichr Queries,461;GTEx Coexpression,124	SUV39H2,COQ3,PHF5A,NUP107,PCNA,POP1,TEX10,ZW10,CCT8,TAF5,ILF2,NUP37	12
82 RTT down and MDS up	103	YBX1	222	ARCHS4 Coexpression,354;Enrichr Queries,17;GTEx Coexpression,295	DBF4,PCNA,YWHAQ,HNRNPA2B1,HMGB1,CCT8,HNRNPC,HSPE1,MTA2,LYAR,ILF2,PDIA6	12
82 RTT down and MDS up	104	TCF12	222.6	ARCHS4 Coexpression,147;ENCODE ChIP-seq,28;Enrichr Queries,295;ReMap ChIP-seq,198;GTEx Coexpression,445	NUP107,CBX5,S100A2,IDH3G,XRCC5,TEX10,MGST3,CSTF3,MRPL16,TMEM97,HMGB1,ZDHHC16,HARS2,YWHAQ,RARS,HNRNPA2B1,BUD13,DNAJC8,MCM6,TAF5,MTA2,TARDBP,PRTFDC1	23
82 RTT down and MDS up	105	ZNF451	222.7	ARCHS4 Coexpression,373;Enrichr Queries,149;GTEx Coexpression,146	DBF4,CBX5,HNRNPA2B1,DONSON,ZNF525	5
82 RTT down and MDS up	106	ARID2	224.8	ARCHS4 Coexpression,179;Enrichr Queries,166;ReMap ChIP-seq,81;GTEx Coexpression,473	DBF4,PCNA,CBX5,NUP107,LRR1,ECI2,HNRNPA2B1,DNAJC8,MTA2,CNOT9	10
82 RTT down and MDS up	107	ZBTB39	225.7	ARCHS4 Coexpression,69;Enrichr Queries,517;GTEx Coexpression,91	SUV39H2,WDHD1,PCNA,XRCC5,LRR1,CSE1L,PAICS,DBF4,HNRNPA2B1,HYLS1,TAF5,MCM6,HNRNPC,LYAR	14
82 RTT down and MDS up	108	ARID3B	227	ARCHS4 Coexpression,224;GTEx Coexpression,230	GLE1,WDHD1,XRCC5,BUD13,PAICS,SRPK1	6
82 RTT down and MDS up	109	ZNF43	227.7	ARCHS4 Coexpression,387;Enrichr Queries,187;GTEx Coexpression,109	SUV39H2,NUP107,DBF4,CBX5,HNRNPA2B1,ZNF525,MCM6	7
82 RTT down and MDS up	110	NRF1	230.2	ARCHS4 Coexpression,472;ENCODE ChIP-seq,3;Enrichr Queries,77;ReMap ChIP-seq,160;GTEx Coexpression,439	ISY1,COPB2,NUP107,PCNA,POP1,CSE1L,MGST3,PRIM1,GMNN,BCCIP,HMGB1,GLE1,CCT8,MTA2,LYAR,WDHD1,CBX5,IDH3G,XRCC5,ERLIN1,CDC5L,ZDHHC16,HSPE1,HARS2,PAICS,SRPK1,COQ3,PHF5A,VDAC3,MCM6,HNRNPC,TARDBP,FARSB	33
82 RTT down and MDS up	111	ZNF217	230.5	Literature ChIP-seq,145;ARCHS4 Coexpression,663;ENCODE ChIP-seq,114;Enrichr Queries,197;ReMap ChIP-seq,92;GTEx Coexpression,172	WDHD1,FH,BORA,S100A2,ECI2,ERLIN1,BCCIP,HARS2,ILF2,PAICS,SRPK1,YWHAQ,HNRNPA2B1,MTA2	14
82 RTT down and MDS up	112	ZNF184	232	ARCHS4 Coexpression,120;Enrichr Queries,478;GTEx Coexpression,98	SUV39H2,PCMT1,DBF4,CBX5,YWHAQ,HYLS1,TAF5,HMGB1,CCT8,TARDBP	10
82 RTT down and MDS up	113	ZNF286A	234	ARCHS4 Coexpression,31;Enrichr Queries,75;GTEx Coexpression,596	WDHD1,SUV39H2,CBX5,NUP107,XRCC5,UPF3B,MRPL39,TMEM97,HMGB1,ILF2,PAICS,ACAT2,HNRNPC,CCT8,CNOT9	15
82 RTT down and MDS up	114	MECP2	234	ARCHS4 Coexpression,140;Enrichr Queries,294;GTEx Coexpression,268	CBX5,GLRX3,RARS,CCT8,HSPE1,ILF2,PDIA6	7
82 RTT down and MDS up	115	POU5F1	238.4	Literature ChIP-seq,35;ARCHS4 Coexpression,93;Enrichr Queries,240;ReMap ChIP-seq,278;GTEx Coexpression,546	ISY1,NUP107,CSE1L,CSTF3,GMNN,MRPL39,YWHAQ,CASP6,RARS,ORC2,MTA2,WDHD1,XRCC5,SSR2,ERLIN1,PAICS,PDIA6,DBF4,ZW10,HNRNPA2B1,BUD13,RPL22L1,MCM6,HNRNPC,TAF5,CNOT9,FARSB	27
82 RTT down and MDS up	116	ADNP2	240.7	ARCHS4 Coexpression,41;Enrichr Queries,457;GTEx Coexpression,224	WDHD1,NUP107,PCNA,XRCC5,CSE1L,TEX10,PAICS,HNRNPA2B1,ZNF525,MCM6,CCT8,HNRNPC,CNOT9	13
82 RTT down and MDS up	117	ZNF263	240.7	Literature ChIP-seq,159;ARCHS4 Coexpression,554;ENCODE ChIP-seq,108;Enrichr Queries,169;ReMap ChIP-seq,249;GTEx Coexpression,205	FH,IDH3G,MGST3,PRIM1,BCCIP,HMGB1,PAICS,CASP6,SNRPD1,HNRNPA2B1,VDAC3,HNRNPC,CCT8,MTA2	14
82 RTT down and MDS up	118	ZFP62	242	ARCHS4 Coexpression,79;Enrichr Queries,261;GTEx Coexpression,386	SUV39H2,WDHD1,CBX5,XRCC5,CSE1L,METTL3,HNRNPA2B1,TARDBP,LYAR,PAICS	10
82 RTT down and MDS up	119	ZNF326	243.3	ARCHS4 Coexpression,295;Enrichr Queries,20;GTEx Coexpression,415	CBX5,SNRPD1,CSTF3,HNRNPA2B1,CDC5L,HMGB1,MCM6,HNRNPC,TARDBP,ILF2	10
82 RTT down and MDS up	120	KMT2B	245	ARCHS4 Coexpression,488;ReMap ChIP-seq,2	PCNA,XRCC5,BCCIP,CDC5L,HSPE1,ILF2,HARS2,PAICS,PCMT1,PHF5A,SNRPD1,SNHG10,PSMC2,CCT8,TARDBP,MTA2,FARSB	17
82 RTT down and MDS up	121	ZNF107	247.3	ARCHS4 Coexpression,81;Enrichr Queries,58;GTEx Coexpression,603	WDHD1,SUV39H2,BORA,DBF4,CBX5,XRCC5,PRIM1,HMGB1,MCM6,PAICS	10
82 RTT down and MDS up	122	ZNF32	248.7	ARCHS4 Coexpression,229;Enrichr Queries,201;GTEx Coexpression,316	COQ3,YWHAQ,VDAC3,HSPE1,MTA2	5
82 RTT down and MDS up	123	RFX7	250	ARCHS4 Coexpression,169;Enrichr Queries,451;GTEx Coexpression,130	GLE1,NUP107,CBX5,TEX10,ZW10,HNRNPA2B1,RPA1,TARDBP,PAICS	9
82 RTT down and MDS up	124	DMTF1	250.7	ARCHS4 Coexpression,319;Enrichr Queries,234;GTEx Coexpression,199	DBF4,CBX5,METTL3,HNRNPA2B1,TARDBP	5
82 RTT down and MDS up	125	ZNF398	251	ARCHS4 Coexpression,163;Enrichr Queries,525;GTEx Coexpression,65	ISY1,GLE1,WDHD1,XRCC5,ZW10,CSE1L,BUD13,TAF5,PAICS,PRTFDC1,SRPK1	11
82 RTT down and MDS up	126	XBP1	252	ARCHS4 Coexpression,629;Enrichr Queries,113;ReMap ChIP-seq,22;GTEx Coexpression,244	COPB2,PCNA,SSR2,CSE1L,MGST3,ECI2,CDC5L,TMEM97,PDIA6,SRPK1,PSMC6,HNRNPA2B1,CEP250	13
82 RTT down and MDS up	127	ZNF678	253.3	ARCHS4 Coexpression,80;Enrichr Queries,300;GTEx Coexpression,380	SUV39H2,WDHD1,CBX5,XRCC5,CSE1L,METTL3,HMGB1,TARDBP,PAICS	9
82 RTT down and MDS up	128	ZNF90	254.3	ARCHS4 Coexpression,552;Enrichr Queries,96;GTEx Coexpression,115	WDHD1,BORA,PCNA,XRCC5,SNRPD1,PRIM1,RPL22L1,MCM6	8
82 RTT down and MDS up	129	CBX2	254.8	ARCHS4 Coexpression,58;ENCODE ChIP-seq,117;Enrichr Queries,68;ReMap ChIP-seq,172;GTEx Coexpression,859	WDHD1,COPB2,PCNA,XRCC5,PRIM1,CSE1L,GMNN,CDC5L,TMEM97,PDIA6,PAICS,ZW10,HNRNPA2B1,MCM6,HNRNPC	15
82 RTT down and MDS up	130	GATAD2A	261	ARCHS4 Coexpression,544;Enrichr Queries,86;GTEx Coexpression,153	HNRNPA2B1,MCM6,HNRNPC,MTA2,ILF2,CNOT9,SRPK1	7
82 RTT down and MDS up	131	E2F2	261.3	ARCHS4 Coexpression,343;Enrichr Queries,44;GTEx Coexpression,397	MPP1,WDHD1,PCNA,PRIM1,GMNN,TMEM97,MCM6,SRPK1	8
82 RTT down and MDS up	132	PREB	262.3	ARCHS4 Coexpression,320;Enrichr Queries,36;GTEx Coexpression,431	COPB2,PCNA,SSR2,ECI2,HNRNPA2B1,MCM6,HSPE1,PDIA6,ACAT1	9
82 RTT down and MDS up	133	ZNF384	264.6	ARCHS4 Coexpression,538;ENCODE ChIP-seq,25;Enrichr Queries,296;ReMap ChIP-seq,109;GTEx Coexpression,355	LRR1,MGST3,CSTF3,MRPL39,HMGB1,ACAT1,PCMT1,YWHAQ,SNRPD1,RARS,MTA2,CBX5,XRCC5,TEX10,METTL3,HSPE1,PDIA6,PAICS,COQ3,ZW10,HNRNPA2B1,BUD13,RPL22L1,HNRNPC,DNAJC8,TARDBP	26
82 RTT down and MDS up	134	TIGD6	264.7	ARCHS4 Coexpression,134;Enrichr Queries,524;GTEx Coexpression,136	COPB2,POP1,RARS,ECI2,MSANTD3,RPL22L1,HSPE1,NUP37	8
82 RTT down and MDS up	135	KDM5B	264.8	Literature ChIP-seq,1;ARCHS4 Coexpression,168;ENCODE ChIP-seq,88;ReMap ChIP-seq,271;GTEx Coexpression,796	SUV39H2,NUP107,POP1,CSE1L,GMNN,BCCIP,MRPL39,TMEM97,GLE1,YWHAQ,SNRPD1,RARS,WDHD1,TEX10,METTL3,ZDHHC16,ILF2,PDIA6,DBF4,VDAC3,MCM6,DNAJC8,COPB2,CSTF3,PRIM1,ACAT2,ORC2,CCT8,MTA2,LYAR,CBX5,XRCC5,ERLIN1,RPA1,DONSON,UPF3B,CDC5L,PAICS,SRPK1,PSMC6,HNRNPA2B1,PSMC2,HYLS1,HNRNPC,TAF5,TARDBP,CNOT9,FARSB,NUP37	49
82 RTT down and MDS up	136	ZNF260	266	ARCHS4 Coexpression,244;Enrichr Queries,257;GTEx Coexpression,297	CBX5,YWHAQ,UPF3B,PRTFDC1	4
82 RTT down and MDS up	137	PLAGL2	267	ARCHS4 Coexpression,332;Enrichr Queries,349;GTEx Coexpression,120	GLE1,SUV39H2,DBF4,PCNA,LRR1,MTA2,LYAR	7
82 RTT down and MDS up	138	TEAD4	268.3	Literature ChIP-seq,88;ARCHS4 Coexpression,331;ENCODE ChIP-seq,65;Enrichr Queries,218;ReMap ChIP-seq,33;GTEx Coexpression,875	FH,NUP107,LRR1,PRIM1,CSE1L,BCCIP,MRPL39,GLE1,YWHAQ,SNRPD1,CEP250,CCT8,MTA2,CBX5,S100A2,XRCC5,METTL3,UPF3B,HSPE1,HARS2,PAICS,COQ3,DBF4,SNHG10,HNRNPA2B1,MCM6,DNAJC8,TAF5,TARDBP,CNOT9	30
82 RTT down and MDS up	139	ZKSCAN4	269.7	ARCHS4 Coexpression,123;Enrichr Queries,646;GTEx Coexpression,40	SUV39H2,PCNA,LRR1,GLE1,DBF4,HYLS1,BUD13,TAF5,MCM6,CCT8,HNRNPC,TARDBP,LYAR	13
82 RTT down and MDS up	140	ZNF680	270	ARCHS4 Coexpression,138;Enrichr Queries,114;GTEx Coexpression,558	SUV39H2,NUP107,CBX5,PRIM1,HNRNPA2B1,HMGB1,PRTFDC1	7
82 RTT down and MDS up	141	ZNF24	270.5	ARCHS4 Coexpression,299;Enrichr Queries,117;ReMap ChIP-seq,181;GTEx Coexpression,485	PCMT1,CBX5,HNRNPA2B1,HMGB1,HNRNPC,PRTFDC1	6
82 RTT down and MDS up	142	IRF4	271.2	ARCHS4 Coexpression,689;ENCODE ChIP-seq,72;Enrichr Queries,353;ReMap ChIP-seq,159;GTEx Coexpression,83	ISY1,WDHD1,BORA,PCNA,NUP107,PRIM1,LRR1,BCCIP,MRPL16,MRPL39,HSPE1,PAICS,ILF2,YWHAQ,CASP6,SNHG10,RARS,HNRNPA2B1,RPL22L1,CCT8,DNAJC8,MTA2	22
82 RTT down and MDS up	143	ZBED3	273.3	ARCHS4 Coexpression,378;Enrichr Queries,141;GTEx Coexpression,301	PRIM1,CEP250,RPL22L1,MCM6,SRPK1	5
82 RTT down and MDS up	144	ZNF140	274	ARCHS4 Coexpression,394;Enrichr Queries,245;GTEx Coexpression,183	METTL3,ZNF525,HMGB1,TARDBP,MTA2	5
82 RTT down and MDS up	145	DRAP1	276.3	ARCHS4 Coexpression,621;Enrichr Queries,101;GTEx Coexpression,107	SUV39H2,DBF4,PCNA,CSE1L,HNRNPA2B1,HYLS1,HSPE1,MTA2,LYAR	9
82 RTT down and MDS up	146	CREBZF	278.7	ARCHS4 Coexpression,325;Enrichr Queries,120;GTEx Coexpression,391	METTL3,HNRNPA2B1,HMGB1,TARDBP,MTA2	5
82 RTT down and MDS up	147	ZIK1	279.7	ARCHS4 Coexpression,63;Enrichr Queries,99;GTEx Coexpression,677	WDHD1,CBX5,POP1,XRCC5,PRIM1,MCM6,TMEM97,HMGB1,ILF2,PAICS,ACAT2	11
82 RTT down and MDS up	148	ZNF85	280.3	ARCHS4 Coexpression,417;Enrichr Queries,70;GTEx Coexpression,354	SUV39H2,WDHD1,DBF4,PRIM1,GMNN,MCM6,MTA2	7
82 RTT down and MDS up	149	BHLHA15	282	ARCHS4 Coexpression,315;GTEx Coexpression,249	SSR2,GMNN,TMEM97,MTA2,PDIA6	5
82 RTT down and MDS up	150	MAZ	282	ARCHS4 Coexpression,671;ENCODE ChIP-seq,18;Enrichr Queries,78;ReMap ChIP-seq,277;GTEx Coexpression,366	ISY1,FH,CSTF3,MRPL16,HMGB1,ACAT1,GLE1,NSDHL,YWHAQ,MTA2,LYAR,MPP1,WDHD1,BORA,CBX5,TEX10,SSR2,METTL3,UPF3B,PDIA6,SRPK1,PSMC6,HNRNPA2B1,BUD13,MCM6,HNRNPC,TAF5,TARDBP	28
82 RTT down and MDS up	151	ZNF607	283.3	ARCHS4 Coexpression,73;Enrichr Queries,239;GTEx Coexpression,538	SUV39H2,WDHD1,CBX5,YWHAQ,XRCC5,CSE1L,HYLS1,ZNF525,HNRNPC,PAICS	10
82 RTT down and MDS up	152	HMGA2	287	ARCHS4 Coexpression,121;Enrichr Queries,684;GTEx Coexpression,56	WDHD1,CBX5,POP1,XRCC5,RARS,HNRNPA2B1,MSANTD3,RPL22L1,PDIA6,PAICS,NUP37	11
82 RTT down and MDS up	153	ZNF581	288.3	ARCHS4 Coexpression,316;Enrichr Queries,181;GTEx Coexpression,368	ISY1,SSR2,BUD13,MCM6,ILF2	5
82 RTT down and MDS up	154	NCOA1	290.3	ARCHS4 Coexpression,153;Enrichr Queries,572;ReMap ChIP-seq,230;GTEx Coexpression,206	PCMT1,CBX5,RARS,HNRNPC,PDIA6,ILF2,PAICS	7
82 RTT down and MDS up	155	BRF2	291	ARCHS4 Coexpression,166;ReMap ChIP-seq,66;GTEx Coexpression,641	PCMT1,BORA,PHF5A,GLRX3,SNRPD1,SSR2,PSMC2,HARS2,ILF2	9
82 RTT down and MDS up	156	NFE2L2	291.8	Literature ChIP-seq,142;ARCHS4 Coexpression,607;Enrichr Queries,214;ReMap ChIP-seq,123;GTEx Coexpression,373	CBX5,S100A2,CASP6,HNRNPA2B1,MTA2,HARS2,PAICS	7
82 RTT down and MDS up	157	ZNF883	292.5	ARCHS4 Coexpression,117;GTEx Coexpression,468	CBX5,YWHAQ,HMGB1,MTA2,PAICS,PRTFDC1	6
82 RTT down and MDS up	158	ZNF274	293	Literature ChIP-seq,79;ARCHS4 Coexpression,662;ENCODE ChIP-seq,111;Enrichr Queries,483;ReMap ChIP-seq,97;GTEx Coexpression,326	GLE1,FH,CBX5,GLRX3,METTL3,ORC2,HNRNPA2B1,ZNF525,TARDBP,ILF2,HARS2,PDIA6	12
82 RTT down and MDS up	159	ZNF644	293.3	ARCHS4 Coexpression,262;Enrichr Queries,193;ReMap ChIP-seq,240;GTEx Coexpression,478	CBX5,XRCC5,HNRNPA2B1,CDC5L	4
82 RTT down and MDS up	160	BAZ2A	295.7	ARCHS4 Coexpression,567;Enrichr Queries,176;GTEx Coexpression,144	CBX5,METTL3,ORC2,HNRNPA2B1,ZNF525,MTA2	6
82 RTT down and MDS up	161	AHCTF1	295.7	ARCHS4 Coexpression,524;Enrichr Queries,45;GTEx Coexpression,318	DBF4,CBX5,CSE1L,HNRNPA2B1,MCM6,HNRNPC,TARDBP,LYAR	8
82 RTT down and MDS up	162	TFDP2	296.3	ARCHS4 Coexpression,290;Enrichr Queries,146;GTEx Coexpression,453	CBX5,SNRPD1,MCM6,HMGB1,LYAR	5
82 RTT down and MDS up	163	RFX5	296.6	ARCHS4 Coexpression,691;ENCODE ChIP-seq,38;Enrichr Queries,317;ReMap ChIP-seq,10;GTEx Coexpression,427	SUV39H2,PCNA,LRR1,TMEM97,HMGB1,ACAT1,PCMT1,YWHAQ,SNRPD1,RARS,ZNF525,MTA2,LYAR,BORA,CBX5,S100A2,GLRX3,IDH3G,ERLIN1,CDC5L,ILF2,COQ3,PHF5A,HNRNPA2B1,BUD13,RPL22L1,DNAJC8,TAF5,TARDBP	29
82 RTT down and MDS up	164	ZNF860	297	ARCHS4 Coexpression,201;GTEx Coexpression,393	S100A2,CSE1L,MRPL39,MTA2,CNOT9	5
82 RTT down and MDS up	165	ZNF689	300	ARCHS4 Coexpression,24;Enrichr Queries,289;GTEx Coexpression,587	SUV39H2,PCNA,CBX5,XRCC5,CSE1L,GMNN,TMEM97,HMGB1,HSPE1,ILF2,PAICS,ACAT2,DBF4,CCT8,LYAR	15
82 RTT down and MDS up	166	FOXK2	306.5	ARCHS4 Coexpression,726;Enrichr Queries,121;ReMap ChIP-seq,54;GTEx Coexpression,325	CBX5,ZW10,LRR1,SNHG10,PSMC2,HNRNPA2B1,HNRNPC,MTA2,HARS2,PAICS	10
82 RTT down and MDS up	167	ZNF318	308.3	ARCHS4 Coexpression,760;Enrichr Queries,323;ReMap ChIP-seq,93;GTEx Coexpression,57	MPP1,SUV39H2,WDHD1,BORA,PCNA,CBX5,PRIM1,MSANTD3,DBF4,YWHAQ,ZNF525,PRTFDC1	12
82 RTT down and MDS up	168	STAT3	308.7	Literature ChIP-seq,41;ARCHS4 Coexpression,349;ENCODE ChIP-seq,21;Enrichr Queries,133;ReMap ChIP-seq,219;GTEx Coexpression,1089	ISY1,COPB2,PCNA,NUP107,MGST3,CSTF3,PRIM1,MRPL16,BCCIP,MRPL39,HMGB1,GLE1,SNRPD1,RARS,ORC2,CEP250,CCT8,MTA2,LYAR,WDHD1,CBX5,S100A2,GLRX3,XRCC5,TEX10,SSR2,METTL3,CDC5L,UPF3B,HSPE1,PAICS,SRPK1,COQ3,DBF4,PSMC6,ZW10,HNRNPA2B1,VDAC3,BUD13,RPL22L1,HNRNPC,TARDBP	42
82 RTT down and MDS up	169	PHF20	309	ARCHS4 Coexpression,185;Enrichr Queries,123;GTEx Coexpression,619	CBX5,CDC5L,MRPL39,MCM6,MTA2,CNOT9,SRPK1	7
82 RTT down and MDS up	170	LIN54	315.5	ARCHS4 Coexpression,402;GTEx Coexpression,229	BORA,PRIM1,CNOT9,SRPK1	4
82 RTT down and MDS up	171	ZNF655	315.7	ARCHS4 Coexpression,515;Enrichr Queries,217;GTEx Coexpression,215	PCMT1,METTL3,HNRNPA2B1,TARDBP,HSPE1	5
82 RTT down and MDS up	172	MAFF	317.4	ARCHS4 Coexpression,236;ENCODE ChIP-seq,16;Enrichr Queries,764;ReMap ChIP-seq,61;GTEx Coexpression,510	ISY1,COPB2,PCNA,NUP107,MGST3,CSE1L,PRIM1,BCCIP,MSANTD3,NSDHL,CCT8,MTA2,WDHD1,CBX5,S100A2,IDH3G,METTL3,CDC5L,UPF3B,ILF2,HARS2,PAICS,SRPK1,PSMC6,PSMC2,VDAC3,RPL22L1,DNAJC8,TARDBP	29
82 RTT down and MDS up	173	ELK1	318.4	Literature ChIP-seq,45;ARCHS4 Coexpression,539;ENCODE ChIP-seq,44;ReMap ChIP-seq,60;GTEx Coexpression,904	ISY1,FH,PCNA,POP1,PRIM1,CSTF3,MRPL39,PCMT1,NSDHL,SNRPD1,ORC2,MTA2,GLRX3,IDH3G,XRCC5,SSR2,METTL3,ERLIN1,HSPE1,ZDHHC16,SRPK1,PSMC6,PSMC2,VDAC3,BUD13,MCM6,HNRNPC,PRTFDC1	28
82 RTT down and MDS up	174	NR2C2	320.4	ARCHS4 Coexpression,863;ENCODE ChIP-seq,31;Enrichr Queries,447;ReMap ChIP-seq,3;GTEx Coexpression,258	ISY1,NUP107,PCNA,CBX5,BORA,GLRX3,PRIM1,CSTF3,METTL3,BCCIP,TMEM97,ZDHHC16,HSPE1,PAICS,GLE1,PHF5A,SNHG10,PSMC2,BUD13,TAF5,CCT8,CNOT9,NUP37	23
82 RTT down and MDS up	175	ZNF256	321	ARCHS4 Coexpression,45;Enrichr Queries,748;GTEx Coexpression,170	NUP107,XRCC5,TEX10,GMNN,RPA1,BCCIP,MRPL16,ILF2,ACAT2,YWHAQ,ZW10,CCT8,HNRNPC	13
82 RTT down and MDS up	176	ZNF138	321.3	ARCHS4 Coexpression,116;Enrichr Queries,136;GTEx Coexpression,712	WDHD1,SUV39H2,CBX5,YWHAQ,PRIM1,CSTF3,HMGB1,PAICS	8
82 RTT down and MDS up	177	IKZF2	322.3	ARCHS4 Coexpression,569;Enrichr Queries,351;GTEx Coexpression,47	WDHD1,BORA,PCNA,SNRPD1,PRIM1,RPL22L1,CCT8,MTA2,PAICS	9
82 RTT down and MDS up	178	GATA1	323.3	Literature ChIP-seq,55;ARCHS4 Coexpression,611;ENCODE ChIP-seq,24;Enrichr Queries,328;ReMap ChIP-seq,207;GTEx Coexpression,715	ISY1,COPB2,FH,NUP107,PCNA,MGST3,CSTF3,PRIM1,MRPL16,ACAT1,YWHAQ,ORC2,CCT8,MPP1,WDHD1,CBX5,XRCC5,DONSON,UPF3B,HSPE1,PAICS,PSMC6,SNHG10,ZW10,BUD13,RPL22L1,TAF5	27
82 RTT down and MDS up	179	YY1	324.2	Literature ChIP-seq,22;ARCHS4 Coexpression,233;ENCODE ChIP-seq,17;Enrichr Queries,48;ReMap ChIP-seq,279;GTEx Coexpression,1346	SUV39H2,PCNA,CSE1L,CSTF3,MRPL39,HMGB1,YWHAQ,SNRPD1,RARS,CEP250,CCT8,MTA2,WDHD1,CBX5,GLRX3,XRCC5,IDH3G,METTL3,UPF3B,HSPE1,COQ3,PSMC6,ZW10,HNRNPA2B1,RPL22L1,HNRNPC,MCM6,DNAJC8,TAF5,TARDBP	30
82 RTT down and MDS up	180	SP1	326.4	ARCHS4 Coexpression,648;ENCODE ChIP-seq,5;Enrichr Queries,64;ReMap ChIP-seq,216;GTEx Coexpression,699	COPB2,FH,PCNA,NUP107,CSTF3,MRPL39,HMGB1,GLE1,YWHAQ,SNRPD1,RARS,CCT8,MTA2,LYAR,MPP1,CBX5,GLRX3,XRCC5,TEX10,METTL3,CDC5L,UPF3B,HARS2,SRPK1,HNRNPA2B1,DNAJC8,MCM6,HNRNPC,TAF5,TARDBP,FARSB	31
82 RTT down and MDS up	181	DNMT1	326.5	ARCHS4 Coexpression,650;GTEx Coexpression,3	SUV39H2,WDHD1,NUP107,BORA,PCNA,POP1,CSE1L,LRR1,PRIM1,DBF4,HYLS1,MCM6,TAF5,CNOT9	14
82 RTT down and MDS up	182	HSF2	327.3	ARCHS4 Coexpression,206;Enrichr Queries,262;GTEx Coexpression,514	CBX5,YWHAQ,VDAC3,MCM6	4
82 RTT down and MDS up	183	CENPB	328	ARCHS4 Coexpression,406;Enrichr Queries,130;GTEx Coexpression,448	MGST3,MCM6,MTA2,PRTFDC1	4
82 RTT down and MDS up	184	CXXC1	329	ARCHS4 Coexpression,532;Enrichr Queries,171;GTEx Coexpression,284	METTL3,HNRNPA2B1,ZNF525,MCM6,MTA2	5
82 RTT down and MDS up	185	ZBTB12	330.7	ARCHS4 Coexpression,560;Enrichr Queries,144;GTEx Coexpression,288	POP1,PRIM1,DNAJC8,MCM6,MTA2	5
82 RTT down and MDS up	186	THAP10	331.3	ARCHS4 Coexpression,57;Enrichr Queries,79;GTEx Coexpression,858	SUV39H2,PCMT1,PCNA,YWHAQ,GLRX3,PRIM1,CSE1L,GMNN,VDAC3,MCM6,ILF2,ACAT2	12
82 RTT down and MDS up	187	ZNF706	332.7	ARCHS4 Coexpression,499;Enrichr Queries,85;GTEx Coexpression,414	YWHAQ,GMNN,HNRNPA2B1,TMEM97,HMGB1,HSPE1,MTA2	7
82 RTT down and MDS up	188	SP4	332.8	ARCHS4 Coexpression,212;ENCODE ChIP-seq,51;Enrichr Queries,822;ReMap ChIP-seq,155;GTEx Coexpression,424	CBX5,NUP107,XRCC5,CSTF3,PRIM1,ERLIN1,CDC5L,UPF3B,MRPL39,HMGB1,ZDHHC16,PDIA6,ACAT1,YWHAQ,HNRNPA2B1,ORC2,MCM6,DNAJC8,CCT8,MTA2,CNOT9	21
82 RTT down and MDS up	189	ZNF324B	333.5	ARCHS4 Coexpression,579;GTEx Coexpression,88	PHF5A,POP1,XRCC5,ZW10,RPA1,MTA2,NUP37	7
82 RTT down and MDS up	190	RXRA	334	Literature ChIP-seq,136;ARCHS4 Coexpression,808;ENCODE ChIP-seq,112;Enrichr Queries,541;ReMap ChIP-seq,79;GTEx Coexpression,328	GLE1,PCNA,CBX5,YWHAQ,ZW10,LRR1,SNHG10,BCCIP,DONSON,MTA2,HSPE1,FARSB	12
82 RTT down and MDS up	191	MAX	334.8	ARCHS4 Coexpression,258;ENCODE ChIP-seq,1;Enrichr Queries,116;ReMap ChIP-seq,213;GTEx Coexpression,1086	ISY1,PCNA,POP1,LRR1,PRIM1,MRPL16,MRPL39,HMGB1,TMEM97,ACAT1,GLE1,YWHAQ,RARS,CCT8,MTA2,LYAR,MPP1,WDHD1,BORA,TEX10,ERLIN1,RPA1,HSPE1,ILF2,PDIA6,PAICS,SRPK1,PHF5A,SNHG10,HNRNPA2B1,PSMC2,RPL22L1,MCM6,CNOT9,NUP37,FARSB	36
82 RTT down and MDS up	192	ZKSCAN2	335	ARCHS4 Coexpression,321;Enrichr Queries,381;GTEx Coexpression,303	CBX5,CSE1L,HYLS1,TAF5	4
82 RTT down and MDS up	193	ZSCAN5C	340.7	ARCHS4 Coexpression,720;Enrichr Queries,272;GTEx Coexpression,30	WDHD1,BORA,PCNA,POP1,SNRPD1,RPL22L1,ZDHHC16,PAICS,NUP37,SRPK1	10
82 RTT down and MDS up	194	ZNF195	341	ARCHS4 Coexpression,248;Enrichr Queries,40;GTEx Coexpression,735	PCNA,CBX5,CSE1L,PRIM1,HNRNPA2B1,UPF3B,HMGB1,HNRNPC	8
82 RTT down and MDS up	195	ZNF416	343	ARCHS4 Coexpression,100;Enrichr Queries,599;GTEx Coexpression,330	PCNA,YWHAQ,ZW10,PSMC2,RPA1,BCCIP,HNRNPC,ILF2	8
82 RTT down and MDS up	196	KLF1	343.4	Literature ChIP-seq,24;ARCHS4 Coexpression,656;Enrichr Queries,173;ReMap ChIP-seq,112;GTEx Coexpression,752	MPP1,PCNA,CBX5,S100A2,MGST3,TEX10,SSR2,ILF2,ACAT1,SRPK1,SNRPD1,PSMC2,MCM6,MTA2,LYAR,CNOT9,NUP37	17
82 RTT down and MDS up	197	ZNF572	345	ARCHS4 Coexpression,171;Enrichr Queries,574;GTEx Coexpression,290	WDHD1,NUP107,XRCC5,CSE1L,MGST3,ZNF525	6
82 RTT down and MDS up	198	RELA	345	Literature ChIP-seq,130;ARCHS4 Coexpression,426;ENCODE ChIP-seq,9;Enrichr Queries,280;ReMap ChIP-seq,118;GTEx Coexpression,1107	COPB2,PCNA,NUP107,POP1,BCCIP,MRPL16,MRPL39,TMEM97,PCMT1,YWHAQ,CCT8,MTA2,LYAR,WDHD1,CBX5,BORA,GLRX3,S100A2,XRCC5,METTL3,ERLIN1,CDC5L,UPF3B,HSPE1,ZDHHC16,HARS2,SRPK1,BUD13,RPL22L1,HNRNPC	30
82 RTT down and MDS up	199	ZNF287	345.7	ARCHS4 Coexpression,287;Enrichr Queries,637;GTEx Coexpression,113	YWHAQ,PSMC2,RPA1,MRPL39,CDC5L,PRTFDC1,NUP37	7
82 RTT down and MDS up	200	GFI1B	347	Literature ChIP-seq,83;ARCHS4 Coexpression,392;Enrichr Queries,314;ReMap ChIP-seq,263;GTEx Coexpression,683	MPP1,GLE1,CBX5,XRCC5,MGST3,CSTF3,CEP250,HSPE1,LYAR,HARS2,NUP37	11
82 RTT down and MDS up	201	C11ORF95	347	GTEx Coexpression,347	GLE1,SRPK1	2
82 RTT down and MDS up	202	TGIF2	347.5	ARCHS4 Coexpression,4;Enrichr Queries,190;ReMap ChIP-seq,56;GTEx Coexpression,1140	ISY1,WDHD1,PCNA,NUP107,CBX5,XRCC5,LRR1,CSE1L,PRIM1,TMEM97,HMGB1,PAICS,ILF2,ACAT2,PCMT1,DBF4,HNRNPA2B1,MCM6,CCT8,HNRNPC,CNOT9,NUP37	22
82 RTT down and MDS up	203	ZNF79	348.3	ARCHS4 Coexpression,562;Enrichr Queries,267;GTEx Coexpression,216	ISY1,PHF5A,S100A2,ILF2,NUP37	5
82 RTT down and MDS up	204	MEF2A	351.5	Literature ChIP-seq,89;ARCHS4 Coexpression,145;ENCODE ChIP-seq,107;Enrichr Queries,824;ReMap ChIP-seq,140;GTEx Coexpression,804	FH,YWHAQ,SNRPD1,LRR1,PSMC2,VDAC3,MRPL39,HSPE1,ILF2,PAICS,LYAR	11
82 RTT down and MDS up	205	HSF1	357	Literature ChIP-seq,64;ARCHS4 Coexpression,535;ENCODE ChIP-seq,70;ReMap ChIP-seq,197;GTEx Coexpression,919	HNRNPA2B1,DONSON,RPA1,CCT8,HSPE1,MTA2,ILF2	7
82 RTT down and MDS up	206	SREBF2	357.2	Literature ChIP-seq,62;ARCHS4 Coexpression,376;ENCODE ChIP-seq,57;Enrichr Queries,476;ReMap ChIP-seq,288;GTEx Coexpression,884	ISY1,SUV39H2,SNRPD1,RARS,SNHG10,GMNN,ORC2,ZDHHC16,MTA2,ILF2,CNOT9,ACAT2	12
82 RTT down and MDS up	207	CENPT	357.3	ARCHS4 Coexpression,507;Enrichr Queries,74;GTEx Coexpression,491	MPP1,PCNA,PRIM1,METTL3,GMNN,MCM6	6
82 RTT down and MDS up	208	ZNF582	358.7	ARCHS4 Coexpression,72;Enrichr Queries,463;GTEx Coexpression,541	PCMT1,YWHAQ,RAB30-AS1,PSMC2,VDAC3,ERLIN1,MTA2,ILF2,ACAT2	9
82 RTT down and MDS up	209	ZNF664	359.7	ARCHS4 Coexpression,518;Enrichr Queries,37;GTEx Coexpression,524	CBX5,YWHAQ,HNRNPA2B1,HMGB1,HNRNPC,TARDBP,MTA2,PAICS,PRTFDC1	9
82 RTT down and MDS up	210	ZBTB32	359.7	ARCHS4 Coexpression,580;Enrichr Queries,333;GTEx Coexpression,166	SUV39H2,DBF4,LRR1,MTA2,LYAR	5
82 RTT down and MDS up	211	RAG1	359.7	ARCHS4 Coexpression,151;Enrichr Queries,491;GTEx Coexpression,437	COPB2,PCNA,HMGB1,MCM6,MTA2,PDIA6	6
82 RTT down and MDS up	212	RFX8	363.5	ARCHS4 Coexpression,588;GTEx Coexpression,139	WDHD1,RARS,ERLIN1,MSANTD3,RPL22L1	5
82 RTT down and MDS up	213	AKAP8L	364	ARCHS4 Coexpression,494;Enrichr Queries,118;GTEx Coexpression,480	HNRNPA2B1,HNRNPC,TARDBP,MTA2	4
82 RTT down and MDS up	214	AHRR	366.5	ARCHS4 Coexpression,699;GTEx Coexpression,34	WDHD1,BORA,PCNA,POP1,PRIM1,RPL22L1,MCM6,MTA2,PAICS,CNOT9	10
82 RTT down and MDS up	215	ZNF44	366.7	ARCHS4 Coexpression,444;Enrichr Queries,453;GTEx Coexpression,203	METTL3,ORC2,ZNF525,MTA2	4
82 RTT down and MDS up	216	E2F4	366.8	Literature ChIP-seq,7;ARCHS4 Coexpression,550;ENCODE ChIP-seq,2;Enrichr Queries,65;ReMap ChIP-seq,84;GTEx Coexpression,1493	ISY1,SUV39H2,PCNA,NUP107,LRR1,CSTF3,PRIM1,GMNN,MRPL39,HMGB1,TMEM97,ACAT2,SNRPD1,ORC2,CEP250,MTA2,LYAR,WDHD1,CBX5,BORA,XRCC5,SSR2,RPA1,ERLIN1,CDC5L,UPF3B,HARS2,PAICS,PHF5A,ZW10,HNRNPA2B1,PSMC2,TAF5,MCM6,DNAJC8,CNOT9,NUP37	37
82 RTT down and MDS up	217	MBD2	367	ARCHS4 Coexpression,503;Enrichr Queries,115;ReMap ChIP-seq,224;GTEx Coexpression,626	XRCC5,IDH3G,HNRNPA2B1,HMGB1,HNRNPC,MTA2	6
82 RTT down and MDS up	218	ATF2	367	ARCHS4 Coexpression,282;ENCODE ChIP-seq,27;Enrichr Queries,561;ReMap ChIP-seq,38;GTEx Coexpression,927	ISY1,COPB2,PCNA,NUP107,LRR1,CSTF3,PRIM1,MRPL16,YWHAQ,RARS,CBX5,XRCC5,TEX10,METTL3,CDC5L,ZDHHC16,HSPE1,ILF2,HARS2,COQ3,PHF5A,HNRNPA2B1,VDAC3,BUD13,HNRNPC,TAF5,FARSB	27
82 RTT down and MDS up	219	E2F3	367.3	ARCHS4 Coexpression,122;Enrichr Queries,41;GTEx Coexpression,939	DBF4,PCNA,GMNN,HNRNPA2B1,HMGB1,MCM6,MTA2,PAICS	8
82 RTT down and MDS up	220	YY2	367.7	ARCHS4 Coexpression,111;Enrichr Queries,628;GTEx Coexpression,364	PCNA,POP1,CSE1L,RARS,DONSON,NUP37,FARSB	7
82 RTT down and MDS up	221	ZNF761	368.7	ARCHS4 Coexpression,526;Enrichr Queries,129;GTEx Coexpression,451	ZNF525,TMEM97,CNOT9	3
82 RTT down and MDS up	222	ZFX	369	Literature ChIP-seq,3;ARCHS4 Coexpression,369;Enrichr Queries,313;ReMap ChIP-seq,142;GTEx Coexpression,1018	ISY1,SUV39H2,LRR1,CSE1L,GMNN,ECI2,ACAT1,PCMT1,CASP6,SNRPD1,RARS,CCT8,MTA2,MPP1,CBX5,S100A2,GLRX3,TEX10,METTL3,ZDHHC16,ILF2,PDIA6,HARS2,PAICS,SRPK1,COQ3,PSMC6,HNRNPA2B1,VDAC3,BUD13,RPL22L1,MCM6,DNAJC8,TAF5,TARDBP,CNOT9	36
82 RTT down and MDS up	223	SRCAP	369.3	ARCHS4 Coexpression,577;Enrichr Queries,331;GTEx Coexpression,200	METTL3,HNRNPA2B1,TARDBP,MTA2,ILF2	5
82 RTT down and MDS up	224	NKX12	370	ARCHS4 Coexpression,18;GTEx Coexpression,722	WDHD1,S100A2,GLRX3,XRCC5,CSE1L,TEX10,GMNN,BCCIP,TMEM97,HMGB1,HSPE1,ILF2,PAICS,HNRNPA2B1,CCT8	15
82 RTT down and MDS up	225	JRK	370.5	ARCHS4 Coexpression,590;GTEx Coexpression,151	POP1,CEP250,TAF5,MTA2,HARS2	5
82 RTT down and MDS up	226	ZNF609	371	ARCHS4 Coexpression,564;Enrichr Queries,316;GTEx Coexpression,233	DBF4,CBX5,DONSON,ZNF525,MTA2	5
82 RTT down and MDS up	227	HDX	371.7	ARCHS4 Coexpression,180;Enrichr Queries,430;GTEx Coexpression,505	CBX5,YWHAQ,DNAJC8,MTA2	4
82 RTT down and MDS up	228	ZNF253	371.7	ARCHS4 Coexpression,405;Enrichr Queries,429;GTEx Coexpression,281	COQ3,CBX5,UPF3B,HARS2	4
82 RTT down and MDS up	229	SOX11	373.2	Literature ChIP-seq,86;ARCHS4 Coexpression,271;Enrichr Queries,1029;ReMap ChIP-seq,15;GTEx Coexpression,465	SUV39H2,CBX5,PCNA,TEX10,CSTF3,ERLIN1,RPA1,MRPL39,HMGB1,HSPE1,ILF2,GLE1,YWHAQ,PSMC2,RPL22L1,PRTFDC1	16
82 RTT down and MDS up	230	MNT	373.5	ARCHS4 Coexpression,164;Enrichr Queries,514;ReMap ChIP-seq,177;GTEx Coexpression,639	XRCC5,SNHG10,ECI2,CCT8,MTA2,ILF2,PDIA6	7
82 RTT down and MDS up	231	ZNF584	373.5	ARCHS4 Coexpression,922;Enrichr Queries,365;ReMap ChIP-seq,44;GTEx Coexpression,163	FH,CBX5,S100A2,ZW10,RAB30-AS1,CSTF3,PSMC2,METTL3,PAICS,FARSB	10
82 RTT down and MDS up	232	ZNF346	374.7	ARCHS4 Coexpression,495;Enrichr Queries,288;GTEx Coexpression,341	MPP1,CBX5,YWHAQ,CEP250	4
82 RTT down and MDS up	233	PAX5	375	ARCHS4 Coexpression,670;ENCODE ChIP-seq,73;Enrichr Queries,734;ReMap ChIP-seq,273;GTEx Coexpression,125	WDHD1,BORA,PCNA,NUP107,GLRX3,S100A2,XRCC5,PRIM1,TEX10,ERLIN1,MRPL39,HSPE1,PAICS,GLE1,DBF4,SNRPD1,VDAC3,MCM6,CCT8,TAF5,MTA2,TARDBP	22
82 RTT down and MDS up	234	NFE2	376.4	ARCHS4 Coexpression,613;ENCODE ChIP-seq,55;Enrichr Queries,355;ReMap ChIP-seq,125;GTEx Coexpression,734	MPP1,WDHD1,CBX5,NUP107,PCNA,POP1,TEX10,MGST3,CSTF3,GMNN,RPA1,DBF4,PHF5A,SNHG10,ZW10,RPL22L1,DNAJC8,MTA2,FARSB	19
82 RTT down and MDS up	235	USF1	377.4	ARCHS4 Coexpression,578;ENCODE ChIP-seq,64;Enrichr Queries,285;ReMap ChIP-seq,251;GTEx Coexpression,709	MPP1,FH,NUP107,POP1,TEX10,GMNN,MRPL16,ERLIN1,RPA1,UPF3B,TMEM97,HSPE1,ZDHHC16,DBF4,YWHAQ,RARS,SNHG10,PSMC2,RPL22L1,DNAJC8,TAF5,MTA2	22
82 RTT down and MDS up	236	ZNF280A	378	ARCHS4 Coexpression,429;Enrichr Queries,206;GTEx Coexpression,499	S100A2,HYLS1,HSPE1	3
82 RTT down and MDS up	237	TCF20	379.7	ARCHS4 Coexpression,681;Enrichr Queries,290;GTEx Coexpression,168	CBX5,MGST3,CEP250,MTA2,SRPK1	5
82 RTT down and MDS up	238	ZNF880	381	ARCHS4 Coexpression,470;GTEx Coexpression,292	RAB30-AS1,DNAJC8,MTA2	3
82 RTT down and MDS up	239	THAP2	381.7	ARCHS4 Coexpression,255;Enrichr Queries,689;GTEx Coexpression,201	YWHAQ,CSTF3,BCCIP,HSPE1,MTA2	5
82 RTT down and MDS up	240	ZSCAN12	382	ARCHS4 Coexpression,418;Enrichr Queries,535;GTEx Coexpression,193	NUP107,CBX5,TEX10,ZNF525	4
82 RTT down and MDS up	241	SATB1	382.5	ARCHS4 Coexpression,608;Enrichr Queries,519;ReMap ChIP-seq,222;GTEx Coexpression,181	SSR2,VDAC3,MTA2,ILF2,CNOT9,PDIA6	6
82 RTT down and MDS up	242	ELF1	385	Literature ChIP-seq,63;ARCHS4 Coexpression,602;ENCODE ChIP-seq,43;ReMap ChIP-seq,255;GTEx Coexpression,962	MPP1,COPB2,SUV39H2,NUP107,XRCC5,POP1,TEX10,SSR2,CSTF3,METTL3,GMNN,HSPE1,HARS2,COQ3,SNRPD1,RARS,HNRNPA2B1,VDAC3,ZNF525,BUD13,CCT8,DNAJC8,MTA2,LYAR	24
82 RTT down and MDS up	243	THAP11	385.2	Literature ChIP-seq,106;ARCHS4 Coexpression,423;Enrichr Queries,122;ReMap ChIP-seq,63;GTEx Coexpression,1212	PCNA,GLRX3,POP1,SSR2,ZW10,PRIM1,RPA1,TMEM97,MCM6,ILF2	10
82 RTT down and MDS up	244	HIF1A	385.2	Literature ChIP-seq,115;ARCHS4 Coexpression,1288;Enrichr Queries,84;ReMap ChIP-seq,244;GTEx Coexpression,195	COPB2,PCNA,YWHAQ,RARS,HNRNPA2B1,BCCIP,HMGB1,ZDHHC16,PDIA6	9
82 RTT down and MDS up	245	ZNF594	385.3	ARCHS4 Coexpression,371;Enrichr Queries,395;GTEx Coexpression,390	CBX5,HNRNPA2B1,TARDBP	3
82 RTT down and MDS up	246	ZNF229	385.5	ARCHS4 Coexpression,243;Enrichr Queries,528	CBX5,YWHAQ	2
82 RTT down and MDS up	247	ZNF709	387.3	ARCHS4 Coexpression,454;Enrichr Queries,384;GTEx Coexpression,324	SUV39H2,CBX5,HYLS1	3
82 RTT down and MDS up	248	MYSM1	388.7	ARCHS4 Coexpression,509;Enrichr Queries,258;GTEx Coexpression,399	METTL3,HNRNPA2B1,TARDBP	3
82 RTT down and MDS up	249	PATZ1	388.7	ARCHS4 Coexpression,647;Enrichr Queries,230;GTEx Coexpression,289	CBX5,GLRX3,METTL3,PAICS	4
82 RTT down and MDS up	250	FOXO3	388.8	Literature ChIP-seq,5;ARCHS4 Coexpression,337;Enrichr Queries,797;GTEx Coexpression,416	COPB2,CSE1L,LRR1,BCCIP,MRPL16,MRPL39,ACAT2,ACAT1,YWHAQ,CEP250,LYAR,MPP1,WDHD1,CBX5,METTL3,ERLIN1,CDC5L,ILF2,HARS2,PAICS,HNRNPA2B1,DNAJC8,HNRNPC,NUP37,FARSB	25
82 RTT down and MDS up	251	MYBL1	389	Literature ChIP-seq,154;ARCHS4 Coexpression,403;Enrichr Queries,42;GTEx Coexpression,957	WDHD1,DBF4,PCNA,PRIM1,GMNN,MCM6,MTA2	7
82 RTT down and MDS up	252	ARNTL2	389	ARCHS4 Coexpression,633;Enrichr Queries,256;GTEx Coexpression,278	WDHD1,PCNA,S100A2,MCM6	4
82 RTT down and MDS up	253	LYL1	389.4	Literature ChIP-seq,118;ARCHS4 Coexpression,559;Enrichr Queries,336;ReMap ChIP-seq,239;GTEx Coexpression,695	MPP1,CBX5,SNHG10,PRIM1	4
82 RTT down and MDS up	254	NKRF	392.3	ARCHS4 Coexpression,107;Enrichr Queries,7;GTEx Coexpression,1063	PCNA,CSE1L,TEX10,HSPE1,ILF2,PAICS,HNRNPA2B1,MCM6,HNRNPC,CCT8,TARDBP,MTA2,LYAR	13
82 RTT down and MDS up	255	ZNF606	394	ARCHS4 Coexpression,450;Enrichr Queries,512;GTEx Coexpression,220	YWHAQ,METTL3,HNRNPA2B1,TARDBP	4
82 RTT down and MDS up	256	NANOGP8	394.5	ARCHS4 Coexpression,71;GTEx Coexpression,718	WDHD1,XRCC5,CSE1L,METTL3,HNRNPA2B1,HMGB1,CCT8,ILF2,PAICS	9
82 RTT down and MDS up	257	REXO4	395	ARCHS4 Coexpression,599;GTEx Coexpression,191	PHF5A,ZW10,BCCIP,MTA2	4
82 RTT down and MDS up	258	ESRRG	395.7	ARCHS4 Coexpression,575;Enrichr Queries,422;GTEx Coexpression,190	FH,ECI2,MRPL16,MTA2	4
82 RTT down and MDS up	259	MXI1	397	ARCHS4 Coexpression,307;ENCODE ChIP-seq,29;Enrichr Queries,1008;ReMap ChIP-seq,162;GTEx Coexpression,479	MPP1,SUV39H2,COPB2,CBX5,IDH3G,XRCC5,SSR2,METTL3,ZDHHC16,HSPE1,ILF2,PAICS,ACAT2,GLE1,NSDHL,SNHG10,BUD13,DNAJC8,CCT8,TAF5,MTA2,NUP37,FARSB	23
82 RTT down and MDS up	260	SPI1	397.2	Literature ChIP-seq,28;ARCHS4 Coexpression,977;ENCODE ChIP-seq,100;Enrichr Queries,364;ReMap ChIP-seq,257;GTEx Coexpression,657	MPP1,WDHD1,S100A2,GLRX3,CSE1L,SSR2,LRR1,TEX10,GMNN,ECI2,HSPE1,PDIA6,SRPK1,GLE1,PCMT1,PHF5A,RPL22L1,TAF5,MCM6,DNAJC8,FARSB	21
82 RTT down and MDS up	261	ZNF57	398.7	ARCHS4 Coexpression,21;Enrichr Queries,184;GTEx Coexpression,991	SUV39H2,PCNA,GLRX3,CSE1L,PRIM1,GMNN,BCCIP,MRPL39,ILF2,ACAT2,COQ3,CCT8,FARSB	13
82 RTT down and MDS up	262	SALL4	399	Literature ChIP-seq,74;ARCHS4 Coexpression,28;Enrichr Queries,924;GTEx Coexpression,570	ISY1,WDHD1,NUP107,CBX5,XRCC5,CSE1L,MGST3,METTL3,GMNN,TMEM97,HMGB1,ILF2,PAICS,PCMT1,NSDHL,PHF5A,SNRPD1,HNRNPA2B1,ORC2,CEP250	20
82 RTT down and MDS up	263	IRF3	399.6	ARCHS4 Coexpression,1376;ENCODE ChIP-seq,10;Enrichr Queries,268;ReMap ChIP-seq,29;GTEx Coexpression,315	ISY1,SUV39H2,FH,PCNA,CSE1L,TMEM97,HMGB1,ACAT2,ACAT1,PCMT1,NSDHL,YWHAQ,ORC2,CCT8,CBX5,BORA,METTL3,ZDHHC16,ILF2,PDIA6,PAICS,COQ3,PHF5A,SNHG10,HNRNPA2B1,DNAJC8,HNRNPC,MCM6,TARDBP	29
82 RTT down and MDS up	264	ZNF691	400	ARCHS4 Coexpression,14;Enrichr Queries,500;GTEx Coexpression,686	NUP107,XRCC5,PRIM1,GMNN,BCCIP,MRPL16,MRPL39,HMGB1,HSPE1,ILF2,PAICS,ACAT2,SNRPD1,RAB30-AS1,CCT8,NUP37	16
82 RTT down and MDS up	265	ARGFX	400.3	ARCHS4 Coexpression,471;Enrichr Queries,518;GTEx Coexpression,212	COQ3,FH,VDAC3,HYLS1	4
82 RTT down and MDS up	266	NR3C1	401.5	Literature ChIP-seq,56;ARCHS4 Coexpression,589;ENCODE ChIP-seq,93;Enrichr Queries,961;ReMap ChIP-seq,157;GTEx Coexpression,553	WDHD1,S100A2,METTL3,RPA1,TMEM97,ILF2,PDIA6,PAICS,SRPK1,PHF5A,YWHAQ,MCM6,CNOT9	13
82 RTT down and MDS up	267	FOXH1	404	ARCHS4 Coexpression,159;Enrichr Queries,490;GTEx Coexpression,563	CASP6,SNRPD1,UPF3B,HSPE1,PAICS	5
82 RTT down and MDS up	268	ZNF879	405	ARCHS4 Coexpression,385;GTEx Coexpression,425	CDC5L,TAF5,MTA2	3
82 RTT down and MDS up	269	POU2F1	405.3	ARCHS4 Coexpression,357;Enrichr Queries,306;ReMap ChIP-seq,52;GTEx Coexpression,906	FH,NUP107,CBX5,ECI2,PSMC2,MTA2,ILF2,PAICS	8
82 RTT down and MDS up	270	TMF1	405.5	ARCHS4 Coexpression,680;GTEx Coexpression,131	SUV39H2,DBF4,LRR1,LYAR,PAICS	5
82 RTT down and MDS up	271	TAL1	406.5	Literature ChIP-seq,20;ARCHS4 Coexpression,542;ENCODE ChIP-seq,74;Enrichr Queries,850;ReMap ChIP-seq,164;GTEx Coexpression,789	ISY1,COPB2,NUP107,PCNA,POP1,MGST3,BCCIP,RARS,ORC2,MTA2,LYAR,MPP1,CBX5,S100A2,GLRX3,SSR2,METTL3,DONSON,CDC5L,ZDHHC16,HSPE1,ILF2,PDIA6,HARS2,PHF5A,PSMC6,SNHG10,HNRNPA2B1,DNAJC8,MCM6,TAF5,CNOT9,NUP37	33
82 RTT down and MDS up	272	ZNF134	407.3	ARCHS4 Coexpression,35;Enrichr Queries,942;GTEx Coexpression,245	WDHD1,CBX5,YWHAQ,XRCC5,TEX10,ZW10,CSE1L,RPA1,HNRNPC,TARDBP,ILF2,PAICS	12
82 RTT down and MDS up	273	CREB3	408.3	ARCHS4 Coexpression,221;Enrichr Queries,207;ReMap ChIP-seq,94;GTEx Coexpression,1111	MPP1,CBX5,GLRX3,SSR2,GMNN,PSMC2,PRTFDC1	7
82 RTT down and MDS up	274	ZNF292	411	ARCHS4 Coexpression,666;Enrichr Queries,417;GTEx Coexpression,150	WDHD1,BORA,ZNF525,MTA2,CNOT9	5
82 RTT down and MDS up	275	DUX4	411	ARCHS4 Coexpression,811;ReMap ChIP-seq,11	CASP6,RAB30-AS1,BCCIP,VDAC3,HMGB1,TAF5,TARDBP,ILF2,ACAT2	9
82 RTT down and MDS up	276	REPIN1	412.3	ARCHS4 Coexpression,474;Enrichr Queries,223;GTEx Coexpression,540	ECI2,HMGB1,MTA2	3
82 RTT down and MDS up	277	FAM200B	415	ARCHS4 Coexpression,220;GTEx Coexpression,610	RPL22L1,MTA2,HSPE1,PRTFDC1	4
82 RTT down and MDS up	278	ZNF45	415	ARCHS4 Coexpression,89;Enrichr Queries,897;GTEx Coexpression,259	WDHD1,PCNA,POP1,XRCC5,CSE1L,CCT8,HNRNPC,ILF2,NUP37	9
82 RTT down and MDS up	279	TEAD2	415.5	ARCHS4 Coexpression,333;Enrichr Queries,221;ReMap ChIP-seq,96;GTEx Coexpression,1012	CBX5,GLRX3,XRCC5,GMNN,MCM6,ILF2,PAICS	7
82 RTT down and MDS up	280	ZNF211	419.7	ARCHS4 Coexpression,380;Enrichr Queries,566;GTEx Coexpression,313	GLRX3,HARS2,CNOT9	3
82 RTT down and MDS up	281	ZNF575	420.7	ARCHS4 Coexpression,187;Enrichr Queries,887;GTEx Coexpression,188	IDH3G,XRCC5,DSTNP2,ILF2,PAICS	5
82 RTT down and MDS up	282	STAT1	420.8	Literature ChIP-seq,139;ARCHS4 Coexpression,1106;ENCODE ChIP-seq,77;Enrichr Queries,974;ReMap ChIP-seq,215;GTEx Coexpression,14	FH,PCNA,POP1,PRIM1,PCMT1,SNRPD1,RARS,ZNF525,CCT8,MTA2,MPP1,WDHD1,BORA,S100A2,XRCC5,TEX10,SSR2,ERLIN1,UPF3B,PAICS,PDIA6,SRPK1,DBF4,RPL22L1,MCM6,TAF5,NUP37	27
82 RTT down and MDS up	283	ZNF687	421.7	ARCHS4 Coexpression,722;Enrichr Queries,180;GTEx Coexpression,363	BUD13,MTA2,ILF2,SRPK1	4
82 RTT down and MDS up	284	TCF24	422.3	ARCHS4 Coexpression,439;Enrichr Queries,667;GTEx Coexpression,161	COQ3,FH,VDAC3,MRPL16,MTA2	5
82 RTT down and MDS up	285	ZNF777	423.7	ARCHS4 Coexpression,540;Enrichr Queries,348;GTEx Coexpression,383	ZW10,RPA1,MTA2	3
82 RTT down and MDS up	286	GLMP	424.5	ARCHS4 Coexpression,610;GTEx Coexpression,239	COPB2,SSR2,ERLIN1	3
82 RTT down and MDS up	287	GMEB2	425.3	ARCHS4 Coexpression,485;Enrichr Queries,458;GTEx Coexpression,333	BUD13,MTA2,SRPK1	3
82 RTT down and MDS up	288	ZNF182	426.3	ARCHS4 Coexpression,541;Enrichr Queries,277;GTEx Coexpression,461	METTL3,UPF3B,DNAJC8	3
82 RTT down and MDS up	289	POU2F2	426.4	ARCHS4 Coexpression,927;ENCODE ChIP-seq,66;Enrichr Queries,356;ReMap ChIP-seq,148;GTEx Coexpression,635	BORA,NUP107,XRCC5,TEX10,MGST3,CSTF3,METTL3,MRPL39,HSPE1,HARS2,SNRPD1,HNRNPA2B1,VDAC3,BUD13,CCT8,TAF5,MTA2	17
82 RTT down and MDS up	290	ZNF639	426.5	ARCHS4 Coexpression,1320;Enrichr Queries,32;ReMap ChIP-seq,67;GTEx Coexpression,287	S100A2,CSE1L,GMNN,HMGB1,PAICS,DBF4,RAB30-AS1,HNRNPA2B1,DNAJC8,MCM6,HNRNPC,MTA2,PRTFDC1	13
82 RTT down and MDS up	291	TP63	426.8	Literature ChIP-seq,57;ARCHS4 Coexpression,716;Enrichr Queries,228;ReMap ChIP-seq,202;GTEx Coexpression,931	S100A2,IDH3G	2
82 RTT down and MDS up	292	ZNF17	428	ARCHS4 Coexpression,414;Enrichr Queries,653;GTEx Coexpression,217	RAB30-AS1,RPA1,CDC5L,MRPL39	4
82 RTT down and MDS up	293	ZNF721	432.7	ARCHS4 Coexpression,407;Enrichr Queries,138;GTEx Coexpression,753	CBX5,HNRNPA2B1,UPF3B,HMGB1	4
82 RTT down and MDS up	294	FIZ1	433	ARCHS4 Coexpression,517;Enrichr Queries,322;GTEx Coexpression,460	NUP107,MCM6,MTA2	3
82 RTT down and MDS up	295	ZNF226	433.7	ARCHS4 Coexpression,391;Enrichr Queries,339;GTEx Coexpression,571	METTL3,MTA2	2
82 RTT down and MDS up	296	ZNF75D	434	ARCHS4 Coexpression,498;Enrichr Queries,188;GTEx Coexpression,616	NSDHL,SNRPD1,METTL3	3
82 RTT down and MDS up	297	BCL11A	436.2	ARCHS4 Coexpression,297;ENCODE ChIP-seq,116;Enrichr Queries,642;ReMap ChIP-seq,150;GTEx Coexpression,976	CBX5,LRR1,HNRNPA2B1,MRPL39,HMGB1	5
82 RTT down and MDS up	298	REST	436.5	Literature ChIP-seq,26;ARCHS4 Coexpression,112;ENCODE ChIP-seq,41;Enrichr Queries,1089;ReMap ChIP-seq,266;GTEx Coexpression,1085	ISY1,PCNA,CSE1L,MRPL16,MRPL39,TMEM97,HMGB1,ACAT2,NSDHL,YWHAQ,RARS,CCT8,MTA2,LYAR,WDHD1,CBX5,GLRX3,XRCC5,ZDHHC16,HSPE1,PDIA6,PAICS,SRPK1,SNHG10,ZW10,VDAC3,HYLS1,MCM6,TAF5,CNOT9,NUP37	31
82 RTT down and MDS up	299	ZNF316	437.7	ARCHS4 Coexpression,267;Enrichr Queries,462;GTEx Coexpression,584	GLE1,BUD13,MTA2	3
82 RTT down and MDS up	300	ZBTB5	439.3	ARCHS4 Coexpression,379;Enrichr Queries,210;GTEx Coexpression,729	CBX5,MTA2	2
82 RTT down and MDS up	301	ZBTB49	439.5	ARCHS4 Coexpression,438;GTEx Coexpression,441	ISY1,RPA1,BUD13	3
82 RTT down and MDS up	302	GTF2B	440.8	ARCHS4 Coexpression,1323;ENCODE ChIP-seq,46;ReMap ChIP-seq,23;GTEx Coexpression,371	ISY1,FH,PCNA,CSE1L,LRR1,CSTF3,MRPL39,TMEM97,ACAT2,ACAT1,GLE1,NSDHL,CCT8,MTA2,MPP1,WDHD1,CBX5,BORA,XRCC5,METTL3,PHF5A,PSMC6,HNRNPA2B1,BUD13,DNAJC8,MCM6,HNRNPC	27
82 RTT down and MDS up	303	GATA2	440.8	Literature ChIP-seq,128;ARCHS4 Coexpression,208;ENCODE ChIP-seq,61;Enrichr Queries,719;ReMap ChIP-seq,51;GTEx Coexpression,1478	COPB2,PCNA,CSE1L,PRIM1,MRPL16,PCMT1,YWHAQ,SNRPD1,CEP250,CCT8,MTA2,MPP1,CBX5,XRCC5,TEX10,DSTNP2,UPF3B,CDC5L,ZDHHC16,HSPE1,ILF2,PSMC6,DBF4,RAB30-AS1,SNHG10	25
82 RTT down and MDS up	304	LCOR	443	ARCHS4 Coexpression,266;Enrichr Queries,485;GTEx Coexpression,578	CBX5,CASP6,CNOT9	3
82 RTT down and MDS up	305	NCOA3	443.5	ARCHS4 Coexpression,1377;Enrichr Queries,95;ReMap ChIP-seq,143;GTEx Coexpression,159	BORA,PSMC6,YWHAQ,XRCC5,POP1,PSMC2,HNRNPA2B1,RPA1,PDIA6,NUP37	10
82 RTT down and MDS up	306	ZNF652	443.8	Literature ChIP-seq,156;ARCHS4 Coexpression,659;Enrichr Queries,254;GTEx Coexpression,706	CBX5,MGST3,PDIA6	3
82 RTT down and MDS up	307	RBAK	444.7	ARCHS4 Coexpression,242;Enrichr Queries,423;GTEx Coexpression,669	CSE1L,HNRNPA2B1,UPF3B	3
82 RTT down and MDS up	308	HOXA1	445	ARCHS4 Coexpression,152;Enrichr Queries,1019;GTEx Coexpression,164	PCNA,S100A2,RARS,CSE1L,MTA2,ILF2,PDIA6,NUP37	8
82 RTT down and MDS up	309	ZNF708	445.3	ARCHS4 Coexpression,411;Enrichr Queries,209;GTEx Coexpression,716	YWHAQ,PAICS,PRTFDC1	3
82 RTT down and MDS up	310	SMAD4	445.4	Literature ChIP-seq,47;ARCHS4 Coexpression,767;Enrichr Queries,119;ReMap ChIP-seq,168;GTEx Coexpression,1126	PCNA,YWHAQ,S100A2,HNRNPA2B1,GMNN,RPL22L1,HSPE1,CNOT9	8
82 RTT down and MDS up	311	ZKSCAN1	445.4	ARCHS4 Coexpression,627;ENCODE ChIP-seq,78;Enrichr Queries,161;ReMap ChIP-seq,283;GTEx Coexpression,1078	CBX5,GLRX3,S100A2,CSTF3,PRIM1,ZDHHC16,ACAT1,SRPK1,GLE1,PSMC6,SNRPD1,RARS,HNRNPA2B1,BUD13,MCM6,PRTFDC1	16
82 RTT down and MDS up	312	ZNF284	447	ARCHS4 Coexpression,389;Enrichr Queries,691;GTEx Coexpression,261	ISY1,BORA,HARS2,CNOT9	4
82 RTT down and MDS up	313	HNF4A	447.5	Literature ChIP-seq,31;ARCHS4 Coexpression,992;ENCODE ChIP-seq,105;Enrichr Queries,591;ReMap ChIP-seq,269;GTEx Coexpression,697	MPP1,PCNA,NUP107,GMNN,ECI2,DONSON,MRPL16,UPF3B,TMEM97,HSPE1,PAICS,ACAT2,SRPK1,COQ3,PHF5A,YWHAQ,CASP6,SNRPD1,ORC2,CNOT9	20
82 RTT down and MDS up	314	ZMAT1	447.7	ARCHS4 Coexpression,572;Enrichr Queries,425;GTEx Coexpression,346	METTL3,TARDBP,PDIA6	3
82 RTT down and MDS up	315	CREBL2	449.7	ARCHS4 Coexpression,381;Enrichr Queries,437;GTEx Coexpression,531	SNRPD1,PRTFDC1	2
82 RTT down and MDS up	316	ATF6	450	ARCHS4 Coexpression,587;Enrichr Queries,385;GTEx Coexpression,378	ISY1,CDC5L,SRPK1	3
82 RTT down and MDS up	317	SMAD5	450	ARCHS4 Coexpression,190;Enrichr Queries,215;ReMap ChIP-seq,98;GTEx Coexpression,1297	CBX5,CSE1L,HNRNPA2B1,HNRNPC,MTA2,PAICS	6
82 RTT down and MDS up	318	ESRRA	450.2	ARCHS4 Coexpression,1305;ENCODE ChIP-seq,110;Enrichr Queries,325;ReMap ChIP-seq,236;GTEx Coexpression,275	COQ3,FH,VDAC3,HSPE1,ACAT2	5
82 RTT down and MDS up	319	FOXK1	451.5	ARCHS4 Coexpression,364;Enrichr Queries,338;ReMap ChIP-seq,14;GTEx Coexpression,1090	ISY1,PHF5A,BCCIP,CEP250,CCT8,TAF5,ZDHHC16,MTA2,HARS2	9
82 RTT down and MDS up	320	PCGF2	451.5	ARCHS4 Coexpression,618;ReMap ChIP-seq,285	RPL22L1	1
82 RTT down and MDS up	321	ZNF174	454	ARCHS4 Coexpression,326;Enrichr Queries,759;GTEx Coexpression,277	ISY1,YWHAQ,CDC5L,BUD13,HNRNPC	5
82 RTT down and MDS up	322	TCF15	454.3	ARCHS4 Coexpression,225;Enrichr Queries,855;GTEx Coexpression,283	COQ3,SNRPD1,MGST3,GMNN,HSPE1	5
82 RTT down and MDS up	323	HMBOX1	455	ARCHS4 Coexpression,504;Enrichr Queries,711;ReMap ChIP-seq,13;GTEx Coexpression,592	MPP1,COPB2,CBX5,YWHAQ,CASP6,XRCC5,HNRNPA2B1,PDIA6,PRTFDC1,ACAT1	10
82 RTT down and MDS up	324	SMYD3	456	ARCHS4 Coexpression,47;GTEx Coexpression,865	PCMT1,GLRX3,PRIM1,GMNN,VDAC3,MRPL16,CCT8,ILF2,ACAT2	9
82 RTT down and MDS up	325	ZNF22	456	ARCHS4 Coexpression,86;Enrichr Queries,28;GTEx Coexpression,1254	PCNA,SNRPD1,PRIM1,GMNN,HNRNPA2B1,BCCIP,VDAC3,MRPL39,HMGB1,MCM6,PAICS,ILF2	12
82 RTT down and MDS up	326	ZNF577	457	ARCHS4 Coexpression,440;Enrichr Queries,612;GTEx Coexpression,319	METTL3,TARDBP,MTA2	3
82 RTT down and MDS up	327	ZNF221	457	ARCHS4 Coexpression,416;Enrichr Queries,635;GTEx Coexpression,320	WDHD1,POP1,MCM6	3
82 RTT down and MDS up	328	ZBTB43	458.3	ARCHS4 Coexpression,382;Enrichr Queries,707;GTEx Coexpression,286	ZW10,PSMC2,MTA2	3
82 RTT down and MDS up	329	USF2	458.4	ARCHS4 Coexpression,1299;ENCODE ChIP-seq,12;Enrichr Queries,250;ReMap ChIP-seq,260;GTEx Coexpression,471	NUP107,POP1,MGST3,PRIM1,GMNN,BCCIP,MRPL16,HMGB1,TMEM97,NSDHL,SNRPD1,ORC2,LYAR,WDHD1,IDH3G,TEX10,SSR2,METTL3,RPA1,CDC5L,UPF3B,HARS2,COQ3,SNHG10,TAF5	25
82 RTT down and MDS up	330	STAT5A	458.8	Literature ChIP-seq,66;ARCHS4 Coexpression,673;ENCODE ChIP-seq,63;Enrichr Queries,818;ReMap ChIP-seq,40;GTEx Coexpression,1093	MPP1,CBX5,NUP107,LRR1,CSTF3,PRIM1,BCCIP,MRPL16,ERLIN1,MRPL39,ILF2,HARS2,ACAT1,PSMC6,RARS,HNRNPA2B1,PSMC2,BUD13,HNRNPC,CCT8,TARDBP,FARSB	22
82 RTT down and MDS up	331	NFKB1	459.3	ARCHS4 Coexpression,1118;Enrichr Queries,424;ReMap ChIP-seq,120;GTEx Coexpression,175	ISY1,BORA,YWHAQ,XRCC5,MGST3,HNRNPA2B1,MTA2,NUP37	8
82 RTT down and MDS up	332	ZEB2	460	ARCHS4 Coexpression,223;Enrichr Queries,906;ReMap ChIP-seq,182;GTEx Coexpression,529	MPP1,PCMT1,CBX5,PDIA6,PAICS,PRTFDC1	6
82 RTT down and MDS up	333	ZNF280B	460	ARCHS4 Coexpression,374;Enrichr Queries,546	CNOT9	1
82 RTT down and MDS up	334	ZNF317	460.3	ARCHS4 Coexpression,219;Enrichr Queries,783;GTEx Coexpression,379	ISY1,MGST3,HNRNPC,MTA2	4
82 RTT down and MDS up	335	NFYC	460.3	ARCHS4 Coexpression,858;Enrichr Queries,88;GTEx Coexpression,435	ISY1,PCNA,YWHAQ,HNRNPA2B1,HMGB1,HNRNPC	6
82 RTT down and MDS up	336	SKIL	461.7	ARCHS4 Coexpression,46;Enrichr Queries,841;GTEx Coexpression,498	NUP107,CBX5,XRCC5,CSE1L,CEP250,MRPL39,HMGB1,CCT8,PAICS,CNOT9	10
82 RTT down and MDS up	337	CUX1	463.2	Literature ChIP-seq,25;ARCHS4 Coexpression,908;ENCODE ChIP-seq,71;Enrichr Queries,432;ReMap ChIP-seq,237;GTEx Coexpression,1106	ISY1,SUV39H2,COPB2,FH,POP1,CSTF3,CSE1L,LRR1,MGST3,MRPL39,TMEM97,PCMT1,CASP6,RARS,ORC2,CCT8,LYAR,BORA,CBX5,GLRX3,IDH3G,TEX10,CDC5L,ILF2,HARS2,PAICS,COQ3,ZW10,HNRNPA2B1,HYLS1,BUD13,RPL22L1,HNRNPC,TARDBP,NUP37	35
82 RTT down and MDS up	338	ZFP3	465	ARCHS4 Coexpression,323;Enrichr Queries,737;GTEx Coexpression,335	COQ3,VDAC3,PDIA6,PAICS	4
82 RTT down and MDS up	339	ZSCAN16	465	ARCHS4 Coexpression,413;Enrichr Queries,189;GTEx Coexpression,793	ISY1,YWHAQ,GMNN	3
82 RTT down and MDS up	340	ZNF710	465.7	ARCHS4 Coexpression,799;Enrichr Queries,455;GTEx Coexpression,143	SSR2,GMNN,TMEM97,SRPK1	4
82 RTT down and MDS up	341	ZNF681	465.7	ARCHS4 Coexpression,1171;Enrichr Queries,160;GTEx Coexpression,66	WDHD1,BORA,PCNA,CBX5,POP1,PRIM1,UPF3B,PAICS	8
82 RTT down and MDS up	342	BHLHE40	466	ARCHS4 Coexpression,339;ENCODE ChIP-seq,62;ReMap ChIP-seq,274;GTEx Coexpression,1189	WDHD1,CBX5,TEX10,BCCIP,ERLIN1,HMGB1,HSPE1,HARS2,PAICS,DBF4,PHF5A,YWHAQ,SNRPD1,SNHG10,RPL22L1,DNAJC8,TARDBP,CNOT9	18
82 RTT down and MDS up	343	ZNF98	466.3	ARCHS4 Coexpression,512;Enrichr Queries,477;GTEx Coexpression,410	GMNN,TMEM97,MTA2	3
82 RTT down and MDS up	344	CENPS	466.5	ARCHS4 Coexpression,33;GTEx Coexpression,900	PCNA,GLRX3,SNRPD1,GMNN,PSMC2,BCCIP,RPL22L1,DNAJC8,HSPE1,ILF2,NUP37	11
82 RTT down and MDS up	345	EGR1	467.2	Literature ChIP-seq,96;ARCHS4 Coexpression,1386;ENCODE ChIP-seq,37;Enrichr Queries,606;ReMap ChIP-seq,226;GTEx Coexpression,452	ISY1,NUP107,MGST3,PRIM1,MRPL16,PCMT1,SNRPD1,RARS,ORC2,MPP1,WDHD1,BORA,GLRX3,METTL3,ERLIN1,DONSON,ZDHHC16,PDIA6,HARS2,SRPK1,DBF4,SNHG10,HNRNPA2B1,BUD13,RPL22L1,DNAJC8,TARDBP,CNOT9	28
82 RTT down and MDS up	346	GATA6	467.4	Literature ChIP-seq,70;ARCHS4 Coexpression,1019;Enrichr Queries,614;ReMap ChIP-seq,190;GTEx Coexpression,444	SUV39H2,CBX5,S100A2,XRCC5,MGST3,ECI2,ERLIN1,TMEM97,HSPE1,TARDBP,ILF2,PRTFDC1	12
82 RTT down and MDS up	347	FOSL1	468.2	ARCHS4 Coexpression,1301;ENCODE ChIP-seq,96;Enrichr Queries,717;ReMap ChIP-seq,117;GTEx Coexpression,110	GLRX3,S100A2,POP1,MGST3,MSANTD3,PCMT1,YWHAQ,SNRPD1,RARS,SNHG10,HNRNPA2B1,PRTFDC1	12
82 RTT down and MDS up	348	NR2C1	468.7	ARCHS4 Coexpression,264;Enrichr Queries,419;GTEx Coexpression,723	PSMC6,METTL3,MTA2	3
82 RTT down and MDS up	349	ZNF236	470.7	ARCHS4 Coexpression,839;Enrichr Queries,515;GTEx Coexpression,58	CBX5,CSE1L,TEX10,CSTF3,HNRNPA2B1,DONSON,ZNF525	7
82 RTT down and MDS up	350	KLF9	471.3	ARCHS4 Coexpression,239;Enrichr Queries,718;ReMap ChIP-seq,184;GTEx Coexpression,744	IDH3G,CEP250,MTA2,ILF2,PAICS	5
82 RTT down and MDS up	351	JUN	471.8	Literature ChIP-seq,91;ARCHS4 Coexpression,64;ENCODE ChIP-seq,59;Enrichr Queries,1057;ReMap ChIP-seq,87;GTEx Coexpression,1473	SUV39H2,NUP107,PCNA,POP1,LRR1,CSTF3,CSE1L,MRPL16,BCCIP,MRPL39,PCMT1,YWHAQ,CASP6,SNRPD1,RARS,CCT8,MTA2,LYAR,BORA,CBX5,S100A2,GLRX3,IDH3G,XRCC5,TEX10,METTL3,ERLIN1,RPA1,CDC5L,HSPE1,ILF2,PAICS,PDIA6,DBF4,SNHG10,RPL22L1,BUD13,MCM6,DNAJC8,CNOT9,PRTFDC1,FARSB	42
82 RTT down and MDS up	352	SON	472	ARCHS4 Coexpression,645;GTEx Coexpression,299	XRCC5,DONSON,TARDBP	3
82 RTT down and MDS up	353	ZNF649	472.7	ARCHS4 Coexpression,61;Enrichr Queries,995;GTEx Coexpression,362	WDHD1,CBX5,XRCC5,CSE1L,RPA1,CDC5L,HMGB1,HNRNPC,ILF2,PAICS	10
82 RTT down and MDS up	354	ZBTB16	474.5	ARCHS4 Coexpression,157;Enrichr Queries,1182;ReMap ChIP-seq,5;GTEx Coexpression,554	COPB2,CBX5,IDH3G,CSE1L,CDC5L,UPF3B,PDIA6,COQ3,PHF5A,ZW10,SNHG10,VDAC3,CCT8,HNRNPC,TARDBP,MTA2	16
82 RTT down and MDS up	355	ZNF768	475.3	ARCHS4 Coexpression,712;Enrichr Queries,186;GTEx Coexpression,528	VDAC3,HSPE1,MTA2	3
82 RTT down and MDS up	356	SP2	476	ARCHS4 Coexpression,970;ENCODE ChIP-seq,50;Enrichr Queries,665;ReMap ChIP-seq,55;GTEx Coexpression,640	MPP1,FH,CBX5,IDH3G,CSE1L,GMNN,TMEM97,HSPE1,ILF2,HARS2,PDIA6,ACAT2,NSDHL,PHF5A,YWHAQ,SNRPD1,RARS,SNHG10,ORC2,BUD13,DNAJC8,HNRNPC	22
82 RTT down and MDS up	357	MBD1	476	ARCHS4 Coexpression,466;Enrichr Queries,154;GTEx Coexpression,808	HNRNPA2B1,HNRNPC,MTA2	3
82 RTT down and MDS up	358	SOX4	476	ARCHS4 Coexpression,446;Enrichr Queries,672;GTEx Coexpression,310	PCMT1,CBX5,SSR2	3
82 RTT down and MDS up	359	THAP12	477.5	ARCHS4 Coexpression,513;GTEx Coexpression,442	SSR2,TMEM97,MTA2	3
82 RTT down and MDS up	360	BHLHE23	477.5	ARCHS4 Coexpression,885;GTEx Coexpression,70	WDHD1,BORA,PCNA,PRIM1,MRPL39,CCT8,PAICS	7
82 RTT down and MDS up	361	ZNF518B	477.7	ARCHS4 Coexpression,259;Enrichr Queries,867;GTEx Coexpression,307	CBX5,HYLS1,TAF5,CNOT9	4
82 RTT down and MDS up	362	CLOCK	477.8	Literature ChIP-seq,37;ARCHS4 Coexpression,1198;Enrichr Queries,394;ReMap ChIP-seq,242;GTEx Coexpression,518	NSDHL,PSMC6,MGST3,TMEM97,HSPE1,TARDBP,PDIA6	7
82 RTT down and MDS up	363	ZNF20	478.3	ARCHS4 Coexpression,814;Enrichr Queries,507;GTEx Coexpression,114	SUV39H2,DBF4,LRR1,HYLS1,LYAR	5
82 RTT down and MDS up	364	HOXA7	478.7	ARCHS4 Coexpression,278;Enrichr Queries,978;GTEx Coexpression,180	PCNA,ZW10,PSMC2,RPA1,MRPL16,CDC5L	6
82 RTT down and MDS up	365	STAT2	479	ARCHS4 Coexpression,743;ENCODE ChIP-seq,113;Enrichr Queries,1285;ReMap ChIP-seq,70;GTEx Coexpression,184	MPP1,PCMT1,CBX5,METTL3,ORC2,HNRNPA2B1,VDAC3,ZDHHC16,PAICS,PRTFDC1	10
82 RTT down and MDS up	366	ZNF732	480.5	ARCHS4 Coexpression,25;GTEx Coexpression,936	SUV39H2,WDHD1,NUP107,CBX5,XRCC5,CSE1L,GMNN,HMGB1,ILF2,PAICS,HNRNPA2B1,CCT8,HNRNPC	13
82 RTT down and MDS up	367	ZNF564	480.7	ARCHS4 Coexpression,702;Enrichr Queries,413;GTEx Coexpression,327	ISY1,TARDBP,HARS2	3
82 RTT down and MDS up	368	KLF4	480.8	Literature ChIP-seq,10;ARCHS4 Coexpression,585;Enrichr Queries,746;ReMap ChIP-seq,220;GTEx Coexpression,843	NUP107,PCNA,S100A2,GLRX3,TEX10,BCCIP,MRPL16,ERLIN1,RPA1,DONSON,HSPE1,PAICS,SRPK1,GLE1,DBF4,PHF5A,YWHAQ,VDAC3,BUD13,RPL22L1,HNRNPC,MTA2,LYAR	23
82 RTT down and MDS up	369	ZNF672	481.3	ARCHS4 Coexpression,685;Enrichr Queries,270;GTEx Coexpression,489	MPP1,YWHAQ,MGST3	3
82 RTT down and MDS up	370	THYN1	481.5	ARCHS4 Coexpression,55;GTEx Coexpression,908	SNRPD1,GMNN,BCCIP,MRPL39,HMGB1,HSPE1,ILF2,ACAT2,NUP37	9
82 RTT down and MDS up	371	HHEX	482	ARCHS4 Coexpression,279;Enrichr Queries,762;ReMap ChIP-seq,75;GTEx Coexpression,812	MPP1,PCNA,PSMC2,MRPL16,HMGB1,HSPE1	6
82 RTT down and MDS up	372	TCF7L2	483.2	Literature ChIP-seq,48;ARCHS4 Coexpression,96;ENCODE ChIP-seq,54;Enrichr Queries,1033;ReMap ChIP-seq,210;GTEx Coexpression,1458	MGST3,GMNN,ECI2,MRPL39,TMEM97,HMGB1,PCMT1,YWHAQ,CEP250,MTA2,CBX5,S100A2,IDH3G,METTL3,ERLIN1,ZDHHC16,HARS2,PAICS,ZW10,SNHG10,PSMC2,BUD13,RPL22L1,MCM6,CNOT9,PRTFDC1	26
82 RTT down and MDS up	373	SAFB2	484	ARCHS4 Coexpression,482;GTEx Coexpression,486	HNRNPA2B1,CEP250	2
82 RTT down and MDS up	374	CEBPD	484.6	Literature ChIP-seq,129;ARCHS4 Coexpression,1066;ENCODE ChIP-seq,81;ReMap ChIP-seq,165;GTEx Coexpression,982	CBX5,CSTF3,PRIM1,HNRNPA2B1,MRPL39,BUD13,DNAJC8,HMGB1,SRPK1	9
82 RTT down and MDS up	375	HNF4G	485.6	ARCHS4 Coexpression,941;ENCODE ChIP-seq,82;Enrichr Queries,645;ReMap ChIP-seq,152;GTEx Coexpression,608	PHF5A,CASP6,SNHG10,GMNN,ORC2,MTA2,HSPE1,ACAT2,SRPK1	9
82 RTT down and MDS up	376	ZKSCAN5	486	ARCHS4 Coexpression,415;Enrichr Queries,901;GTEx Coexpression,142	GLE1,SUV39H2,CBX5,HYLS1,TAF5	5
82 RTT down and MDS up	377	ZNF766	487.8	ARCHS4 Coexpression,1286;Enrichr Queries,576;ReMap ChIP-seq,41;GTEx Coexpression,48	SUV39H2,CBX5,LRR1,ZDHHC16,GLE1,DBF4,SNHG10,ZNF525,BUD13,TAF5,MCM6,CCT8,LYAR	13
82 RTT down and MDS up	378	MXD3	488	ARCHS4 Coexpression,356;Enrichr Queries,33;GTEx Coexpression,1075	WDHD1,DBF4,PCNA,SNRPD1,LRR1,PRIM1,GMNN,RPL22L1,MCM6	9
82 RTT down and MDS up	379	ZNF569	488	ARCHS4 Coexpression,184;Enrichr Queries,922;GTEx Coexpression,358	SUV39H2,CBX5,YWHAQ,HYLS1,HMGB1	5
82 RTT down and MDS up	380	CEBPB	488.8	Literature ChIP-seq,42;ARCHS4 Coexpression,1117;ENCODE ChIP-seq,47;Enrichr Queries,889;ReMap ChIP-seq,77;GTEx Coexpression,761	ISY1,CBX5,NUP107,XRCC5,LRR1,MRPL16,MRPL39,MSANTD3,ACAT2,SNHG10,HNRNPA2B1,RPL22L1,DNAJC8,TAF5,CNOT9,PRTFDC1	16
82 RTT down and MDS up	381	FOXA2	489.3	Literature ChIP-seq,144;ARCHS4 Coexpression,626;ENCODE ChIP-seq,83;Enrichr Queries,1254;ReMap ChIP-seq,209;GTEx Coexpression,620	NUP107,CBX5,XRCC5,LRR1,PRIM1,ERLIN1,TMEM97,HSPE1,HARS2,SRPK1,PSMC6,DBF4,PHF5A,SNHG10,PSMC2,CEP250	16
82 RTT down and MDS up	382	JRKL	490.3	ARCHS4 Coexpression,1004;Enrichr Queries,335;GTEx Coexpression,132	SUV39H2,LRR1,ZNF525,HYLS1	4
82 RTT down and MDS up	383	TRAFD1	490.7	ARCHS4 Coexpression,753;Enrichr Queries,548;GTEx Coexpression,171	ISY1,BUD13,MTA2,SRPK1	4
82 RTT down and MDS up	384	ZNF26	490.7	ARCHS4 Coexpression,1239;Enrichr Queries,211;GTEx Coexpression,22	WDHD1,NUP107,BORA,POP1,XRCC5,HNRNPA2B1,RPL22L1,MCM6,CCT8,PAICS,NUP37	11
82 RTT down and MDS up	385	ZFP90	493.3	ARCHS4 Coexpression,443;Enrichr Queries,438;GTEx Coexpression,599	CBX5,PRTFDC1	2
82 RTT down and MDS up	386	NANOG	494	Literature ChIP-seq,27;ARCHS4 Coexpression,207;ENCODE ChIP-seq,109;Enrichr Queries,866;ReMap ChIP-seq,245;GTEx Coexpression,1510	WDHD1,DBF4,SNRPD1,ZW10,CSTF3,METTL3,BUD13,MTA2,PAICS	9
82 RTT down and MDS up	387	ZNF395	494	ARCHS4 Coexpression,144;Enrichr Queries,829;GTEx Coexpression,509	PCMT1,GLRX3,PSMC2,ILF2,ACAT2	5
82 RTT down and MDS up	388	ZNF254	495.3	ARCHS4 Coexpression,249;Enrichr Queries,622;GTEx Coexpression,615	CBX5,YWHAQ,METTL3	3
82 RTT down and MDS up	389	GLYR1	495.7	ARCHS4 Coexpression,435;ReMap ChIP-seq,1;GTEx Coexpression,1051	COPB2,NUP107,POP1,XRCC5,CSE1L,BCCIP,ERLIN1,RPA1,DONSON,ZDHHC16,PAICS,ACAT2,ACAT1,COQ3,RARS,PSMC2,MCM6,CCT8,HNRNPC,TAF5,MTA2,CNOT9,FARSB	23
82 RTT down and MDS up	390	BACH1	496.2	Literature ChIP-seq,95;ARCHS4 Coexpression,1392;ENCODE ChIP-seq,60;Enrichr Queries,1084;ReMap ChIP-seq,154;GTEx Coexpression,192	ISY1,WDHD1,SUV39H2,FH,NUP107,PCNA,CSE1L,LRR1,MGST3,CSTF3,PRIM1,GMNN,MRPL16,MSANTD3,TMEM97,HARS2,PAICS,ACAT2,SRPK1,CASP6,ZW10,PSMC2,CCT8,MCM6	24
82 RTT down and MDS up	391	ZNF514	497	ARCHS4 Coexpression,961;Enrichr Queries,196;GTEx Coexpression,334	METTL3,TARDBP	2
82 RTT down and MDS up	392	BPTF	498.5	ARCHS4 Coexpression,675;GTEx Coexpression,322	CBX5,METTL3,TARDBP	3
82 RTT down and MDS up	393	ZNF592	498.8	ARCHS4 Coexpression,837;Enrichr Queries,526;ReMap ChIP-seq,292;GTEx Coexpression,340	YWHAQ,BUD13	2
82 RTT down and MDS up	394	TERF2	503	ARCHS4 Coexpression,1245;Enrichr Queries,13;ReMap ChIP-seq,50;GTEx Coexpression,704	PCNA,CBX5,XRCC5,LRR1,SSR2,CSTF3,CDC5L,HARS2,ILF2,PCMT1,SNRPD1,HNRNPA2B1,HYLS1,MCM6,HNRNPC,MTA2	16
82 RTT down and MDS up	395	NFATC1	503.2	ARCHS4 Coexpression,738;ENCODE ChIP-seq,30;Enrichr Queries,1083;ReMap ChIP-seq,9;GTEx Coexpression,656	NUP107,LRR1,BCCIP,MRPL39,ACAT2,YWHAQ,CASP6,RARS,ORC2,CCT8,MTA2,MPP1,CBX5,XRCC5,TEX10,ZDHHC16,HSPE1,ILF2,HARS2,PAICS,COQ3,RAB30-AS1,HNRNPA2B1,BUD13,HNRNPC,DNAJC8,TAF5	27
82 RTT down and MDS up	396	ZBED2	503.3	ARCHS4 Coexpression,318;Enrichr Queries,213;GTEx Coexpression,979	S100A2,MCM6,MTA2	3
82 RTT down and MDS up	397	XPA	503.3	ARCHS4 Coexpression,906;Enrichr Queries,243;GTEx Coexpression,361	PCNA,RAB30-AS1,SRPK1	3
82 RTT down and MDS up	398	PURA	503.5	ARCHS4 Coexpression,756;GTEx Coexpression,251	RAB30-AS1,CDC5L,MSANTD3	3
82 RTT down and MDS up	399	ZNF3	503.7	ARCHS4 Coexpression,729;Enrichr Queries,237;GTEx Coexpression,545	CBX5,CASP6,SNRPD1	3
82 RTT down and MDS up	400	NFE2L3	505	ARCHS4 Coexpression,127;Enrichr Queries,776;GTEx Coexpression,612	WDHD1,XRCC5,CSE1L,HNRNPA2B1,PAICS,SRPK1	6
82 RTT down and MDS up	401	ZSCAN20	505.7	ARCHS4 Coexpression,902;Enrichr Queries,397;GTEx Coexpression,218	WDHD1,POP1,NUP37	3
82 RTT down and MDS up	402	ESR2	505.8	Literature ChIP-seq,125;ARCHS4 Coexpression,1468;Enrichr Queries,624;ReMap ChIP-seq,126;GTEx Coexpression,186	GLE1,PHF5A,DONSON,ZNF525,CCT8,ACAT1,SRPK1	7
82 RTT down and MDS up	403	FOSL2	506	ARCHS4 Coexpression,832;ENCODE ChIP-seq,103;Enrichr Queries,837;ReMap ChIP-seq,111;GTEx Coexpression,647	CBX5,NUP107,S100A2,MGST3,MRPL16,HSPE1,ILF2,PCMT1,YWHAQ,RAB30-AS1,SNHG10,TAF5	12
82 RTT down and MDS up	404	ZNF805	506.3	ARCHS4 Coexpression,967;Enrichr Queries,143;GTEx Coexpression,409	PHF5A,CBX5,HMGB1,NUP37	4
82 RTT down and MDS up	405	SRF	508.8	Literature ChIP-seq,23;ARCHS4 Coexpression,679;ENCODE ChIP-seq,68;Enrichr Queries,727;ReMap ChIP-seq,53;GTEx Coexpression,1503	ISY1,PCNA,NUP107,POP1,CSTF3,PRIM1,ECI2,ACAT1,GLE1,CCT8,MTA2,LYAR,WDHD1,CBX5,GLRX3,TEX10,METTL3,RPA1,HARS2,ILF2,PHF5A,SNHG10,PSMC2,TAF5,TARDBP,CNOT9,FARSB	27
82 RTT down and MDS up	406	HMX2	509.3	ARCHS4 Coexpression,110;Enrichr Queries,1345;GTEx Coexpression,73	WDHD1,BORA,PCNA,SNRPD1,XRCC5,PRIM1,HNRNPA2B1,CCT8,MTA2,PAICS	10
82 RTT down and MDS up	407	ZNF559	509.3	ARCHS4 Coexpression,678;Enrichr Queries,233;GTEx Coexpression,617	METTL3,MTA2,ILF2	3
82 RTT down and MDS up	408	KDM2B	511	ARCHS4 Coexpression,630;GTEx Coexpression,392	MTA2,CNOT9	2
82 RTT down and MDS up	409	ZBTB14	511.5	ARCHS4 Coexpression,368;GTEx Coexpression,655	RPA1,HMGB1	2
82 RTT down and MDS up	410	ZFAT	511.7	ARCHS4 Coexpression,914;Enrichr Queries,562;GTEx Coexpression,59	WDHD1,BORA,PCNA,PRIM1,MCM6,CCT8,NUP37	7

## Sheet: c) MDSM_RTTF_100commonDEG
Table S5c: ChEA3 upstream analysis results for common DEGs (BH<0.05) from RNAseq experiments between male MDS and female RTT patients. ChEA3 has been fed with the 100 DEGs upregulated in RTT and downregulated in MDS.
Query Name	Rank	TF	Score	Library	Overlapping_Genes	N_Genes(100)
100 RTT up and MDS down	1	AEBP1	2022-05-02	ARCHS4 Coexpression,1;GTEx Coexpression,4	ECM2,CHPF,LRP1,SLC38A10,LTBP3,PKD1,ADAMTS10,CYGB,GLIS2,ADAMTS2,SH3PXD2A,PLXNA1,PXDC1,IGFBP7,ITGAV,CHSY3,PDGFRB,PPP1R14A,MSC-AS1,PAWR,PARVA,PODN,TGFBR1,ASPN,SKI,VCAN,ITGA11,COL8A2,MEGF8,VGLL4	30
100 RTT up and MDS down	2	GLIS2	3	ARCHS4 Coexpression,2;Enrichr Queries,2;GTEx Coexpression,5	ECM2,CHPF,LRP1,ZFAND3,LTBP3,ADAMTS10,FSTL3,ICAM1,NUAK1,ADAMTS2,SH3PXD2A,WWC3,PLXNA1,PXDC1,IGFBP7,ITGAV,PDGFRB,PPP1R14A,JUND,GDF15,FZD7,MSC-AS1,PARVA,PODN,ASPN,KLF2,SKI,VCAN,ITGA11,COL8A2,ULK1,MEGF8,VGLL4	33
100 RTT up and MDS down	3	FOXS1	6	ARCHS4 Coexpression,11;Enrichr Queries,1;GTEx Coexpression,6	ECM2,LTBP3,ADAMTS10,CYGB,GLIS2,FSTL3,ADAMTS4,ADAMTS2,SH3PXD2A,PXDC1,IGFBP7,CHSY3,ITGAV,ANKRD6,PDGFRB,GGT5,PPP1R14A,CDKN2B,JUND,GDF15,MSC-AS1,PARVA,ASPN,KLF2,VCAN,ITGA11,COL8A2,VGLL4	28
100 RTT up and MDS down	4	ZNF362	16.67	ARCHS4 Coexpression,19;Enrichr Queries,29;GTEx Coexpression,2	ECM2,ZFAND3,NEDD9,LTBP3,ADAMTS10,GLIS2,SH3PXD2A,WWC3,PXDC1,IGFBP7,CHSY3,DIP2C,ANKRD6,PPP1R14A,JUND,GDF15,MSC-AS1,UBALD1,SORBS2,FOXN3,ASPN,KLF2,SKI,ITGA11,COL8A2,PDE3A,ULK1,MEGF8,NOP53,VGLL4,YPEL3	31
100 RTT up and MDS down	5	ATOH8	17.33	ARCHS4 Coexpression,6;Enrichr Queries,15;GTEx Coexpression,31	ECM2,CHPF,LRP1,SDC2,NEDD9,LTBP3,ZDHHC1,GLIS2,NUAK1,ADAMTS2,SH3PXD2A,KIAA0355,PXDC1,IGFBP7,PDGFRB,GGT5,EGR3,GDF15,FZD8,SORBS2,PARVA,PODN,KLF2,SKI,VCAN	25
100 RTT up and MDS down	6	NFATC4	20.67	ARCHS4 Coexpression,4;Enrichr Queries,8;GTEx Coexpression,50	PDGFRB,CHPF,LRP1,GDF15,FZD7,PAWR,FZD8,PARVA,LTBP3,ZDHHC1,PODN,GLIS2,ICAM1,SKI,ADAMTS2,VCAN,SH3PXD2A,BAMBI,ITGA11,PLXNA1,TRIB3,IGFBP7,MEGF8,VGLL4	24
100 RTT up and MDS down	7	OSR1	2022-05-21	ARCHS4 Coexpression,30;GTEx Coexpression,13	PDGFRB,PPP1R14A,ECM2,LRP1,MSC-AS1,PARVA,LTBP3,PODN,ADAMTS10,ASPN,GLIS2,VCAN,ADAMTS2,SH3PXD2A,ITGA11,COL8A2,PXDC1,IGFBP7,CHSY3	19
100 RTT up and MDS down	8	PRRX2	23.67	ARCHS4 Coexpression,21;Enrichr Queries,32;GTEx Coexpression,18	PDGFRB,ECM2,CHPF,LRP1,GDF15,MSC-AS1,PARVA,LTBP3,PODN,ASPN,KLF2,GLIS2,VCAN,ADAMTS2,SH3PXD2A,ITGA11,COL8A2,PLXNA1,PXDC1,IGFBP7,CHSY3,VGLL4	22
100 RTT up and MDS down	9	MEOX2	26.67	ARCHS4 Coexpression,22;Enrichr Queries,12;GTEx Coexpression,46	PDGFRB,ECM2,LRP1,NEDD9,TMTC2,SORBS2,LTBP3,PODN,CYGB,KLF2,ASPN,CST3,SKI,VCAN,SH3PXD2A,KIAA0355,PRX,PLXNA1,IGFBP7	19
100 RTT up and MDS down	10	PRRX1	40.67	ARCHS4 Coexpression,5;Enrichr Queries,64;GTEx Coexpression,53	PDGFRB,GGT5,ECM2,LRP1,SDC2,MSC-AS1,PARVA,LTBP3,PODN,ASPN,ADAMTS2,VCAN,SH3PXD2A,ITGA11,CHSY3,IGFBP7,PXDC1,ITGAV	18
100 RTT up and MDS down	11	SNAI1	41	ARCHS4 Coexpression,46;Enrichr Queries,5;GTEx Coexpression,72	GGT5,PDGFRB,EGR3,GDF15,NEDD9,LTBP3,KLF2,CYGB,ICAM1,ADAMTS4,VCAN,ADAMTS2,KIAA0355,MAFG,TRIB3,IGFBP7,SKIL	17
100 RTT up and MDS down	12	ZNF704	45	ARCHS4 Coexpression,90;Enrichr Queries,24;GTEx Coexpression,21	ECM2,INTU,NEDD9,TMTC2,LTBP3,PKD1,ADAMTS10,GLIS2,NUAK1,SH3PXD2A,IGFBP7,DIP2C,ANKRD6,PPP1R14A,KLF12,GDF15,SORBS2,FOXN3,ASPN,SKI,VCAN,BAMBI,ITGA11,COL8A2,MEGF8,VGLL4	26
100 RTT up and MDS down	13	HEYL	47.33	ARCHS4 Coexpression,28;Enrichr Queries,113;GTEx Coexpression,1	ECM2,CHPF,SEL1L,LTBP3,ADAMTS10,CYGB,GLIS2,FSTL3,ADAMTS2,NUAK1,SH3PXD2A,PXDC1,IGFBP7,ITGAV,CHSY3,SKIL,PDGFRB,GGT5,PPP1R14A,MSC-AS1,SORBS2,PARVA,ASPN,KLF2,VCAN,ITGA11,COL8A2,PDE3A	28
100 RTT up and MDS down	14	OSR2	51.67	ARCHS4 Coexpression,45;Enrichr Queries,58;GTEx Coexpression,52	PDGFRB,EGR3,LRP1,GDF15,FZD7,PAWR,PARVA,ZDHHC1,PODN,ASPN,KLF2,GLIS2,NUAK1,VCAN,ADAMTS2,SH3PXD2A,PLXNA1,PXDC1,NOP53,VGLL4	20
100 RTT up and MDS down	15	HIC1	51.67	ARCHS4 Coexpression,81;Enrichr Queries,6;GTEx Coexpression,68	PDGFRB,EGR3,LRP1,GDF15,LTBP3,PODN,CYGB,KLF2,GLIS2,ICAM1,SKI,NUAK1,ADAMTS2,VCAN,SH3PXD2A,IGFBP7	16
100 RTT up and MDS down	16	SCX	52	ARCHS4 Coexpression,52	JUND,GDF15,UBALD1,ULK1,LTBP3,ZSWIM4,GLIS2	7
100 RTT up and MDS down	17	TBX18	52.67	ARCHS4 Coexpression,10;Enrichr Queries,136;GTEx Coexpression,12	PDGFRB,PPP1R14A,KLF12,ECM2,LRP1,MSC-AS1,PARVA,LTBP3,PODN,ADAMTS10,ASPN,GLIS2,SKI,VCAN,ADAMTS2,SH3PXD2A,ITGA11,COL8A2,PLXNA1,PXDC1,IGFBP7,CHSY3,ITGAV,VGLL4	24
100 RTT up and MDS down	18	FOXC2	59	ARCHS4 Coexpression,16;Enrichr Queries,150;GTEx Coexpression,11	PDGFRB,PPP1R14A,ECM2,GDF15,MSC-AS1,PARVA,LTBP3,ADAMTS10,ASPN,KLF2,GLIS2,ICAM1,FSTL3,SKI,VCAN,ADAMTS2,SH3PXD2A,ITGA11,COL8A2,PXDC1,IGFBP7,CHSY3,ITGAV,VGLL4	24
100 RTT up and MDS down	19	TSHZ3	62	ARCHS4 Coexpression,9;Enrichr Queries,59;GTEx Coexpression,118	PDGFRB,LRP1,FZD7,SDC2,PARVA,LTBP3,PODN,SKI,NUAK1,ADAMTS2,VCAN,SH3PXD2A,ITGA11,SPOCK1,IGFBP7,PXDC1	16
100 RTT up and MDS down	20	GLIS1	66.67	ARCHS4 Coexpression,8;Enrichr Queries,10;GTEx Coexpression,182	PDGFRB,EGR3,CHPF,LRP1,GDF15,PARVA,LTBP3,GLIS2,DUSP22,SKI,NUAK1,ADAMTS2,SH3PXD2A,ITGA11,COL8A2,SPOCK1,PXDC1,IGFBP7	18
100 RTT up and MDS down	21	CREB3L1	70.5	ARCHS4 Coexpression,13;Enrichr Queries,13;ReMap ChIP-seq,57;GTEx Coexpression,199	CHPF,LRP1,SEL1L,SLC38A10,NEDD9,LTBP3,ICAM1,TYMP,GLIS2,NUAK1,ADAMTS2,CUX1,SH3PXD2A,PRX,IGFBP7,PXDC1,PDGFRB,PPP1R14A,JUND,GDF15,PARVA,PODN,ERN1,SKI,VCAN,MAFG,ITGA11,ODF3B,TRIB3	29
100 RTT up and MDS down	22	JUN	70.83	Literature ChIP-seq,44;ARCHS4 Coexpression,36;ENCODE ChIP-seq,35;Enrichr Queries,76;ReMap ChIP-seq,205;GTEx Coexpression,29	STX12,ECM2,CHPF,INTU,ZFAND3,NEDD9,LTBP3,CYGB,ICAM1,KCTD20,SH3PXD2A,KIAA0355,PRX,SPOCK1,ITGAV,IGFBP7,SKIL,PDGFRB,JUND,EGR3,GDF15,PAWR,ALG13,UBALD1,FZD8,FOXN3,PODN,KLF2,SKI,ERN1,VCAN,MAFG,ITGA11,TRIB3,NOP53,SCG2,VGLL4	37
100 RTT up and MDS down	23	FOSB	71.33	ARCHS4 Coexpression,43;Enrichr Queries,95;GTEx Coexpression,76	SRGN,JUND,EGR3,GDF15,NEDD9,LTBP3,KLF2,ICAM1,ADAMTS4,ERN1,VCAN,KCTD20,NOP53	13
100 RTT up and MDS down	24	C11ORF95	75	GTEx Coexpression,75	RIOK3,SDC2,LTBP3,DIP2C,GLIS2,PTBP3	6
100 RTT up and MDS down	25	TCF21	76	Literature ChIP-seq,32;ARCHS4 Coexpression,27;Enrichr Queries,142;GTEx Coexpression,103	LRP1,LTBP3,CYGB,ICAM1,GLIS2,ADAMTS2,SH3PXD2A,WWC3,IGFBP7,PDGFRB,PPP1R14A,KLF12,JUND,GDF15,RIOK3,PARVA,PODN,KLF2,ERN1,SKI,VCAN,BAMBI,PEAK1,TRIB3,ULK1,VGLL4,YPEL3	27
100 RTT up and MDS down	26	FOXL1	77.67	ARCHS4 Coexpression,168;Enrichr Queries,45;GTEx Coexpression,20	PDGFRB,PPP1R14A,KLF12,ECM2,EGR3,GDF15,MSC-AS1,FZD8,PARVA,LTBP3,ASPN,GLIS2,VCAN,SH3PXD2A,ITGA11,COL8A2,SPOCK1,PXDC1,IGFBP7,ITGAV,CHSY3	21
100 RTT up and MDS down	27	ZNF469	85	ARCHS4 Coexpression,3;GTEx Coexpression,167	PDGFRB,LRP1,CHPF,PARVA,LTBP3,PODN,GLIS2,SKI,ADAMTS2,SH3PXD2A,ITGA11,PLXNA1,PXDC1,IGFBP7,ITGAV	15
100 RTT up and MDS down	28	SIX5	86.8	ARCHS4 Coexpression,29;ENCODE ChIP-seq,87;Enrichr Queries,7;ReMap ChIP-seq,195;GTEx Coexpression,116	CHPF,ZFAND3,SEL1L,SLC38A10,LTBP3,PKD1,GLIS2,TYMP,ADAMTS4,PRPSAP1,NUAK1,SH3PXD2A,PLXNA1,GGT5,PPP1R14A,JUND,EGR3,GDF15,FZD7,PAWR,UBALD1,PARVA,KLF2,SKI,VCAN,PEAK1,MAFG,ULK1,MEGF8,NOP53,YPEL3	31
100 RTT up and MDS down	29	ZFHX3	87	ARCHS4 Coexpression,47;Enrichr Queries,188;GTEx Coexpression,26	ECM2,INTU,LRP1,SDC2,NEDD9,LTBP3,PKD1,NUAK1,SH3PXD2A,CUX1,PXDC1,IGFBP7,CHSY3,DIP2C,PPP1R14A,KLF12,EGR3,MSC-AS1,SORBS2,FOXN3,SKI,VCAN,PEAK1,COL8A2,MEGF8	25
100 RTT up and MDS down	30	EGR1	92.17	Literature ChIP-seq,2;ARCHS4 Coexpression,328;ENCODE ChIP-seq,14;Enrichr Queries,167;ReMap ChIP-seq,20;GTEx Coexpression,22	ECM2,ZFAND3,ZDHHC1,PKD1,ICAM1,ADAMTS4,ADAMTS2,SH3PXD2A,PRX,PXDC1,ITGAV,DIP2C,ANKRD6,PDGFRB,KLF12,UBALD1,PAWR,RC3H2,TGFBR1,PTBP3,ERN1,DUSP22,VCAN,ODF3B,TRIB3,ULK1,SCG2,VGLL4,LRP1,SDC2,NATD1,SLC38A10,NEDD9,LTBP3,ADAMTS10,CYGB,TYMP,FSTL3,PRPSAP1,CST3,NUAK1,ADAMTS13,CUX1,ANKH,KIAA0355,PLXNA1,SPOCK1,IGFBP7,ZSWIM4,SKIL,GGT5,JUND,EGR3,GDF15,RIOK3,FZD7,PCGF3,FZD8,PARVA,FOXN3,PODN,FBXL14,KLF2,SKI,MAFG,GNA…	70
100 RTT up and MDS down	31	MAFK	93.2	ARCHS4 Coexpression,58;ENCODE ChIP-seq,43;Enrichr Queries,111;ReMap ChIP-seq,224;GTEx Coexpression,30	NEDD9,SLC38A10,LTBP3,ADAMTS10,GLIS2,ICAM1,FSTL3,CST3,KCTD20,WWC3,SPOCK1,PXDC1,DIP2C,SKIL,PPP1R14A,JUND,GDF15,PAWR,UBALD1,ASPN,KLF2,SKI,MAFG,COL8A2,PDE3A,TRIB3,ULK1,YPEL3	28
100 RTT up and MDS down	32	MEOX1	94.67	ARCHS4 Coexpression,93;Enrichr Queries,60;GTEx Coexpression,131	PDGFRB,EGR3,ECM2,LRP1,NEDD9,LTBP3,PODN,CYGB,ASPN,ICAM1,VCAN,KIAA0355,IGFBP7	13
100 RTT up and MDS down	33	BNC2	97	ARCHS4 Coexpression,39;Enrichr Queries,23;GTEx Coexpression,229	PDGFRB,LRP1,PARVA,LTBP3,PODN,NUAK1,ADAMTS2,VCAN,SH3PXD2A,PEAK1,ITGA11,SPOCK1,IGFBP7,SKIL	14
100 RTT up and MDS down	34	TWIST1	98.5	ARCHS4 Coexpression,20;Enrichr Queries,19;ReMap ChIP-seq,55;GTEx Coexpression,300	LRP1,CHPF,SDC2,SLC38A10,LTBP3,PKD1,CYGB,PRPSAP1,ADAMTS2,NUAK1,SH3PXD2A,PLXNA1,SPOCK1,IGFBP7,PXDC1,PDGFRB,JUND,EGR3,GDF15,PARVA,PODN,KLF2,VCAN,BAMBI,MAFG,ITGA11	26
100 RTT up and MDS down	35	SNAI2	99	ARCHS4 Coexpression,14;Enrichr Queries,135;ReMap ChIP-seq,63;GTEx Coexpression,184	LRP1,CHPF,SDC2,SLC38A10,LTBP3,PKD1,CYGB,TYMP,PRPSAP1,ADAMTS2,NUAK1,SH3PXD2A,PLXNA1,IGFBP7,PXDC1,ITGAV,ZSWIM4,PDGFRB,PPP1R14A,JUND,GDF15,PARVA,SKI,VCAN,MAFG,ITGA11,ODF3B	27
100 RTT up and MDS down	36	GLIS3	100.3	ARCHS4 Coexpression,53;Enrichr Queries,151;GTEx Coexpression,97	GGT5,CHPF,SDC2,NEDD9,SORBS2,PARVA,LTBP3,GLIS2,ICAM1,VCAN,SPOCK1,ITGAV,IGFBP7,PXDC1	14
100 RTT up and MDS down	37	ATF3	107.7	Literature ChIP-seq,132;ARCHS4 Coexpression,113;ENCODE ChIP-seq,90;Enrichr Queries,46;ReMap ChIP-seq,227;GTEx Coexpression,38	STX12,ECM2,INTU,ZFAND3,NEDD9,LTBP3,ICAM1,ADAMTS4,NUAK1,SH3PXD2A,KIAA0355,PXDC1,SKIL,SRGN,PDGFRB,JUND,EGR3,GDF15,PAWR,ALG13,UBALD1,SORBS2,KLF2,ERN1,VCAN,MAFG,TRIB3,VGLL4	28
100 RTT up and MDS down	38	NR4A3	107.7	ARCHS4 Coexpression,133;Enrichr Queries,36;GTEx Coexpression,154	ADAMTS4,SRGN,VCAN,JUND,EGR3,KCTD20,GDF15,NEDD9,SKIL,KLF2,ICAM1,TYMP	12
100 RTT up and MDS down	39	NR2F2	112.6	ARCHS4 Coexpression,106;ENCODE ChIP-seq,69;Enrichr Queries,251;ReMap ChIP-seq,97;GTEx Coexpression,40	ECM2,CHPF,LRP1,NEDD9,LTBP3,ICAM1,GLIS2,NUAK1,SH3PXD2A,PRX,IGFBP7,SKIL,PDGFRB,JUND,GDF15,PCGF3,PAWR,PARVA,PODN,SKI,VCAN,MAFG,COL8A2,VGLL4,YPEL3	25
100 RTT up and MDS down	40	GATA6	113.4	Literature ChIP-seq,72;ARCHS4 Coexpression,222;Enrichr Queries,18;ReMap ChIP-seq,191;GTEx Coexpression,64	CHPF,LRP1,ZFAND3,NEDD9,TMTC2,ZDHHC1,GLIS2,ICAM1,NUAK1,KCTD20,IGFBP7,ITGAV,PPP1R14A,CDKN2B,GDF15,FZD7,PAWR,SORBS2,FOXN3,FBXL14,KLF2,ERN1,SKI,VCAN,BAMBI,MAFG,PDE3A,ODF3B,TRIB3,ULK1,NOP53,YPEL3	32
100 RTT up and MDS down	41	GLI4	115	ARCHS4 Coexpression,59;GTEx Coexpression,171	UBALD1,ODF3B,SLC38A10,ITGAV,ULK1,LTBP3,NOP53,YPEL3	8
100 RTT up and MDS down	42	EPAS1	115.3	ARCHS4 Coexpression,18;Enrichr Queries,148;ReMap ChIP-seq,194;GTEx Coexpression,101	PDGFRB,CDKN2B,CYBC1,ECM2,LRP1,GDF15,NEDD9,PARVA,LTBP3,PODN,KLF2,ICAM1,SKI,VCAN,SH3PXD2A,KIAA0355,PRX,WWC3,TRIB3,IGFBP7,PXDC1,ITGAV,YPEL3	23
100 RTT up and MDS down	43	MEF2A	116.2	Literature ChIP-seq,96;ARCHS4 Coexpression,76;ENCODE ChIP-seq,46;Enrichr Queries,202;ReMap ChIP-seq,215;GTEx Coexpression,62	ECM2,LRP1,ZFAND3,PALM2,NEDD9,GLIS2,SH3PXD2A,CUX1,ANKH,KIAA0355,WWC3,CHSY3,ITGAV,SKIL,VPS36,JUND,MSC-AS1,SORBS2,FOXN3,RC3H2,ASPN,KLF2,TGFBR1,DUSP22,VCAN,BAMBI,PDE3A,ULK2	28
100 RTT up and MDS down	44	PRDM6	120	ARCHS4 Coexpression,98;Enrichr Queries,248;GTEx Coexpression,14	PPP1R14A,ECM2,INTU,MSC-AS1,LTBP3,ADAMTS10,ASPN,GLIS2,VCAN,ADAMTS2,SH3PXD2A,PEAK1,ITGA11,COL8A2,PDE3A,PXDC1,IGFBP7,CHSY3,VPS36,VGLL4	20
100 RTT up and MDS down	45	TCF7L2	125.8	Literature ChIP-seq,90;ARCHS4 Coexpression,167;ENCODE ChIP-seq,50;Enrichr Queries,280;ReMap ChIP-seq,127;GTEx Coexpression,41	ECM2,CHPF,NATD1,NEDD9,SLC38A10,LTBP3,ADAMTS10,CYGB,GLIS2,NUAK1,CUX1,SH3PXD2A,PXDC1,CHSY3,ITGAV,DIP2C,SKIL,PDGFRB,CDKN2B,JUND,EGR3,GDF15,FZD7,PAWR,FOXN3,PODN,TGFBR1,KLF2,ERN1,VCAN,MAFG,GNAQ,TRIB3,ULK1,VGLL4	35
100 RTT up and MDS down	46	NR4A1	126.3	ARCHS4 Coexpression,77;Enrichr Queries,180;ReMap ChIP-seq,225;GTEx Coexpression,23	SRGN,JUND,EGR3,ECM2,INTU,GDF15,SLC38A10,NEDD9,LTBP3,PODN,KLF2,CYGB,GLIS2,ICAM1,ADAMTS4,ERN1,DUSP22,VCAN,ANKH,TRIB3,IGFBP7,SKIL,VGLL4	23
100 RTT up and MDS down	47	CREB3L2	130	ARCHS4 Coexpression,70;Enrichr Queries,288;GTEx Coexpression,32	PDGFRB,GGT5,CHPF,LRP1,SDC2,MSC-AS1,PAWR,NEDD9,PARVA,LTBP3,GLIS2,VCAN,SH3PXD2A,IGFBP7,ITGAV,VGLL4	16
100 RTT up and MDS down	48	FOSL2	132.8	ARCHS4 Coexpression,132;ENCODE ChIP-seq,18;Enrichr Queries,205;ReMap ChIP-seq,71;GTEx Coexpression,238	SRGN,JUND,EGR3,LRP1,INTU,GDF15,NEDD9,LTBP3,KLF2,GLIS2,TYMP,ICAM1,PRPSAP1,SKI,NUAK1,VCAN,KCTD20,MAFG,WWC3,ODF3B,TRIB3,MEGF8,NOP53,VGLL4	24
100 RTT up and MDS down	49	PRR12	133	ARCHS4 Coexpression,56;Enrichr Queries,216;GTEx Coexpression,127	SKI,JUND,SH3PXD2A,PCGF3,UBALD1,PLXNA1,ULK1,LTBP3,MEGF8,VPS36,PKD1,NOP53	12
100 RTT up and MDS down	50	ZNF395	135.7	ARCHS4 Coexpression,119;Enrichr Queries,101;GTEx Coexpression,187	JUND,GDF15,ZFAND3,PAWR,NEDD9,FOXN3,LTBP3,KLF2,ICAM1,SKI,VCAN,TRIB3,NOP53,VGLL4	14
100 RTT up and MDS down	51	JUNB	136.8	ARCHS4 Coexpression,117;Enrichr Queries,187;ReMap ChIP-seq,216;GTEx Coexpression,27	SRGN,JUND,EGR3,ECM2,GDF15,PAWR,LTBP3,KLF2,ICAM1,TYMP,ADAMTS4,DUSP22,CST3,KCTD20,MAFG,WWC3,PXDC1,SKIL,NOP53,VGLL4,YPEL3	21
100 RTT up and MDS down	52	SKI	138.5	ARCHS4 Coexpression,49;GTEx Coexpression,228	SH3PXD2A,LRP1,ZFAND3,FZD7,ULK1,LTBP3,MEGF8,PKD1,ANKRD6	9
100 RTT up and MDS down	53	ZNF358	139	ARCHS4 Coexpression,105;Enrichr Queries,16;GTEx Coexpression,296	JUND,CHPF,GDF15,LTBP3,PKD1,KLF2,PTBP3,CST3,SKI,VCAN,TRIB3,ULK1,DIP2C,MEGF8,NOP53,YPEL3	16
100 RTT up and MDS down	54	KLF2	143.8	Literature ChIP-seq,71;ARCHS4 Coexpression,335;Enrichr Queries,44;GTEx Coexpression,125	SRGN,JUND,EGR3,GDF15,NEDD9,PAWR,PODN,ADAMTS10,KLF2,ICAM1,CST3,VCAN,IGFBP7,NOP53,YPEL3	15
100 RTT up and MDS down	55	KLF4	145.2	Literature ChIP-seq,70;ARCHS4 Coexpression,131;Enrichr Queries,40;ReMap ChIP-seq,82;GTEx Coexpression,403	SRGN,EGR3,JUND,CHPF,LRP1,GDF15,PCGF3,NEDD9,PAWR,LTBP3,KLF2,TYMP,ICAM1,SKI,VCAN,PRX,ODF3B,TRIB3,ULK1,IGFBP7,VPS36,NOP53	22
100 RTT up and MDS down	56	ZNF580	145.7	ARCHS4 Coexpression,40;Enrichr Queries,80;GTEx Coexpression,317	CST3,JUND,GDF15,SDC2,UBALD1,SLC38A10,TRIB3,ULK1,LTBP3,NOP53,YPEL3,GLIS2	12
100 RTT up and MDS down	57	ELK3	146	Literature ChIP-seq,25;ARCHS4 Coexpression,395;Enrichr Queries,82;GTEx Coexpression,82	STX12,CHPF,NEDD9,LTBP3,CYGB,ICAM1,CST3,ADAMTS2,KCTD20,KIAA0355,PRX,PLXNA1,IGFBP7,ITGAV,ZSWIM4,MFAP3L,PDGFRB,GGT5,SRGN,RIOK3,GDF15,FZD7,UBALD1,FZD8,PARVA,FBXL14,KLF2,SKI,VCAN,NOP53	30
100 RTT up and MDS down	58	KLF9	148	ARCHS4 Coexpression,23;Enrichr Queries,315;ReMap ChIP-seq,150;GTEx Coexpression,104	GGT5,KLHL29,PDGFRB,JUND,ECM2,CHPF,LRP1,GDF15,NEDD9,LTBP3,PODN,PKD1,KLF2,ICAM1,SKI,ANKH,SH3PXD2A,KIAA0355,MAFG,IGFBP7,PXDC1,ZSWIM4,YPEL3	23
100 RTT up and MDS down	59	TSHZ1	148.7	ARCHS4 Coexpression,50;Enrichr Queries,162;GTEx Coexpression,234	PDGFRB,KLF12,LRP1,FZD7,NEDD9,FOXN3,PKD1,KLF2,SKI,NUAK1,VCAN,SH3PXD2A,DIP2C,MEGF8	14
100 RTT up and MDS down	60	HOXC6	149	ARCHS4 Coexpression,213;Enrichr Queries,43;GTEx Coexpression,191	PDGFRB,EGR3,LRP1,GDF15,FZD7,UBALD1,PARVA,LTBP3,GLIS2,ADAMTS2,NUAK1,VCAN,SH3PXD2A,BAMBI,IGFBP7	15
100 RTT up and MDS down	61	MXD4	149	ARCHS4 Coexpression,17;Enrichr Queries,41;GTEx Coexpression,389	JUND,LRP1,GDF15,ZFAND3,NEDD9,UBALD1,SLC38A10,LTBP3,PKD1,KLF2,SKI,CST3,NUAK1,SH3PXD2A,ULK1,MEGF8,NOP53,YPEL3	18
100 RTT up and MDS down	62	TEAD1	152	ARCHS4 Coexpression,69;Enrichr Queries,283;ReMap ChIP-seq,117;GTEx Coexpression,139	KLHL29,PDGFRB,CDKN2B,LRP1,MSC-AS1,PARVA,SORBS2,RC3H2,ERN1,NUAK1,VCAN,KCTD20,SH3PXD2A,PRX,WWC3,PLXNA1,IGFBP7,ITGAV,DIP2C,ZSWIM4	20
100 RTT up and MDS down	63	BHLHE40	154	ARCHS4 Coexpression,403;ENCODE ChIP-seq,11;ReMap ChIP-seq,39;GTEx Coexpression,163	CHPF,LRP1,NEDD9,ZDHHC1,PKD1,ICAM1,GLIS2,TYMP,FSTL3,PRPSAP1,ADAMTS13,CUX1,ITGAV,ZSWIM4,MFAP3L,PPP1R14A,JUND,GDF15,ALG13,UBALD1,RC3H2,PTBP3,SKI,DUSP22,ERN1,MAFG,ODF3B,ULK2,TRIB3,NOP53,VGLL4	31
100 RTT up and MDS down	64	ZBTB4	157.3	ARCHS4 Coexpression,24;Enrichr Queries,302;GTEx Coexpression,146	PDGFRB,JUND,INTU,LRP1,ZFAND3,FZD7,LTBP3,FOXN3,PKD1,KLF2,SKI,NUAK1,SH3PXD2A,ULK1,DIP2C,MEGF8,YPEL3	17
100 RTT up and MDS down	65	MSC	157.7	ARCHS4 Coexpression,409;Enrichr Queries,20;GTEx Coexpression,44	SRGN,ECM2,EGR3,GDF15,MSC-AS1,LTBP3,ASPN,KLF2,GLIS2,ICAM1,TYMP,VCAN,ADAMTS2,MAFG,ITGA11,PXDC1,IGFBP7,TRIB3	18
100 RTT up and MDS down	66	KLF6	161.5	ARCHS4 Coexpression,141;Enrichr Queries,158;ReMap ChIP-seq,196;GTEx Coexpression,151	SRGN,PPP1R14A,JUND,EGR3,GDF15,PCGF3,NEDD9,LTBP3,KLF2,TYMP,ICAM1,SKI,ERN1,VCAN,KIAA0355,ODF3B,TRIB3,MEGF8	18
100 RTT up and MDS down	67	ZNF219	164	ARCHS4 Coexpression,200;Enrichr Queries,183;GTEx Coexpression,109	KLHL29,JUND,CHPF,GDF15,FZD7,PARVA,FOXN3,KLF2,GLIS2,SKI,VCAN,PLXNA1,TRIB3,DIP2C,MEGF8,NOP53	16
100 RTT up and MDS down	68	SOX18	164.3	ARCHS4 Coexpression,95;Enrichr Queries,340;GTEx Coexpression,58	PDGFRB,GGT5,ECM2,GDF15,NEDD9,LTBP3,PODN,CYGB,KLF2,ICAM1,SKI,KIAA0355,IGFBP7,PXDC1	14
100 RTT up and MDS down	69	TWIST2	167	ARCHS4 Coexpression,32;GTEx Coexpression,302	PDGFRB,ADAMTS2,LRP1,SH3PXD2A,ITGA11,PXDC1,PARVA,PODN	8
100 RTT up and MDS down	70	AHR	168.2	Literature ChIP-seq,78;ARCHS4 Coexpression,140;Enrichr Queries,179;ReMap ChIP-seq,288;GTEx Coexpression,156	PDGFRB,SRGN,KLF12,LRP1,GDF15,NEDD9,TMTC2,FOXN3,PODN,CYGB,KLF2,ICAM1,PTBP3,ADAMTS2,VCAN,SH3PXD2A,CUX1,PRX,IGFBP7,ITGAV,VGLL4	21
100 RTT up and MDS down	71	ZHX3	171.7	ARCHS4 Coexpression,38;Enrichr Queries,348;GTEx Coexpression,129	PDGFRB,PPP1R14A,KLF12,LRP1,NEDD9,PARVA,FOXN3,LTBP3,PKD1,PTBP3,SKI,VCAN,SH3PXD2A,CUX1,DIP2C,MEGF8	16
100 RTT up and MDS down	72	CSRNP1	174.5	ARCHS4 Coexpression,61;GTEx Coexpression,288	ERN1,SRGN,JUND,EGR3,NEDD9,KLF2,ICAM1,TYMP	8
100 RTT up and MDS down	73	ZBTB47	178.3	ARCHS4 Coexpression,175;Enrichr Queries,31;GTEx Coexpression,329	PDGFRB,KLF12,LRP1,GDF15,LTBP3,FOXN3,PKD1,PTBP3,FSTL3,VCAN,SH3PXD2A,SPOCK1,DIP2C,MEGF8	14
100 RTT up and MDS down	74	FOS	178.8	ARCHS4 Coexpression,239;ENCODE ChIP-seq,37;Enrichr Queries,336;ReMap ChIP-seq,68;GTEx Coexpression,214	KLF12,JUND,EGR3,LRP1,GDF15,NATD1,SEL1L,PAWR,UBALD1,KLF2,ICAM1,PRPSAP1,ERN1,CST3,NUAK1,VCAN,KCTD20,MAFG,TRIB3,ITGAV,PXDC1,VPS36,SCG2,SKIL	24
100 RTT up and MDS down	75	NACC2	179.5	ARCHS4 Coexpression,68;GTEx Coexpression,291	CST3,SKI,LRP1,GNAQ,ULK1,LTBP3,MEGF8,PKD1	8
100 RTT up and MDS down	76	FOXP4	183.3	ARCHS4 Coexpression,44;Enrichr Queries,193;GTEx Coexpression,313	JUND,CHPF,GDF15,ZFAND3,SLC38A10,UBALD1,LTBP3,GLIS2,SKI,NUAK1,VCAN,SH3PXD2A,CUX1,PLXNA1,ULK1	15
100 RTT up and MDS down	77	ZFPM2	186.3	ARCHS4 Coexpression,415;Enrichr Queries,63;GTEx Coexpression,81	INTU,FZD7,SDC2,SORBS2,LTBP3,PKD1,SKI,NUAK1,VCAN,CUX1,PEAK1,SPOCK1,PLXNA1,IGFBP7,ANKRD6	15
100 RTT up and MDS down	78	TBX3	186.5	Literature ChIP-seq,5;ARCHS4 Coexpression,183;Enrichr Queries,37;GTEx Coexpression,521	LRP1,PALM2,NEDD9,GLIS2,NUAK1,ADAMTS2,SH3PXD2A,SPOCK1,IGFBP7,DIP2C,ZSWIM4,PDGFRB,GDF15,FZD7,FZD8,PARVA,FOXN3,KLF2,ERN1,SKI,VCAN,BAMBI,PDE3A,ULK1,YPEL3	25
100 RTT up and MDS down	79	NFIX	188.7	ARCHS4 Coexpression,31;Enrichr Queries,433;GTEx Coexpression,102	PDGFRB,LRP1,FOXN3,LTBP3,PODN,PKD1,KLF2,SKI,NUAK1,VCAN,ANKH,SH3PXD2A,SPOCK1,IGFBP7,MEGF8	15
100 RTT up and MDS down	80	ZFPM1	192	ARCHS4 Coexpression,80;Enrichr Queries,223;GTEx Coexpression,273	JUND,GDF15,SEL1L,SLC38A10,UBALD1,KLF2,ERN1,SH3PXD2A,CUX1,PLXNA1,ODF3B,ULK1,NOP53,VGLL4	14
100 RTT up and MDS down	81	ZNF727	192	ARCHS4 Coexpression,252;GTEx Coexpression,132	VCAN,INTU,CUX1,SPOCK1,LTBP3,DIP2C,VGLL4	7
100 RTT up and MDS down	82	SOX13	194.5	ARCHS4 Coexpression,380;Enrichr Queries,311;ReMap ChIP-seq,14;GTEx Coexpression,73	PDGFRB,GGT5,JUND,LRP1,GDF15,FZD7,NEDD9,PAWR,LTBP3,PODN,ADAMTS10,CYGB,KLF2,GLIS2,TYMP,ERN1,PRPSAP1,ADAMTS4,CST3,VCAN,KIAA0355,BAMBI,ODF3B,TRIB3	24
100 RTT up and MDS down	83	ZEB1	194.8	ARCHS4 Coexpression,224;ENCODE ChIP-seq,89;Enrichr Queries,479;ReMap ChIP-seq,70;GTEx Coexpression,112	INTU,SDC2,LTBP3,ICAM1,GLIS2,TYMP,FSTL3,SH3PXD2A,PRX,IGFBP7,DIP2C,ZSWIM4,ANKRD6,PDGFRB,KLF12,JUND,PARVA,TGFBR1,RC3H2,DUSP22,SKI,VCAN,PEAK1,MAFG,ODF3B	25
100 RTT up and MDS down	84	EBF4	195.7	ARCHS4 Coexpression,100;Enrichr Queries,277;GTEx Coexpression,210	VCAN,EGR3,JUND,GDF15,SDC2,ULK1,LTBP3,ZDHHC1,MEGF8,PKD1,ADAMTS10,KLF2	12
100 RTT up and MDS down	85	SRF	198.2	Literature ChIP-seq,145;ARCHS4 Coexpression,223;ENCODE ChIP-seq,27;Enrichr Queries,507;ReMap ChIP-seq,201;GTEx Coexpression,86	PPP1R14A,JUND,EGR3,GDF15,ZFAND3,FZD7,UBALD1,FZD8,PARVA,LTBP3,KLF2,ADAMTS10,ICAM1,SKI,VCAN,PRX,PDE3A,ULK1,DIP2C,ZSWIM4,MEGF8,YPEL3	22
100 RTT up and MDS down	86	FLYWCH1	201.5	ARCHS4 Coexpression,37;GTEx Coexpression,366	SKI,SLC38A10,ULK1,LTBP3,MEGF8,PKD1,NOP53,YPEL3	8
100 RTT up and MDS down	87	SKIL	202.3	ARCHS4 Coexpression,470;Enrichr Queries,103;GTEx Coexpression,34	ECM2,JUND,GDF15,MSC-AS1,NEDD9,PAWR,LTBP3,ASPN,TGFBR1,KLF2,GLIS2,ICAM1,VCAN,KIAA0355,PXDC1,IGFBP7,ITGAV	17
100 RTT up and MDS down	88	PPARD	206	Literature ChIP-seq,31;ARCHS4 Coexpression,84;Enrichr Queries,294;GTEx Coexpression,415	STX12,JUND,LRP1,GDF15,ZFAND3,KLF2,ICAM1,TYMP,SKI,ADAMTS2,SH3PXD2A,ITGA11,PLXNA1,PXDC1,TRIB3,ZSWIM4	16
100 RTT up and MDS down	89	ZBTB10	209	ARCHS4 Coexpression,527;Enrichr Queries,84;GTEx Coexpression,16	PPP1R14A,KLF12,ECM2,JUND,EGR3,GDF15,MSC-AS1,NEDD9,PAWR,LTBP3,ASPN,KLF2,RC3H2,GLIS2,VCAN,KIAA0355,COL8A2,IGFBP7,CHSY3,DIP2C,SKIL,ANKRD6	22
100 RTT up and MDS down	90	HES4	211.3	ARCHS4 Coexpression,571;Enrichr Queries,53;GTEx Coexpression,10	PPP1R14A,JUND,ECM2,GDF15,MSC-AS1,UBALD1,FZD8,SORBS2,LTBP3,ADAMTS10,ASPN,KLF2,GLIS2,ICAM1,TYMP,VCAN,BAMBI,COL8A2,PDE3A,PXDC1,IGFBP7,CHSY3,TRIB3	23
100 RTT up and MDS down	91	KLF11	212.7	ARCHS4 Coexpression,374;Enrichr Queries,14;GTEx Coexpression,250	JUND,ECM2,GDF15,NEDD9,FOXN3,KLF2,ICAM1,DUSP22,NUAK1,VCAN,KIAA0355,BAMBI,TRIB3,MEGF8	14
100 RTT up and MDS down	92	SMAD5	212.8	ARCHS4 Coexpression,269;Enrichr Queries,279;ReMap ChIP-seq,212;GTEx Coexpression,91	PDGFRB,JUND,PAWR,FOXN3,TGFBR1,ICAM1,TYMP,PTBP3,CUX1,MAFG,ODF3B,ITGAV,VPS36,NOP53,SKIL,VGLL4,YPEL3	17
100 RTT up and MDS down	93	NR1H2	213	ARCHS4 Coexpression,174;Enrichr Queries,220;ReMap ChIP-seq,234;GTEx Coexpression,224	PPP1R14A,JUND,LRP1,CHPF,GDF15,LTBP3,KLF2,ICAM1,TYMP,CST3,MAFG,WWC3,PDE3A,TRIB3,NOP53,YPEL3	16
100 RTT up and MDS down	94	MBD6	213.5	ARCHS4 Coexpression,120;GTEx Coexpression,307	ZFAND3,SLC38A10,UBALD1,ULK1,ZDHHC1,KLF2,YPEL3	7
100 RTT up and MDS down	95	ETS1	215	Literature ChIP-seq,149;ARCHS4 Coexpression,578;ENCODE ChIP-seq,1;Enrichr Queries,181;ReMap ChIP-seq,49;GTEx Coexpression,332	CHPF,ZFAND3,SEL1L,NEDD9,LTBP3,PKD1,ADAMTS10,ICAM1,ADAMTS4,CST3,PRPSAP1,KCTD20,KIAA0355,PLXNA1,IGFBP7,ZSWIM4,SKIL,PDGFRB,SRGN,PPP1R14A,JUND,EGR3,GDF15,UBALD1,PAWR,KLF2,RC3H2,PTBP3,SKI,ERN1,VCAN,MAFG,TRIB3,NOP53,YPEL3	35
100 RTT up and MDS down	96	FOXJ2	216.3	ARCHS4 Coexpression,126;Enrichr Queries,50;ReMap ChIP-seq,209;GTEx Coexpression,480	JUND,GDF15,ZFAND3,NATD1,NEDD9,FOXN3,ZDHHC1,KLF2,SKI,NUAK1,SH3PXD2A,CUX1,BAMBI,WWC3,PLXNA1,ITGAV,ULK1,VGLL4,YPEL3	19
100 RTT up and MDS down	97	CUX1	217	Literature ChIP-seq,108;ARCHS4 Coexpression,87;ENCODE ChIP-seq,24;Enrichr Queries,988;ReMap ChIP-seq,44;GTEx Coexpression,51	STX12,ECM2,CYBC1,CHPF,LRP1,ZFAND3,SLC38A10,NEDD9,LTBP3,ZDHHC1,PKD1,GLIS2,ICAM1,PRPSAP1,CUX1,SH3PXD2A,KCTD20,DIP2C,VPS36,ANKRD6,MFAP3L,SRGN,JUND,GDF15,FZD7,UBALD1,SORBS2,FOXN3,TGFBR1,PTBP3,SKI,ERN1,DUSP22,BAMBI,MAFG,GNAQ,PDE3A,COL8A2,ODF3B,TRIB3,ULK1,MEGF8,NOP53,YPEL3,VGLL4	45
100 RTT up and MDS down	98	ZNF444	217.3	ARCHS4 Coexpression,99;Enrichr Queries,271;GTEx Coexpression,282	CST3,ADAMTS13,JUND,GDF15,UBALD1,ULK1,LTBP3,MEGF8,NOP53,RC3H2,KLF2	11
100 RTT up and MDS down	99	GLI2	218.3	ARCHS4 Coexpression,373;Enrichr Queries,239;GTEx Coexpression,43	PDGFRB,FZD7,PAWR,FZD8,PARVA,LTBP3,PODN,GLIS2,NUAK1,ADAMTS2,VCAN,ITGA11,VGLL4	13
100 RTT up and MDS down	100	JUND	218.5	Literature ChIP-seq,45;ARCHS4 Coexpression,55;ENCODE ChIP-seq,7;Enrichr Queries,667;ReMap ChIP-seq,160;GTEx Coexpression,377	STX12,LRP1,INTU,ZFAND3,SLC38A10,LTBP3,GLIS2,FSTL3,CST3,NUAK1,KCTD20,SH3PXD2A,PRX,SPOCK1,ITGAV,SKIL,PDGFRB,EGR3,JUND,GDF15,UBALD1,FZD8,PAWR,FOXN3,FBXL14,KLF2,SKI,ERN1,MAFG,ITGA11,TRIB3,ULK1,NOP53,SCG2,YPEL3	35
100 RTT up and MDS down	101	SETBP1	223.3	ARCHS4 Coexpression,402;Enrichr Queries,212;GTEx Coexpression,56	PDGFRB,KLF12,INTU,FZD7,PAWR,TMTC2,NEDD9,PARVA,SORBS2,FOXN3,NUAK1,VCAN,SH3PXD2A,COL8A2,DIP2C,ANKRD6	16
100 RTT up and MDS down	102	ARID5A	226.5	ARCHS4 Coexpression,211;GTEx Coexpression,242	VCAN,NOP53,TGFBR1,KLF2,ICAM1,TYMP	6
100 RTT up and MDS down	103	FOXF2	226.7	ARCHS4 Coexpression,134;Enrichr Queries,269;GTEx Coexpression,277	PDGFRB,VCAN,SH3PXD2A,GDF15,FZD7,PARVA,IGFBP7,LTBP3,DIP2C,PODN,MEGF8,KLF2	12
100 RTT up and MDS down	104	CEBPD	227	Literature ChIP-seq,119;ARCHS4 Coexpression,142;ENCODE ChIP-seq,42;ReMap ChIP-seq,18;GTEx Coexpression,814	CHPF,LRP1,ZFAND3,SDC2,LTBP3,ICAM1,GLIS2,TYMP,FSTL3,PRPSAP1,CST3,NUAK1,PRX,JUND,GDF15,ALG13,PODN,RC3H2,KLF2,SKI,BAMBI,MAFG,ODF3B,TRIB3,YPEL3	25
100 RTT up and MDS down	105	FIZ1	227	ARCHS4 Coexpression,332;Enrichr Queries,52;GTEx Coexpression,297	SKI,JUND,GDF15,MAFG,UBALD1,TRIB3,ULK1,MEGF8,NOP53,KLF2,YPEL3	11
100 RTT up and MDS down	106	PRDM16	227.5	Literature ChIP-seq,126;ARCHS4 Coexpression,715;Enrichr Queries,66;GTEx Coexpression,3	ECM2,SDC2,LTBP3,ADAMTS10,CYGB,GLIS2,ADAMTS2,SH3PXD2A,CUX1,PXDC1,IGFBP7,ITGAV,CHSY3,DIP2C,PDGFRB,KLHL29,PPP1R14A,MSC-AS1,FZD8,SORBS2,FOXN3,ASPN,PTBP3,VCAN,ITGA11,COL8A2,VGLL4	27
100 RTT up and MDS down	107	ZNF503	230	ARCHS4 Coexpression,62;Enrichr Queries,272;GTEx Coexpression,356	CHPF,GDF15,NEDD9,UBALD1,FZD8,PARVA,KLF2,GLIS2,SKI,VCAN,SH3PXD2A,BAMBI,IGFBP7,MEGF8	14
100 RTT up and MDS down	108	RARB	232.3	Literature ChIP-seq,22;ARCHS4 Coexpression,181;Enrichr Queries,609;GTEx Coexpression,117	LRP1,ZFAND3,TMTC2,GLIS2,CST3,NUAK1,ADAMTS2,SH3PXD2A,KCTD20,CUX1,ITGAV,DIP2C,ZSWIM4,SKIL,PDGFRB,GGT5,UBALD1,FZD8,PARVA,SORBS2,PTBP3,VCAN,BAMBI,PDE3A,ODF3B	25
100 RTT up and MDS down	109	JDP2	232.7	ARCHS4 Coexpression,143;Enrichr Queries,304;GTEx Coexpression,251	PDGFRB,CYBC1,JUND,LRP1,GDF15,NEDD9,PODN,KLF2,ICAM1,TYMP,ADAMTS2,PEAK1,TRIB3,PXDC1	14
100 RTT up and MDS down	110	KMT2B	233	ARCHS4 Coexpression,186;ReMap ChIP-seq,280	SKI,KLF12,CYBC1,UBALD1,ULK1,NOP53,ICAM1	7
100 RTT up and MDS down	111	SALL4	234.8	Literature ChIP-seq,115;ARCHS4 Coexpression,357;Enrichr Queries,259;GTEx Coexpression,208	GDF15,SDC2,FZD7,PAWR,ZDHHC1,FBXL14,KLF2,PTBP3,PRPSAP1,CST3,VCAN,NUAK1,BAMBI,SPOCK1,TRIB3,SKIL	16
100 RTT up and MDS down	112	FOXC1	235.3	ARCHS4 Coexpression,661;Enrichr Queries,38;GTEx Coexpression,7	PDGFRB,PPP1R14A,ECM2,EGR3,GDF15,FZD7,MSC-AS1,PAWR,UBALD1,LTBP3,ADAMTS10,ASPN,KLF2,GLIS2,SKI,VCAN,NUAK1,BAMBI,ITGA11,COL8A2,PXDC1,IGFBP7,CHSY3,VGLL4	24
100 RTT up and MDS down	113	IRF1	235.5	Literature ChIP-seq,129;ARCHS4 Coexpression,394;ENCODE ChIP-seq,98;Enrichr Queries,402;ReMap ChIP-seq,118;GTEx Coexpression,272	STX12,CYBC1,SDC2,SLC38A10,LTBP3,ICAM1,TYMP,PRPSAP1,CST3,KCTD20,CUX1,PRX,VPS36,SKIL,SRGN,PDGFRB,PPP1R14A,JUND,GDF15,PCGF3,UBALD1,KLF2,SKI,ERN1,BAMBI,ODF3B,TRIB3,ULK1,NOP53,YPEL3	30
100 RTT up and MDS down	114	MKX	237.3	ARCHS4 Coexpression,26;Enrichr Queries,658;GTEx Coexpression,28	PDGFRB,PPP1R14A,LRP1,GDF15,MSC-AS1,PAWR,PARVA,LTBP3,PODN,TGFBR1,GLIS2,VCAN,ADAMTS2,SH3PXD2A,BAMBI,ITGA11,COL8A2,PLXNA1,PXDC1,DIP2C	20
100 RTT up and MDS down	115	NFIB	238.3	Literature ChIP-seq,102;ARCHS4 Coexpression,326;Enrichr Queries,451;GTEx Coexpression,74	PDGFRB,GGT5,SRGN,ECM2,INTU,SDC2,SORBS2,PODN,CYGB,ADAMTS4,NUAK1,VCAN,CUX1,KIAA0355,IGFBP7,VGLL4	16
100 RTT up and MDS down	116	ZNF354C	238.7	ARCHS4 Coexpression,297;Enrichr Queries,325;GTEx Coexpression,94	KLF12,VCAN,LRP1,FZD7,PDE3A,TMTC2,SPOCK1,PARVA,IGFBP7,DIP2C,RC3H2	11
100 RTT up and MDS down	117	BACH1	238.8	Literature ChIP-seq,36;ARCHS4 Coexpression,931;ENCODE ChIP-seq,92;Enrichr Queries,154;ReMap ChIP-seq,35;GTEx Coexpression,185	ECM2,SDC2,SEL1L,NEDD9,LTBP3,ICAM1,TYMP,PRPSAP1,KCTD20,KIAA0355,PRX,WWC3,SKIL,SRGN,GGT5,PPP1R14A,CDKN2B,JUND,EGR3,RIOK3,GDF15,UBALD1,KLF2,TGFBR1,PTBP3,ERN1,VCAN,PEAK1,MAFG,COL8A2,ODF3B,TRIB3,ULK1,MEGF8,SCG2,YPEL3	36
100 RTT up and MDS down	118	PRDM1	239	ARCHS4 Coexpression,732;ENCODE ChIP-seq,100;Enrichr Queries,71;ReMap ChIP-seq,143;GTEx Coexpression,149	KLHL29,SRGN,CDKN2B,EGR3,LRP1,RIOK3,GDF15,NATD1,SEL1L,NEDD9,LTBP3,KLF2,PTBP3,ICAM1,ERN1,NUAK1,VCAN,CUX1,KCTD20,PDE3A,IGFBP7,ZSWIM4	22
100 RTT up and MDS down	119	ATF7	240.3	ARCHS4 Coexpression,12;Enrichr Queries,784;ReMap ChIP-seq,116;GTEx Coexpression,49	ECM2,CHPF,LRP1,ZFAND3,LTBP3,CYGB,ICAM1,SH3PXD2A,CUX1,KIAA0355,PRX,IGFBP7,PDGFRB,KLF12,JUND,GDF15,PAWR,FOXN3,PODN,SKI,PEAK1,MAFG,COL8A2,TRIB3,VGLL4	25
100 RTT up and MDS down	120	HOXD8	243	ARCHS4 Coexpression,164;Enrichr Queries,243;GTEx Coexpression,322	PDGFRB,VCAN,EGR3,KIAA0355,GDF15,PLXNA1,IGFBP7,PARVA,ITGAV,LTBP3,KLF2	11
100 RTT up and MDS down	121	MEIS2	244.8	ARCHS4 Coexpression,198;Enrichr Queries,289;ReMap ChIP-seq,176;GTEx Coexpression,316	PPP1R14A,JUND,CHPF,INTU,GDF15,FZD7,NEDD9,PARVA,SORBS2,PTBP3,ERN1,NUAK1,VCAN,KCTD20,TRIB3,IGFBP7,DIP2C,SCG2	18
100 RTT up and MDS down	122	FOXO1	246.6	Literature ChIP-seq,18;ARCHS4 Coexpression,118;Enrichr Queries,157;ReMap ChIP-seq,151;GTEx Coexpression,789	KLHL29,KLF12,CYBC1,JUND,EGR3,ECM2,FZD7,PCGF3,NEDD9,FOXN3,KLF2,TGFBR1,PTBP3,ICAM1,PRPSAP1,ADAMTS4,VCAN,MAFG,PXDC1,ITGAV,ZSWIM4,SKIL,VPS36	23
100 RTT up and MDS down	123	PCGF2	251	ARCHS4 Coexpression,381;ReMap ChIP-seq,121	CDKN2B,INTU,ZFAND3,PALM2,MSC-AS1,FZD8,GLIS2,VCAN,CUX1,BAMBI,PDE3A,DIP2C,MEGF8	13
100 RTT up and MDS down	124	FOXK1	253.8	ARCHS4 Coexpression,92;Enrichr Queries,374;ReMap ChIP-seq,270;GTEx Coexpression,279	KLHL29,JUND,ZFAND3,NATD1,UBALD1,FOXN3,LTBP3,PKD1,CYGB,SKI,SH3PXD2A,CUX1,PEAK1,PLXNA1,ULK1,DIP2C,MEGF8,VGLL4	18
100 RTT up and MDS down	125	ZNF860	254.5	ARCHS4 Coexpression,79;GTEx Coexpression,430	SKI,CDKN2B,LRP1,PAWR,ZSWIM4,MEGF8,SCG2,SKIL	8
100 RTT up and MDS down	126	ZNF710	255	ARCHS4 Coexpression,202;Enrichr Queries,217;GTEx Coexpression,346	ERN1,VCAN,SH3PXD2A,CUX1,GDF15,ZFAND3,SEL1L,ULK1,VGLL4,YPEL3,ICAM1,TYMP	12
100 RTT up and MDS down	127	ZIC2	259.7	ARCHS4 Coexpression,203;Enrichr Queries,341;GTEx Coexpression,235	SKI,VCAN,EGR3,BAMBI,GDF15,FZD7,SPOCK1,FZD8,PAWR,PKD1,SKIL,TGFBR1	12
100 RTT up and MDS down	128	RARA	261.8	Literature ChIP-seq,77;ARCHS4 Coexpression,214;Enrichr Queries,169;ReMap ChIP-seq,29;GTEx Coexpression,820	CYBC1,NEDD9,SLC38A10,LTBP3,CYGB,FSTL3,ICAM1,TYMP,CUX1,SH3PXD2A,PRX,SPOCK1,ZSWIM4,DIP2C,SKIL,GGT5,CDKN2B,JUND,EGR3,GDF15,FZD8,SORBS2,FBXL14,KLF2,SKI,MAFG,COL8A2,ODF3B,TRIB3,ULK1,NOP53,YPEL3	32
100 RTT up and MDS down	129	HSF4	262	ARCHS4 Coexpression,275;Enrichr Queries,213;GTEx Coexpression,298	JUND,EGR3,GDF15,ULK1,TRIB3,LTBP3,PKD1,KLF2,ICAM1	9
100 RTT up and MDS down	130	FOXF1	263.7	ARCHS4 Coexpression,64;Enrichr Queries,287;GTEx Coexpression,440	PDGFRB,VCAN,SH3PXD2A,GDF15,FZD7,PARVA,IGFBP7,LTBP3,KLF2,CYGB	10
100 RTT up and MDS down	131	ELF1	264.2	Literature ChIP-seq,58;ARCHS4 Coexpression,630;ENCODE ChIP-seq,104;ReMap ChIP-seq,93;GTEx Coexpression,436	CHPF,SLC38A10,LTBP3,ZDHHC1,CYGB,TYMP,FSTL3,ICAM1,ADAMTS4,CST3,CUX1,PRX,SRGN,JUND,EGR3,GDF15,RIOK3,ALG13,UBALD1,FBXL14,PTBP3,ERN1,MAFG,ODF3B,MEGF8,NOP53,YPEL3	27
100 RTT up and MDS down	132	SMAD3	264.2	Literature ChIP-seq,94;ARCHS4 Coexpression,110;Enrichr Queries,673;ReMap ChIP-seq,52;GTEx Coexpression,392	LRP1,NEDD9,LTBP3,ICAM1,TYMP,FSTL3,NUAK1,SH3PXD2A,PLXNA1,ITGAV,ZSWIM4,DIP2C,SKIL,VPS36,PDGFRB,PPP1R14A,JUND,GDF15,RIOK3,PAWR,UBALD1,PARVA,PTBP3,SKI,VCAN,ULK2,ODF3B	27
100 RTT up and MDS down	133	PBX1	266.3	Literature ChIP-seq,150;ARCHS4 Coexpression,650;Enrichr Queries,141;GTEx Coexpression,124	INTU,FZD7,SDC2,NEDD9,PARVA,SORBS2,PODN,NUAK1,VCAN,CUX1,KIAA0355,GNAQ,PRX,DIP2C,ZSWIM4,VPS36,MFAP3L	17
100 RTT up and MDS down	134	E4F1	268.3	Literature ChIP-seq,163;ARCHS4 Coexpression,238;Enrichr Queries,378;GTEx Coexpression,294	JUND,GDF15,PCGF3,UBALD1,ODF3B,SLC38A10,ULK1,PKD1,NOP53	9
100 RTT up and MDS down	135	FLI1	268.5	Literature ChIP-seq,48;ARCHS4 Coexpression,598;ENCODE ChIP-seq,95;Enrichr Queries,139;ReMap ChIP-seq,78;GTEx Coexpression,653	STX12,CYBC1,CHPF,ZFAND3,SEL1L,NEDD9,SLC38A10,LTBP3,ADAMTS10,ICAM1,FSTL3,ADAMTS4,CST3,ADAMTS2,ADAMTS13,ANKH,SH3PXD2A,CUX1,PRX,IGFBP7,ITGAV,ZSWIM4,DIP2C,VPS36,PDGFRB,SRGN,JUND,EGR3,RIOK3,GDF15,FZD7,UBALD1,ALG13,KLF2,SKI,ERN1,DUSP22,VCAN,MAFG,GNAQ,ITGA11,PDE3A,TRIB3,NOP53,YPEL3,VGLL4	46
100 RTT up and MDS down	136	ZBED6	272	ARCHS4 Coexpression,272	VCAN,PEAK1,ITGAV	3
100 RTT up and MDS down	137	BCL6	274.6	Literature ChIP-seq,46;ARCHS4 Coexpression,228;Enrichr Queries,176;ReMap ChIP-seq,126;GTEx Coexpression,797	CYBC1,ZFAND3,NATD1,NEDD9,LTBP3,ICAM1,TYMP,CUX1,ZSWIM4,ANKRD6,SRGN,JUND,EGR3,GDF15,SORBS2,FOXN3,PODN,FBXL14,KLF2,TGFBR1,SKI,DUSP22,VCAN,BAMBI,MAFG,ITGA11,ODF3B,TRIB3,YPEL3,VGLL4	30
100 RTT up and MDS down	138	HDX	275.3	ARCHS4 Coexpression,456;Enrichr Queries,346;GTEx Coexpression,24	PPP1R14A,KLF12,ECM2,EGR3,GDF15,MSC-AS1,GLIS2,ICAM1,SKI,VCAN,BAMBI,COL8A2,PXDC1,IGFBP7,CHSY3,NOP53,ANKRD6	17
100 RTT up and MDS down	139	REST	275.7	Literature ChIP-seq,82;ARCHS4 Coexpression,96;ENCODE ChIP-seq,29;Enrichr Queries,156;ReMap ChIP-seq,128;GTEx Coexpression,1163	STX12,CYBC1,ECM2,CHPF,LRP1,ZFAND3,SDC2,PALM2,LTBP3,PKD1,CYGB,TYMP,PRX,PLXNA1,ITGAV,SKIL,JUND,FZD7,UBALD1,PAWR,ALG13,FOXN3,TGFBR1,KLF2,ASPN,PTBP3,ERN1,DUSP22,VCAN,BAMBI,MAFG,ODF3B,ULK2,ULK1,MEGF8,SCG2,YPEL3,VGLL4	38
100 RTT up and MDS down	140	KCNIP3	276	ARCHS4 Coexpression,247;GTEx Coexpression,305	CST3,SPOCK1,MEGF8,PKD1	4
100 RTT up and MDS down	141	KLF7	277.3	ARCHS4 Coexpression,666;Enrichr Queries,97;GTEx Coexpression,69	PDGFRB,STX12,KLF12,GDF15,NEDD9,PARVA,RC3H2,KLF2,ICAM1,NUAK1,VCAN,SH3PXD2A,WWC3,SKIL	14
100 RTT up and MDS down	142	EGR2	277.7	ARCHS4 Coexpression,407;Enrichr Queries,328;GTEx Coexpression,98	SRGN,VCAN,JUND,EGR3,SH3PXD2A,GDF15,PRX,NEDD9,PODN,KLF2,ICAM1	11
100 RTT up and MDS down	143	ZNF134	277.7	ARCHS4 Coexpression,277;Enrichr Queries,143;GTEx Coexpression,413	JUND,BAMBI,GDF15,FZD7,NEDD9,SLC38A10,FOXN3,SKIL,RC3H2,KLF2	10
100 RTT up and MDS down	144	FOXP1	277.8	Literature ChIP-seq,9;ARCHS4 Coexpression,869;Enrichr Queries,102;ReMap ChIP-seq,262;GTEx Coexpression,147	STX12,LRP1,INTU,CHPF,NEDD9,TMTC2,LTBP3,ZDHHC1,PKD1,CYGB,GLIS2,FSTL3,NUAK1,SH3PXD2A,CUX1,KCTD20,KIAA0355,WWC3,ZSWIM4,VPS36,SKIL,ANKRD6,PPP1R14A,KLF12,JUND,RIOK3,GDF15,PAWR,ALG13,UBALD1,FZD8,PARVA,SORBS2,FOXN3,FBXL14,RC3H2,TGFBR1,PTBP3,VCAN,BAMBI,COL8A2,ULK1,MEGF8,SCG2,YPEL3	45
100 RTT up and MDS down	145	PPARG	278.8	Literature ChIP-seq,26;ARCHS4 Coexpression,270;Enrichr Queries,736;ReMap ChIP-seq,190;GTEx Coexpression,172	ECM2,LRP1,ZFAND3,PALM2,NEDD9,TMTC2,LTBP3,ZDHHC1,CYGB,ICAM1,CST3,ADAMTS2,KCTD20,SH3PXD2A,KIAA0355,IGFBP7,SRGN,PPP1R14A,CDKN2B,RIOK3,GDF15,FZD7,PARVA,SORBS2,PODN,FBXL14,KLF2,PTBP3,DUSP22,BAMBI,GNAQ,ULK2,TRIB3,ULK1,VGLL4	35
100 RTT up and MDS down	146	ZNF649	279.7	ARCHS4 Coexpression,163;Enrichr Queries,449;GTEx Coexpression,227	VCAN,KCTD20,BAMBI,GDF15,FZD7,SLC38A10,PAWR,PARVA,TRIB3,FOXN3,SKIL	11
100 RTT up and MDS down	147	HEY2	280	ARCHS4 Coexpression,641;Enrichr Queries,174;GTEx Coexpression,25	PDGFRB,PPP1R14A,KLF12,ECM2,EGR3,FZD7,MSC-AS1,SORBS2,ASPN,VCAN,BAMBI,COL8A2,PDE3A,PXDC1,IGFBP7,CHSY3	16
100 RTT up and MDS down	148	VDR	281.6	Literature ChIP-seq,88;ARCHS4 Coexpression,673;Enrichr Queries,99;ReMap ChIP-seq,81;GTEx Coexpression,467	SRGN,CDKN2B,JUND,EGR3,GDF15,SLC38A10,NEDD9,LTBP3,FOXN3,PKD1,PTBP3,TYMP,ICAM1,DUSP22,SKI,VCAN,SH3PXD2A,CUX1,GNAQ,PRX,ODF3B,TRIB3,IGFBP7,SCG2	24
100 RTT up and MDS down	149	MNT	285.3	ARCHS4 Coexpression,89;Enrichr Queries,48;ReMap ChIP-seq,56;GTEx Coexpression,948	JUND,EGR3,CHPF,GDF15,NATD1,UBALD1,LTBP3,KLF2,GLIS2,SKI,ADAMTS13,SH3PXD2A,CUX1,MAFG,TRIB3,ULK1,YPEL3	17
100 RTT up and MDS down	150	GATA2	285.3	Literature ChIP-seq,93;ARCHS4 Coexpression,961;ENCODE ChIP-seq,36;Enrichr Queries,90;ReMap ChIP-seq,218;GTEx Coexpression,314	INTU,SEL1L,NEDD9,ICAM1,ADAMTS4,PRPSAP1,NUAK1,ANKH,SH3PXD2A,KCTD20,CUX1,KIAA0355,PLXNA1,IGFBP7,ITGAV,ZSWIM4,SKIL,MFAP3L,PDGFRB,GGT5,SRGN,CDKN2B,JUND,GDF15,PAWR,FOXN3,KLF2,TGFBR1,ERN1,BAMBI,GNAQ,TRIB3,NOP53	33
100 RTT up and MDS down	151	ZNF697	285.7	ARCHS4 Coexpression,88;Enrichr Queries,177;GTEx Coexpression,592	EGR3,GDF15,SDC2,ICAM1,ADAMTS2,NUAK1,VCAN,MAFG,PLXNA1,TRIB3,ITGAV,ZSWIM4,SKIL	13
100 RTT up and MDS down	152	RELB	288.3	ARCHS4 Coexpression,647;Enrichr Queries,194;ReMap ChIP-seq,25;GTEx Coexpression,287	SRGN,CYBC1,JUND,GDF15,MSC-AS1,TMTC2,NEDD9,LTBP3,KLF2,ICAM1,TYMP,FSTL3,DUSP22,MAFG,WWC3,ODF3B,PLXNA1,TRIB3,SKIL,NOP53	20
100 RTT up and MDS down	153	PAX8	288.5	ARCHS4 Coexpression,114;Enrichr Queries,363;ReMap ChIP-seq,221;GTEx Coexpression,456	PDGFRB,JUND,EGR3,GDF15,SDC2,PARVA,SORBS2,LTBP3,CYGB,ICAM1,PRPSAP1,DUSP22,VCAN,ANKH,IGFBP7,ITGAV	16
100 RTT up and MDS down	154	JAZF1	290	ARCHS4 Coexpression,303;Enrichr Queries,454;GTEx Coexpression,113	PPP1R14A,KLF12,VCAN,RIOK3,FZD7,NATD1,NEDD9,SORBS2,FOXN3,DIP2C,YPEL3,ICAM1	12
100 RTT up and MDS down	155	TBP	290.8	Literature ChIP-seq,131;ARCHS4 Coexpression,48;ENCODE ChIP-seq,39;ReMap ChIP-seq,38;GTEx Coexpression,1198	STX12,INTU,LRP1,ZFAND3,SLC38A10,LTBP3,PKD1,ICAM1,TYMP,FSTL3,ADAMTS4,CST3,KCTD20,SH3PXD2A,PRX,SKIL,KLF12,JUND,GDF15,RIOK3,UBALD1,RC3H2,SKI,ERN1,BAMBI,MAFG,ODF3B,TRIB3,ULK1,MEGF8,NOP53	31
100 RTT up and MDS down	156	TCF7L1	291	ARCHS4 Coexpression,701;Enrichr Queries,163;GTEx Coexpression,9	PDGFRB,ECM2,SDC2,FZD7,PAWR,PARVA,LTBP3,PODN,ADAMTS10,GLIS2,NUAK1,VCAN,KIAA0355,BAMBI,COL8A2,PXDC1,IGFBP7,VGLL4	18
100 RTT up and MDS down	157	PGR	291.5	ARCHS4 Coexpression,294;Enrichr Queries,656;ReMap ChIP-seq,159;GTEx Coexpression,57	JUND,EGR3,GDF15,PCGF3,SEL1L,PAWR,SORBS2,LTBP3,ZDHHC1,ADAMTS10,ASPN,CYGB,ERN1,VCAN,CUX1,ITGA11,WWC3,TRIB3,SCG2,VGLL4	20
100 RTT up and MDS down	158	HAND2	294.7	ARCHS4 Coexpression,372;Enrichr Queries,419;GTEx Coexpression,93	PDGFRB,VCAN,CUX1,BAMBI,FZD7,ITGA11,PDE3A,PLXNA1,PARVA,IGFBP7,DIP2C,CYGB	12
100 RTT up and MDS down	159	TCF12	295.2	ARCHS4 Coexpression,909;ENCODE ChIP-seq,34;Enrichr Queries,361;ReMap ChIP-seq,7;GTEx Coexpression,165	CYBC1,LRP1,LTBP3,CYGB,ICAM1,GLIS2,TYMP,FSTL3,SH3PXD2A,CUX1,ITGAV,PDGFRB,KLF12,JUND,GDF15,PARVA,FOXN3,ASPN,SKI,VCAN,MAFG,PDE3A,ODF3B,TRIB3,ULK1,NOP53,YPEL3	27
100 RTT up and MDS down	160	EBF1	297.2	ARCHS4 Coexpression,602;ENCODE ChIP-seq,105;Enrichr Queries,644;ReMap ChIP-seq,102;GTEx Coexpression,33	ECM2,LRP1,LTBP3,PKD1,ADAMTS10,CYGB,ICAM1,TYMP,FSTL3,CST3,ADAMTS2,KIAA0355,PRX,CHSY3,IGFBP7,PDGFRB,GGT5,JUND,EGR3,ALG13,UBALD1,PODN,FBXL14,DUSP22,VCAN,MAFG,ODF3B,MEGF8,NOP53	29
100 RTT up and MDS down	161	FOXN3	300.3	ARCHS4 Coexpression,393;Enrichr Queries,347;GTEx Coexpression,161	SKI,KLF12,ECM2,SH3PXD2A,CUX1,LRP1,FZD7,NEDD9,SORBS2,DIP2C,RC3H2	11
100 RTT up and MDS down	162	AHDC1	300.7	ARCHS4 Coexpression,34;Enrichr Queries,39;GTEx Coexpression,829	JUND,GDF15,LTBP3,PKD1,GLIS2,SKI,NUAK1,SH3PXD2A,CUX1,PLXNA1,ULK1,MEGF8,VPS36,VGLL4	14
100 RTT up and MDS down	163	RBCK1	302	ARCHS4 Coexpression,72;GTEx Coexpression,532	SLC38A10,TRIB3,ULK1,NOP53,YPEL3,TYMP	6
100 RTT up and MDS down	164	MITF	302.8	Literature ChIP-seq,86;ARCHS4 Coexpression,288;Enrichr Queries,245;ReMap ChIP-seq,62;GTEx Coexpression,833	CYBC1,ZFAND3,SDC2,TMTC2,NEDD9,LTBP3,CYGB,ICAM1,FSTL3,ADAMTS4,KCTD20,ANKH,SH3PXD2A,CUX1,PRX,PLXNA1,SPOCK1,IGFBP7,CHSY3,DIP2C,MFAP3L,ANKRD6,KLHL29,KLF12,JUND,GDF15,FZD7,UBALD1,SORBS2,PARVA,FOXN3,PODN,FBXL14,DUSP22,SKI,VCAN,MAFG,PDE3A,TRIB3,YPEL3,VGLL4	41
100 RTT up and MDS down	165	IRF3	302.8	ARCHS4 Coexpression,188;ENCODE ChIP-seq,101;Enrichr Queries,746;ReMap ChIP-seq,282;GTEx Coexpression,197	CYBC1,JUND,GDF15,PCGF3,SEL1L,ALG13,SLC38A10,KLF2,ICAM1,ADAMTS4,CST3,ZSWIM4,NOP53,YPEL3	14
100 RTT up and MDS down	166	RUNX1	304.8	Literature ChIP-seq,38;ARCHS4 Coexpression,632;Enrichr Queries,264;ReMap ChIP-seq,132;GTEx Coexpression,458	CHPF,LRP1,ZFAND3,SEL1L,NEDD9,SLC38A10,TMTC2,LTBP3,ADAMTS10,ICAM1,FSTL3,ADAMTS4,PRPSAP1,CST3,ADAMTS2,SH3PXD2A,KCTD20,PRX,IGFBP7,ZSWIM4,DIP2C,VPS36,SKIL,SRGN,KLF12,JUND,EGR3,GDF15,RIOK3,FZD7,FZD8,FOXN3,FBXL14,KLF2,PTBP3,SKI,DUSP22,VCAN,MAFG,GNAQ,ULK2,NOP53,YPEL3	43
100 RTT up and MDS down	167	ZNF217	304.8	Literature ChIP-seq,20;ARCHS4 Coexpression,671;ENCODE ChIP-seq,108;Enrichr Queries,417;ReMap ChIP-seq,175;GTEx Coexpression,438	SDC2,TMTC2,NEDD9,ANKH,CUX1,WWC3,SPOCK1,ITGAV,DIP2C,PPP1R14A,GDF15,FZD7,UBALD1,PAWR,RC3H2,PTBP3,ERN1,VCAN,BAMBI,GNAQ,TRIB3,ULK1,MEGF8,SCG2,VGLL4,YPEL3	26
100 RTT up and MDS down	168	BHLHA15	307	ARCHS4 Coexpression,359;GTEx Coexpression,255	ERN1,SEL1L,SLC38A10,TRIB3	4
100 RTT up and MDS down	169	SOX17	307.3	Literature ChIP-seq,141;ARCHS4 Coexpression,268;Enrichr Queries,728;GTEx Coexpression,92	PDGFRB,INTU,SEL1L,NEDD9,FZD8,PODN,CYGB,KLF2,ADAMTS10,ICAM1,CST3,NUAK1,KIAA0355,BAMBI,SPOCK1,IGFBP7,VPS36	17
100 RTT up and MDS down	170	ZBED3	308	ARCHS4 Coexpression,455;Enrichr Queries,291;GTEx Coexpression,178	GGT5,STX12,VCAN,SH3PXD2A,CUX1,BAMBI,GDF15,SDC2,GNAQ,NEDD9,TRIB3	11
100 RTT up and MDS down	171	NR2F1	308.3	ARCHS4 Coexpression,525;Enrichr Queries,72;ReMap ChIP-seq,26;GTEx Coexpression,610	PDGFRB,JUND,CHPF,GDF15,PCGF3,UBALD1,SLC38A10,NEDD9,TMTC2,LTBP3,ICAM1,FSTL3,SKI,NUAK1,VCAN,MAFG,PLXNA1,SPOCK1,ULK1,IGFBP7,MEGF8,YPEL3	22
100 RTT up and MDS down	172	CEBPB	309.2	Literature ChIP-seq,67;ARCHS4 Coexpression,718;ENCODE ChIP-seq,16;Enrichr Queries,69;ReMap ChIP-seq,89;GTEx Coexpression,896	LRP1,CHPF,NEDD9,TMTC2,CYGB,TYMP,ICAM1,GLIS2,CST3,SH3PXD2A,IGFBP7,VPS36,SKIL,SRGN,JUND,EGR3,GDF15,FZD7,UBALD1,FZD8,FBXL14,KLF2,RC3H2,ERN1,VCAN,ODF3B,TRIB3,MEGF8,VGLL4	29
100 RTT up and MDS down	173	ZNF274	313.5	Literature ChIP-seq,95;ARCHS4 Coexpression,670;ENCODE ChIP-seq,111;Enrichr Queries,117;ReMap ChIP-seq,285;GTEx Coexpression,603	JUND,GDF15,FZD7,PALM2,SEL1L,UBALD1,NEDD9,PARVA,LTBP3,KLF2,PTBP3,ICAM1,PRPSAP1,BAMBI,GNAQ,TRIB3,ITGAV,MEGF8	18
100 RTT up and MDS down	174	ZBTB45	314	ARCHS4 Coexpression,138;Enrichr Queries,191;GTEx Coexpression,613	JUND,CHPF,GDF15,ALG13,UBALD1,ODF3B,SLC38A10,TRIB3,ULK1,NOP53,KLF2,GLIS2	12
100 RTT up and MDS down	175	PRDM8	314.3	ARCHS4 Coexpression,507;Enrichr Queries,147;GTEx Coexpression,289	SKI,NUAK1,VCAN,EGR3,GNAQ,PLXNA1,SPOCK1,PARVA,LTBP3,PKD1,KLF2	11
100 RTT up and MDS down	176	SOX9	314.6	Literature ChIP-seq,8;ARCHS4 Coexpression,346;Enrichr Queries,704;ReMap ChIP-seq,192;GTEx Coexpression,323	CHPF,NEDD9,TMTC2,LTBP3,PKD1,TYMP,CST3,NUAK1,KCTD20,PRX,SPOCK1,IGFBP7,MFAP3L,EGR3,GDF15,FZD7,UBALD1,FZD8,PAWR,SORBS2,RC3H2,TGFBR1,SKI,VCAN,BAMBI,MAFG,ITGA11,COL8A2,ODF3B,ULK2,MEGF8	31
100 RTT up and MDS down	177	TFAP2A	314.8	Literature ChIP-seq,142;ARCHS4 Coexpression,208;ENCODE ChIP-seq,28;Enrichr Queries,292;ReMap ChIP-seq,254;GTEx Coexpression,965	LRP1,LTBP3,ADAMTS10,ICAM1,GLIS2,PRPSAP1,ADAMTS4,NUAK1,CUX1,ANKH,SH3PXD2A,KIAA0355,PRX,PLXNA1,ZSWIM4,SKIL,VPS36,CDKN2B,EGR3,GDF15,UBALD1,FBXL14,VCAN,BAMBI,MAFG,ITGA11,ULK2,ODF3B,TRIB3,NOP53,YPEL3	31
100 RTT up and MDS down	178	NFE2L2	315.2	Literature ChIP-seq,27;ARCHS4 Coexpression,377;Enrichr Queries,665;ReMap ChIP-seq,106;GTEx Coexpression,401	CDKN2B,KLF12,JUND,LRP1,GDF15,FZD7,TMTC2,PAWR,SORBS2,PKD1,PTBP3,ICAM1,PRPSAP1,ADAMTS4,NUAK1,VCAN,MAFG,PRX,TRIB3,ITGAV,PXDC1,IGFBP7,ZSWIM4,YPEL3	24
100 RTT up and MDS down	179	GATA4	318.2	Literature ChIP-seq,74;ARCHS4 Coexpression,243;Enrichr Queries,873;ReMap ChIP-seq,46;GTEx Coexpression,355	CHPF,LTBP3,TYMP,FSTL3,CST3,NUAK1,CUX1,ITGAV,SKIL,VPS36,PPP1R14A,JUND,GDF15,PCGF3,SORBS2,FOXN3,PTBP3,ERN1,VCAN,BAMBI,MAFG,ODF3B,ULK2,TRIB3,YPEL3,VGLL4	26
100 RTT up and MDS down	180	ERF	318.3	ARCHS4 Coexpression,229;Enrichr Queries,326;GTEx Coexpression,400	SKI,JUND,EGR3,GDF15,ZFAND3,UBALD1,ULK1,KLF2,ICAM1	9
100 RTT up and MDS down	181	PKNOX2	319	ARCHS4 Coexpression,417;Enrichr Queries,3;GTEx Coexpression,537	PDGFRB,KLHL29,EGR3,INTU,SDC2,SORBS2,PKD1,NUAK1,ADAMTS2,VCAN,SH3PXD2A,PEAK1,ITGA11,SPOCK1,MEGF8	15
100 RTT up and MDS down	182	HSF1	322.8	Literature ChIP-seq,111;ARCHS4 Coexpression,345;ENCODE ChIP-seq,117;ReMap ChIP-seq,6;GTEx Coexpression,1035	CYBC1,JUND,CHPF,LRP1,GDF15,PCGF3,SLC38A10,UBALD1,LTBP3,FBXL14,CYGB,FSTL3,SKI,MAFG,PRX,PLXNA1,TRIB3,ZSWIM4,NOP53	19
100 RTT up and MDS down	183	ELK4	328.8	ARCHS4 Coexpression,879;ENCODE ChIP-seq,81;Enrichr Queries,344;ReMap ChIP-seq,182;GTEx Coexpression,158	STX12,KLF12,JUND,EGR3,CHPF,GDF15,FZD7,SEL1L,UBALD1,SLC38A10,FOXN3,RC3H2,PTBP3,GLIS2,CUX1,KCTD20,PRX,MEGF8,ZSWIM4,VPS36,NOP53,SKIL	22
100 RTT up and MDS down	184	ZBTB7A	329.4	ARCHS4 Coexpression,97;ENCODE ChIP-seq,8;Enrichr Queries,335;ReMap ChIP-seq,2;GTEx Coexpression,1205	CHPF,LRP1,SLC38A10,LTBP3,ZDHHC1,PKD1,CYGB,ICAM1,GLIS2,FSTL3,SH3PXD2A,CUX1,KIAA0355,PRX,ITGAV,ZSWIM4,MFAP3L,KLF12,JUND,GDF15,PCGF3,UBALD1,PODN,KLF2,SKI,DUSP22,MAFG,COL8A2,ULK1,YPEL3	30
100 RTT up and MDS down	185	TBX5	334.3	Literature ChIP-seq,105;ARCHS4 Coexpression,66;Enrichr Queries,947;GTEx Coexpression,219	PDGFRB,PPP1R14A,EGR3,SORBS2,PARVA,FOXN3,PODN,PKD1,CYGB,ICAM1,FSTL3,ERN1,PRPSAP1,VCAN,SH3PXD2A,BAMBI,PEAK1,PDE3A,TRIB3,ITGAV	20
100 RTT up and MDS down	186	NFATC1	334.4	ARCHS4 Coexpression,236;ENCODE ChIP-seq,85;Enrichr Queries,79;ReMap ChIP-seq,289;GTEx Coexpression,983	SRGN,JUND,EGR3,GDF15,NEDD9,KLF2,RC3H2,ICAM1,TYMP,VCAN,ADAMTS13,SH3PXD2A,CUX1,KCTD20,ITGAV,NOP53	16
100 RTT up and MDS down	187	TFAP2C	335	Literature ChIP-seq,81;ARCHS4 Coexpression,590;ENCODE ChIP-seq,58;Enrichr Queries,149;ReMap ChIP-seq,119;GTEx Coexpression,1013	LRP1,PALM2,NEDD9,LTBP3,CYGB,TYMP,PRPSAP1,ADAMTS4,CST3,NUAK1,ANKH,CUX1,KIAA0355,PRX,SPOCK1,DIP2C,SKIL,KLHL29,CDKN2B,JUND,EGR3,GDF15,PAWR,RC3H2,SKI,VCAN,BAMBI,TRIB3,ULK1,YPEL3,VGLL4	31
100 RTT up and MDS down	188	SMAD9	335.3	ARCHS4 Coexpression,882;Enrichr Queries,61;GTEx Coexpression,63	PPP1R14A,INTU,GDF15,SDC2,FZD7,NEDD9,SORBS2,LTBP3,GLIS2,VCAN,BAMBI,COL8A2,PDE3A,IGFBP7,DIP2C	15
100 RTT up and MDS down	189	IRF9	335.5	ARCHS4 Coexpression,210;Enrichr Queries,595;ReMap ChIP-seq,179;GTEx Coexpression,358	ADAMTS4,SRGN,CYBC1,JUND,GDF15,ODF3B,TRIB3,CYGB,KLF2,YPEL3,TYMP,ICAM1	12
100 RTT up and MDS down	190	SHOX2	336.7	ARCHS4 Coexpression,350;Enrichr Queries,605;GTEx Coexpression,55	PDGFRB,CDKN2B,ECM2,LRP1,MSC-AS1,ADAMTS2,VCAN,SH3PXD2A,PEAK1,MAFG,PLXNA1,SPOCK1,CHSY3	13
100 RTT up and MDS down	191	FOXA2	337	Literature ChIP-seq,7;ARCHS4 Coexpression,1063;ENCODE ChIP-seq,75;Enrichr Queries,403;ReMap ChIP-seq,96;GTEx Coexpression,378	LRP1,CHPF,ZFAND3,SDC2,SEL1L,SLC38A10,NEDD9,LTBP3,CYGB,PRPSAP1,NUAK1,SH3PXD2A,ANKH,CUX1,KIAA0355,WWC3,ITGAV,IGFBP7,DIP2C,VPS36,ANKRD6,PPP1R14A,KLF12,JUND,GDF15,FZD7,FZD8,UBALD1,PAWR,SORBS2,FOXN3,KLF2,PTBP3,ERN1,DUSP22,SKI,BAMBI,GNAQ,ITGA11,TRIB3,ULK1,SCG2,YPEL3	43
100 RTT up and MDS down	192	HHEX	340	ARCHS4 Coexpression,520;Enrichr Queries,190;ReMap ChIP-seq,257;GTEx Coexpression,393	SRGN,PPP1R14A,LRP1,GDF15,SDC2,NEDD9,KLF2,ICAM1,PRPSAP1,VCAN,SH3PXD2A,BAMBI,TRIB3,NOP53,YPEL3	15
100 RTT up and MDS down	193	ESR1	340	Literature ChIP-seq,1;ARCHS4 Coexpression,871;ENCODE ChIP-seq,5;Enrichr Queries,674;ReMap ChIP-seq,186;GTEx Coexpression,303	ECM2,INTU,LRP1,ZFAND3,PALM2,NEDD9,TMTC2,LTBP3,ZDHHC1,FSTL3,NUAK1,ADAMTS2,SH3PXD2A,CUX1,WWC3,SPOCK1,IGFBP7,SKIL,PDGFRB,GGT5,SRGN,PPP1R14A,CDKN2B,EGR3,JUND,GDF15,PAWR,FZD8,SORBS2,PARVA,KLF2,ERN1,VCAN,COL8A2,PDE3A,ULK1,VGLL4,YPEL3	38
100 RTT up and MDS down	194	HIF1A	343	Literature ChIP-seq,15;ARCHS4 Coexpression,308;Enrichr Queries,723;ReMap ChIP-seq,91;GTEx Coexpression,578	CYBC1,JUND,LRP1,GDF15,PARVA,LTBP3,TYMP,ICAM1,ADAMTS2,VCAN,CUX1,ITGA11,WWC3,ODF3B,PXDC1,TRIB3,ITGAV,DIP2C,ZSWIM4,SKIL,NOP53,VGLL4	22
100 RTT up and MDS down	195	CREB5	344.7	ARCHS4 Coexpression,369;Enrichr Queries,249;GTEx Coexpression,416	SRGN,VCAN,CYBC1,EGR3,INTU,GDF15,NEDD9,SORBS2,YPEL3,ICAM1	10
100 RTT up and MDS down	196	RUNX2	345.4	Literature ChIP-seq,10;ARCHS4 Coexpression,736;Enrichr Queries,278;ReMap ChIP-seq,1;GTEx Coexpression,702	LRP1,PALM2,NEDD9,PKD1,CYGB,TYMP,ICAM1,GLIS2,PRPSAP1,ADAMTS4,ADAMTS2,NUAK1,ANKH,CUX1,PRX,PLXNA1,PXDC1,IGFBP7,ITGAV,SKIL,PDGFRB,GGT5,SRGN,PPP1R14A,EGR3,JUND,GDF15,FZD7,FBXL14,ASPN,TGFBR1,ERN1,SKI,VCAN,GNAQ,COL8A2,ODF3B,TRIB3	38
100 RTT up and MDS down	197	GSC	345.7	ARCHS4 Coexpression,584;Enrichr Queries,394;GTEx Coexpression,59	PDGFRB,GGT5,ECM2,EGR3,GDF15,FZD7,NEDD9,FZD8,PODN,CYGB,KLF2,KIAA0355	12
100 RTT up and MDS down	198	ZNF792	347	ARCHS4 Coexpression,583;Enrichr Queries,89;GTEx Coexpression,369	KLF12,VCAN,SH3PXD2A,KCTD20,GDF15,NEDD9,PLXNA1,TRIB3,MFAP3L,ICAM1	10
100 RTT up and MDS down	199	SOX4	350.7	ARCHS4 Coexpression,847;Enrichr Queries,86;GTEx Coexpression,119	JUND,GDF15,PCGF3,PAWR,NEDD9,ICAM1,NUAK1,VCAN,BAMBI,IGFBP7,NOP53,SKIL,VGLL4	13
100 RTT up and MDS down	200	ZNF880	351	ARCHS4 Coexpression,529;GTEx Coexpression,173	SKI,ZFAND3,MSC-AS1,ITGAV,RC3H2	5
100 RTT up and MDS down	201	NKX26	352	ARCHS4 Coexpression,25;GTEx Coexpression,679	PDGFRB,CHPF,SH3PXD2A,BAMBI,ITGA11,PLXNA1,PARVA,SORBS2,MEGF8	9
100 RTT up and MDS down	202	ZNF446	352.7	ARCHS4 Coexpression,215;Enrichr Queries,493;GTEx Coexpression,350	JUND,GDF15,ODF3B,SLC38A10,ULK1,PKD1,NOP53,YPEL3,GLIS2	9
100 RTT up and MDS down	203	GLI1	360.3	Literature ChIP-seq,159;ARCHS4 Coexpression,1054;Enrichr Queries,27;GTEx Coexpression,201	PDGFRB,EGR3,GDF15,FZD7,LTBP3,PODN,ICAM1,VCAN,SH3PXD2A,PRX,PLXNA1,IGFBP7	12
100 RTT up and MDS down	204	SP7	361.3	ARCHS4 Coexpression,7;Enrichr Queries,452;GTEx Coexpression,625	EGR3,CHPF,SDC2,SLC38A10,TMTC2,ADAMTS10,ASPN,CYGB,ADAMTS2,VCAN,ANKH,SH3PXD2A,BAMBI,ITGA11,COL8A2,ULK2,PLXNA1,VGLL4	18
100 RTT up and MDS down	205	PURB	365	ARCHS4 Coexpression,624;GTEx Coexpression,106	SKI,FZD7,SPOCK1,ITGAV,PKD1,RC3H2	6
100 RTT up and MDS down	206	TEAD2	365.8	ARCHS4 Coexpression,385;Enrichr Queries,676;ReMap ChIP-seq,252;GTEx Coexpression,150	PDGFRB,JUND,GDF15,FZD7,MSC-AS1,PAWR,PARVA,KLF2,GLIS2,FSTL3,VCAN,PRX,PDE3A,PLXNA1	14
100 RTT up and MDS down	207	TAL1	366	Literature ChIP-seq,120;ARCHS4 Coexpression,196;ENCODE ChIP-seq,44;Enrichr Queries,742;ReMap ChIP-seq,170;GTEx Coexpression,924	CHPF,ZFAND3,NATD1,LTBP3,PKD1,TYMP,ICAM1,PRPSAP1,ADAMTS4,KCTD20,VPS36,MFAP3L,PDGFRB,GGT5,KLHL29,JUND,EGR3,GDF15,RIOK3,UBALD1,FBXL14,KLF2,TGFBR1,ERN1,GNAQ,NOP53	26
100 RTT up and MDS down	208	SAFB2	367.5	ARCHS4 Coexpression,184;GTEx Coexpression,551	SKI,JUND,PKD1,NOP53	4
100 RTT up and MDS down	209	HOXA11	367.7	ARCHS4 Coexpression,420;Enrichr Queries,514;GTEx Coexpression,169	PDGFRB,VCAN,CUX1,SH3PXD2A,GDF15,SPOCK1,PARVA,DIP2C,ICAM1	9
100 RTT up and MDS down	210	ZNF385D	368	ARCHS4 Coexpression,517;Enrichr Queries,579;GTEx Coexpression,8	PPP1R14A,ECM2,INTU,MSC-AS1,SORBS2,ADAMTS10,ASPN,GLIS2,SKI,VCAN,ANKH,ITGA11,COL8A2,PDE3A,SPOCK1,PXDC1,IGFBP7,CHSY3,SCG2,ANKRD6,MFAP3L	21
100 RTT up and MDS down	211	TEAD3	368.3	ARCHS4 Coexpression,73;Enrichr Queries,896;GTEx Coexpression,136	PDGFRB,VCAN,CHPF,SH3PXD2A,GDF15,FZD7,PAWR,PLXNA1,PARVA,DIP2C,GLIS2	11
100 RTT up and MDS down	212	KDM5B	368.6	Literature ChIP-seq,107;ARCHS4 Coexpression,711;ENCODE ChIP-seq,15;ReMap ChIP-seq,76;GTEx Coexpression,934	STX12,CHPF,SEL1L,SLC38A10,LTBP3,CYGB,ICAM1,TYMP,FSTL3,GLIS2,PRPSAP1,ADAMTS2,KCTD20,SH3PXD2A,SPOCK1,ITGAV,SKIL,MFAP3L,JUND,GDF15,RIOK3,FZD7,PCGF3,PAWR,ALG13,PARVA,FOXN3,RC3H2,PTBP3,SKI,ERN1,MAFG,PDE3A,ULK2,TRIB3,YPEL3,VGLL4	37
100 RTT up and MDS down	213	TET2	369	ARCHS4 Coexpression,311;GTEx Coexpression,427	SRGN,INTU,RIOK3,PTBP3	4
100 RTT up and MDS down	214	POU5F1B	370	ARCHS4 Coexpression,618;GTEx Coexpression,122	FZD7,PAWR,DIP2C,MEGF8,NOP53,PTBP3	6
100 RTT up and MDS down	215	SOX10	370.3	ARCHS4 Coexpression,35;Enrichr Queries,876;ReMap ChIP-seq,258;GTEx Coexpression,312	EGR3,CHPF,FZD7,LTBP3,PKD1,TGFBR1,CYGB,VCAN,SH3PXD2A,KCTD20,PRX,PLXNA1,SPOCK1,IGFBP7,MEGF8	15
100 RTT up and MDS down	216	MEIS1	372.6	Literature ChIP-seq,6;ARCHS4 Coexpression,925;Enrichr Queries,242;ReMap ChIP-seq,261;GTEx Coexpression,429	SDC2,NEDD9,SLC38A10,TMTC2,CST3,NUAK1,SH3PXD2A,CUX1,IGFBP7,SKIL,ANKRD6,MFAP3L,CDKN2B,FZD7,PAWR,PARVA,SORBS2,PODN,KLF2,ASPN,ERN1,DUSP22,VCAN,ITGA11,SCG2,VGLL4	26
100 RTT up and MDS down	217	ZXDC	373.3	ARCHS4 Coexpression,91;Enrichr Queries,353;GTEx Coexpression,676	CUX1,GDF15,ZFAND3,PLXNA1,NEDD9,SLC38A10,ULK1,MEGF8,SKIL,RC3H2,TGFBR1,KLF2	12
100 RTT up and MDS down	218	ZNF263	373.7	Literature ChIP-seq,109;ARCHS4 Coexpression,994;ENCODE ChIP-seq,30;Enrichr Queries,780;ReMap ChIP-seq,120;GTEx Coexpression,209	PDGFRB,CYBC1,JUND,EGR3,CHPF,GDF15,ZFAND3,SDC2,PCGF3,SLC38A10,LTBP3,CYGB,RC3H2,FSTL3,SKI,DUSP22,ADAMTS13,MAFG,GNAQ,WWC3,TRIB3,NOP53	22
100 RTT up and MDS down	219	FOXP2	374	Literature ChIP-seq,17;ARCHS4 Coexpression,1258;ENCODE ChIP-seq,12;Enrichr Queries,675;ReMap ChIP-seq,34;GTEx Coexpression,248	CHPF,LRP1,ZFAND3,SLC38A10,LTBP3,GLIS2,TYMP,FSTL3,KCTD20,KIAA0355,DIP2C,ZSWIM4,SKIL,PDGFRB,CDKN2B,KLF12,JUND,RIOK3,FZD7,UBALD1,PARVA,SORBS2,FBXL14,PTBP3,VCAN,MAFG,PDE3A,ODF3B,TRIB3,ULK1	30
100 RTT up and MDS down	220	FOXN2	376	ARCHS4 Coexpression,108;Enrichr Queries,588;GTEx Coexpression,432	SRGN,VCAN,CYBC1,CHPF,RIOK3,FOXN3,MEGF8,SKIL,KLF2,PTBP3	10
100 RTT up and MDS down	221	GZF1	376.3	ARCHS4 Coexpression,655;Enrichr Queries,123;GTEx Coexpression,351	JUND,EGR3,SH3PXD2A,CUX1,ZFAND3,GDF15,MAFG,TRIB3,VPS36,SKIL,KLF2,RC3H2	12
100 RTT up and MDS down	222	GTF2B	377.8	ARCHS4 Coexpression,313;ENCODE ChIP-seq,84;ReMap ChIP-seq,158;GTEx Coexpression,956	SRGN,JUND,GDF15,SLC38A10,PKD1,RC3H2,TYMP,DUSP22,ERN1,CST3,SKI,KCTD20,BAMBI,PRX,ODF3B,ZSWIM4,MEGF8,NOP53	18
100 RTT up and MDS down	223	STAT5A	379	Literature ChIP-seq,60;ARCHS4 Coexpression,406;ENCODE ChIP-seq,78;Enrichr Queries,333;ReMap ChIP-seq,226;GTEx Coexpression,1171	SRGN,PDGFRB,JUND,ECM2,GDF15,FZD7,MSC-AS1,SLC38A10,TMTC2,KLF2,ASPN,ICAM1,TYMP,ERN1,DUSP22,PRPSAP1,SKI,TRIB3,NOP53,VGLL4	20
100 RTT up and MDS down	224	ZXDA	379	ARCHS4 Coexpression,354;Enrichr Queries,35;GTEx Coexpression,748	NUAK1,KLF12,GDF15,FZD7,PCGF3,TMTC2,NEDD9,ODF3B,FOXN3,SKIL,NOP53,RC3H2	12
100 RTT up and MDS down	225	MXI1	379.6	ARCHS4 Coexpression,341;ENCODE ChIP-seq,38;Enrichr Queries,1300;ReMap ChIP-seq,105;GTEx Coexpression,114	CHPF,LRP1,INTU,SDC2,NATD1,SLC38A10,TMTC2,LTBP3,ZDHHC1,ICAM1,GLIS2,FSTL3,PRPSAP1,WWC3,SPOCK1,ITGAV,DIP2C,PPP1R14A,JUND,RIOK3,ALG13,UBALD1,SKI,BAMBI,GNAQ,MAFG,TRIB3,YPEL3	28
100 RTT up and MDS down	226	ZNF275	379.7	ARCHS4 Coexpression,307;Enrichr Queries,252;GTEx Coexpression,580	ERN1,SKI,GDF15,ZFAND3,NEDD9,SPOCK1,TRIB3,SKIL,KLF2,ICAM1	10
100 RTT up and MDS down	227	TBX20	379.7	ARCHS4 Coexpression,63;Enrichr Queries,598;GTEx Coexpression,478	VCAN,SH3PXD2A,BAMBI,PDE3A,IGFBP7,SORBS2,ITGAV	7
100 RTT up and MDS down	228	TCF4	380.4	Literature ChIP-seq,103;ARCHS4 Coexpression,860;Enrichr Queries,488;ReMap ChIP-seq,230;GTEx Coexpression,221	ECM2,INTU,SEL1L,TMTC2,NEDD9,SLC38A10,LTBP3,CYGB,NUAK1,ADAMTS2,SH3PXD2A,ANKH,CUX1,KIAA0355,PRX,SPOCK1,IGFBP7,CHSY3,SKIL,ANKRD6,PDGFRB,KLF12,EGR3,GDF15,FOXN3,FBXL14,KLF2,PTBP3,VCAN,ITGA11,PDE3A,YPEL3	32
100 RTT up and MDS down	229	ZNF319	380.7	ARCHS4 Coexpression,301;Enrichr Queries,125;GTEx Coexpression,716	CYBC1,JUND,SH3PXD2A,CUX1,GDF15,PLXNA1,ULK1,VGLL4,KLF2,YPEL3,TYMP	11
100 RTT up and MDS down	230	KMT2A	383.7	ARCHS4 Coexpression,707;ReMap ChIP-seq,238;GTEx Coexpression,206	SKI,DUSP22,INTU,PEAK1,GNAQ,MAFG,IGFBP7,PKD1,VPS36,ANKRD6,PTBP3	11
100 RTT up and MDS down	231	NR3C1	384	Literature ChIP-seq,80;ARCHS4 Coexpression,1029;ENCODE ChIP-seq,3;Enrichr Queries,889;ReMap ChIP-seq,101;GTEx Coexpression,202	ECM2,TMTC2,LTBP3,CYGB,ADAMTS10,FSTL3,ICAM1,TYMP,CST3,KIAA0355,PRX,WWC3,ITGAV,SKIL,ANKRD6,GGT5,SRGN,PPP1R14A,JUND,GDF15,FZD7,UBALD1,PARVA,RC3H2,TGFBR1,ERN1,VCAN,BAMBI,GNAQ,PDE3A,ODF3B,TRIB3,ULK1,NOP53,SCG2	35
100 RTT up and MDS down	232	ZIC1	384.3	ARCHS4 Coexpression,462;Enrichr Queries,416;GTEx Coexpression,275	SKI,VCAN,EGR3,SPOCK1,PLXNA1,MEGF8,PKD1,SCG2	8
100 RTT up and MDS down	233	KLF13	384.5	ARCHS4 Coexpression,290;Enrichr Queries,756;ReMap ChIP-seq,41;GTEx Coexpression,451	CYBC1,JUND,CHPF,GDF15,PCGF3,UBALD1,FOXN3,PKD1,KLF2,ICAM1,SKI,PRPSAP1,SH3PXD2A,MAFG,PRX,TRIB3,NOP53,YPEL3	18
100 RTT up and MDS down	234	SP2	386.6	ARCHS4 Coexpression,139;ENCODE ChIP-seq,71;Enrichr Queries,498;ReMap ChIP-seq,274;GTEx Coexpression,951	JUND,GDF15,ZFAND3,SDC2,SEL1L,UBALD1,KLF2,ERN1,ADAMTS4,PRPSAP1,SH3PXD2A,CUX1,ULK1,ZSWIM4,MEGF8,NOP53,YPEL3	17
100 RTT up and MDS down	235	ZNF33B	387	ARCHS4 Coexpression,286;Enrichr Queries,455;GTEx Coexpression,420	SKI,KLF12,VCAN,LRP1,GDF15,SEL1L,SLC38A10,PXDC1,FOXN3,PTBP3	10
100 RTT up and MDS down	236	ZMAT1	389.3	ARCHS4 Coexpression,603;Enrichr Queries,345;GTEx Coexpression,220	KLF12,VCAN,INTU,GDF15,PEAK1,SDC2,NEDD9,SORBS2,LTBP3,KLF2	10
100 RTT up and MDS down	237	RXRA	389.7	Literature ChIP-seq,106;ARCHS4 Coexpression,364;ENCODE ChIP-seq,9;Enrichr Queries,560;ReMap ChIP-seq,4;GTEx Coexpression,1295	STX12,LTBP3,CYGB,ICAM1,GLIS2,TYMP,FSTL3,PRPSAP1,CST3,ADAMTS2,SH3PXD2A,CUX1,ZSWIM4,SKIL,GGT5,JUND,GDF15,UBALD1,PTBP3,SKI,DUSP22,BAMBI,ODF3B,TRIB3,ULK1,YPEL3	26
100 RTT up and MDS down	238	XBP1	390	ARCHS4 Coexpression,646;Enrichr Queries,524;ReMap ChIP-seq,149;GTEx Coexpression,241	JUND,ZFAND3,GDF15,SEL1L,SLC38A10,NEDD9,ICAM1,ERN1,CST3,ANKH,KCTD20,CUX1,BAMBI,TRIB3,ZSWIM4	15
100 RTT up and MDS down	239	ZNF618	390.7	ARCHS4 Coexpression,1016;Enrichr Queries,137;GTEx Coexpression,19	PDGFRB,KLF12,ECM2,LRP1,GDF15,SDC2,MSC-AS1,PAWR,SORBS2,LTBP3,GLIS2,VCAN,SH3PXD2A,CUX1,SPOCK1,PXDC1,IGFBP7,MEGF8,VGLL4,ANKRD6	20
100 RTT up and MDS down	240	ANKZF1	391	ARCHS4 Coexpression,257;Enrichr Queries,388;GTEx Coexpression,528	JUND,GDF15,PCGF3,TRIB3,ULK1,NOP53,YPEL3,KLF2,ICAM1	9
100 RTT up and MDS down	241	THRA	391.3	Literature ChIP-seq,136;ARCHS4 Coexpression,436;Enrichr Queries,446;GTEx Coexpression,547	PDGFRB,NUAK1,JUND,SH3PXD2A,GDF15,MEGF8,PKD1	7
100 RTT up and MDS down	242	ERG	392.2	Literature ChIP-seq,62;ARCHS4 Coexpression,1599;Enrichr Queries,235;ReMap ChIP-seq,50;GTEx Coexpression,15	ECM2,CYBC1,CHPF,NEDD9,LTBP3,ADAMTS10,CYGB,GLIS2,TYMP,FSTL3,ICAM1,KIAA0355,PRX,PXDC1,IGFBP7,CHSY3,PDGFRB,JUND,GDF15,FZD7,FZD8,ASPN,KLF2,SKI,VCAN,MAFG,ITGA11,COL8A2,ODF3B,TRIB3	30
100 RTT up and MDS down	243	TSHZ2	392.3	ARCHS4 Coexpression,191;Enrichr Queries,916;GTEx Coexpression,70	PDGFRB,ADAMTS4,VCAN,ECM2,INTU,KIAA0355,PEAK1,IGFBP7,SORBS2,PODN,VGLL4,CYGB	12
100 RTT up and MDS down	244	CREB1	392.8	Literature ChIP-seq,39;ARCHS4 Coexpression,466;ENCODE ChIP-seq,77;Enrichr Queries,1168;ReMap ChIP-seq,54;GTEx Coexpression,553	STX12,CHPF,LRP1,SEL1L,SLC38A10,TMTC2,LTBP3,ZDHHC1,ICAM1,TYMP,PRPSAP1,ADAMTS2,SH3PXD2A,KCTD20,KIAA0355,PRX,SPOCK1,VPS36,SKIL,KLF12,JUND,EGR3,GDF15,FZD7,UBALD1,PAWR,PARVA,TGFBR1,KLF2,PTBP3,SKI,MAFG,ODF3B,ULK2,TRIB3,MEGF8,NOP53,SCG2,YPEL3	39
100 RTT up and MDS down	245	ZNF837	393.3	ARCHS4 Coexpression,227;Enrichr Queries,591;GTEx Coexpression,362	JUND,GDF15,SLC38A10,UBALD1,ZDHHC1,NOP53	6
100 RTT up and MDS down	246	ZNF470	394.3	ARCHS4 Coexpression,293;Enrichr Queries,714;GTEx Coexpression,176	ADAMTS4,KLF12,VCAN,INTU,PEAK1,ULK2,SPOCK1,MEGF8,SKIL,ICAM1	10
100 RTT up and MDS down	247	ZSCAN18	395	ARCHS4 Coexpression,485;Enrichr Queries,225;GTEx Coexpression,475	NUAK1,VCAN,JUND,INTU,GDF15,IGFBP7,SORBS2,MEGF8,PKD1,KLF2	10
100 RTT up and MDS down	248	REL	395.7	ARCHS4 Coexpression,336;Enrichr Queries,122;GTEx Coexpression,729	SRGN,VCAN,JUND,EGR3,INTU,PEAK1,NEDD9,SKIL,KLF2,PTBP3,ICAM1	11
100 RTT up and MDS down	249	RFX8	396	ARCHS4 Coexpression,207;GTEx Coexpression,585	PDGFRB,SRGN,ADAMTS2,MAFG	4
100 RTT up and MDS down	250	ZEB2	396.5	ARCHS4 Coexpression,384;Enrichr Queries,427;ReMap ChIP-seq,187;GTEx Coexpression,588	PDGFRB,SRGN,JUND,INTU,GDF15,NEDD9,LTBP3,ICAM1,ADAMTS4,VCAN,GNAQ,MAFG,PRX,TRIB3,IGFBP7	15

## Sheet: d) RTT_RTTlike_commonDEG
Table S5d: ChEA3 upstream analysis results for the 63 common DEGs from RNAseq experiments between RTT and RTT-like patients.
Rank	TF	Score	Library	Overlapping_Genes	N_Genes (63)
1	AEBP1	20	ARCHS4 Coexpression,21;GTEx Coexpression,19	SNED1,COL14A1,ACTN1,DAPK3,MYH9,CCDC107,FBLN1,ACTN4,TLN1	9
2	SNAPC2	25	ARCHS4 Coexpression,24;GTEx Coexpression,26	LRRC59,PKM,ACTN1,CDC37,DAPK3,ILK,CCDC107,TLN1,NOC2L,GTF2F1,PTMS	11
3	GATAD2A	40.67	ARCHS4 Coexpression,22;Enrichr Queries,6;GTEx Coexpression,94	VASP,LRRC59,ACTN1,ACTN4,NOC2L,CHFR,ACTG1,KBTBD3,BRMS1,PKM,AGO2,MYH9,TLN1,CLIC1	14
4	SRF	41.5	Literature ChIP-seq,108;ARCHS4 Coexpression,81;ENCODE ChIP-seq,1;Enrichr Queries,11;ReMap ChIP-seq,1;GTEx Coexpression,47	LRRC59,ILK,CCDC107,CLCN3,ETS1,PTMS,ACTG1,MYL12B,UQCRFS1,BANF1,ZFPL1,CLIC1,DTD1,VASP,SAP30BP,XRCC6,ADPRHL1,TPM3,ACTN1,DAPK3,ACTN4,MED27,CHFR,PPP1CA,PKM,BRMS1,CDC37,DMXL1,MYH9,TLN1,SNRPC	31
5	C11ORF95	52	GTEx Coexpression,52	BRMS1,IL17RD,CHFR,PTMS,PPP1CA	5
6	DRAP1	52.67	ARCHS4 Coexpression,1;Enrichr Queries,8;GTEx Coexpression,149	LRRC59,ACTN1,DAPK3,ACTN4,NOC2L,ACTG1,PPP1CA,PTMS,PKM,NTMT1,CDC37,MYH9,BANF1,SNRPC,DTD1,CLIC1	16
7	TSHZ2	55	ARCHS4 Coexpression,62;Enrichr Queries,21;GTEx Coexpression,82	SNED1,LRRC59,SPON1,ABCA6,COL14A1,ZBTB37,ETS1,NCALD,PKM,SPRY1,MEST,CLIC1,CDON	13
8	TBX18	61.33	ARCHS4 Coexpression,3;Enrichr Queries,106;GTEx Coexpression,75	PTGFR,SNED1,LRRC59,COL14A1,STXBP4,ACTN1,MYH9,FBLN1,ACTN4,TLN1,MEST	11
9	DNTTIP1	63.5	ARCHS4 Coexpression,25;GTEx Coexpression,102	VASP,BRMS1,NTMT1,ARHGDIB,AGO2,BANF1,SNRPC,CLIC1,CPPED1,PPP1CA	10
10	TEAD3	69	ARCHS4 Coexpression,127;Enrichr Queries,52;GTEx Coexpression,28	DSP,LRRC59,ACTN1,DAPK3,ILK,MYH9,CCDC107,FBLN1,ACTN4,TLN1,ETS1,PTMS	12
11	MEOX2	86.67	ARCHS4 Coexpression,93;Enrichr Queries,15;GTEx Coexpression,152	RNF144A,PTGFR,SNED1,ABCA6,COL14A1,SPRY1,FBLN1,IL17RD,ETS1,MEST	10
12	DACH1	90.33	Literature ChIP-seq,74;ARCHS4 Coexpression,86;Enrichr Queries,111	VASP,SPON1,TPM3,USP34,DAPK3,STMN2,ILK,CCDC107,IL17RD,ETS1,TSPAN11,NCALD,KBTBD3,AGO2,TLN1,ZFPL1,MEST,CDON	18
13	ZBED6	111	ARCHS4 Coexpression,111	DMXL1,USP34,ZBTB37,BANF1,SNRPC	5
14	GLI2	118.3	ARCHS4 Coexpression,75;Enrichr Queries,236;GTEx Coexpression,44	STXBP4,ACTN1,ARHGDIB,ILK,FBLN1,TLN1,IL17RD,ETS1,MEST,TSPAN11,PTMS,ACTG1	12
15	E2F4	122.3	Literature ChIP-seq,117;ARCHS4 Coexpression,291;ENCODE ChIP-seq,66;Enrichr Queries,1;ReMap ChIP-seq,182;GTEx Coexpression,77	LRRC59,ILK,CCDC107,NOC2L,CLCN3,ETS1,ACTG1,PTMS,BANF1,ZFPL1,CLIC1,VASP,XRCC6,SAP30BP,TPM3,ACTN1,ACTN4,GTF2F1,CHFR,CPPED1,PPP1CA,BRMS1,PKM,CDC37,MYH9,TLN1	26
16	FOXC2	137	ARCHS4 Coexpression,103;Enrichr Queries,294;GTEx Coexpression,14	COL14A1,ACTN1,ARHGDIB,DAPK3,MYH9,CCDC107,ACTN4,MED27,TLN1,ETS1,MEST	11
17	NKX32	137.5	ARCHS4 Coexpression,169;GTEx Coexpression,106	LRRC59,ACTN1,ILK,SPRY1,ACTN4,NOC2L,TSPAN11,PTMS	8
18	HIF1A	142.4	Literature ChIP-seq,45;ARCHS4 Coexpression,423;Enrichr Queries,65;ReMap ChIP-seq,44;GTEx Coexpression,135	DSP,LRRC59,ACTN1,GCNT1,NOC2L,FTSJ1,ETS1,ACTG1,PPP1CA,PKM,BRMS1,CDC37,AGO2,MYH9,SPRY1,CDON	16
19	MAFK	143.8	ARCHS4 Coexpression,56;ENCODE ChIP-seq,25;Enrichr Queries,380;ReMap ChIP-seq,251;GTEx Coexpression,7	LRRC59,ACTN1,DAPK3,ZBTB37,ILK,CCDC107,ACTN4,CLCN3,ETS1,ACTG1,MYL12B,PKM,BRMS1,ARHGDIB,MYH9,TLN1,SNRPC	17
20	CREB3L2	146.7	ARCHS4 Coexpression,124;Enrichr Queries,303;GTEx Coexpression,13	LRRC59,COL14A1,STXBP4,ACTN1,MYH9,ACTN4,TLN1,ARHGAP6,ETS1	9
21	ELK3	147.8	Literature ChIP-seq,34;ARCHS4 Coexpression,182;Enrichr Queries,146;GTEx Coexpression,229	VASP,SNED1,PTGFR,ACTN1,DAPK3,ILK,NOC2L,IL17RD,ETS1,ARHGAP6,PTMS,ACTG1,PKM,BRMS1,ARHGDIB,MYH9,SPRY1,TLN1	18
22	FOXK2	148	ARCHS4 Coexpression,345;Enrichr Queries,94;ReMap ChIP-seq,11;GTEx Coexpression,142	VASP,LRRC59,TPM3,ACTN1,DAPK3,ILK,ACTN4,NOC2L,FTSJ1,ACTG1,BRMS1,PKM,NTMT1,PSMC1,CDC37,AGO2,MYH9,TLN1,CLIC1	19
23	FOXP2	148.2	Literature ChIP-seq,37;ARCHS4 Coexpression,309;ENCODE ChIP-seq,91;Enrichr Queries,305;ReMap ChIP-seq,85;GTEx Coexpression,62	VASP,LRRC59,SPON1,COL14A1,ACTN1,STMN2,ILK,FBLN1,ACTN4,NOC2L,TSPAN11,ETS1,NCALD,PTMS,PPP1CA,BRMS1,PKM,NTMT1,CDC37,AGO2,MYH9,SPRY1,TLN1	23
24	FOXO1	148.6	Literature ChIP-seq,73;ARCHS4 Coexpression,53;Enrichr Queries,136;ReMap ChIP-seq,113;GTEx Coexpression,368	VASP,SNED1,LRRC59,ABCA6,TPM3,ACTN1,FBLN1,CCDC107,ACTN4,MED27,ETS1,PKM,PSMC1,CDC37,ARHGDIB,AGO2,ARHGEF3,MYH9,SPRY1	19
25	FLI1	149.5	Literature ChIP-seq,27;ARCHS4 Coexpression,154;ENCODE ChIP-seq,106;Enrichr Queries,265;ReMap ChIP-seq,190;GTEx Coexpression,155	SNED1,NOC2L,CLCN3,ETS1,ACTG1,MYL12B,NTMT1,ARHGDIB,UQCRFS1,BANF1,ZFPL1,DTD1,VASP,CERS4,SAP30BP,TPM3,ACTN1,DAPK3,ZBTB37,ACTN4,GTF2F1,CPPED1,PPP1CA,ZNF542P,BRMS1,PKM,CDC37,PSMC1,ARHGEF3,MYH9,SPRY1,SNRPC,TLN1	33
26	NFIC	150	ARCHS4 Coexpression,100;ENCODE ChIP-seq,54;Enrichr Queries,18;ReMap ChIP-seq,21;GTEx Coexpression,557	LRRC59,SNED1,SAP30BP,STXBP4,ACTN1,ACTN4,CLCN3,ETS1,ACTG1,MYL12B,PTMS,PKM,BRMS1,PSMC1,ARHGDIB,AGO2,MYH9,SPRY1,CLIC1,CDON	20
27	ZNF148	154.3	ARCHS4 Coexpression,41;Enrichr Queries,182;GTEx Coexpression,240	STXBP4,DMXL1,USP34,ZBTB37,MYH9,BANF1,NOC2L,CLCN3,ETS1	9
28	NR2F2	154.6	ARCHS4 Coexpression,229;ENCODE ChIP-seq,82;Enrichr Queries,112;ReMap ChIP-seq,186;GTEx Coexpression,164	VASP,PTGFR,ABCA6,ACTN1,ZBTB37,ACTN4,NOC2L,ETS1,CPPED1,MYL12B,PTMS,BRMS1,ARHGDIB,SPRY1,TLN1,CLIC1,MEST	17
29	NFE2L1	165	ARCHS4 Coexpression,150;Enrichr Queries,60;ReMap ChIP-seq,144;GTEx Coexpression,306	LRRC59,COL14A1,ACTN1,DAPK3,ACTN4,CLCN3,CPPED1,ACTG1,PKM,PSMC1,NTMT1,ARHGDIB,UQCRFS1,MYH9	14
30	USF3	173	ARCHS4 Coexpression,58;GTEx Coexpression,288	LRRC59,PKM,TPM3,PSMC1,USP34,ZBTB37,BANF1,NOC2L	8
31	CREB1	173.5	Literature ChIP-seq,1;ARCHS4 Coexpression,104;ENCODE ChIP-seq,6;Enrichr Queries,653;ReMap ChIP-seq,32;GTEx Coexpression,245	LRRC59,NOC2L,CLCN3,ETS1,PTMS,ACTG1,NTMT1,UQCRFS1,ZFPL1,DTD1,VASP,SAP30BP,XRCC6,TPM3,ACTN1,ZBTB37,DAPK3,ACTN4,GTF2F1,MED27,FTSJ1,PPP1CA,BRMS1,PKM,CDC37,MYH9,TLN1,SNRPC	28
32	BRF2	176.3	ARCHS4 Coexpression,84;ReMap ChIP-seq,100;GTEx Coexpression,345	VASP,BRMS1,TPM3,STXBP4,PSMC1,NTMT1,DAPK3,AGO2,UQCRFS1,CCDC107,SPRY1,PPP1CA	12
33	HOXA2	181.8	Literature ChIP-seq,162;ARCHS4 Coexpression,267;Enrichr Queries,257;GTEx Coexpression,41	ACTN1,ILK,CCDC107,SPRY1,ACTN4,TLN1,ETS1,MEST,TSPAN11,PTMS,ACTG1	11
34	ZNF787	185.7	ARCHS4 Coexpression,198;Enrichr Queries,295;GTEx Coexpression,64	VASP,LRRC59,BRMS1,ARHGDIB,AGO2,DAPK3,MYH9,ACTN4,NOC2L,CPPED1	10
35	XPA	186	ARCHS4 Coexpression,175;Enrichr Queries,329;GTEx Coexpression,54	LRRC59,PKM,ACTN1,ARHGEF3,ILK,MYH9,CCDC107,ACTN4,TLN1,ARHGAP6,ETS1	11
36	RELA	186.3	Literature ChIP-seq,86;ARCHS4 Coexpression,125;ENCODE ChIP-seq,38;Enrichr Queries,12;ReMap ChIP-seq,28;GTEx Coexpression,829	VASP,LRRC59,ACTN1,DAPK3,ZBTB37,GCNT1,ILK,CCDC107,ACTN4,CLCN3,ETS1,NCALD,PPP1CA,ACTG1,PKM,CDC37,AGO2,MYH9,ZFPL1,TLN1,CLIC1	21
37	TCF21	188.3	Literature ChIP-seq,33;ARCHS4 Coexpression,401;Enrichr Queries,117;GTEx Coexpression,202	SNED1,SPON1,COL14A1,TPM3,ABCA6,ACTN1,GCNT1,FBLN1,ACTN4,ETS1,PKM,CDC37,DMXL1,AGO2,DTD1	15
38	ZFP2	188.7	ARCHS4 Coexpression,141;Enrichr Queries,123;GTEx Coexpression,302	CERS4,LRRC59,PKM,MYH9,ACTN4,TLN1,CLIC1,MEST,NCALD,PPP1CA,CDON	11
39	OSR1	191	ARCHS4 Coexpression,357;GTEx Coexpression,25	COL14A1,ACTN1,ILK,MYH9,CCDC107,FBLN1,TLN1	7
40	KCMF1	191	ARCHS4 Coexpression,314;Enrichr Queries,33;GTEx Coexpression,226	LRRC59,PKM,TPM3,PSMC1,ACTN1,AGO2,MYH9,ACTN4,ACTG1	9
41	SOX9	191.4	Literature ChIP-seq,26;ARCHS4 Coexpression,64;Enrichr Queries,331;ReMap ChIP-seq,41;GTEx Coexpression,495	LRRC59,PTGFR,SPON1,COL14A1,ILK,CCDC107,CLCN3,NOC2L,ETS1,TSPAN11,ARHGAP6,PTMS,ACTG1,NTMT1,ARHGDIB,MEST,CDON,VASP,DSP,CERS4,ADPRHL1,TPM3,ACTN1,ACTN4,PPP1CA,PKM,BRMS1	27
42	ASH1L	192	ARCHS4 Coexpression,23;Enrichr Queries,203;GTEx Coexpression,350	DMXL1,USP34,AGO2,ZBTB37,MYH9,BANF1,SNRPC,CLIC1,PPP1CA	9
43	ZNF799	193	ARCHS4 Coexpression,31;Enrichr Queries,274;GTEx Coexpression,274	RNF144A,LRRC59,PKM,ACTN1,ARHGDIB,ARHGEF3,MYH9,SPRY1,ACTN4,TLN1,CLIC1	11
44	CREB3L1	194	ARCHS4 Coexpression,94;Enrichr Queries,253;ReMap ChIP-seq,157;GTEx Coexpression,272	LRRC59,XRCC6,ACTN1,GCNT1,DAPK3,FBLN1,ACTN4,ETS1,MYL12B,PPP1CA,CDC37,MYH9,CLIC1	13
45	SMAD4	199	Literature ChIP-seq,84;ARCHS4 Coexpression,68;Enrichr Queries,413;ReMap ChIP-seq,18;GTEx Coexpression,412	VASP,ACTN1,USP34,DAPK3,ZBTB37,GCNT1,ILK,NOC2L,IL17RD,ARHGAP6,ETS1,PPP1CA,PKM,NTMT1,CDC37,DMXL1,AGO2,ARHGEF3,MYH9,SPRY1,SNRPC,CLIC1	22
46	NME2	200.3	ARCHS4 Coexpression,85;ReMap ChIP-seq,264;GTEx Coexpression,252	LRRC59,BRMS1,STXBP4,ARHGDIB,BANF1,ACTN4,NOC2L,SNRPC,FTSJ1,PPP1CA	10
47	AHR	202.4	Literature ChIP-seq,147;ARCHS4 Coexpression,324;Enrichr Queries,153;ReMap ChIP-seq,176;GTEx Coexpression,212	DSP,PTGFR,ABCA6,COL14A1,ACTN1,ZBTB37,ETS1,MYL12B,PKM,NTMT1,MYH9,SPRY1,ZFPL1,SNRPC,TLN1	15
48	ZNF354C	203	ARCHS4 Coexpression,130;Enrichr Queries,158;GTEx Coexpression,321	STXBP4,COL14A1,USP34,ZBTB37,IL17RD,ETS1,MEST,CLIC1,NCALD,CDON,PPP1CA	11
49	UBP1	203.3	ARCHS4 Coexpression,545;Enrichr Queries,36;GTEx Coexpression,29	LRRC59,PKM,STXBP4,ACTN1,USP34,AGO2,ILK,MYH9,ACTN4,TLN1,PTMS,ACTG1	12
50	SP1	204.6	ARCHS4 Coexpression,540;ENCODE ChIP-seq,24;Enrichr Queries,77;ReMap ChIP-seq,6;GTEx Coexpression,376	STXBP4,NOC2L,CLCN3,ETS1,PTMS,ACTG1,NTMT1,UQCRFS1,ZFPL1,CLIC1,DTD1,VASP,SAP30BP,XRCC6,DAPK3,ACTN4,MED27,PPP1CA,ZNF542P,PKM,BRMS1,CDC37,PSMC1,AGO2,MYH9,TLN1	26
51	KLF13	204.8	ARCHS4 Coexpression,245;Enrichr Queries,34;ReMap ChIP-seq,152;GTEx Coexpression,388	VASP,ACTN1,IL17RD,ETS1,ACTG1,PPP1CA,NTMT1,CDC37,AGO2,ARHGEF3,MYH9,BANF1,TLN1,CLIC1	14
52	KMT2B	206	ARCHS4 Coexpression,263;ReMap ChIP-seq,149	VASP,SAP30BP,MYH9,BANF1,ACTN4,ZFPL1,TLN1,ETS1,CHFR,MYL12B	10
53	MEIS2	206	ARCHS4 Coexpression,485;Enrichr Queries,58;ReMap ChIP-seq,147;GTEx Coexpression,134	TPM3,STMN2,ILK,ACTN4,IL17RD,ETS1,NCALD,PTMS,PKM,CDC37,ARHGDIB,MYH9,SPRY1,CLIC1,MEST	15
54	ZNF598	207.7	ARCHS4 Coexpression,188;Enrichr Queries,87;GTEx Coexpression,348	LRRC59,BRMS1,PKM,AGO2,MYH9,ACTN4,NOC2L,ACTG1	8
55	CUX1	210	Literature ChIP-seq,25;ARCHS4 Coexpression,532;ENCODE ChIP-seq,51;Enrichr Queries,78;ReMap ChIP-seq,167;GTEx Coexpression,407	LRRC59,PTGFR,COL14A1,STXBP4,USP34,STMN2,ILK,CLCN3,ETS1,ARHGAP6,NCALD,PTMS,ACTG1,NTMT1,ARHGDIB,BANF1,ZFPL1,CLIC1,DTD1,MEST,VASP,ADPRHL1,ACTN1,DAPK3,MED27,FTSJ1,CPPED1,CHFR,KBTBD3,PKM,BRMS1,CDC37,PSMC1,AGO2,MYH9,SPRY1,TLN1	37
56	NFE4	210	GTEx Coexpression,210	VASP,ARHGDIB,CPPED1	3
57	MBD2	210.5	ARCHS4 Coexpression,268;Enrichr Queries,5;ReMap ChIP-seq,238;GTEx Coexpression,331	VASP,ADPRHL1,TPM3,ACTN1,DAPK3,ACTN4,NOC2L,ETS1,MYL12B,ACTG1,PKM,MYH9,TLN1,CLIC1	14
58	MAFG	212.3	ARCHS4 Coexpression,204;Enrichr Queries,23;ReMap ChIP-seq,286;GTEx Coexpression,336	LRRC59,PKM,PSMC1,ACTN1,AGO2,MYH9,ACTN4,CLCN3,TLN1,ETS1,ACTG1	11
59	SMAD3	213.2	Literature ChIP-seq,19;ARCHS4 Coexpression,47;Enrichr Queries,304;ReMap ChIP-seq,50;GTEx Coexpression,646	DSP,SNED1,LRRC59,ADPRHL1,TPM3,ACTN1,DAPK3,ACTN4,NOC2L,CLCN3,ETS1,ARHGAP6,ACTG1,MYL12B,PKM,ARHGDIB,ARHGEF3,MYH9,BANF1,TLN1	20
60	VEZF1	214.7	ARCHS4 Coexpression,355;Enrichr Queries,93;GTEx Coexpression,196	PKM,ACTN1,USP34,ILK,MYH9,TLN1,NOC2L,IL17RD,ETS1,TSPAN11,ACTG1,PPP1CA	12
61	TCF12	218.6	ARCHS4 Coexpression,738;ENCODE ChIP-seq,40;Enrichr Queries,83;ReMap ChIP-seq,9;GTEx Coexpression,223	VASP,PTGFR,STXBP4,ABCA6,ACTN1,USP34,DAPK3,CCDC107,ACTN4,NOC2L,ETS1,TSPAN11,ACTG1,PPP1CA,PKM,BRMS1,NTMT1,CDC37,ARHGDIB,MYH9	20
62	MLX	219	ARCHS4 Coexpression,326;Enrichr Queries,187;GTEx Coexpression,144	BRMS1,PKM,TPM3,ACTN1,UQCRFS1,BANF1,CLIC1,PPP1CA,ACTG1	9
63	FOXP1	221.8	Literature ChIP-seq,95;ARCHS4 Coexpression,707;Enrichr Queries,162;ReMap ChIP-seq,82;GTEx Coexpression,63	LRRC59,USP34,ILK,CCDC107,CLCN3,ETS1,NCALD,PTMS,ACTG1,MYL12B,NTMT1,BANF1,ZFPL1,CLIC1,MEST,VASP,TPM3,ACTN1,DAPK3,ACTN4,PKM,BRMS1,CDC37,ARHGEF3,MYH9,TLN1	26
64	ZBTB38	222	ARCHS4 Coexpression,290;Enrichr Queries,138;GTEx Coexpression,238	STXBP4,ACTN1,USP34,AGO2,MYH9,ACTN4,TLN1,ETS1	8
65	FOSL1	222	ARCHS4 Coexpression,10;ENCODE ChIP-seq,104;Enrichr Queries,639;ReMap ChIP-seq,53;GTEx Coexpression,304	LRRC59,ACTN1,DAPK3,ACTN4,CLCN3,NOC2L,FTSJ1,ETS1,ACTG1,MYL12B,PKM,CDC37,MYH9,BANF1,CLIC1	15
66	ZNF792	224.3	ARCHS4 Coexpression,289;Enrichr Queries,64;GTEx Coexpression,320	RNF144A,GCNT1,ARHGDIB,ARHGEF3,SPRY1,CLCN3,TLN1,ETS1,ARHGAP6	9
67	BACH1	225.7	Literature ChIP-seq,42;ARCHS4 Coexpression,462;ENCODE ChIP-seq,3;Enrichr Queries,135;ReMap ChIP-seq,225;GTEx Coexpression,487	PTGFR,SNED1,SPON1,COL14A1,STXBP4,ILK,ETS1,ACTG1,NTMT1,VASP,XRCC6,ABCA6,ACTN1,ZBTB37,GTF2F1,FTSJ1,CPPED1,RNF144A,KBTBD3,PKM,BRMS1,CDC37,PSMC1,DMXL1,AGO2,MYH9,SPRY1,TLN1	28
68	ZNF101	229	ARCHS4 Coexpression,410;Enrichr Queries,99;GTEx Coexpression,178	LRRC59,PKM,TPM3,ARHGDIB,AGO2,MYH9,ETS1,CHFR,CPPED1	9
69	GTF2B	229.5	ARCHS4 Coexpression,722;ENCODE ChIP-seq,55;ReMap ChIP-seq,84;GTEx Coexpression,57	VASP,LRRC59,SAP30BP,STXBP4,CCDC107,ACTN4,CPPED1,PPP1CA,ACTG1,PTMS,BRMS1,PKM,NTMT1,CDC37,PSMC1,ARHGDIB,BANF1,ZFPL1,CLIC1	19
70	JUN	230.2	Literature ChIP-seq,77;ARCHS4 Coexpression,963;ENCODE ChIP-seq,4;Enrichr Queries,57;ReMap ChIP-seq,29;GTEx Coexpression,251	LRRC59,SNED1,SPON1,ILK,NOC2L,CLCN3,ETS1,ARHGAP6,MYL12B,ACTG1,BANF1,ZFPL1,CLIC1,MEST,VASP,XRCC6,ACTN1,DAPK3,ACTN4,IL17RD,CPPED1,KBTBD3,PKM,BRMS1,CDC37,DMXL1,AGO2,MYH9,SPRY1,TLN1	30
71	TEAD4	233.3	Literature ChIP-seq,64;ARCHS4 Coexpression,311;ENCODE ChIP-seq,13;Enrichr Queries,577;ReMap ChIP-seq,75;GTEx Coexpression,360	LRRC59,GCNT1,CCDC107,NOC2L,ETS1,MYL12B,BANF1,DTD1,VASP,DSP,SAP30BP,TPM3,ABCA6,ACTN1,DAPK3,ACTN4,IL17RD,MED27,FTSJ1,ZNF542P,PKM,BRMS1,PSMC1,ARHGEF3,MYH9,SPRY1,SNRPC	27
72	NFATC1	233.4	ARCHS4 Coexpression,601;ENCODE ChIP-seq,101;Enrichr Queries,134;ReMap ChIP-seq,227;GTEx Coexpression,104	LRRC59,TPM3,ACTN1,DAPK3,GCNT1,CLCN3,ETS1,ACTG1,MYL12B,PKM,PSMC1,AGO2,ARHGDIB,ARHGEF3,MYH9,BANF1,ZFPL1,TLN1	18
73	FOXC1	233.7	ARCHS4 Coexpression,320;Enrichr Queries,341;GTEx Coexpression,40	DSP,LRRC59,COL14A1,MYH9,CCDC107,SPRY1,ACTN4,TLN1,NOC2L,ETS1	10
74	STAT5B	235.3	ARCHS4 Coexpression,278;Enrichr Queries,206;ReMap ChIP-seq,57;GTEx Coexpression,400	VASP,ACTN1,DAPK3,CCDC107,ACTN4,ETS1,NCALD,CPPED1,MYL12B,PPP1CA,PKM,NTMT1,CDC37,ARHGDIB,MYH9,TLN1	16
75	FOXF2	239.7	ARCHS4 Coexpression,531;Enrichr Queries,122;GTEx Coexpression,66	DSP,ACTN1,DAPK3,ILK,FBLN1,TLN1,ETS1,MEST,PTMS	9
76	GLIS2	241	ARCHS4 Coexpression,115;Enrichr Queries,605;GTEx Coexpression,3	COL14A1,STXBP4,ACTN1,DAPK3,ILK,MYH9,ACTN4,TLN1,ETS1,PTMS	10
77	TBP	242.4	Literature ChIP-seq,133;ARCHS4 Coexpression,99;ENCODE ChIP-seq,42;ReMap ChIP-seq,92;GTEx Coexpression,846	VASP,XRCC6,ACTN1,GCNT1,ILK,ACTN4,GTF2F1,PTMS,ACTG1,PPP1CA,BRMS1,PKM,CDC37,PSMC1,MYH9,BANF1,TLN1,SNRPC,CLIC1,DTD1	20
78	IRF2	243.5	ARCHS4 Coexpression,590;Enrichr Queries,176;ReMap ChIP-seq,87;GTEx Coexpression,121	VASP,ACTN1,NOC2L,ETS1,CPPED1,ACTG1,NTMT1,CDC37,ARHGDIB,ARHGEF3,MYH9,ZFPL1,CLIC1	13
79	PRDM6	244	ARCHS4 Coexpression,218;Enrichr Queries,508;GTEx Coexpression,6	SNED1,SPON1,COL14A1,ACTN1,ILK,MYH9,CCDC107,FBLN1,ACTN4,TLN1,CDON	11
80	ZNF407	245.7	ARCHS4 Coexpression,208;Enrichr Queries,188;GTEx Coexpression,341	PSMC1,DMXL1,USP34,AGO2,ZBTB37,MYH9,BANF1	7
81	NFAT5	249.3	ARCHS4 Coexpression,152;Enrichr Queries,62;GTEx Coexpression,534	DMXL1,USP34,AGO2,ZBTB37,MYH9,BANF1,SNRPC,ETS1	8
82	NR2C2	249.6	ARCHS4 Coexpression,520;ENCODE ChIP-seq,56;Enrichr Queries,391;ReMap ChIP-seq,86;GTEx Coexpression,195	USP34,ZBTB37,ILK,GTF2F1,ETS1,CPPED1,PSMC1,AGO2,BANF1,ZFPL1,TLN1,SNRPC,CLIC1	13
83	STAT5A	249.7	Literature ChIP-seq,142;ARCHS4 Coexpression,862;ENCODE ChIP-seq,74;Enrichr Queries,161;ReMap ChIP-seq,52;GTEx Coexpression,207	VASP,SAP30BP,STXBP4,ACTN1,ZBTB37,CLCN3,NOC2L,ETS1,ACTG1,MYL12B,KBTBD3,PKM,CDC37,ARHGDIB,MYH9,ZFPL1,TLN1,MEST,CLIC1	19
84	NFATC4	250	ARCHS4 Coexpression,52;Enrichr Queries,67;GTEx Coexpression,631	SNED1,COL14A1,DAPK3,ILK,FBLN1,SPRY1,IL17RD,ETS1,MEST,PTMS	10
85	RARA	250.8	Literature ChIP-seq,118;ARCHS4 Coexpression,836;Enrichr Queries,139;ReMap ChIP-seq,46;GTEx Coexpression,115	VASP,ADPRHL1,ABCA6,ACTN1,CCDC107,FBLN1,NOC2L,GTF2F1,MED27,ETS1,CPPED1,ACTG1,PPP1CA,BRMS1,PKM,CDC37,ARHGDIB,AGO2,MYH9	19
86	FOXJ2	251.5	ARCHS4 Coexpression,276;Enrichr Queries,88;ReMap ChIP-seq,236;GTEx Coexpression,406	VASP,COL14A1,TPM3,ACTN1,CCDC107,CLCN3,ETS1,NCALD,RNF144A,AGO2,ARHGEF3,MYH9,SNRPC,TLN1	14
87	EBF3	251.7	ARCHS4 Coexpression,310;Enrichr Queries,133;GTEx Coexpression,312	SPON1,ABCA6,COL14A1,STMN2,SPRY1,ETS1,TSPAN11,PTMS,CDON	9
88	ZBED1	252	ARCHS4 Coexpression,484;Enrichr Queries,221;ReMap ChIP-seq,37;GTEx Coexpression,266	VASP,ACTN1,DAPK3,ZBTB37,ACTG1,MYL12B,PPP1CA,PKM,PSMC1,CDC37,UQCRFS1,MYH9,ZFPL1,TLN1,CLIC1	15
89	EBF2	252	ARCHS4 Coexpression,344;GTEx Coexpression,160	PTGFR,ABCA6,STMN2,SPRY1,IL17RD,TSPAN11,CDON	7
90	ZNF614	253	ARCHS4 Coexpression,212;GTEx Coexpression,294	ZNF542P,ACTN1,USP34,MYH9,ACTN4,TLN1	6
91	MTERF2	254	ARCHS4 Coexpression,18;GTEx Coexpression,490	VASP,LRRC59,PKM,ACTN1,MYH9,ACTN4,TLN1,CLIC1	8
92	MYC	254.3	Literature ChIP-seq,20;ARCHS4 Coexpression,598;ENCODE ChIP-seq,27;Enrichr Queries,48;ReMap ChIP-seq,142;GTEx Coexpression,691	LRRC59,STXBP4,USP34,STMN2,NOC2L,CLCN3,ETS1,ACTG1,PTMS,NTMT1,UQCRFS1,BANF1,ZFPL1,MEST,DTD1,DSP,VASP,CERS4,XRCC6,ACTN1,ZBTB37,FTSJ1,PPP1CA,RNF144A,KBTBD3,PKM,BRMS1,CDC37,PSMC1,DMXL1,ARHGEF3,MYH9,SPRY1,SNRPC	34
93	FOXD1	255	ARCHS4 Coexpression,9;GTEx Coexpression,501	PTGFR,LRRC59,PKM,ACTN1,DAPK3,MYH9,ACTN4,TLN1,PTMS	9
94	ZNF423	255.7	ARCHS4 Coexpression,147;Enrichr Queries,235;GTEx Coexpression,385	RNF144A,SPON1,COL14A1,FBLN1,IL17RD,CLIC1,TSPAN11,CHFR,PTMS,CDON	10
95	ZNF362	256.7	ARCHS4 Coexpression,644;Enrichr Queries,121;GTEx Coexpression,5	COL14A1,ACTN1,AGO2,ILK,MYH9,CCDC107,ACTN4,MED27,TLN1,ETS1,TSPAN11,PTMS	12
96	SP2	257	ARCHS4 Coexpression,847;ENCODE ChIP-seq,28;Enrichr Queries,61;ReMap ChIP-seq,177;GTEx Coexpression,172	VASP,LRRC59,SAP30BP,ACTN1,DAPK3,ILK,ACTN4,GTF2F1,ETS1,CPPED1,KBTBD3,CDC37,AGO2,MYH9,BANF1,TLN1,MEST	17
97	MNT	258	ARCHS4 Coexpression,875;Enrichr Queries,82;ReMap ChIP-seq,19;GTEx Coexpression,56	VASP,SAP30BP,ACTN1,DAPK3,ACTN4,NOC2L,ETS1,CHFR,CPPED1,MYL12B,ACTG1,BRMS1,PKM,NTMT1,AGO2,MYH9,TLN1,ZFPL1,CLIC1	19
98	FOSL2	258	ARCHS4 Coexpression,163;ENCODE ChIP-seq,76;Enrichr Queries,373;ReMap ChIP-seq,12;GTEx Coexpression,666	VASP,LRRC59,SAP30BP,STXBP4,ACTN1,DAPK3,CCDC107,ACTN4,CLCN3,ETS1,ACTG1,PKM,BRMS1,NTMT1,MYH9,BANF1,TLN1,CLIC1	18
99	ELK1	258	Literature ChIP-seq,6;ARCHS4 Coexpression,285;ENCODE ChIP-seq,5;ReMap ChIP-seq,16;GTEx Coexpression,978	LRRC59,STXBP4,ILK,CCDC107,NOC2L,NCALD,PTMS,MYL12B,ACTG1,NTMT1,ARHGDIB,BANF1,ZFPL1,DTD1,SAP30BP,ADPRHL1,TPM3,DAPK3,ZBTB37,ACTN4,GTF2F1,MED27,CPPED1,PPP1CA,PKM,CDC37,TLN1,SNRPC	28
100	E2F6	258	ARCHS4 Coexpression,449;ENCODE ChIP-seq,69;Enrichr Queries,318;ReMap ChIP-seq,193;GTEx Coexpression,261	XRCC6,TPM3,STXBP4,ACTN1,FBLN1,NOC2L,ETS1,FTSJ1,ACTG1,RNF144A,BRMS1,PKM,PSMC1,NTMT1,CDC37,AGO2,ARHGDIB,ARHGEF3,UQCRFS1,CLIC1	20
101	HIC1	258.3	ARCHS4 Coexpression,439;Enrichr Queries,290;GTEx Coexpression,46	ABCA6,COL14A1,CDC37,DAPK3,MYH9,SPRY1,CLCN3,TLN1,ETS1	9
102	BACH2	259.8	ARCHS4 Coexpression,168;Enrichr Queries,51;ReMap ChIP-seq,66;GTEx Coexpression,754	LRRC59,TPM3,COL14A1,ACTN1,STMN2,ACTN4,CLCN3,ETS1,NCALD,MYL12B,PKM,CDC37,DMXL1,ARHGDIB,ARHGEF3,MYH9,SPRY1	17
103	PBX1	260.8	Literature ChIP-seq,145;ARCHS4 Coexpression,316;Enrichr Queries,533;GTEx Coexpression,49	ACTN1,STMN2,ILK,IL17RD,ETS1,ARHGAP6,NCALD,PTMS,SPRY1,TLN1,MEST,CLIC1,CDON	13
104	MXI1	261	ARCHS4 Coexpression,476;ENCODE ChIP-seq,8;Enrichr Queries,557;ReMap ChIP-seq,192;GTEx Coexpression,72	VASP,DSP,XRCC6,ACTN1,ILK,ACTN4,NOC2L,IL17RD,CLCN3,ETS1,PTMS,ACTG1,KBTBD3,RNF144A,BRMS1,PKM,CDC37,PSMC1,UQCRFS1,TLN1,CLIC1,DTD1	22
105	MAX	261.6	ARCHS4 Coexpression,386;ENCODE ChIP-seq,22;Enrichr Queries,31;ReMap ChIP-seq,51;GTEx Coexpression,818	VASP,SAP30BP,TPM3,ACTN1,ILK,CCDC107,ACTN4,NOC2L,IL17RD,MED27,ETS1,ARHGAP6,ACTG1,PPP1CA,RNF144A,BRMS1,PKM,NTMT1,CDC37,PSMC1,MYH9,UQCRFS1,TLN1	23
106	MEF2A	265.3	Literature ChIP-seq,122;ARCHS4 Coexpression,429;ENCODE ChIP-seq,87;Enrichr Queries,370;ReMap ChIP-seq,244;GTEx Coexpression,340	VASP,ADPRHL1,ACTN1,STMN2,GTF2F1,ETS1,CPPED1,ACTG1,MYL12B,CDC37,AGO2,MYH9,SNRPC,TLN1,CLIC1	15
107	RXRA	265.5	Literature ChIP-seq,79;ARCHS4 Coexpression,501;ENCODE ChIP-seq,113;Enrichr Queries,199;ReMap ChIP-seq,171;GTEx Coexpression,530	DSP,VASP,ADPRHL1,COL14A1,ACTN1,DAPK3,ZBTB37,ACTN4,ETS1,CPPED1,PTMS,ACTG1,PPP1CA,BRMS1,DMXL1,MYH9,TLN1,CLIC1	18
108	ZNF704	266.7	ARCHS4 Coexpression,341;Enrichr Queries,108;GTEx Coexpression,351	RNF144A,COL14A1,ZBTB37,SPRY1,ETS1,CLIC1,NCALD,PPP1CA,CDON	9
109	HSF1	267	Literature ChIP-seq,136;ARCHS4 Coexpression,63;ENCODE ChIP-seq,70;ReMap ChIP-seq,73;GTEx Coexpression,993	VASP,LRRC59,DAPK3,CCDC107,ACTN4,NOC2L,TSPAN11,PTMS,PPP1CA,BRMS1,PKM,NTMT1,CDC37,BANF1	14
110	TEAD1	267.8	ARCHS4 Coexpression,44;Enrichr Queries,292;ReMap ChIP-seq,119;GTEx Coexpression,616	LRRC59,SAP30BP,PKM,ACTN1,USP34,ARHGDIB,MYH9,BANF1,ACTN4,TLN1,ETS1,MYL12B	12
111	EPAS1	268.5	ARCHS4 Coexpression,455;Enrichr Queries,125;ReMap ChIP-seq,120;GTEx Coexpression,374	ACTN1,CCDC107,FBLN1,ACTN4,ARHGAP6,ETS1,FTSJ1,PKM,BRMS1,NTMT1,PSMC1,ARHGEF3,MYH9,SPRY1	14
112	NR1H2	270	ARCHS4 Coexpression,974;Enrichr Queries,37;ReMap ChIP-seq,65;GTEx Coexpression,4	VASP,ACTN1,DAPK3,ILK,CCDC107,ACTN4,MED27,CLCN3,ACTG1,MYL12B,PPP1CA,PKM,CDC37,AGO2,MYH9,ZFPL1,TLN1	17
113	MAZ	271	ARCHS4 Coexpression,561;ENCODE ChIP-seq,80;Enrichr Queries,20;ReMap ChIP-seq,58;GTEx Coexpression,636	VASP,SNED1,LRRC59,SPON1,XRCC6,ILK,ACTN4,NOC2L,CHFR,PTMS,ACTG1,PPP1CA,RNF144A,BRMS1,PKM,NTMT1,CDC37,AGO2,MYH9,BANF1,CLIC1	21
114	STAT3	273.7	Literature ChIP-seq,53;ARCHS4 Coexpression,342;ENCODE ChIP-seq,17;Enrichr Queries,3;ReMap ChIP-seq,95;GTEx Coexpression,1132	GCNT1,STMN2,CCDC107,ETS1,ACTG1,PTMS,NTMT1,UQCRFS1,ZFPL1,CLIC1,VASP,SAP30BP,TPM3,ACTN1,DAPK3,ACTN4,MED27,PPP1CA,PKM,CDC37,PSMC1,DMXL1,MYH9,SPRY1,TLN1,SNRPC	26
115	PPARD	274.3	Literature ChIP-seq,29;ARCHS4 Coexpression,61;Enrichr Queries,312;GTEx Coexpression,695	VASP,COL14A1,ACTN1,DAPK3,ZBTB37,GCNT1,STMN2,FBLN1,CCDC107,ACTN4,MED27,ETS1,NCALD,ACTG1,KBTBD3,RNF144A,NTMT1,AGO2,MYH9,SPRY1,TLN1,SNRPC	22
116	ZNF469	275	ARCHS4 Coexpression,114;GTEx Coexpression,436	ACTN1,GCNT1,DAPK3,MYH9,ACTN4,TLN1	6
117	PRDM16	277	Literature ChIP-seq,154;ARCHS4 Coexpression,13;Enrichr Queries,865;GTEx Coexpression,76	LRRC59,COL14A1,TPM3,MYH9,SPRY1,ACTN4,TLN1,IL17RD,ETS1,TSPAN11,CDON	11
118	CREB3	277.8	ARCHS4 Coexpression,174;Enrichr Queries,2;ReMap ChIP-seq,101;GTEx Coexpression,834	LRRC59,ACTN1,ILK,CCDC107,ACTN4,ETS1,FTSJ1,ACTG1,PPP1CA,BRMS1,PKM,NTMT1,ARHGDIB,MYH9,TLN1,CLIC1	16
119	FOXA2	277.8	Literature ChIP-seq,36;ARCHS4 Coexpression,313;ENCODE ChIP-seq,98;Enrichr Queries,465;ReMap ChIP-seq,136;GTEx Coexpression,619	LRRC59,SNED1,SPON1,USP34,STMN2,FBLN1,ETS1,NCALD,UQCRFS1,ZFPL1,DSP,VASP,TPM3,DAPK3,ACTN4,MED27,CPPED1,RNF144A,PKM,BRMS1,AGO2,ARHGEF3,MYH9,SPRY1,TLN1	25
120	GLI3	278.7	ARCHS4 Coexpression,79;Enrichr Queries,466;GTEx Coexpression,291	ARHGDIB,FBLN1,SPRY1,IL17RD,ETS1,TSPAN11,CDON,ACTG1	8
121	ZNF521	278.7	ARCHS4 Coexpression,76;Enrichr Queries,43;GTEx Coexpression,717	RNF144A,VASP,COL14A1,FBLN1,SPRY1,IL17RD,ETS1,MEST,TSPAN11,CDON	10
122	TCF7L2	279.2	Literature ChIP-seq,101;ARCHS4 Coexpression,938;ENCODE ChIP-seq,16;Enrichr Queries,564;ReMap ChIP-seq,14;GTEx Coexpression,42	LRRC59,COL14A1,STXBP4,FBLN1,NOC2L,CLCN3,ETS1,NCALD,ACTG1,NTMT1,ARHGDIB,UQCRFS1,ZFPL1,CLIC1,DSP,VASP,SAP30BP,ACTN1,ACTN4,GTF2F1,MED27,FTSJ1,CPPED1,PKM,BRMS1,CDC37,AGO2,MYH9,TLN1,SNRPC	30
123	ZNF746	279.3	ARCHS4 Coexpression,491;Enrichr Queries,128;GTEx Coexpression,219	VASP,ACTN1,ARHGDIB,AGO2,MYH9,TLN1,CPPED1,ACTG1	8
124	ZNF618	280.3	ARCHS4 Coexpression,73;Enrichr Queries,519;GTEx Coexpression,249	RNF144A,SNED1,COL14A1,STMN2,IL17RD,ETS1,TSPAN11,PTMS,ACTG1,CDON	10
125	ELF4	283.3	ARCHS4 Coexpression,567;Enrichr Queries,69;GTEx Coexpression,214	VASP,ACTN1,ARHGDIB,MYH9,TLN1,CLIC1,ETS1	7
126	GATA2	283.8	Literature ChIP-seq,17;ARCHS4 Coexpression,766;ENCODE ChIP-seq,29;Enrichr Queries,641;ReMap ChIP-seq,117;GTEx Coexpression,133	COL14A1,STXBP4,GCNT1,USP34,CCDC107,CLCN3,NOC2L,ARHGAP6,ETS1,PTMS,MYL12B,ARHGDIB,MEST,DTD1,TPM3,ABCA6,DAPK3,ACTN4,CPPED1,PKM,CDC37,DMXL1,AGO2,MYH9,SPRY1,TLN1	26
127	PRRX1	287	ARCHS4 Coexpression,370;Enrichr Queries,254;GTEx Coexpression,237	SNED1,PTGFR,COL14A1,FBLN1,ETS1	5
128	TCF3	291.3	Literature ChIP-seq,54;ARCHS4 Coexpression,555;ENCODE ChIP-seq,72;Enrichr Queries,141;ReMap ChIP-seq,105;GTEx Coexpression,821	VASP,LRRC59,XRCC6,TPM3,ACTN1,STMN2,ACTN4,NOC2L,IL17RD,ETS1,ACTG1,PPP1CA,PTMS,MYL12B,PKM,NTMT1,CDC37,DMXL1,AGO2,MYH9,SPRY1	21
129	IRF1	291.3	Literature ChIP-seq,100;ARCHS4 Coexpression,537;ENCODE ChIP-seq,36;Enrichr Queries,463;ReMap ChIP-seq,217;GTEx Coexpression,395	LRRC59,ILK,CCDC107,NOC2L,ETS1,ACTG1,ARHGDIB,UQCRFS1,DTD1,VASP,CERS4,SAP30BP,ACTN1,ZBTB37,ACTN4,GTF2F1,MED27,CPPED1,PPP1CA,RNF144A,PKM,BRMS1,CDC37,MYH9,SPRY1,TLN1	26
130	ZNF880	292	ARCHS4 Coexpression,135;GTEx Coexpression,449	LRRC59,PKM,STXBP4,MYH9,ACTN4,TLN1	6
131	ZNF586	294.7	ARCHS4 Coexpression,39;Enrichr Queries,726;GTEx Coexpression,119	VASP,LRRC59,PKM,ACTN1,ARHGDIB,AGO2,ACTN4,ETS1,MEST,CPPED1,PTMS	11
132	NFYB	297.8	ARCHS4 Coexpression,446;ENCODE ChIP-seq,64;Enrichr Queries,688;ReMap ChIP-seq,253;GTEx Coexpression,38	VASP,SAP30BP,XRCC6,STXBP4,ACTN1,DAPK3,ILK,CLCN3,FTSJ1,ETS1,PPP1CA,ACTG1,PKM,BRMS1,CDC37,MYH9,TLN1,ZFPL1,SNRPC	19
133	GTF3A	299.3	ARCHS4 Coexpression,293;Enrichr Queries,192;GTEx Coexpression,413	PKM,ADPRHL1,TPM3,ARHGDIB,UQCRFS1,CLIC1,ACTG1,PPP1CA	8
134	TCF7L1	299.3	ARCHS4 Coexpression,576;Enrichr Queries,310;GTEx Coexpression,12	COL14A1,ILK,SPRY1,FBLN1,TLN1,CLCN3,IL17RD,ARHGAP6,ETS1,NCALD	10
135	RBPJ	301	Literature ChIP-seq,49;ARCHS4 Coexpression,655;Enrichr Queries,72;ReMap ChIP-seq,226;GTEx Coexpression,503	VASP,LRRC59,SAP30BP,STXBP4,ACTN1,ZBTB37,ILK,CCDC107,ACTN4,ETS1,PPP1CA,ACTG1,RNF144A,PKM,CDC37,MYH9,TLN1	17
136	ERG	303.2	Literature ChIP-seq,96;ARCHS4 Coexpression,936;Enrichr Queries,464;ReMap ChIP-seq,5;GTEx Coexpression,15	VASP,COL14A1,CCDC107,ACTN4,CLCN3,NOC2L,ETS1,PTMS,ACTG1,PPP1CA,BRMS1,NTMT1,CDC37,ARHGDIB,MYH9,SPRY1,BANF1,ZFPL1	18
137	RUNX1	307.6	Literature ChIP-seq,15;ARCHS4 Coexpression,821;Enrichr Queries,276;ReMap ChIP-seq,30;GTEx Coexpression,396	PTGFR,USP34,GCNT1,NOC2L,CLCN3,ETS1,ARHGAP6,MYL12B,NTMT1,ZFPL1,CLIC1,DTD1,VASP,CERS4,ADPRHL1,TPM3,ACTN1,DAPK3,ZBTB37,ACTN4,GTF2F1,CHFR,PPP1CA,RNF144A,ZNF542P,PKM,BRMS1,CDC37,DMXL1,ARHGEF3,MYH9,SPRY1,TLN1	33
138	EBF4	309.3	ARCHS4 Coexpression,645;Enrichr Queries,130;GTEx Coexpression,153	SNED1,CERS4,COL14A1,ILK,FBLN1,ARHGAP6,TSPAN11,PTMS	8
139	SOX4	309.7	ARCHS4 Coexpression,407;Enrichr Queries,25;GTEx Coexpression,497	ACTN1,STMN2,MYH9,SPRY1,TLN1,ETS1,MEST,ACTG1	8
140	MEIS1	310.8	Literature ChIP-seq,69;ARCHS4 Coexpression,457;Enrichr Queries,841;ReMap ChIP-seq,77;GTEx Coexpression,110	VASP,LRRC59,ACTN1,DAPK3,ILK,MED27,ETS1,ARHGAP6,CHFR,PTMS,MYL12B,RNF144A,ZNF542P,CDC37,ARHGDIB,ARHGEF3,MYH9,SPRY1,DTD1,MEST,CLIC1	21
141	TSHZ3	311	ARCHS4 Coexpression,458;Enrichr Queries,474;GTEx Coexpression,1	STXBP4,COL14A1,ACTN1,ILK,TLN1,CLCN3,ARHGAP6,ETS1,PTMS,CDON	10
142	CLOCK	311.4	Literature ChIP-seq,76;ARCHS4 Coexpression,402;Enrichr Queries,774;ReMap ChIP-seq,43;GTEx Coexpression,262	LRRC59,SAP30BP,TPM3,ACTN1,USP34,STMN2,NOC2L,CHFR,MYL12B,PPP1CA,PKM,NTMT1,DMXL1,AGO2,ARHGDIB,MYH9	16
143	ZNF34	311.7	ARCHS4 Coexpression,180;Enrichr Queries,592;GTEx Coexpression,163	LRRC59,COL14A1,ACTN1,AGO2,MYH9,CCDC107,ACTN4,TLN1,NCALD,PPP1CA	10
144	ZNF768	311.7	ARCHS4 Coexpression,194;Enrichr Queries,229;GTEx Coexpression,512	LRRC59,ACTN1,CDC37,DAPK3,UQCRFS1,ACTN4,NOC2L,PTMS	8
145	TEAD2	313.5	ARCHS4 Coexpression,834;Enrichr Queries,306;ReMap ChIP-seq,106;GTEx Coexpression,8	ACTN1,DAPK3,GCNT1,ILK,CCDC107,FBLN1,CLCN3,IL17RD,MYL12B,PTMS,BRMS1,ARHGDIB,TLN1,SNRPC,DTD1,MEST	16
146	STAT6	314.3	Literature ChIP-seq,28;ARCHS4 Coexpression,495;Enrichr Queries,29;GTEx Coexpression,705	VASP,PKM,ACTN1,ARHGDIB,AGO2,MYH9,TLN1,CLIC1,ETS1,PPP1CA	10
147	STAT1	314.7	Literature ChIP-seq,148;ARCHS4 Coexpression,346;ENCODE ChIP-seq,43;Enrichr Queries,49;ReMap ChIP-seq,229;GTEx Coexpression,1073	VASP,SAP30BP,STXBP4,ACTN1,USP34,ZBTB37,NOC2L,ETS1,PTMS,PPP1CA,RNF144A,PKM,CDC37,PSMC1,ARHGDIB,MYH9,UQCRFS1,TLN1,MEST	19
148	OSR2	316	ARCHS4 Coexpression,486;Enrichr Queries,231;GTEx Coexpression,231	DSP,SNED1,COL14A1,FBLN1,IL17RD	5
149	FOXK1	317	ARCHS4 Coexpression,907;Enrichr Queries,39;ReMap ChIP-seq,204;GTEx Coexpression,118	VASP,ACTN1,USP34,DAPK3,ACTN4,MED27,ETS1,MYL12B,PPP1CA,PKM,PSMC1,AGO2,MYH9,ZFPL1,DTD1	15
150	CEBPD	317.8	Literature ChIP-seq,88;ARCHS4 Coexpression,1227;ENCODE ChIP-seq,65;ReMap ChIP-seq,96;GTEx Coexpression,113	VASP,LRRC59,CERS4,ABCA6,ACTN1,DAPK3,GCNT1,ILK,ACTN4,CLCN3,NOC2L,MED27,PTMS,PKM,NTMT1,CDC37,SPRY1,ZFPL1,CLIC1	19
151	ZNF581	318.7	ARCHS4 Coexpression,69;Enrichr Queries,787;GTEx Coexpression,100	VASP,BRMS1,NTMT1,AGO2,UQCRFS1,BANF1,SNRPC,CLIC1,ACTG1,PPP1CA	10
152	NCOA1	319	ARCHS4 Coexpression,74;Enrichr Queries,420;ReMap ChIP-seq,210;GTEx Coexpression,572	VASP,LRRC59,XRCC6,ACTN1,ZBTB37,ACTN4,CLCN3,NOC2L,ETS1,MYL12B,CDC37,MYH9,BANF1,SNRPC	14
153	EBF1	319.8	ARCHS4 Coexpression,1113;ENCODE ChIP-seq,92;Enrichr Queries,110;ReMap ChIP-seq,54;GTEx Coexpression,230	VASP,CERS4,LRRC59,SAP30BP,SPON1,ABCA6,COL14A1,STXBP4,STMN2,ILK,CCDC107,ETS1,PTMS,ACTG1,PPP1CA,PKM,BRMS1,CDC37,MYH9,SPRY1,TLN1,DTD1	22
154	SPI1	320.5	Literature ChIP-seq,41;ARCHS4 Coexpression,851;ENCODE ChIP-seq,86;Enrichr Queries,765;ReMap ChIP-seq,4;GTEx Coexpression,176	VASP,LRRC59,TPM3,ZBTB37,USP34,FBLN1,ACTN4,NOC2L,ETS1,ARHGAP6,CPPED1,PTMS,MYL12B,PPP1CA,PKM,NTMT1,CDC37,ARHGDIB,MYH9,BANF1,TLN1,ZFPL1	22
155	ZNF721	322	ARCHS4 Coexpression,5;Enrichr Queries,553;GTEx Coexpression,408	RNF144A,VASP,LRRC59,PKM,ACTN1,USP34,DAPK3,STMN2,MYH9,ACTN4,TLN1,ACTG1	12
156	ZNF592	322	ARCHS4 Coexpression,511;Enrichr Queries,197;ReMap ChIP-seq,270;GTEx Coexpression,310	VASP,PKM,TPM3,AGO2,MYH9,ACTN4,TLN1,ETS1	8
157	NFE2	322.4	ARCHS4 Coexpression,524;ENCODE ChIP-seq,68;Enrichr Queries,760;ReMap ChIP-seq,60;GTEx Coexpression,200	VASP,XRCC6,TPM3,DAPK3,ZBTB37,CCDC107,ACTN4,CLCN3,MED27,ETS1,CPPED1,PPP1CA,ACTG1,PKM,CDC37,NTMT1,PSMC1,ARHGDIB,MYH9	19
158	ELK4	323	ARCHS4 Coexpression,261;ENCODE ChIP-seq,79;Enrichr Queries,385;ReMap ChIP-seq,36;GTEx Coexpression,854	VASP,SAP30BP,DAPK3,ZBTB37,USP34,CCDC107,NOC2L,ETS1,ACTG1,MYL12B,BRMS1,DMXL1,AGO2,MYH9,BANF1,ZFPL1,TLN1,SNRPC	18
159	SREBF2	325.3	Literature ChIP-seq,81;ARCHS4 Coexpression,921;ENCODE ChIP-seq,110;Enrichr Queries,35;ReMap ChIP-seq,108;GTEx Coexpression,697	ACTN1,USP34,CCDC107,ACTN4,CLCN3,NOC2L,ETS1,ACTG1,PPP1CA,PTMS,BRMS1,PKM,NTMT1,CDC37,MYH9,BANF1	16
160	EGR1	326.5	Literature ChIP-seq,52;ARCHS4 Coexpression,1052;ENCODE ChIP-seq,14;Enrichr Queries,606;ReMap ChIP-seq,107;GTEx Coexpression,128	LRRC59,SPON1,USP34,CCDC107,FBLN1,NOC2L,CLCN3,ETS1,ARHGAP6,NCALD,PTMS,ACTG1,NTMT1,BANF1,DTD1,CLIC1,MEST,CDON,VASP,CERS4,XRCC6,TPM3,ACTN1,ZBTB37,DAPK3,ACTN4,FTSJ1,CPPED1,CHFR,PPP1CA,RNF144A,KBTBD3,ZNF542P,PKM,BRMS1,CDC37,DMXL1,AGO2,MYH9,SPRY1	40
161	ZBTB7A	327.2	ARCHS4 Coexpression,217;ENCODE ChIP-seq,48;Enrichr Queries,28;ReMap ChIP-seq,172;GTEx Coexpression,1171	VASP,DSP,CERS4,SAP30BP,ACTN1,USP34,ILK,FBLN1,ACTN4,NOC2L,GTF2F1,ETS1,CPPED1,ACTG1,PPP1CA,PKM,CDC37,AGO2,MYH9,UQCRFS1,TLN1,CLIC1	22
162	CEBPB	327.8	Literature ChIP-seq,105;ARCHS4 Coexpression,1254;ENCODE ChIP-seq,11;Enrichr Queries,17;ReMap ChIP-seq,165;GTEx Coexpression,415	VASP,DSP,LRRC59,XRCC6,ACTN1,DAPK3,CCDC107,ACTN4,GTF2F1,ETS1,TSPAN11,FTSJ1,ACTG1,KBTBD3,PKM,NTMT1,AGO2,ARHGDIB,MYH9,UQCRFS1	20
163	ZNF608	329	ARCHS4 Coexpression,312;Enrichr Queries,256;GTEx Coexpression,419	ARHGEF3,STMN2,SPRY1,ZFPL1,MED27,IL17RD,ETS1,TSPAN11,CDON	9
164	HMGN3	330	ARCHS4 Coexpression,595;ENCODE ChIP-seq,109;ReMap ChIP-seq,159;GTEx Coexpression,457	LRRC59,DAPK3,ACTN4,NOC2L,GTF2F1,FTSJ1,ACTG1,PPP1CA,BRMS1,CDC37,DMXL1,MYH9,SNRPC,TLN1,CLIC1	15
165	KDM5B	330	Literature ChIP-seq,13;ARCHS4 Coexpression,589;ENCODE ChIP-seq,61;ReMap ChIP-seq,91;GTEx Coexpression,896	LRRC59,SPON1,COL14A1,STXBP4,STMN2,NOC2L,TSPAN11,ACTG1,PTMS,NTMT1,ARHGDIB,UQCRFS1,MEST,VASP,DSP,SAP30BP,TPM3,ACTN1,DAPK3,ZBTB37,ACTN4,IL17RD,FTSJ1,PPP1CA,BRMS1,PKM,CDC37,PSMC1,DMXL1,AGO2,MYH9,SNRPC,TLN1	33
166	HOXD10	331.3	ARCHS4 Coexpression,368;Enrichr Queries,541;GTEx Coexpression,85	COL14A1,ILK,IL17RD,NOC2L,ARHGAP6,ETS1,MEST,PTMS	8
167	SMAD9	334	ARCHS4 Coexpression,136;Enrichr Queries,835;GTEx Coexpression,31	VASP,COL14A1,STXBP4,TPM3,ACTN1,ILK,MYH9,SPRY1,TLN1,ARHGAP6,CLIC1	11
168	ERF	334	ARCHS4 Coexpression,12;Enrichr Queries,66;GTEx Coexpression,924	VASP,LRRC59,PKM,ACTN1,DAPK3,MYH9,ACTN4,NOC2L,ETS1,PTMS	10
169	SATB1	336.3	ARCHS4 Coexpression,521;Enrichr Queries,195;ReMap ChIP-seq,198;GTEx Coexpression,431	SNED1,LRRC59,TPM3,ACTN1,ARHGEF3,IL17RD,ETS1,MEST,NCALD,ACTG1,MYL12B	11
170	ZNF777	336.7	ARCHS4 Coexpression,65;Enrichr Queries,756;GTEx Coexpression,189	LRRC59,PKM,AGO2,DAPK3,MYH9,ACTN4,NOC2L,MED27	8
171	RARB	337	Literature ChIP-seq,93;ARCHS4 Coexpression,1003;Enrichr Queries,234;GTEx Coexpression,18	STXBP4,ACTN1,ZBTB37,ILK,FBLN1,ACTN4,ETS1,NCALD,CPPED1,PTMS,KBTBD3,ZNF542P,BRMS1,CDC37,ARHGDIB,SPRY1,BANF1	17
172	IKZF1	337.2	Literature ChIP-seq,47;ARCHS4 Coexpression,681;ENCODE ChIP-seq,32;Enrichr Queries,742;ReMap ChIP-seq,139;GTEx Coexpression,382	VASP,TPM3,ZBTB37,GCNT1,CCDC107,ACTN4,ETS1,FTSJ1,NCALD,PTMS,MYL12B,PKM,ARHGDIB,AGO2,ARHGEF3,MYH9,TLN1,CLIC1	18
173	REPIN1	337.3	ARCHS4 Coexpression,427;Enrichr Queries,59;GTEx Coexpression,526	LRRC59,PKM,ACTN1,UQCRFS1,MYH9,ACTN4,NOC2L,ACTG1	8
174	ZNF334	337.7	ARCHS4 Coexpression,43;Enrichr Queries,360;GTEx Coexpression,610	RNF144A,VASP,LRRC59,COL14A1,MYH9,ACTN4,IL17RD,TLN1,MEST,NCALD	10
175	NR2F1	339.8	ARCHS4 Coexpression,422;Enrichr Queries,280;ReMap ChIP-seq,124;GTEx Coexpression,533	SNED1,BRMS1,NTMT1,DAPK3,SPRY1,NOC2L,ETS1,MEST,TSPAN11,ACTG1,PPP1CA,PTMS	12
176	TFE3	340	ARCHS4 Coexpression,166;Enrichr Queries,14;GTEx Coexpression,840	VASP,PKM,ACTN1,DAPK3,MYH9,ACTN4,TLN1,ETS1	8
177	NFYC	340	ARCHS4 Coexpression,517;Enrichr Queries,81;GTEx Coexpression,422	VASP,BRMS1,PKM,ACTN1,ARHGDIB,MYH9,ETS1,CPPED1,ACTG1,PPP1CA	10
178	ELF1	342.2	Literature ChIP-seq,106;ARCHS4 Coexpression,819;ENCODE ChIP-seq,34;ReMap ChIP-seq,10;GTEx Coexpression,742	VASP,DAPK3,ILK,ACTN4,NOC2L,ETS1,ACTG1,PPP1CA,MYL12B,BRMS1,NTMT1,CDC37,PSMC1,ARHGDIB,MYH9,BANF1,ZFPL1,SNRPC,CLIC1	19
179	ZFHX4	342.3	ARCHS4 Coexpression,522;Enrichr Queries,272;GTEx Coexpression,233	PTGFR,COL14A1,STMN2,IL17RD,MEST,NCALD,PPP1CA,CDON	8
180	PBX2	342.8	ARCHS4 Coexpression,838;Enrichr Queries,32;ReMap ChIP-seq,230;GTEx Coexpression,271	VASP,PKM,CDC37,ACTN1,ARHGDIB,MYH9,ACTN4,NOC2L,TLN1,CLIC1,ETS1,ACTG1	12
181	ATF4	342.8	ARCHS4 Coexpression,801;Enrichr Queries,319;ReMap ChIP-seq,201;GTEx Coexpression,50	LRRC59,STXBP4,ACTN1,ILK,CCDC107,NOC2L,ACTG1,PKM,NTMT1,AGO2,MYH9,TLN1,SNRPC,DTD1,CLIC1	15
182	ZNF584	343.8	ARCHS4 Coexpression,835;Enrichr Queries,90;ReMap ChIP-seq,275;GTEx Coexpression,175	PKM,PSMC1,AGO2,UQCRFS1,MYH9,SPRY1,NOC2L,TLN1,DTD1,ETS1,ACTG1	11
183	ZNF736	344	ARCHS4 Coexpression,200;GTEx Coexpression,488	KBTBD3,ABCA6,DMXL1,ZBTB37,USP34	5
184	LYL1	345.6	Literature ChIP-seq,80;ARCHS4 Coexpression,490;Enrichr Queries,751;ReMap ChIP-seq,215;GTEx Coexpression,192	VASP,RNF144A,DSP,CERS4,ADPRHL1,ARHGDIB,AGO2,FBLN1,ACTN4,ETS1,CPPED1	11
185	ZNF189	345.7	ARCHS4 Coexpression,329;Enrichr Queries,490;GTEx Coexpression,218	RNF144A,KBTBD3,DMXL1,USP34,ARHGEF3,SNRPC,CLIC1,MEST,PPP1CA	9
186	ZNF865	346	ARCHS4 Coexpression,262;GTEx Coexpression,430	VASP,TPM3,PSMC1,MYH9,ACTN4,TLN1	6
187	ZKSCAN1	346.2	ARCHS4 Coexpression,177;ENCODE ChIP-seq,23;Enrichr Queries,1083;ReMap ChIP-seq,49;GTEx Coexpression,399	VASP,CERS4,LRRC59,SAP30BP,XRCC6,STXBP4,TPM3,ACTN1,DAPK3,USP34,ZBTB37,CCDC107,MED27,NOC2L,GTF2F1,ACTG1,PPP1CA,KBTBD3,BRMS1,PKM,NTMT1,CDC37,PSMC1,CLIC1	24
188	FOXO3	347.5	Literature ChIP-seq,111;ARCHS4 Coexpression,78;Enrichr Queries,68;GTEx Coexpression,1133	ACTN1,USP34,ACTN4,CLCN3,MED27,ETS1,PPP1CA,PKM,NTMT1,DMXL1,AGO2,MYH9,UQCRFS1,BANF1,SNRPC,TLN1	16
189	TSHZ1	347.7	ARCHS4 Coexpression,391;Enrichr Queries,597;GTEx Coexpression,55	RNF144A,BRMS1,ARHGEF3,IL17RD,SNRPC,ETS1,CLIC1,PTMS,CDON,PPP1CA	10
190	HOXD4	348.7	ARCHS4 Coexpression,54;Enrichr Queries,485;GTEx Coexpression,507	COL14A1,DAPK3,SPRY1,ACTN4,IL17RD,ETS1,PTMS,MYL12B,PPP1CA	9
191	ZNF706	349.3	ARCHS4 Coexpression,452;Enrichr Queries,392;GTEx Coexpression,204	CERS4,PKM,MYH9,TLN1,CLCN3,SNRPC,ACTG1,MYL12B	8
192	ARNT	349.4	Literature ChIP-seq,146;ARCHS4 Coexpression,493;Enrichr Queries,137;ReMap ChIP-seq,218;GTEx Coexpression,753	DSP,VASP,PKM,ABCA6,ACTN1,MYH9,BANF1,SNRPC,TLN1,ETS1	10
193	ZBTB10	351.7	ARCHS4 Coexpression,134;Enrichr Queries,629;GTEx Coexpression,292	COL14A1,DMXL1,USP34,ZBTB37,SPRY1,ETS1,CLIC1,PPP1CA	8
194	ZNF808	351.7	ARCHS4 Coexpression,149;Enrichr Queries,293;GTEx Coexpression,613	LRRC59,PKM,DMXL1,ZBTB37,ARHGEF3,ACTN4,ETS1,PTMS	8
195	YY1	353	Literature ChIP-seq,91;ARCHS4 Coexpression,1443;ENCODE ChIP-seq,53;Enrichr Queries,209;ReMap ChIP-seq,7;GTEx Coexpression,315	LRRC59,USP34,CCDC107,NOC2L,ARHGAP6,ETS1,PTMS,ACTG1,NTMT1,UQCRFS1,ZFPL1,CLIC1,VASP,SAP30BP,XRCC6,ACTN1,DAPK3,ACTN4,MED27,FTSJ1,CHFR,PPP1CA,BRMS1,PKM,CDC37,PSMC1,AGO2,MYH9	28
196	NKX61	354	ARCHS4 Coexpression,603;GTEx Coexpression,105	SPON1,ACTN1,DAPK3,STMN2,ILK,TLN1,NCALD	7
197	ZSCAN26	354	ARCHS4 Coexpression,284;GTEx Coexpression,424	KBTBD3,ZNF542P,LRRC59,ARHGEF3,MYH9,ACTN4	6
198	ATOH8	354.3	ARCHS4 Coexpression,383;Enrichr Queries,560;GTEx Coexpression,120	SNED1,ABCA6,DAPK3,MYH9,SPRY1,CLCN3,TLN1,ARHGAP6,ETS1	9
199	MYBL1	355.3	Literature ChIP-seq,110;ARCHS4 Coexpression,4;Enrichr Queries,568;GTEx Coexpression,739	LRRC59,PKM,COL14A1,TPM3,ACTN1,MYH9,ACTN4,TLN1,ETS1,MEST,CLIC1	11
200	SIX2	355.3	ARCHS4 Coexpression,415;Enrichr Queries,583;ReMap ChIP-seq,130;GTEx Coexpression,293	DSP,ADPRHL1,TPM3,COL14A1,FBLN1,ETS1,PTMS,PKM,PSMC1,MYH9,SPRY1,MEST,CDON	13
201	TFAP2A	355.5	Literature ChIP-seq,114;ARCHS4 Coexpression,812;ENCODE ChIP-seq,77;Enrichr Queries,309;ReMap ChIP-seq,158;GTEx Coexpression,663	DSP,VASP,LRRC59,ABCA6,ACTN1,DAPK3,ACTN4,ETS1,ARHGAP6,MYL12B,PPP1CA,PKM,AGO2,MYH9,BANF1,TLN1,MEST	17
202	ZNF468	356	ARCHS4 Coexpression,633;Enrichr Queries,255;GTEx Coexpression,180	DSP,LRRC59,ARHGEF3,TLN1,CLIC1,ETS1,PPP1CA,PTMS	8
203	HMBOX1	359	ARCHS4 Coexpression,57;Enrichr Queries,638;ReMap ChIP-seq,156;GTEx Coexpression,585	LRRC59,TPM3,ACTN1,ZBTB37,USP34,ACTN4,CLCN3,ETS1,MYL12B,PKM,AGO2,TLN1,CLIC1	13
204	ARID3A	362	ARCHS4 Coexpression,1350;ENCODE ChIP-seq,41;Enrichr Queries,163;ReMap ChIP-seq,48;GTEx Coexpression,208	VASP,LRRC59,SAP30BP,ACTN1,USP34,ACTN4,CLCN3,NOC2L,ETS1,CHFR,MYL12B,KBTBD3,PKM,BRMS1,NTMT1,ARHGDIB,AGO2,MYH9,UQCRFS1,SPRY1,ZFPL1,SNRPC,CLIC1	23
205	MEF2D	362.3	ARCHS4 Coexpression,445;Enrichr Queries,13;GTEx Coexpression,629	VASP,PKM,PSMC1,ACTN1,AGO2,MYH9,ACTN4,TLN1,ETS1,ACTG1	10
206	ZNF319	362.3	ARCHS4 Coexpression,703;Enrichr Queries,213;GTEx Coexpression,171	VASP,ACTN1,ARHGDIB,AGO2,MYH9,TLN1,ETS1,CPPED1	8
207	FOXL1	362.3	ARCHS4 Coexpression,15;Enrichr Queries,1055;GTEx Coexpression,17	LRRC59,PKM,COL14A1,ACTN1,DAPK3,MYH9,CCDC107,ACTN4,MED27,TLN1,ETS1	11
208	ETS1	362.5	Literature ChIP-seq,72;ARCHS4 Coexpression,481;ENCODE ChIP-seq,45;Enrichr Queries,336;ReMap ChIP-seq,2;GTEx Coexpression,1239	ILK,CCDC107,NOC2L,ETS1,ACTG1,MYL12B,NTMT1,ARHGDIB,UQCRFS1,CLIC1,VASP,XRCC6,SAP30BP,TPM3,ABCA6,ACTN1,DAPK3,ACTN4,MED27,FTSJ1,PPP1CA,ZNF542P,PKM,BRMS1,PSMC1,ARHGEF3,MYH9,TLN1,SNRPC	29
209	ZBTB16	364	ARCHS4 Coexpression,305;Enrichr Queries,859;ReMap ChIP-seq,146;GTEx Coexpression,146	LRRC59,ADPRHL1,STXBP4,ABCA6,DAPK3,CCDC107,GTF2F1,ETS1,ACTG1,PKM,BANF1,TLN1,SNRPC	13
210	BARX1	364.7	ARCHS4 Coexpression,240;Enrichr Queries,781;GTEx Coexpression,73	DSP,LRRC59,ACTN1,DAPK3,ILK,ACTN4,TLN1,NOC2L,PTMS	9
211	MBD4	364.8	ARCHS4 Coexpression,713;ENCODE ChIP-seq,99;Enrichr Queries,358;ReMap ChIP-seq,104;GTEx Coexpression,550	DSP,LRRC59,XRCC6,STXBP4,ACTN1,ZBTB37,GCNT1,ETS1,MYL12B,PTMS,KBTBD3,PKM,ARHGDIB,AGO2,BANF1,SPRY1	16
212	ZNF263	365	Literature ChIP-seq,158;ARCHS4 Coexpression,787;ENCODE ChIP-seq,96;Enrichr Queries,412;ReMap ChIP-seq,173;GTEx Coexpression,564	VASP,LRRC59,SAP30BP,ACTN4,NOC2L,CLCN3,ETS1,TSPAN11,FTSJ1,ACTG1,PPP1CA,BRMS1,NTMT1,PSMC1,AGO2,MYH9,BANF1,CLIC1	18
213	HOXD13	365.3	Literature ChIP-seq,151;ARCHS4 Coexpression,827;Enrichr Queries,451;GTEx Coexpression,32	DSP,LRRC59,ACTN1,ILK,IL17RD,NOC2L,ARHGAP6,TSPAN11,ETS1,PTMS	10
214	NANOG	365.5	Literature ChIP-seq,7;ARCHS4 Coexpression,760;ENCODE ChIP-seq,118;Enrichr Queries,684;ReMap ChIP-seq,126;GTEx Coexpression,498	VASP,PTGFR,TPM3,STXBP4,ACTN1,STMN2,ACTN4,IL17RD,CLCN3,ETS1,ACTG1,KBTBD3,PKM,BRMS1,CDC37,DMXL1,MYH9,SPRY1,TLN1	19
215	GLIS1	366	ARCHS4 Coexpression,393;Enrichr Queries,228;GTEx Coexpression,477	SNED1,SPON1,ACTN1,MYH9,FBLN1,ETS1	6
216	ZNF595	366.5	ARCHS4 Coexpression,265;Enrichr Queries,468	PKM,ACTN1,MYH9,TLN1,ETS1	5
217	PREB	369	ARCHS4 Coexpression,158;Enrichr Queries,96;GTEx Coexpression,853	LRRC59,PKM,BRMS1,TPM3,MYH9,UQCRFS1,NOC2L,ACTG1,PPP1CA	9
218	ZFP82	370	ARCHS4 Coexpression,121;Enrichr Queries,116;GTEx Coexpression,873	RNF144A,ZNF542P,LRRC59,PKM,MYH9,SPRY1,ACTN4,TLN1,ETS1	9
219	ZNF18	370.7	ARCHS4 Coexpression,19;Enrichr Queries,666;GTEx Coexpression,427	LRRC59,PKM,ACTN1,ARHGDIB,ARHGEF3,MYH9,ACTN4,ETS1,CPPED1,PTMS	10
220	NR2F6	375.8	ARCHS4 Coexpression,187;Enrichr Queries,140;ReMap ChIP-seq,67;GTEx Coexpression,1109	VASP,LRRC59,ACTN1,DAPK3,FBLN1,ACTN4,NOC2L,ACTG1,PTMS,BRMS1,PKM,NTMT1,MYH9,SPRY1,CLIC1	15
221	TET1	376.3	Literature ChIP-seq,44;ARCHS4 Coexpression,747;GTEx Coexpression,338	KBTBD3,PTGFR,CERS4,SAP30BP,BRMS1,ABCA6,DAPK3,SPRY1,IL17RD,TLN1,MEST,PPP1CA	12
222	ETV6	376.8	ARCHS4 Coexpression,1147;Enrichr Queries,205;ReMap ChIP-seq,39;GTEx Coexpression,116	VASP,CERS4,TPM3,ACTN1,ACTN4,ETS1,MYL12B,ZNF542P,CDC37,ARHGDIB,ARHGEF3,MYH9,CLIC1	13
223	ZNF69	378.3	ARCHS4 Coexpression,112;Enrichr Queries,445;GTEx Coexpression,578	LRRC59,PKM,MYH9,ACTN4,IL17RD,TLN1,NCALD	7
224	CHCHD3	378.5	ARCHS4 Coexpression,566;GTEx Coexpression,191	ADPRHL1,PSMC1,UQCRFS1,BANF1,SNRPC	5
225	HOXB3	379.7	ARCHS4 Coexpression,568;Enrichr Queries,506;GTEx Coexpression,65	ACTN1,ILK,MYH9,ACTN4,TLN1,TSPAN11,DTD1,ETS1,MEST,PTMS	10
226	ZNF208	379.7	ARCHS4 Coexpression,488;Enrichr Queries,401;GTEx Coexpression,250	LRRC59,SPON1,PKM,ADPRHL1,COL14A1,ILK,MYH9,MEST	8
227	GFI1B	380	Literature ChIP-seq,60;ARCHS4 Coexpression,374;Enrichr Queries,1142;ReMap ChIP-seq,137;GTEx Coexpression,187	VASP,CERS4,LRRC59,ACTN1,DAPK3,ILK,NOC2L,IL17RD,ETS1,ARHGAP6,CPPED1,ZNF542P,PKM,NTMT1,CDC37,ARHGDIB,SNRPC,CLIC1	18
228	ZNF573	381	ARCHS4 Coexpression,122;Enrichr Queries,482;GTEx Coexpression,539	LRRC59,PKM,DMXL1,USP34,MYH9,ACTN4,TLN1,ETS1	8
229	KLF3	382	ARCHS4 Coexpression,438;Enrichr Queries,193;ReMap ChIP-seq,109;GTEx Coexpression,788	DSP,PKM,ACTN1,AGO2,MYH9,BANF1,SPRY1,NOC2L,ZFPL1,TLN1,ETS1,CDON	12
230	TBX5	382.8	Literature ChIP-seq,125;ARCHS4 Coexpression,649;Enrichr Queries,149;GTEx Coexpression,608	DSP,SPON1,XRCC6,ADPRHL1,COL14A1,ILK,FBLN1,IL17RD,ETS1,PPP1CA	10
231	ZNF761	383	ARCHS4 Coexpression,475;Enrichr Queries,239;GTEx Coexpression,435	DSP,PKM,DMXL1,GCNT1,MYH9,TLN1	6
232	KLF7	383.3	ARCHS4 Coexpression,854;Enrichr Queries,160;GTEx Coexpression,136	ACTN1,ARHGEF3,STMN2,MYH9,TLN1,CLCN3,ETS1,PPP1CA	8
233	ZNF501	383.7	ARCHS4 Coexpression,227;Enrichr Queries,387;GTEx Coexpression,537	ZNF542P,STXBP4,USP34,MYH9,SPRY1,TLN1,MEST,CPPED1	8
234	CENPX	384	GTEx Coexpression,384	ZBTB37,PPP1CA	2
235	TWIST1	384.3	ARCHS4 Coexpression,670;Enrichr Queries,322;ReMap ChIP-seq,99;GTEx Coexpression,446	PTGFR,BRMS1,ACTN1,FBLN1,SPRY1,NOC2L,ETS1,PTMS,ACTG1,CDON,PPP1CA	11
236	HOXB4	384.3	Literature ChIP-seq,85;ARCHS4 Coexpression,298;Enrichr Queries,1037;GTEx Coexpression,117	LRRC59,ACTN1,ZBTB37,ILK,ACTN4,CLCN3,NOC2L,ETS1,PTMS,KBTBD3,PKM,PSMC1,ARHGEF3,MYH9,TLN1	15
237	TWIST2	384.5	ARCHS4 Coexpression,639;GTEx Coexpression,130	PTGFR,ACTN1,GCNT1,FBLN1	4
238	ZIK1	385	ARCHS4 Coexpression,226;Enrichr Queries,565;GTEx Coexpression,364	ZNF542P,LRRC59,USP34,GCNT1,MYH9,ACTN4,TLN1,MEST	8
239	USF1	385.8	ARCHS4 Coexpression,1118;ENCODE ChIP-seq,26;Enrichr Queries,185;ReMap ChIP-seq,219;GTEx Coexpression,381	VASP,LRRC59,SAP30BP,STXBP4,ACTN1,DAPK3,ILK,ETS1,CHFR,ACTG1,PKM,CDC37,NTMT1,ARHGDIB,ARHGEF3,MYH9,UQCRFS1,BANF1,ZFPL1,SNRPC,TLN1	21
240	ATF7	386.5	ARCHS4 Coexpression,1070;Enrichr Queries,201;ReMap ChIP-seq,114;GTEx Coexpression,161	VASP,COL14A1,TPM3,ACTN4,ETS1,PTMS,NTMT1,CDC37,AGO2,MYH9,TLN1,CLIC1	12
241	ZHX1	386.5	ARCHS4 Coexpression,72;Enrichr Queries,1079;ReMap ChIP-seq,90;GTEx Coexpression,305	VASP,ABCA6,CLCN3,NOC2L,ETS1,ACTG1,PPP1CA,BRMS1,NTMT1,CDC37,DMXL1,BANF1,ZFPL1,CLIC1	14
242	KLF2	386.8	Literature ChIP-seq,156;ARCHS4 Coexpression,470;Enrichr Queries,372;GTEx Coexpression,549	VASP,ARHGDIB,MYH9,CLCN3,ETS1,CPPED1	6
243	ZSCAN16	388.3	ARCHS4 Coexpression,116;Enrichr Queries,827;GTEx Coexpression,222	VASP,LRRC59,ACTN1,ARHGDIB,MYH9,ACTN4,TLN1,ETS1,CPPED1	9
244	PCGF2	388.5	ARCHS4 Coexpression,528;ReMap ChIP-seq,249	SPON1,ARHGDIB,SPRY1,IL17RD,ARHGAP6,CDON,PTMS	7
245	ZNF672	388.7	ARCHS4 Coexpression,869;Enrichr Queries,166;GTEx Coexpression,131	VASP,PKM,TPM3,ACTN1,AGO2,UQCRFS1,MYH9,TLN1,ACTG1	9
246	ZNF219	389	ARCHS4 Coexpression,793;Enrichr Queries,339;GTEx Coexpression,35	PKM,ACTN1,DAPK3,ILK,CCDC107,SPRY1,TLN1,PTMS	8
247	GATA4	389.2	Literature ChIP-seq,46;ARCHS4 Coexpression,910;Enrichr Queries,517;ReMap ChIP-seq,174;GTEx Coexpression,299	DSP,ADPRHL1,TPM3,ACTN4,CLCN3,ETS1,NCALD,CHFR,PTMS,PKM,NTMT1,AGO2,MYH9,SPRY1,SNRPC,CLIC1,DTD1	17
248	KLF5	389.2	Literature ChIP-seq,30;ARCHS4 Coexpression,790;Enrichr Queries,335;ReMap ChIP-seq,24;GTEx Coexpression,767	DSP,VASP,SAP30BP,SPON1,TPM3,ACTN1,ZBTB37,GCNT1,ACTN4,ETS1,CPPED1,ACTG1,MYL12B,ZNF542P,PKM,BRMS1,NTMT1,CDC37,MYH9	19
249	REST	389.7	Literature ChIP-seq,102;ARCHS4 Coexpression,619;ENCODE ChIP-seq,2;Enrichr Queries,301;ReMap ChIP-seq,185;GTEx Coexpression,1129	LRRC59,SPON1,STXBP4,STMN2,ILK,ETS1,NCALD,ACTG1,PTMS,MYL12B,BANF1,CLIC1,VASP,SAP30BP,ACTN1,DAPK3,ZBTB37,ACTN4,IL17RD,MED27,CPPED1,KBTBD3,PKM,BRMS1,PSMC1,AGO2,MYH9	27
250	HOXC9	390.5	Literature ChIP-seq,116;ARCHS4 Coexpression,506;Enrichr Queries,539;GTEx Coexpression,401	TPM3,ACTN1,NOC2L,GTF2F1,MED27,ETS1,PTMS,BRMS1,PSMC1,CDC37,UQCRFS1,MEST,CDON	13
