# Supplementary material for: Identification of molecular signatures and pathways involved in Rett syndrome using a multi-omics approach
Source: Hum Genomics. 2023 Sep 15;17:85. doi: 10.1186/s40246-023-00532-1 (PMC10503149; doi:10.1186/s40246-023-00532-1)
Supplement: Supplementary file 9 — Additional file 9: Table S6. Summary for the DEG and DEP from RTT-MECP2 vs MDS and RTT-MECP2 versus RTT-like. [file 40246_2023_532_MOESM9_ESM.xlsx]

## Sheet: a) RTT_MDS_RNAseq (82DEGs)
Table S6a: Results for the 82 DEG that are upregulated in male MDS patients and downregulated in female RTT patients.
		results from female RTT vs Ctrls for the 82 common DEG				results from male MDS vs Ctrls for the 82 common DEG
ENSG	GeneSymbol	log2FoldChange	pvalue	BH	zscore	log2FoldChange	pvalue	BH	zscore
ENSG00000075239.13_2	ACAT1	-0.26195	0.000121	0.001157	-3.84482	0.233536	0.001075	0.010758	3.2701
ENSG00000120437.8_2	ACAT2	-0.80951	2.32e-05	0.000303	-4.23176	0.60473	0.00257	0.019662	3.01499
ENSG00000107949.16_4	BCCIP	-0.18542	0.001572	0.008631	-3.16096	0.216979	0.000414	0.005619	3.53105
ENSG00000136122.15_3	BORA	-0.35789	0.000631	0.004236	-3.41794	0.3388	0.002005	0.016532	3.08943
ENSG00000137656.11_3	BUD13	-0.22526	0.003463	0.016033	-2.92329	0.232224	0.003926	0.026406	2.88407
ENSG00000204564.11_3	C6orf136	-0.21945	0.006545	0.02623	-2.71916	0.278353	0.000892	0.009433	3.32255
ENSG00000138794.9_2	CASP6	-0.25986	0.000343	0.002652	-3.58027	0.197151	0.009075	0.047303	2.60923
ENSG00000094916.15_4	CBX5	-0.18823	0.000158	0.001431	-3.77817	0.199093	0.000139	0.00255	3.81046
ENSG00000156261.12_4	CCT8	-0.11872	0.010263	0.037169	-2.56685	0.176309	0.000277	0.004266	3.63603
ENSG00000096401.7_2	CDC5L	-0.11429	0.001289	0.007345	-3.21848	0.133738	0.000323	0.004765	3.59575
ENSG00000126001.15_3	CEP250	-0.48264	1.08e-10	1.26e-08	-6.45495	0.275556	0.000432	0.005762	3.51973
ENSG00000144580.13_5	CNOT9	-0.15976	0.000489	0.003464	-3.48659	0.171216	0.000353	0.005065	3.57321
ENSG00000184432.9_3	COPB2	-0.1458	0.014925	0.049995	-2.43421	0.219054	0.000489	0.006223	3.48674
ENSG00000132423.11_3	COQ3	-0.50701	5.24e-12	1.07e-09	-6.89904	0.227075	0.002853	0.021076	2.98316
ENSG00000124207.16_2	CSE1L	-0.20665	0.000441	0.003202	-3.51438	0.179192	0.003682	0.025252	2.90421
ENSG00000176102.12_3	CSTF3	-0.19941	0.006299	0.025491	-2.7318	0.241728	0.001562	0.013896	3.16296
ENSG00000006634.7_2	DBF4	-0.28937	0.001324	0.007507	-3.21064	0.271876	0.003982	0.026679	2.87958
ENSG00000126698.10_2	DNAJC8	-0.1644	0.003819	0.017251	-2.89276	0.163628	0.006023	0.035619	2.74651
ENSG00000159147.17_5	DONSON	-0.20029	0.007028	0.027646	-2.69553	0.220171	0.004737	0.030019	2.82438
ENSG00000248593.3_2	DSTNP2	-0.20453	0.007983	0.030542	-2.6528	0.285351	0.000357	0.005092	3.56968
ENSG00000198721.12_5	ECI2	-0.31094	6.61e-10	5.37e-08	-6.17525	0.144908	0.005972	0.035385	2.74929
ENSG00000107566.13_3	ERLIN1	-0.24634	1.19e-05	0.000178	-4.37993	0.152824	0.009578	0.049043	2.59071
ENSG00000116120.9_2	FARSB	-0.16268	0.002872	0.013772	-2.98111	0.152637	0.007576	0.041674	2.6704
ENSG00000091483.6_2	FH	-0.15864	0.001252	0.00718	-3.22678	0.191433	0.000202	0.003391	3.71671
ENSG00000119392.14_2	GLE1	-0.22247	1.52e-05	0.000217	-4.32616	0.204434	0.000145	0.002636	3.79928
ENSG00000108010.11_2	GLRX3	-0.1267	0.002142	0.010962	-3.06981	0.134285	0.001886	0.015935	3.10768
ENSG00000112312.9_3	GMNN	-0.37998	2.23e-06	4.67e-05	-4.73104	0.219438	0.009032	0.047123	2.61083
ENSG00000112855.15_4	HARS2	-0.20976	0.002372	0.011853	-3.03921	0.212957	0.003139	0.022468	2.95381
ENSG00000189403.14_3	HMGB1	-0.23852	0.000316	0.002476	-3.60213	0.191903	0.005735	0.034369	2.76258
ENSG00000122566.21_4	HNRNPA2B1	-0.4343	9.52e-11	1.13e-08	-6.47441	0.184729	0.008664	0.045794	2.62503
ENSG00000092199.17_6	HNRNPC	-0.17972	0.008027	0.030678	-2.65094	0.207121	0.003589	0.024833	2.9122
ENSG00000115541.10_3	HSPE1	-0.23905	0.011347	0.040402	-2.53183	0.335233	0.000709	0.008051	3.38613
ENSG00000198331.10_2	HYLS1	-0.36252	0.000541	0.003766	-3.45947	0.341423	0.001842	0.015658	3.11467
ENSG00000067829.18_3	IDH3G	-0.30644	0.003632	0.016597	-2.90847	0.398961	0.000299	0.004494	3.61593
ENSG00000143621.16_2	ILF2	-0.17699	0.000117	0.001132	-3.85151	0.15508	0.001284	0.012133	3.21961
ENSG00000240682.9_3	ISY1	-0.16488	0.000634	0.00425	-3.41663	0.134252	0.007431	0.041161	2.67691
ENSG00000165501.16_3	LRR1	-0.35641	5.6e-07	1.54e-05	-5.00443	0.288475	0.000108	0.002136	3.87165
ENSG00000145220.13_4	LYAR	-0.1785	0.014431	0.048748	-2.44636	0.246844	0.001203	0.011535	3.23821
ENSG00000076003.4_2	MCM6	-0.30066	5.48e-06	9.46e-05	-4.54554	0.210693	0.002387	0.018677	3.03728
ENSG00000165819.11_3	METTL3	-0.1767	0.00726	0.028367	-2.68466	0.194115	0.0048	0.030347	2.82014
ENSG00000143198.12_2	MGST3	-0.39554	1.01e-06	2.49e-05	-4.88882	0.369937	1.29e-05	0.000473	4.36174
ENSG00000130830.14_4	MPP1	-0.31216	0.002039	0.010565	-3.08454	0.359788	0.000667	0.007759	3.40282
ENSG00000166902.4_3	MRPL16	-0.20682	0.000262	0.002129	-3.65007	0.177476	0.002737	0.020475	2.99583
ENSG00000154719.13_4	MRPL39	-0.14106	0.00608	0.024753	-2.74346	0.209381	9.33e-05	0.001905	3.90728
ENSG00000066697.14_3	MSANTD3	-0.14351	0.011494	0.04081	-2.5273	0.190007	0.001399	0.012832	3.19488
ENSG00000149480.6_2	MTA2	-0.29902	1.66e-07	5.75e-06	-5.23356	0.157342	0.00856	0.045441	2.62913
ENSG00000147383.10_5	NSDHL	-0.44884	9.17e-05	0.00092	-3.91149	0.359933	0.002733	0.020467	2.99631
ENSG00000111581.9_4	NUP107	-0.14301	0.008756	0.03285	-2.62143	0.181879	0.001484	0.013348	3.17778
ENSG00000075188.8_3	NUP37	-0.16609	4.18e-05	0.000483	-4.09736	0.141995	0.000788	0.008692	3.35696
ENSG00000115942.8_2	ORC2	-0.13484	0.01122	0.040055	-2.53576	0.336625	1.26e-09	4.3e-07	6.07213
ENSG00000128050.8_2	PAICS	-0.29079	1.75e-06	3.85e-05	-4.78069	0.212415	0.000867	0.009229	3.33055
ENSG00000120265.17_5	PCMT1	-0.16314	0.000321	0.002508	-3.5981	0.158536	0.000848	0.009109	3.33658
ENSG00000132646.10_2	PCNA	-0.39829	2.6e-06	5.23e-05	-4.70003	0.24595	0.005671	0.034195	2.76623
ENSG00000143870.12_3	PDIA6	-0.23276	0.000965	0.005879	-3.30046	0.218795	0.003103	0.022274	2.95736
ENSG00000100410.7_2	PHF5A	-0.14885	0.007984	0.030542	-2.65275	0.157558	0.007225	0.040382	2.68631
ENSG00000104356.10_3	POP1	-0.35068	0.00104	0.006243	-3.27947	0.4379	9.13e-05	0.001885	3.91253
ENSG00000198056.13_5	PRIM1	-0.27679	0.006423	0.025856	-2.72539	0.358708	0.000788	0.008692	3.35686
ENSG00000099256.18_2	PRTFDC1	-0.27548	0.012098	0.042475	-2.50926	0.306034	0.007834	0.04251	2.65914
ENSG00000161057.11_3	PSMC2	-0.15583	0.004967	0.021231	-2.80919	0.200675	0.000557	0.006823	3.45177
ENSG00000100519.11_4	PSMC6	-0.11713	0.003839	0.017321	-2.8911	0.140048	0.000967	0.009939	3.29997
ENSG00000246067.7_5	RAB30-AS1	-0.38771	0.004223	0.018627	-2.86102	0.393467	0.005137	0.031828	2.79833
ENSG00000113643.8_2	RARS	-0.21668	7.82e-05	0.000807	-3.95	0.29302	3.43e-07	3.28e-05	5.09808
ENSG00000132383.11_2	RPA1	-0.16519	0.001773	0.009447	-3.12588	0.144122	0.00931	0.04805	2.60044
ENSG00000163584.17_2	RPL22L1	-0.36216	0.001659	0.00896	-3.14526	0.479287	7.21e-05	0.001614	3.9693
ENSG00000196754.10_2	S100A2	-0.70224	0.000186	0.001625	-3.73739	0.552437	0.004813	0.03038	2.81931
ENSG00000247092.6_4	SNHG10	-0.33828	0.005821	0.023946	-2.7577	0.344824	0.006682	0.038224	2.7123
ENSG00000167088.10_3	SNRPD1	-0.27066	6e-06	0.000101	-4.52639	0.165976	0.008057	0.043476	2.64965
ENSG00000096063.15_4	SRPK1	-0.10577	0.00978	0.035839	-2.5835	0.168439	8.62e-05	0.001832	3.9264
ENSG00000163479.13_2	SSR2	-0.12972	0.014476	0.048873	-2.44523	0.166685	0.00273	0.020467	2.9966
ENSG00000152455.15_5	SUV39H2	-0.2032	0.00389	0.017508	-2.88691	0.210903	0.004219	0.02776	2.86128
ENSG00000148835.10_2	TAF5	-0.25364	0.012163	0.042647	-2.50737	0.331114	0.001708	0.014871	3.13674
ENSG00000120948.17_5	TARDBP	-0.27528	5.12e-09	3.14e-07	-5.84314	0.130955	0.00797	0.043174	2.65332
ENSG00000136891.13_2	TEX10	-0.13351	0.003148	0.014854	-2.95292	0.199229	2.48e-05	0.000753	4.21663
ENSG00000109084.13_2	TMEM97	-0.41863	0.012583	0.043766	-2.49535	0.638174	0.000284	0.004349	3.62909
ENSG00000125351.11_4	UPF3B	-0.27394	0.008514	0.032106	-2.63098	0.315	0.00379	0.02584	2.89509
ENSG00000078668.13_3	VDAC3	-0.1703	1.58e-05	0.000224	-4.31703	0.198335	1.55e-06	9.86e-05	4.8043
ENSG00000198554.11_5	WDHD1	-0.24182	0.007619	0.0294	-2.66849	0.296735	0.001815	0.015499	3.11898
ENSG00000079246.15_3	XRCC5	-0.11263	0.000555	0.003836	-3.4527	0.094378	0.005808	0.034626	2.75843
ENSG00000134308.13_2	YWHAQ	-0.23294	0.00017	0.001523	-3.75945	0.189858	0.003496	0.024297	2.9204
ENSG00000171307.18_2	ZDHHC16	-0.20458	2.16e-05	0.000287	-4.24783	0.246318	9.87e-07	7.23e-05	4.89421
ENSG00000203326.11_3	ZNF525	-0.38888	0.007541	0.029214	-2.67198	0.40351	0.007717	0.042091	2.66421
ENSG00000086827.8_3	ZW10	-0.10576	0.008652	0.032515	-2.62549	0.139436	0.000922	0.00962	3.31331

## Sheet: b) RTT_MDS_RNAseq (100DEGs)
Table S6b: Results for the 100 DEG that are downregulated in male MDS patients and upregulated in female RTT patients.
		results from female RTT vs Ctrls for the 100 common DEG				results from male MDS vs Ctrls for the 100 common DEG
ENSG	GeneSymbol	log2FoldChange	pvalue	BH	zscore	log2FoldChange	pvalue	BH	zscore
ENSG00000183458.13_5	AC138932.1	0.572746	0.002006	0.010444	3.0894	-0.69536	0.000353	0.005065	-3.57308
ENSG00000142303.13_2	ADAMTS10	0.711472	8.54e-08	3.35e-06	5.35528	-0.49297	0.000402	0.005484	-3.53891
ENSG00000160323.18_3	ADAMTS13	0.311604	0.005426	0.022665	2.78059	-0.52579	8.24e-06	0.000339	-4.45881
ENSG00000087116.15_4	ADAMTS2	0.366878	0.007022	0.027633	2.69582	-0.37439	0.008741	0.046065	-2.62203
ENSG00000158859.9_2	ADAMTS4	0.76677	0.00525	0.022076	2.79131	-0.74432	0.009834	0.049754	-2.5816
ENSG00000101901.11_4	ALG13	0.175231	0.001709	0.009186	3.13664	-0.18776	0.001371	0.012633	-3.20067
ENSG00000154122.13_4	ANKH	0.845454	1.45e-05	0.000209	4.3354	-0.67585	0.00096	0.009888	-3.30212
ENSG00000135299.16_5	ANKRD6	0.751077	0.010058	0.036598	2.57383	-0.94218	0.002116	0.017173	-3.0734
ENSG00000106819.11_2	ASPN	1.19227	0.002113	0.010853	3.07383	-1.2286	0.002541	0.019539	-3.01839
ENSG00000095739.10_2	BAMBI	1.15841	0.000702	0.00462	3.38873	-1.05336	0.003355	0.023597	-2.93316
ENSG00000187479.6_4	C11orf96	0.951381	0.005967	0.024385	2.74959	-1.022	0.004867	0.030598	-2.81571
ENSG00000119280.16_3	C1orf198	0.630705	0.000918	0.005641	3.31461	-0.7596	0.000142	0.002594	-3.80444
ENSG00000204387.13_3	C6orf48	0.341892	0.000411	0.003031	3.53304	-0.33233	0.001059	0.010662	-3.27435
ENSG00000147883.10_2	CDKN2B	0.578507	0.003273	0.015339	2.94088	-0.89859	1.33e-05	0.00048	-4.35445
ENSG00000123989.13_3	CHPF	0.611378	9.01e-05	0.000906	3.91571	-0.42678	0.00918	0.047593	-2.60528
ENSG00000198108.3_3	CHSY3	0.537484	0.000178	0.001571	3.74894	-0.41558	0.005792	0.034565	-2.75934
ENSG00000171812.12_4	COL8A2	0.72903	0.000306	0.002417	3.60984	-0.65472	0.002002	0.016532	-3.08988
ENSG00000101439.8_3	CST3	0.281331	0.010725	0.038508	2.55152	-0.32441	0.00504	0.031419	-2.80444
ENSG00000257923.10_4	CUX1	0.302176	0.001731	0.009279	3.13292	-0.2861	0.004707	0.029939	-2.82644
ENSG00000178927.17_4	CYBC1	0.119222	0.008268	0.031402	2.64091	-0.19209	4.94e-05	0.001263	-4.05845
ENSG00000161544.9_3	CYGB	1.10971	0.000361	0.002758	3.5668	-1.00809	0.002038	0.016722	-3.08467
ENSG00000151240.16_2	DIP2C	0.203061	0.000209	0.001774	3.70767	-0.19899	0.000531	0.006576	-3.4644
ENSG00000112679.14_4	DUSP22	0.201816	0.002624	0.012842	3.00871	-0.18438	0.008618	0.045667	-2.62686
ENSG00000106823.12_3	ECM2	0.908679	4.59e-06	8.18e-05	4.58288	-0.75309	0.000296	0.004473	-3.61837
ENSG00000179388.8_2	EGR3	1.14318	0.001881	0.009902	3.10847	-1.10017	0.004411	0.028715	-2.8472
ENSG00000178607.15_2	ERN1	0.576611	2.66e-06	5.33e-05	4.69548	-0.35806	0.005463	0.033289	-2.77836
ENSG00000171823.6_2	FBXL14	0.410935	0.00017	0.001522	3.76003	-0.3096	0.007037	0.039654	-2.69509
ENSG00000053254.15_4	FOXN3	0.246176	0.010744	0.038552	2.55093	-0.32769	0.00121	0.011575	-3.23658
ENSG00000070404.9_4	FSTL3	0.763721	0.006166	0.025034	2.73882	-0.78094	0.007607	0.041736	-2.66901
ENSG00000155760.2_2	FZD7	0.323071	0.011551	0.040941	2.52558	-0.68841	2.92e-07	2.86e-05	-5.12846
ENSG00000177283.7_4	FZD8	1.05351	3.76e-05	0.000443	4.12191	-1.10026	4.13e-05	0.001114	-4.10005
ENSG00000130513.6_3	GDF15	0.895573	0.00106	0.006314	3.2742	-0.87008	0.002433	0.018951	-3.03157
ENSG00000099998.17_5	GGT5	1.41869	0.002284	0.01152	3.05057	-1.30601	0.007552	0.041597	-2.67147
ENSG00000126603.8_2	GLIS2	0.578113	0.001526	0.008432	3.16976	-0.55602	0.003671	0.025202	-2.90517
ENSG00000156052.10_2	GNAQ	0.222453	0.000142	0.001321	3.80439	-0.16051	0.008898	0.046559	-2.61594
ENSG00000090339.8_2	ICAM1	1.16221	0.000414	0.003046	3.53115	-0.95511	0.005692	0.034265	-2.76499
ENSG00000163453.11_2	IGFBP7	1.14211	0.000872	0.005424	3.32886	-1.19636	0.000889	0.009422	-3.32336
ENSG00000164066.12_2	INTU	0.434568	0.005745	0.023735	2.76199	-0.45988	0.005286	0.032478	-2.78907
ENSG00000137809.16_4	ITGA11	0.61587	0.001254	0.00718	3.22636	-0.65092	0.001154	0.011272	-3.25009
ENSG00000138448.11_3	ITGAV	0.552232	4.13e-09	2.57e-07	5.87894	-0.29376	0.00288	0.021222	-2.98031
ENSG00000130522.5_3	JUND	0.580847	0.000271	0.002192	3.64122	-0.58117	0.000516	0.006454	-3.47236
ENSG00000112078.13_2	KCTD20	0.257725	0.0074	0.028776	2.6783	-0.3359	0.000878	0.009323	-3.32703
ENSG00000166398.12_3	KIAA0355	0.345003	0.000141	0.001316	3.80589	-0.33776	0.000384	0.005353	-3.55051
ENSG00000118922.17_3	KLF12	0.274181	0.000147	0.001353	3.7966	-0.2078	0.006081	0.035841	-2.74336
ENSG00000127528.5_2	KLF2	0.571578	0.014856	0.049831	2.43588	-0.78975	0.001338	0.012451	-3.20779
ENSG00000119771.14_3	KLHL29	0.635556	0.001595	0.008707	3.15686	-0.5834	0.00579	0.034565	-2.75946
ENSG00000123384.13_3	LRP1	0.372361	0.000417	0.003061	3.52936	-0.35162	0.001491	0.01339	-3.17646
ENSG00000168056.15_4	LTBP3	0.726267	1.88e-07	6.25e-06	5.21091	-0.52529	0.000329	0.004797	-3.59156
ENSG00000197063.10_5	MAFG	0.271208	8.3e-05	0.000846	3.93562	-0.38539	9.6e-08	1.22e-05	-5.33414
ENSG00000105429.12_3	MEGF8	0.16948	0.002999	0.014278	2.96779	-0.22153	0.000217	0.00359	-3.69887
ENSG00000198948.11_3	MFAP3L	0.737476	6.91e-05	0.00073	3.97944	-0.90789	3.12e-06	0.000164	-4.66265
ENSG00000235531.9_6	MSC-AS1	0.425332	0.000425	0.003102	3.52412	-0.41548	0.001036	0.010481	-3.28067
ENSG00000274180.1_2	NATD1	0.302431	0.009391	0.034666	2.5975	-0.42897	0.000445	0.005863	-3.51177
ENSG00000111859.16_4	NEDD9	0.573007	0.011888	0.041885	2.51545	-0.92709	0.000105	0.002101	-3.87879
ENSG00000105373.18_5	NOP53	0.292638	0.004016	0.017965	2.87687	-0.34837	0.001097	0.010918	-3.26443
ENSG00000074590.13_3	NUAK1	0.432267	0.012297	0.043023	2.5035	-0.7478	3.64e-05	0.001015	-4.12894
ENSG00000177989.13_3	ODF3B	0.941039	9.56e-07	2.36e-05	4.90044	-0.63198	0.001723	0.014976	-3.13426
ENSG00000243444.7_6	PALM2	0.411578	0.00172	0.00923	3.13472	-0.41934	0.002457	0.019104	-3.02858
ENSG00000197702.12_3	PARVA	0.172181	0.005819	0.023946	2.7578	-0.24067	0.000239	0.003871	-3.67414
ENSG00000177425.10_4	PAWR	0.580569	0.000223	0.001863	3.69097	-0.44412	0.007104	0.039917	-2.69192
ENSG00000185619.18_1	PCGF3	0.202178	6e-05	0.00065	4.01292	-0.16877	0.001391	0.012783	-3.19642
ENSG00000172572.6_3	PDE3A	1.26795	7.17e-05	0.000753	3.97052	-1.4923	8.92e-06	0.00036	-4.44174
ENSG00000113721.13_2	PDGFRB	0.413604	0.001794	0.009534	3.1223	-0.41222	0.003018	0.021858	-2.9659
ENSG00000173517.10_3	PEAK1	0.217323	0.002645	0.0129	3.00628	-0.22399	0.003145	0.022495	-2.95319
ENSG00000008710.19_3	PKD1	0.328821	0.001052	0.006283	3.27626	-0.54375	2.42e-07	2.47e-05	-5.16341
ENSG00000114554.11_3	PLXNA1	0.196281	0.002804	0.013528	2.98846	-0.39673	8.53e-09	1.86e-06	-5.75754
ENSG00000174348.13_3	PODN	0.611029	0.000215	0.001806	3.70047	-0.49965	0.003927	0.026406	-2.884
ENSG00000167641.10_2	PPP1R14A	1.40477	0.009066	0.033657	2.60956	-1.83893	0.001129	0.011153	-3.25611
ENSG00000161542.16_3	PRPSAP1	0.2245	7.6e-05	0.000791	3.95659	-0.2062	0.000528	0.00654	-3.46615
ENSG00000105227.14_3	PRX	0.27133	0.014295	0.048406	2.44977	-0.40004	0.000581	0.007006	-3.44041
ENSG00000119314.15_4	PTBP3	0.211286	0.012217	0.042804	2.50581	-0.23135	0.008913	0.046617	-2.61537
ENSG00000168994.13_2	PXDC1	0.339501	0.008298	0.031471	2.63972	-0.47295	0.000456	0.005951	-3.50538
ENSG00000056586.15_3	RC3H2	0.346729	1.26e-07	4.62e-06	5.28385	-0.18214	0.00816	0.043857	-2.64538
ENSG00000101782.14_3	RIOK3	0.16065	0.004888	0.020951	2.81434	-0.22852	0.000136	0.002513	-3.81591
ENSG00000171951.4_4	SCG2	1.47086	0.000284	0.002278	3.62931	-1.56633	0.000244	0.003935	-3.6681
ENSG00000169439.11_3	SDC2	0.408031	0.000447	0.003227	3.5105	-0.5253	1.65e-05	0.000551	-4.30751
ENSG00000071537.13_3	SEL1L	0.356243	2.28e-09	1.58e-07	5.9768	-0.16697	0.007591	0.041683	-2.66972
ENSG00000107957.16_3	SH3PXD2A	0.356189	0.000695	0.00458	3.39153	-0.52748	1.69e-06	0.000105	-4.78705
ENSG00000157933.9_2	SKI	0.202471	0.00217	0.011088	3.06599	-0.2319	0.000816	0.00887	-3.34748
ENSG00000136603.13_4	SKIL	0.571773	1.75e-08	8.72e-07	5.63485	-0.35363	0.000898	0.009453	-3.32078
ENSG00000157637.12_3	SLC38A10	0.211387	0.007637	0.02946	2.6677	-0.28267	0.000672	0.007816	-3.40056
ENSG00000154556.18_5	SORBS2	1.92889	6.05e-06	0.000102	4.52454	-1.63616	0.000259	0.004076	-3.65329
ENSG00000152377.13_2	SPOCK1	0.716714	0.003504	0.016168	2.91965	-0.73242	0.004462	0.028923	-2.84353
ENSG00000122862.4_2	SRGN	1.19501	0.010433	0.037688	2.56113	-1.27645	0.00928	0.047971	-2.60157
ENSG00000117758.13_3	STX12	0.235149	8.02e-05	0.000822	3.94381	-0.18003	0.003997	0.02671	-2.87839
ENSG00000106799.12_3	TGFBR1	0.494701	2.41e-05	0.000312	4.22331	-0.57717	2.65e-06	0.000145	-4.69587
ENSG00000179104.8_2	TMTC2	0.55366	0.001166	0.006807	3.24714	-0.48213	0.007115	0.039951	-2.6914
ENSG00000101255.10_3	TRIB3	0.649913	0.001082	0.006421	3.26839	-0.67623	0.001188	0.011433	-3.24164
ENSG00000025708.13_3	TYMP	0.729056	0.000193	0.001666	3.72783	-0.71055	0.000537	0.006634	-3.46148
ENSG00000153443.12_2	UBALD1	0.240021	0.00942	0.034724	2.59641	-0.51101	1.35e-07	1.54e-05	-5.27128
ENSG00000177169.9_3	ULK1	0.225579	0.003492	0.016141	2.92075	-0.50059	6.42e-10	2.63e-07	-6.17973
ENSG00000083290.19_3	ULK2	0.222235	0.004333	0.019048	2.85281	-0.22195	0.006612	0.037993	-2.7158
ENSG00000038427.15_4	VCAN	0.507603	0.002486	0.012288	3.02508	-0.52098	0.003085	0.022161	-2.95915
ENSG00000144560.14_5	VGLL4	0.335663	0.001152	0.006755	3.25049	-0.39232	0.000293	0.004437	-3.6211
ENSG00000136100.13_3	VPS36	0.167356	0.011589	0.041042	2.52441	-0.18212	0.008812	0.04625	-2.61926
ENSG00000047644.18_3	WWC3	0.324802	0.010628	0.038259	2.55469	-0.41079	0.002078	0.016943	-3.07879
ENSG00000090238.11_3	YPEL3	0.273308	0.002217	0.011273	3.05951	-0.34671	0.000214	0.00355	-3.70238
ENSG00000159714.11_4	ZDHHC1	0.369795	1.07e-05	0.000163	4.4017	-0.24383	0.005699	0.034273	-2.76462
ENSG00000156639.11_2	ZFAND3	0.183785	0.000132	0.001249	3.82248	-0.17133	0.000678	0.007825	-3.39829
ENSG00000132003.9_4	ZSWIM4	0.461606	0.000681	0.004509	3.3971	-0.58879	3.49e-05	0.00098	-4.13859

## Sheet: c) RTT_MDS_Proteomics
Table S6c: Results for the 12 DEPs that are consistently dysregulated in female Rett and male MDS patients. The two proteins in bold are also DE in RNAseq analysis.
		female RTT vs Ctrl			male MDS vs Ctrl
probes	GeneSymbol	log2FoldChange	p.mod	q.mod	log2FoldChange	p.mod	q.mod
Q8NEU8	APPL2	-1.53273	0.03793	0.999221	1.5339	0.009452	0.812518
Q9NSY1	BMP2K	-1.61937	0.02354	0.999221	1.11855	0.045834	0.956552
P51911	CNN1	1.49976	0.03379	0.999221	-1.41768	0.01184	0.829827
Q8N129	CNPY4	-1.88213	0.005152	0.743815	1.18221	0.024078	0.878414
P53634	CTSC	-1.92278	0.007589	0.863842	1.35066	0.01929	0.865727
P0DP91	ERCC6	-1.40348	0.044027	0.999221	-1.27863	0.021057	0.865727
Q9UKT5	FBXO4	-1.6225	0.029663	0.999221	1.16083	0.048716	0.956552
P49590	HARS2	1.56593	0.02645	0.999221	1.70025	0.00174	0.605285
O00159	MYO1C	-1.4158	0.046501	0.999221	-1.26556	0.026199	0.883439
Q9BZ23	PANK2	1.61143	0.003007	0.574232	-1.34269	0.002123	0.605285
Q96D71	REPS1	1.5992	0.013023	0.999221	1.02483	0.046635	0.956552
Q9NRG4	SMYD2	1.4763	0.025179	0.999221	-1.18507	0.023493	0.878414

## Sheet: d) RTT_RTTLike_RNAseq
Table S6d: Results for the 63 DEGs that are consistently dysregulated in Rett and Rett-like patients
		RTT vs Control				RTT-like vs Control
ENSG	GeneSymbol	log2FoldChange	pvalue	BH	zscore	log2FoldChange	pvalue	BH	zscore
ENSG00000047648.21_4	ARHGAP6	0.447931	0.00426136	0.0206384	2.85814	0.651544	0.000450826	0.0884428	3.50839
ENSG00000064309.14_2	CDON	1.10081	2.70734e-05	0.000435976	4.19678	1.10463	0.000408084	0.0852923	3.5348
ENSG00000067225.17_4	PKM	-0.669593	1.89088e-26	2.35377e-22	-10.6425	-0.334224	8.30615e-06	0.0258487	-4.45714
ENSG00000068438.14_3	FTSJ1	-0.386957	2.90285e-07	1.29981e-05	-5.12965	-0.328965	0.00025267	0.0677761	-3.65954
ENSG00000072110.13_4	ACTN1	-0.536935	2.34417e-13	9.23631e-11	-7.32754	-0.431917	7.59337e-07	0.00945222	-4.94554
ENSG00000072609.17_4	CHFR	-0.245086	7.50616e-06	0.000159177	-4.47881	-0.242052	0.000206587	0.0626237	-3.71082
ENSG00000077942.18_4	FBLN1	1.03801	2.64583e-06	7.30274e-05	4.69656	0.987025	0.000178987	0.0602169	3.74697
ENSG00000090661.11_3	CERS4	1.93792	2.05025e-06	6.04774e-05	4.74841	2.24368	3.61924e-06	0.0150174	4.63213
ENSG00000096696.13_3	DSP	-1.08969	0.00450429	0.021532	-2.8405	-1.73882	0.000143255	0.0575238	-3.80248
ENSG00000100345.21_3	MYH9	-0.614181	9.68238e-11	1.65104e-08	-6.47183	-0.482366	2.00264e-05	0.0357587	-4.2646
ENSG00000100764.13_3	PSMC1	-0.174562	0.00109055	0.0072828	-3.26606	-0.239805	0.000168457	0.0582486	-3.76215
ENSG00000103381.11_2	CPPED1	-0.418193	1.60811e-05	0.00028735	-4.31333	-0.446108	0.000113915	0.0545388	-3.85887
ENSG00000104435.13_2	STMN2	2.48048	1.81661e-05	0.000313202	4.28632	2.87437	3.06062e-05	0.0359979	4.16891
ENSG00000104490.17_3	NCALD	0.733791	5.85207e-05	0.000783296	4.0187	0.755831	0.000508115	0.0931073	3.47644
ENSG00000105401.8_3	CDC37	-0.219759	5.83131e-06	0.000131452	-4.53242	-0.225661	9.43332e-05	0.0526384	-3.90472
ENSG00000106484.15_3	MEST	3.25762	1.88252e-09	2.09228e-07	6.00763	2.28009	0.000417965	0.0852923	3.52847
ENSG00000108829.9_3	LRRC59	-0.290791	1.0205e-08	8.14998e-07	-5.72729	-0.258005	2.01085e-05	0.0357587	-4.26368
ENSG00000109572.13_5	CLCN3	0.291757	1.76408e-08	1.26202e-06	5.63368	0.290394	2.48401e-06	0.0150174	4.70944
ENSG00000110900.14_2	TSPAN11	1.7094	9.40965e-08	5.22223e-06	5.33777	1.46405	0.000122372	0.0546032	3.84132
ENSG00000111348.8_3	ARHGDIB	-1.03637	0.000582217	0.00451835	-3.43977	-1.40494	9.72593e-05	0.0526384	-3.89733
ENSG00000115464.14_3	USP34	0.209973	6.47111e-10	8.39638e-08	6.17851	0.16937	2.85759e-05	0.0359979	4.18453
ENSG00000118680.13_3	MYL12B	-0.19839	0.00560366	0.0255137	-2.77011	-0.301834	0.000406657	0.0852923	-3.53573
ENSG00000122420.9_4	PTGFR	0.973143	1.64161e-06	5.08326e-05	4.79318	1.00636	3.18105e-05	0.0359979	4.1601
ENSG00000123908.11_3	AGO2	0.295964	0.000313882	0.00283336	3.60357	0.338323	0.00054245	0.0978611	3.45887
ENSG00000124562.9_3	SNRPC	-0.27197	1.71628e-12	5.08672e-10	-7.05579	-0.169866	0.0002128	0.0626237	-3.70332
ENSG00000125651.13_3	GTF2F1	-0.135847	0.000298483	0.00273804	-3.61661	-0.16551	0.000218713	0.0626237	-3.69636
ENSG00000125753.13_2	VASP	-0.529141	4.73818e-12	1.31069e-09	-6.91321	-0.37586	3.76368e-05	0.0360386	-4.12153
ENSG00000125821.12_4	DTD1	-0.345725	9.77599e-06	0.000196438	-4.42207	-0.323962	0.00050862	0.0931073	-3.47618
ENSG00000130402.11_4	ACTN4	-0.713039	2.96103e-11	6.04244e-09	-6.6485	-0.47618	0.000195073	0.0626237	-3.72531
ENSG00000134954.14_3	ETS1	-0.356296	0.00142235	0.00896476	-3.19008	-0.510156	0.000127209	0.0546032	-3.8318
ENSG00000137076.20_3	TLN1	-0.433979	4.42954e-16	4.32606e-13	-8.1262	-0.232281	0.000262666	0.0681179	-3.64958
ENSG00000143549.19_3	TPM3	-0.286644	5.03325e-11	9.08027e-09	-6.56995	-0.205926	7.48527e-05	0.0490403	-3.96031
ENSG00000144730.17_2	IL17RD	0.862704	1.33171e-07	6.90711e-06	5.27443	0.707417	0.00028077	0.0699005	3.63243
ENSG00000148335.14_2	NTMT1	-0.357263	3.60438e-12	1.01971e-09	-6.95188	-0.239692	8.86403e-05	0.0526384	-3.91975
ENSG00000151692.14_2	RNF144A	1.29237	3.40543e-10	4.81714e-08	6.2791	0.865491	0.000416276	0.0852923	3.52954
ENSG00000153531.13_3	ADPRHL1	-0.693404	0.00110772	0.00734581	-3.26163	-1.03996	4.44914e-05	0.0369219	-4.08283
ENSG00000154262.12_3	ABCA6	1.77645	5.22749e-15	3.6151e-12	7.82131	1.0606	8.88033e-05	0.0526384	3.91931
ENSG00000159335.15_2	PTMS	-0.57776	5.89311e-12	1.52828e-09	-6.88221	-0.387123	0.000109085	0.0543222	-3.86944
ENSG00000159884.11_4	CCDC107	-0.270705	2.78729e-05	0.000445966	-4.19018	-0.29123	0.000157425	0.0576361	-3.77905
ENSG00000160563.13_3	MED27	-0.267009	7.48866e-08	4.39385e-06	-5.37903	-0.22008	0.000196216	0.0626237	-3.72384
ENSG00000161526.14_4	SAP30BP	-0.229143	1.56736e-06	4.95191e-05	-4.80245	-0.215184	0.000154255	0.0576361	-3.78412
ENSG00000162300.12_4	ZFPL1	-0.278532	2.07434e-07	1.00472e-05	-5.19255	-0.226206	0.000399709	0.0852923	-3.54028
ENSG00000162804.13_4	SNED1	1.381	6.55772e-10	8.41551e-08	6.17641	1.07787	5.22865e-05	0.040362	4.04516
ENSG00000163947.11_4	ARHGEF3	0.703909	5.8909e-10	7.80105e-08	6.19332	0.49199	0.000277577	0.0699005	3.63537
ENSG00000164056.10_2	SPRY1	1.00598	9.74913e-05	0.00116557	3.89675	1.0726	0.000478866	0.090317	3.49231
ENSG00000166263.13_4	STXBP4	0.180806	0.00300935	0.0159203	2.96678	0.254538	0.00041782	0.0852923	3.52856
ENSG00000166333.13_3	ILK	-0.509234	1.29139e-14	8.16215e-12	-7.70667	-0.345917	1.11822e-05	0.0278392	-4.39295
ENSG00000167657.13_3	DAPK3	-0.360384	2.00763e-08	1.41192e-06	-5.61134	-0.312497	4.44877e-05	0.0369219	-4.08284
ENSG00000169021.5_2	UQCRFS1	-0.129675	0.000553994	0.00435636	-3.45319	-0.180012	5.8364e-05	0.040362	-4.01933
ENSG00000172531.14_2	PPP1CA	-0.441611	5.04668e-21	1.57053e-17	-9.40821	-0.199341	0.00035903	0.0843247	-3.5685
ENSG00000172869.14_3	DMXL1	0.294524	4.48173e-11	8.45281e-09	6.58721	0.205934	0.000109098	0.0543222	3.86941
ENSG00000174744.13_3	BRMS1	-0.290035	1.07977e-11	2.53605e-09	-6.79545	-0.187472	0.000221356	0.0626237	-3.69331
ENSG00000175334.7_2	BANF1	-0.319762	2.23932e-13	9.23631e-11	-7.33367	-0.190507	0.000242689	0.0671331	-3.66985
ENSG00000182359.14_3	KBTBD3	0.447462	8.12806e-06	0.000170331	4.46178	0.452007	0.000124359	0.0546032	3.83737
ENSG00000184009.11_5	ACTG1	-0.470035	7.8471e-11	1.35668e-08	-6.5035	-0.329178	0.000132719	0.0550697	-3.82136
ENSG00000185278.15_3	ZBTB37	0.206539	0.00673295	0.0292941	2.70977	0.325043	0.000316047	0.0756569	3.60178
ENSG00000187210.13_4	GCNT1	-0.526649	0.00105581	0.00710415	-3.27522	-0.677754	0.000409224	0.0852923	-3.53406
ENSG00000187955.11_3	COL14A1	1.41195	5.45941e-08	3.38103e-06	5.43566	1.08545	0.000454719	0.0884428	3.5061
ENSG00000188976.10_2	NOC2L	-0.28943	3.6427e-11	7.19751e-09	-6.61793	-0.196912	0.000156224	0.0576361	-3.78096
ENSG00000196419.12_2	XRCC6	-0.189604	2.38274e-09	2.57916e-07	-5.9693	-0.132934	0.000444328	0.0884428	-3.51225
ENSG00000213719.8_3	CLIC1	-0.486054	1.01594e-23	4.21546e-20	-10.0401	-0.240656	3.01689e-05	0.0359979	-4.17219
ENSG00000240225.10_4	ZNF542P	0.213901	0.000386153	0.00331505	3.54937	0.258064	0.000308719	0.0753516	3.60787
ENSG00000262655.3_3	SPON1	2.09973	2.37242e-05	0.00038909	4.22661	2.38678	5.53785e-05	0.040362	4.03168

## Sheet: e) RTT_RTTLike_Proteomics
Table S6e: Results for the 81 DEPs that are consistently dysregulated in Rett and Rett-like patients
		RTT vs Control			RTT-like vs Control
probes	GeneSymbol	log2FoldChange	p.mod	q.mod	log2FoldChange	p.mod	q.mod
Q96Q42	ALS2	2.21546	0.000182707	0.874081	1.62978	0.0132843	0.424212
P43121	MCAM	2.09183	0.00031838	0.874081	2.02886	0.00190518	0.424212
Q99717	SMAD5	1.96975	0.000772253	0.874081	1.75467	0.00760201	0.424212
Q13509	TUBB3	1.80355	0.000952229	0.874081	1.76183	0.00416154	0.424212
Q9GZU7	CTDSP1	-1.76256	0.000951444	0.874081	-1.19632	0.044191	0.424212
Q15047	SETDB1	1.84606	0.00172053	0.87962	1.41309	0.0320477	0.424212
Q12899	TRIM26	1.69503	0.00124848	0.874081	2.2197	0.000219089	0.424212
P21964	COMT	-1.70787	0.00168407	0.87962	-1.1932	0.0494777	0.424212
Q99973	TEP1	-1.80144	0.00281397	0.924257	-1.55758	0.0215338	0.424212
Q9NUT2	ABCB8	1.60682	0.00139884	0.874081	1.34236	0.0172872	0.424212
Q96MG7	NSMCE3	1.53884	0.00113681	0.874081	1.08366	0.0400283	0.424212
P49590	HARS2	1.72509	0.00241233	0.924257	2.25206	0.000525432	0.424212
P55210	CASP7	-1.62495	0.004713	0.924257	-2.15363	0.00104079	0.424212
Q7Z3E5	ARMC9	-1.69125	0.00595701	0.924257	-1.43926	0.0374838	0.424212
Q6UW68	TMEM205	-1.61298	0.00471804	0.924257	-1.65756	0.0101917	0.424212
Q9BQG0	MYBBP1A	-1.63948	0.00535913	0.924257	-2.12736	0.0015378	0.424212
Q13153	PAK1	1.65349	0.00592433	0.924257	1.73322	0.0107632	0.424212
Q7LGA3	HS2ST1	1.58057	0.00483841	0.924257	1.47807	0.0193995	0.424212
P51397	DAP	1.51232	0.00511598	0.924257	1.56489	0.0103924	0.424212
Q8TEB1	DCAF11	1.42579	0.00450551	0.924257	1.29856	0.0216145	0.424212
O95297	MPZL1	-1.45272	0.00844798	0.924257	-1.7416	0.00546401	0.424212
Q9NRN9	METTL5	1.50475	0.0101107	0.924257	2.17769	0.00115702	0.424212
P14649	MYL6B	1.41835	0.0108291	0.924257	1.78951	0.0047423	0.424212
O15031	PLXNB2	-1.48403	0.0143216	0.924257	-1.41906	0.0381076	0.424212
Q96JJ3	ELMO2	-1.31706	0.0094573	0.924257	-1.22908	0.031815	0.424212
O00746	NME4	1.37607	0.0127448	0.924257	2.14405	0.000732854	0.424212
Q14141	SEPTIN6	1.3435	0.0120953	0.924257	1.60712	0.00824014	0.424212
Q14677	CLINT1	1.39962	0.0161175	0.924257	1.49804	0.0229469	0.424212
Q8IWZ6	BBS7	1.36297	0.0152224	0.924257	1.31528	0.0381383	0.424212
Q96C23	GALM	1.30404	0.0132224	0.924257	1.44465	0.0154419	0.424212
P23470	PTPRG	-1.33591	0.0153494	0.924257	-1.63428	0.00909381	0.424212
Q9UIK4	DAPK2	-1.40732	0.0195151	0.924257	-1.35031	0.0473198	0.424212
O15258	RER1	-1.32517	0.0159783	0.924257	-1.30148	0.0362685	0.424212
Q9NVH2	INTS7	-1.1283	0.00800286	0.924257	-1.03797	0.0304748	0.424212
Q13576	IQGAP2	-1.3425	0.0199701	0.924257	-1.93388	0.00337079	0.424212
Q92888	ARHGEF1	-1.30711	0.0185712	0.924257	-1.59788	0.0113506	0.424212
Q9UK41	VPS28	1.32811	0.0206579	0.924257	1.28378	0.0477638	0.424212
P55011	SLC12A2	-1.28745	0.019798	0.924257	-1.5938	0.0111831	0.424212
Q9UHY7	ENOPH1	1.32885	0.0230293	0.924257	2.17663	0.001201	0.424212
Q96KR1	ZFR	-1.32184	0.022791	0.924257	-1.65087	0.0124003	0.424212
Q13445	TMED1	-1.3476	0.0248474	0.924257	-1.58733	0.0199114	0.424212
Q9Y289	SLC5A6	-1.31847	0.0229616	0.924257	-1.37838	0.0357117	0.424212
Q9BUI4	POLR3C	1.27848	0.0207709	0.924257	1.51556	0.0157908	0.424212
Q9Y320	TMX2	-1.26621	0.0205392	0.924257	-1.53022	0.0137477	0.424212
P55061	TMBIM6	-1.2274	0.0219485	0.924257	-1.32732	0.0287248	0.424212
Q8TDD1	DDX54	-1.31327	0.0287709	0.924257	-1.4596	0.032052	0.424212
Q9BUF5	TUBB6	1.23066	0.0239449	0.924257	1.35177	0.0286316	0.424212
Q13867	BLMH	-1.28018	0.0288018	0.924257	-1.7268	0.00966722	0.424212
Q9H8H2	DDX31	-1.23018	0.0254475	0.924257	-1.56594	0.0124194	0.424212
Q9Y3Q8	TSC22D4	1.22328	0.0255651	0.924257	1.34649	0.0301235	0.424212
O60333	KIF1B	1.24081	0.0282996	0.924257	1.65252	0.0103527	0.424212
P63313	TMSB10	1.29485	0.0332652	0.924257	1.36832	0.0469815	0.424212
Q9P0L0	VAPA	-1.23548	0.0283645	0.924257	-1.49911	0.0192157	0.424212
Q9BZG8	DPH1	-1.24815	0.0295621	0.924257	-1.87378	0.00429871	0.424212
Q8TBC4	UBA3	1.26261	0.0319935	0.924257	1.35904	0.0415981	0.424212
Q15363	TMED2	-1.27783	0.0338004	0.924257	-1.39298	0.0411796	0.424212
Q9NZR1	TMOD2	1.2076	0.0278947	0.924257	2.1864	0.000565204	0.424212
Q9NRZ7	AGPAT3	-1.14403	0.0231806	0.924257	-1.29164	0.0237957	0.424212
Q6P1L8	MRPL14	1.19679	0.0276119	0.924257	1.20768	0.0494416	0.424212
O94967	WDR47	1.16748	0.0271048	0.924257	1.37655	0.0217166	0.424212
Q96L58	B3GALT6	-1.20863	0.0319261	0.924257	-1.3338	0.0367348	0.424212
Q8N4H5	TOMM5	-1.11433	0.0238607	0.924257	-1.54123	0.00616938	0.424212
P51617	IRAK1	1.07745	0.021756	0.924257	1.10155	0.0381304	0.424212
Q7Z422	SZRD1	1.21142	0.035324	0.924257	1.45502	0.0260244	0.424212
Q8IZP0	ABI1	1.22748	0.0413559	0.924257	1.58902	0.0202759	0.424212
Q68CQ7	GLT8D1	-1.18379	0.0380655	0.924257	-1.66237	0.010656	0.424212
Q14332	FZD2	-1.19134	0.0392365	0.924257	-1.30359	0.0465338	0.424212
Q92882	OSTF1	1.22783	0.0434858	0.924257	1.61125	0.0199028	0.424212
Q9BQG2	NUDT12	1.14346	0.0345633	0.924257	1.22038	0.0464493	0.424212
Q16822	PCK2	-1.18218	0.04091	0.924257	-1.82281	0.00585918	0.424212
Q15382	RHEB	-1.17323	0.0417935	0.924257	-1.46975	0.024874	0.424212
Q01650	SLC7A5	-1.17524	0.0446402	0.924257	-1.42888	0.0316018	0.424212
Q13526	PIN1	1.14323	0.0418271	0.924257	1.79647	0.00520847	0.424212
Q8NBQ5	HSD17B11	-1.15412	0.0476728	0.924257	-1.74621	0.00873829	0.424212
Q13084	MRPL28	1.08973	0.039875	0.924257	1.59658	0.00837711	0.424212
Q7Z3C6	ATG9A	-1.13862	0.0462927	0.924257	-1.62737	0.0125294	0.424212
P02452	COL1A1	-1.14396	0.0481391	0.924257	-1.46865	0.0256892	0.424212
Q9H6R6	ZDHHC6	-1.02931	0.0368176	0.924257	-1.20225	0.0316598	0.424212
Q9NYL4	FKBP11	-1.01923	0.0496045	0.924257	-1.21776	0.038816	0.424212
Q8TAE8	GADD45GIP1	0.911091	0.0463536	0.924257	1.27049	0.0148001	0.424212
Q96GF1	RNF185	-0.879697	0.0470664	0.924257	-1.01941	0.0425612	0.424212
